# Supplementary material for: Combined Metabolomics and Network Pharmacology to Reveal Anti-Diabetic Mechanisms and Potential Pharmacological Components of Synsepalum dulcificum
Source: Plants (Basel). 2025 Jul 10;14(14):2132. doi: 10.3390/plants14142132 (PMC12299813; doi:10.3390/plants14142132)
Supplement: Supplementary file 1 [file plants-14-02132-s001.zip]

Archive with 6 entries (6 files):
- 1-all-sample-data.xlsx
- 2-differential metabolites in the comparison groups.xlsx
- 3-potential active ingredients.xlsx
- 4-Expression matrix.xlsx
- 5-main components and disease-related targets.xlsx
- Supplement images.pdf
