# Supplementary material for: Combined Metabolomics and Network Pharmacology to Reveal Anti-Diabetic Mechanisms and Potential Pharmacological Components of Synsepalum dulcificum
Source: Plants (Basel). 2025 Jul 10;14(14):2132. doi: 10.3390/plants14142132 (PMC12299813; doi:10.3390/plants14142132)
Supplement: Supplementary file 1 [file plants-14-02132-s001.zip › 1-all-sample-data.xlsx]

## Sheet: Sheet1
According to UPLC-MS/MS analysis, a total of 2,544 secondary metabolites were discovered in the stems, leaves, and fruits of the Synsepalum dulcificum.
Index	Compounds	Class I	Class II	Formula	Q1 (Da)	Q3 (Da)	Molecular weight (Da)	Ionization model	Level	CAS	J1	J2	J3	Y1	Y2	Y3	G1	G2	G3	QC01	QC02	QC03	kegg_map	cpd_ID
Cmbp003236	S-(3-(4-Hydroxy-3,5-dimethoxyphenyl)allyl)cysteine	Alkaloids	Alkaloids	C14H19NO5S	314.11	161.06	313.098	[M+H]+	3	-	326412	105436	373826	271253	203257	1.02248e+06	98006.3	24888.6	403547	208223	324067	219326	-	-
Wcdp003364	1-Methyl-1,2,3,4-tetrahydro-β-carboline-3-carboxylic acid	Alkaloids	Alkaloids	C13H14N2O2	231.11	158.1	230.106	[M+H]+	3	-	82908.5	51550.8	80362.7	80289.6	109424	96240.6	99796.8	49248.7	131872	79897.4	70558.8	76267.7	-	-
WaXYp01907	N-[(R)-2-Hydroxy-3,3-dimethyl-4-(β-D-glucopyranosyloxy)butyryl]-β-alanine	Alkaloids	Alkaloids	C15H27NO10	382.17	220.12	381.163	[M+H]+	2	29493-59-2	2.41501e+06	1.60317e+06	2.06428e+06	1.00143e+06	1.19799e+06	1.11956e+06	4.38038e+06	3.71283e+06	4.16245e+06	2.66688e+06	2.15209e+06	2.64575e+06	-	-
Rlp01992	Zeanoside B	Alkaloids	Alkaloids	C16H17NO9	368.1	206.05	367.09	[M+H]+	3	113202-67-8	205958	104862	176052	836439	593774	818651	37984.1	48276.2	45480.1	354072	395629	313857	-	-
pmb0891	trans-Zeatin-7-beta-D-glucoside	Alkaloids	Alkaloids	C16H23N5O6	382.17	220.12	381.165	[M+H]+	3	38165-56-9	2.36249e+06	1.5446e+06	2.22334e+06	1.03517e+06	1.2218e+06	1.16331e+06	4.29077e+06	3.69581e+06	4.71613e+06	2.72737e+06	2.08385e+06	2.42049e+06	ko00908,ko01110	C16443
Lcfp001119	Zeatin-O-glucoside	Alkaloids	Alkaloids	C16H23N5O6	382.17	220.12	381.165	[M+H]+	3	71866-93-8	2.36249e+06	1.5446e+06	2.22334e+06	1.03517e+06	1.2218e+06	1.16331e+06	4.29077e+06	3.69581e+06	4.71613e+06	2.72737e+06	2.08385e+06	2.42049e+06	-	-
MWSmce548	Betaine	Alkaloids	Alkaloids	C5H11NO2	118.09	58.07	117.079	[M+H]+	1	107-43-7	1.21323e+07	7.23012e+06	5.7579e+06	397662	440805	352445	492216	429342	433823	2.72103e+06	1.99141e+06	1.96936e+06	ko00260,ko01100,ko02010	C00719
Lamp000484	4-Methylazetidine-2-Carboxylic acid	Alkaloids	Alkaloids	C5H9NO2	116.07	70.06	115.063	[M+H]+	1	1779725-63-1	4.27603e+06	7.08449e+06	5.4819e+06	1.04171e+07	1.09009e+07	1.14854e+07	3.71733e+06	3.11056e+06	5.97331e+06	5.86777e+06	7.95558e+06	7.18313e+06	-	-
Sadp001146	2-[(2S)-1-methylpyrrolidin-2-yl]acetic acid	Alkaloids	Alkaloids	C7H13NO2	144.1	84.08	143.095	[M+H]+	1	137693-28-8	1.09172e+07	4.49586e+06	4.89119e+06	2.17518e+06	2.08861e+06	2.03494e+06	4.37461e+06	4.18006e+06	3.13977e+06	3.89978e+06	3.12368e+06	3.54154e+06	-	-
MWSmce241	Castanospermine	Alkaloids	Alkaloids	C8H15NO4	190.1	172.09	189.1	[M+H]+	3	79831-76-8	63157.2	70007.5	72573.8	103083	90590.2	69197	73487.1	40609.3	38576.2	84535.1	65901.1	60820.1	-	C02256
Lmcp000611	2-Amino-4,5-dihydro-1H-imidazole-4-acetic acid	Alkaloids	Alkaloids	C5H9N3O2	144.08	84.06	143.07	[M+H]+	3	69098-41-5	1.09172e+07	4.49586e+06	4.89119e+06	2.17518e+06	2.08861e+06	2.03494e+06	4.37461e+06	4.18006e+06	3.13977e+06	3.89978e+06	3.12368e+06	3.54154e+06	-	-
Rfn0518	2-Methylpyrrolidine-2-carboxylic acid	Alkaloids	Alkaloids	C6H11NO2	130.09	84.09	129.079	[M+H]+	1	16277-06-8	6.21145e+07	5.02919e+07	6.38382e+07	2.02328e+07	2.15603e+07	2.76159e+07	5.58214e+07	6.46648e+07	8.08741e+07	6.16256e+07	4.9314e+07	4.7681e+07	-	-
Zajp000573	N-(4-oxopentyl)-acetamide	Alkaloids	Alkaloids	C7H13NO2	144.1	84.08	143.095	[M+H]+	1	-	1.09172e+07	4.49586e+06	4.89119e+06	2.17518e+06	2.08861e+06	2.03494e+06	4.37461e+06	4.18006e+06	3.13977e+06	3.89978e+06	3.12368e+06	3.54154e+06	-	-
mws4002	Dopamine	Alkaloids	Alkaloids	C8H11NO2	154.09	137.06	153.079	[M+H]+	1	51-61-6	2.68858e+06	2.55695e+06	3.21516e+06	5.10081e+06	8.98262e+06	6.0849e+06	2.30896e+07	2.08908e+07	1.94314e+07	1.59154e+07	1.36401e+07	1.35567e+07	ko00350,ko00950,ko00965,ko01100,ko01110	C03758
pmb1754	Choline phosphate	Alkaloids	Alkaloids	C5H15NO4P+	184.07	125	184.073	[M]+	3	107-73-3	599902	552216	664450	212292	145486	167357	1.24153e+06	1.28284e+06	743944	811592	872105	661349	ko00564,ko01100	C00588
HJKP000649	N-Benzylformamide	Alkaloids	Alkaloids	C8H9NO	136.07	91.05	135.068	[M+H]+	3	6343-54-0	1.06636e+06	908427	1.17933e+06	290867	428002	416354	108631	124698	112539	535706	330288	385510	-	C15561
Layp000971	Hydroxymenisdaurin D	Alkaloids	Alkaloids	C14H21NO8	332.13	152.07	331.127	[M+H]+	3	-	4.24958e+06	1.96358e+06	3.14096e+06	1.24007e+07	1.22152e+07	1.27466e+07	327926	261609	526973	2.43553e+06	4.12463e+06	3.86916e+06	-	-
Lmgp000659	2-Phenylacetamide	Alkaloids	Alkaloids	C8H9NO	136.08	91.05	135.068	[M+H]+	3	103-81-1	1.06636e+06	908427	1.17933e+06	290867	428002	416354	108631	124698	112539	535706	330288	385510	ko00360,ko01100	C02505
Lmxp000429	Hercynine	Alkaloids	Alkaloids	C9H15N3O2	198.12	95.06	197.116	[M+H]+	3	534-30-5	2.31535e+06	2.15329e+06	1.26457e+06	431293	463956	506171	475889	500185	476274	761309	758022	617040	ko00340,ko01100	C05575
Wasyqp2717	Hydroxybenzoyl Aminogalactitol	Alkaloids	Alkaloids	C13H19NO8	318.12	139.04	317.111	[M+H]+	3	-	347635	193851	223690	327867	180589	231620	170174	233995	138574	256003	217599	244129	-	-
Zmbp000490	Valerine	Alkaloids	Alkaloids	C8H15NO2	158.12	112.08	157.11	[M+H]+	3	-	879387	543652	1.03328e+06	203275	106207	224003	133062	134767	178552	306393	308727	279063	-	-
MWS3020	N-Acetylcadaverine	Alkaloids	Alkaloids	C7H16N2O	145.13	86.1	144.126	[M+H]+	3	32343-73-0	313298	398177	302375	333115	370459	442512	303324	321586	315843	371510	361949	363139	-	-
Wbmp010544	10-Hydroxymethyllycaconitine	Alkaloids	Alkaloids	C37H50N2O11	699.35	699.35	698.341	[M+H]+	3	-	1.63618e+06	970956	1.6651e+06	1.46252e+06	1.69619e+06	1.33514e+06	971008	473732	961066	2.2036e+06	1.76309e+06	1.64291e+06	-	-
Wcfp007836	Tetradecyldiethanolamine	Alkaloids	Alkaloids	C18H39NO2	302.3	88.08	301.298	[M+H]+	1	18924-66-8	534029	482770	454440	474165	537464	487563	609469	593617	617140	717764	651432	654412	-	-
PD0851863	Riboflavol	Alkaloids	Alkaloids	C17H20N4O7	393.14	259.08	392.133	[M+H]+	3	-	14663.7	19857.5	30743.6	45740.4	58698.7	145861	40516.3	31104.3	79418.5	87907.1	84714.2	30161.3	-	-
MWStz152	2-(Acetylamino)-3-phenyl-2-propenoic acid	Alkaloids	Alkaloids	C11H11NO3	206.08	118.07	205.074	[M+H]+	2	5469-45-4	133111	91370.6	130755	25838.8	42310	89280.5	55370	86549.6	95465	127833	90290.4	58965.8	-	-
Wbsp000191	3,7,11-trimethyl-2-oxa-6,10,13-triazatricyclo[7.3.1.05,13]tridecane	Alkaloids	Alkaloids	C12H23N3O	226.19	180.18	225.184	[M+H]+	3	-	24378.6	35802.1	28731.8	27048.8	71643.8	90464.3	30827.9	24558.2	44891.7	22801.6	18058.2	18764.3	-	-
Zahp012577	Octadecadienamide	Alkaloids	Alkaloids	C18H33NO	280.26	81.07	279.256	[M+H]+	1	-	34015.1	26964.4	45825.8	77807.7	68706.3	71384.6	14076.3	9194.05	8798.94	56554.9	39848	23758.2	-	-
PD0296445	2-(4-Methoxybenzylidene)imino-2-deoxy-D-glucopyranose	Alkaloids	Alkaloids	C14H19NO6	298.13	136.06	297.121	[M+H]+	3	-	2.71544e+06	1.92959e+06	2.26828e+06	8.4421e+06	6.96457e+06	8.15551e+06	8.66058e+06	8.83646e+06	8.65424e+06	7.03715e+06	5.83014e+06	7.19947e+06	-	-
Lcsp002898	cis-Zeatin-O-glucoside riboside	Alkaloids	Alkaloids	C21H31N5O10	514.21	220.12	513.207	[M+H]+	3	125225-72-1	358866	160632	619250	170237	161090	221357	509743	487135	591914	393036	412857	272495	-	-
pme1002	Tyramine	Alkaloids	Alkaloids	C8H11NO	138.09	103.05	137.084	[M+H]+	1	51-67-2	6.72046e+07	6.31523e+07	6.22767e+07	5.12014e+07	5.15244e+07	5.33626e+07	4.85563e+07	4.50527e+07	4.41467e+07	7.03537e+07	5.46355e+07	4.8565e+07	ko00350,ko00950,ko01100,ko01110,ko01240	C00483
pma3649	5-Aminolevulinate	Alkaloids	Alkaloids	C5H9NO3	132.07	86.06	131.058	[M+H]+	3	106-60-5	9.42023e+06	7.7788e+06	8.65276e+06	1.16849e+07	9.40876e+06	9.64909e+06	9.88426e+06	1.22709e+07	9.64432e+06	1.12449e+07	8.66851e+06	8.10712e+06	ko00260,ko00860,ko01100,ko01110,ko01240,ko02010	C00430
PD0016633	Buchananine	Alkaloids	Alkaloids	C12H15NO7	286.09	124.04	285.085	[M+H]+	2	-	33574.8	55905.9	48349.2	232798	190139	258793	3.44256e+06	3.33634e+06	3.53998e+06	1.20015e+06	1.22871e+06	942657	-	-
mws0018	Spermine	Alkaloids	Alkaloids	C10H26N4	203.22	84.08	202.216	[M+H]+	3	71-44-3	2.1742e+06	1.8558e+06	1.95692e+06	1.95321e+06	1.44819e+06	1.78466e+06	1.41549e+06	1.4491e+06	1.50488e+06	2.61588e+06	1.91832e+06	1.79306e+06	ko00330,ko00410,ko00480,ko00770,ko01100,ko01240	C00750
Sadp002248	(7S)-bicyclo[4.2.0]octa-1,3,5-trien-7-amine	Alkaloids	Alkaloids	C8H9N	120.08	77.04	119.073	[M+H]+	3	-	1.88888e+06	1.78237e+06	2.81874e+06	4.39037e+06	2.84019e+06	2.79688e+06	1.82613e+06	1.72096e+06	2.323e+06	3.12568e+06	2.43323e+06	2.04301e+06	-	-
Wagp000980	2-[(4-hydroxyphenethyl)amino]ethane-1,1,2-triol O-Glucoside	Alkaloids	Alkaloids	C16H25NO9	376.16	121.06	375.153	[M+H]+	3	-	2.95274e+06	2.21702e+06	3.35427e+06	1.50825e+07	1.88392e+07	2.16366e+07	6.54983e+06	5.51768e+06	4.81963e+06	1.22874e+07	1.26649e+07	1.23383e+07	-	-
pmb0484	Choline	Alkaloids	Alkaloids	C5H14NO+	104.11	60.08	104.107	[M]+	3	62-49-7	8.6312e+06	7.3447e+06	8.63668e+06	7.35462e+06	8.36809e+06	6.99194e+06	998586	1.07613e+06	691333	6.83426e+06	4.64692e+06	3.98253e+06	ko00260,ko00564,ko01100,ko02010	C00114
Sadp000595	5-Methylnicotinic acid	Alkaloids	Alkaloids	C7H7NO2	138.05	92.05	137.048	[M+H]+	1	-	1.26657e+06	1.1018e+06	1.87452e+06	3.98352e+06	4.50657e+06	4.53241e+06	1.08158e+07	9.60544e+06	9.80088e+06	6.49338e+06	5.44131e+06	4.98306e+06	-	-
pme2122	Histamine	Alkaloids	Alkaloids	C5H9N3	112.09	95.06	111.08	[M+H]+	3	51-45-6	302823	171722	257325	195610	153646	224189	106479	99825.1	84323.2	161342	163077	133314	ko00340,ko01100,ko01110	C00388
MWS1777	3-Chloroaniline	Alkaloids	Alkaloids	C6H6ClN	128.03	93.06	127.019	[M+H]+	1	108-42-9	5.70174e+06	5.16364e+06	5.17553e+06	6.00516e+06	6.87811e+06	5.84914e+06	3.30195e+06	3.89023e+06	4.30831e+06	6.6946e+06	5.65403e+06	5.64826e+06	-	-
Zbkp004942	Dodecanamide	Alkaloids	Alkaloids	C12H25NO	200.2	88.07	199.194	[M+H]+	1	-	36501.5	33133.1	32422	36440.6	46791.8	52998.2	40353.8	21906.7	48729.3	48486.8	25664.7	26428.3	-	C13831
Smcp000882	N-benzoyl-2-aminoethyl-β-D-glucopyranoside	Alkaloids	Alkaloids	C15H21NO7	328.13	310.12	327.132	[M+H]+	2	-	700113	682130	720896	536215	485885	496158	63888.7	67637.5	71448.1	568026	606787	429115	-	-
MWSslk108	O-Acetylcarnitine	Alkaloids	Alkaloids	C9H17NO4	204.13	85.03	203.116	[M+H]+	3	3040-38-8	1.06283e+07	4.3881e+06	2.95403e+06	206230	145912	282719	220412	251666	193894	1.7993e+06	1.32317e+06	1.03509e+06	-	C02571
Lmmp001673	2-Ethyl-3-methylmaleimide-N-glucoside	Alkaloids	Alkaloids	C13H19NO7	302.12	140.07	301.116	[M+H]+	3	-	1.24004e+06	664494	1.07548e+06	1.15434e+06	1.18619e+06	1.43383e+06	772175	757887	887857	889203	898435	898460	-	-
Wbjp001169	o-Carboxy-5-hydroxytryptamine	Alkaloids	Alkaloids	C11H12N2O3	221.09	130.06	220.085	[M+H]+	1	-	284802	179852	407676	1.05015e+06	1.25313e+06	1.50619e+06	1.05971e+06	1.36408e+06	1.67396e+06	964649	897812	884940	-	-
MWStz070	N-(2-Hydroxy-4-methoxyphenyl)acetamide	Alkaloids	Alkaloids	C9H11NO3	182.08	91.05	181.074	[M+H]+	2	58469-06-0	2.8275e+06	2.89134e+06	3.21853e+06	852451	1.31967e+06	1.00928e+06	236553	267383	301285	1.52272e+06	687416	1.40664e+06	-	-
PDP136747	3-amino-4-methyloxetan-2-one	Alkaloids	Alkaloids	C4H7NO2	102.06	56.05	101.048	[M+H]+	3	-	134000	106737	166286	150308	129914	123581	83884.9	131789	82190.5	166532	132356	99127.2	-	-
Rlp001162	5-(2-aminoethyl)-8-hydroxyquinolin-2(1H)-one	Alkaloids	Alkaloids	C11H12N2O2	205.1	146.06	204.09	[M+H]+	1	94592-62-8	3.65717e+07	2.81139e+07	4.70303e+07	6.64853e+07	5.461e+07	6.15483e+07	2.5546e+06	2.45917e+06	3.02963e+06	3.82458e+07	3.71331e+07	3.45129e+07	-	-
Smcp001137	naphthisoxazol A	Alkaloids	Alkaloids	C11H9NO2	188.07	118.06	187.063	[M+H]+	1	-	2.13571e+07	1.3354e+07	2.84289e+07	5.89638e+07	4.68602e+07	4.43298e+07	1.36182e+06	1.63742e+06	1.32845e+06	3.02178e+07	2.24412e+07	1.80414e+07	-	-
Lmcp000282	L-Carnitine	Alkaloids	Alkaloids	C7H15NO3	162.11	85.03	161.105	[M+H]+	3	541-15-1	2.63725e+06	1.95563e+06	1.77956e+06	3.75722e+06	2.06903e+06	2.63753e+06	1.70277e+06	1.59375e+06	2.21169e+06	3.54198e+06	2.82395e+06	1.9745e+06	-	C00318
pma2987	L-Histidinol	Alkaloids	Alkaloids	C6H11N3O	142.1	124.09	141.09	[M+H]+	3	501-28-0	282774	250254	265463	305692	293980	360677	197396	244496	266176	269869	284365	255364	ko00340,ko01100,ko01110,ko01230	C00860
PDP130426	2-amino-2-(3-methylphenyl)acetic Acid	Alkaloids	Alkaloids	C9H11NO2	166.08	120.08	165.079	[M+H]+	2	-	1.09873e+07	9.00779e+06	1.69544e+07	2.17878e+07	1.6823e+07	1.56037e+07	9.42935e+06	9.42633e+06	1.23263e+07	1.74132e+07	1.3305e+07	1.11074e+07	-	-
Rlp0787	2-amino-2-(1-methyl-1H-pyrazol-4-yl)acetic acid	Alkaloids	Alkaloids	C6H9N3O2	156.08	110.07	155.07	[M+H]+	1	195070-68-9	4.25338e+06	3.58165e+06	6.1719e+06	2.59406e+06	2.10721e+06	2.12639e+06	776331	817504	740996	2.06593e+06	2.04499e+06	1.78299e+06	-	-
PDP068719	4-amino-2-methylbutanoic acid	Alkaloids	Alkaloids	C5H11NO2	118.09	58.07	117.079	[M+H]+	1	-	1.75004e+07	1.17226e+07	7.17143e+06	417004	523137	335530	236610	354972	320084	1.95137e+06	1.5534e+06	1.39761e+06	-	-
PD0579459	2-propyl-1,3,2-dioxazolidine	Alkaloids	Alkaloids	C5H11NO2	118.09	59.07	117.079	[M+H]+	1	-	7.49439e+06	5.48853e+06	2.93173e+06	243194	289706	271526	143519	121937	153560	824234	647449	590244	-	-
PD0596599	1,7-dihydroxyisoquinoline-5-carboxylic acid	Alkaloids	Alkaloids	C10H7NO4	206.05	132.04	205.037	[M+H]+	1	-	445416	218270	331985	2.58588e+06	2.6025e+06	2.76693e+06	70256.2	57441.2	57009.5	997872	1.02998e+06	877549	-	-
PD0668588	5-Methyltetrahydrofolate	Alkaloids	Alkaloids	C20H25N7O6	460.19	313.14	459.187	[M+H]+	3	134-35-0	751805	714333	861851	486944	543448	485974	1.57487e+06	1.50357e+06	1.67817e+06	1.1135e+06	985465	826991	ko00670,ko01100,ko01200,ko04980	C00440
pme2292	Putrescine	Alkaloids	Alkaloids	C4H12N2	89.11	72.08	88.1	[M+H]+	3	110-60-1	547638	535502	543987	517950	522831	395874	468419	495836	272055	752973	448796	455854	ko00330,ko00470,ko00480,ko00960,ko01100,ko01110,ko02010,ko04148	C00134
pme1011	Benzamidine	Alkaloids	Alkaloids	C7H8N2	121.08	104.05	120.069	[M+H]+	3	618-39-3	79694.2	86416.6	68929.8	94723	55878	88075.9	43930.7	56374	47420.5	89939.2	77608.9	68779	-	C01784
MWSmce331	L-Azetidine 2-carboxylic acid	Alkaloids	Alkaloids	C4H7NO2	102.05	56.05	101.048	[M+H]+	3	2133-34-8	244799	190646	165299	268506	213837	307838	144126	179254	117001	332249	229500	167415	-	C08267
pmb0069	Benzamide	Alkaloids	Alkaloids	C7H7NO	122.06	105.03	121.053	[M+H]+	3	55-21-0	296318	156481	194483	411094	344305	277111	2.5804e+06	2.59124e+06	2.38099e+06	1.24482e+06	1.08717e+06	922111	-	C09815
Hmlp000935	Vanillylamine	Alkaloids	Alkaloids	C8H11NO2	154.09	137.06	153.079	[M+H]+	2	1196-92-5	1.23438e+06	968209	1.83596e+06	3.13608e+06	4.53845e+06	3.57667e+06	1.4902e+06	2.01054e+06	1.48816e+06	997082	529563	421733	ko00996,ko01100,ko01110	C16666
pmb0064	DIMBOA-glucoside	Alkaloids	Alkaloids	C15H19NO10	374.11	198.08	373.101	[M+H]+	3	18607-79-9	516600	295702	603607	1.2504e+06	1.05683e+06	1.3121e+06	5.75498e+06	6.15563e+06	6.79704e+06	2.99362e+06	2.86165e+06	2.5726e+06	ko00402,ko00999,ko01100,ko01110	C04831
Zbkp001454	Miserotoxin	Alkaloids	Alkaloids	C9H17NO8	268.11	136.07	267.095	[M+H]+	3	24502-76-9	699291	638251	897821	2.15433e+06	3.8285e+06	2.99005e+06	8.4074e+06	8.61411e+06	8.89718e+06	2.07846e+06	4.2831e+06	4.19465e+06	-	C08507
Lacp001431	N-(3-hydroxy-4-methoxyphenethyl)-4-hydroxybutanamide	Alkaloids	Alkaloids	C14H21NO4	268.15	136.06	267.147	[M+H]+	3	-	699291	638251	897821	2.15433e+06	3.8285e+06	2.99005e+06	8.4074e+06	8.61411e+06	8.89718e+06	2.07846e+06	4.2831e+06	4.19465e+06	-	-
Lmqp002784	Salicylamide	Alkaloids	Alkaloids	C7H7NO2	138.06	77.04	137.048	[M+H]+	3	65-45-2	329336	468031	969453	1.96663e+06	1.72336e+06	1.35265e+06	1.88385e+06	1.87862e+06	1.83008e+06	2.51997e+06	2.22248e+06	2.39048e+06	-	-
PDP143007	2-(methylamino)-2-(1-methylpyrazol-4-yl)acetic acid	Alkaloids	Alkaloids	C7H11N3O2	170.09	124.09	169.085	[M+H]+	3	1218519-32-4	135043	152491	259853	204124	206216	219552	265610	237537	211011	241716	190663	168707	-	-
Rlp01511	7-Hydroxy-1-oxo-1,2-dihydroisoquinoline-5-carboxylic acid	Alkaloids	Alkaloids	C10H7NO4	206.04	160.04	205.037	[M+H]+	1	-	5.648e+06	3.53834e+06	4.51781e+06	3.72109e+07	3.49936e+07	3.71749e+07	666482	692280	718704	1.35239e+07	1.54672e+07	1.06275e+07	-	-
pmb1912	10-Formyltetrahydrofolate	Alkaloids	Alkaloids	C20H23N7O7	474.17	327.12	473.166	[M+H]+	3	2800-34-2	326178	450201	370095	419268	432854	534849	67792.7	108971	81589.9	201053	217853	198391	ko00670,ko00970,ko01100,ko01200,ko01240	C00234
Lmmp002080	N-(4-Aminobutyl)benzamide	Alkaloids	Alkaloids	C11H16N2O	193.13	105.03	192.126	[M+H]+	1	5692-23-9	1.05317e+06	968634	1.85146e+06	2.11841e+06	2.23593e+06	1.59769e+06	11233.9	56169.3	81708.5	1.2513e+06	973184	1.09828e+06	-	-
Safp000959	N-[(4-methoxyphenyl)methyl]-2-(7H-purin-6-ylsulfanyl)acetamide	Alkaloids	Alkaloids	C15H15N5O2S	330.09	121.06	329.095	[M+H]+	3	-	4.41997e+06	4.26099e+06	2.07552e+06	1.69775e+06	1.83474e+06	1.66539e+06	5.58372e+07	4.84145e+07	5.59157e+07	2.5391e+07	3.1316e+07	3.01316e+07	-	-
PD0026889	Jasmonoyl-L-leucine	Alkaloids	Alkaloids	C18H29NO4	324.22	151.11	323.21	[M+H]+	1	-	65095.2	178391	146828	200995	424498	121755	55508.4	59600.4	81937.5	156733	159276	160301	-	-
Lcsp003242	Dihydrozeatin riboside	Alkaloids	Alkaloids	C15H23N5O5	354.18	222.13	353.17	[M+H]+	3	22663-55-4	135403	120041	188775	253023	275369	252180	14828.9	12436.2	20248.1	160427	110920	143794	ko00908,ko01110	C16447
Qmhp090808	18-Demethylparaensidimerin C	Alkaloids	Alkaloids	C29H28N2O4	469.22	307.13	468.205	[M+H]+	3	-	66551.6	26863.7	51039.2	92848.8	112859	116330	68614.5	96477.6	82696	102890	117800	111156	-	-
Rfn0381	2-{[3,4,5-trihydroxy-6-(hydroxymethyl)oxan-2-yl]amino}benzoic acid	Alkaloids	Alkaloids	C13H17NO7	300.11	138.05	299.101	[M+H]+	3	-	108757	119196	99261.4	83372.3	121098	102503	85968.4	78062.7	77519.9	208556	182909	176729	-	-
Wbjp001557	tetrahydroharmol	Alkaloids	Alkaloids	C12H14N2O	203.12	186.09	202.111	[M+H]+	3	17952-75-9	125021	148997	279988	37389.3	50068.2	17319.6	15887.2	17328.3	10032.5	64422	59455.2	60965.5	-	-
Hahp000801	alanine betaine	Alkaloids	Alkaloids	C5H11NO2	118.08	72.08	117.079	[M+H]+	1	-	910951	826300	668498	1.67546e+06	1.2213e+06	1.38441e+06	368117	388543	618750	1.15499e+06	849172	799436	-	-
Lcfp121084	N-acetyltyramine1-O-beta-glucoside	Alkaloids	Alkaloids	C16H23NO7	342.16	121.07	341.147	[M+H]+	2	-	52586.5	36874.9	57847	162915	168374	175356	81905.1	87797.3	105729	154373	99285.6	75548.9	-	-
PD0087169	Dihydrozeatin-9-N-glucoside	Alkaloids	Alkaloids	C16H25N5O6	384.19	222.13	383.18	[M+H]+	3	1226978-31-9	56340.1	49415.1	40886.3	44483.7	26724.1	5344.82	1.15306e+06	1.35955e+06	1.0771e+06	585267	357057	420879	-	-
Sadp002896	L-Anticapsin	Alkaloids	Alkaloids	C9H13NO4	200.09	122.06	199.084	[M+H]+	3	-	51502.9	26905.2	40279	502725	351191	408491	43040	19583.8	17962.5	223503	223547	186243	ko01100,ko01110	C20941
Zasp102439	m-Aminophenylacetylene	Alkaloids	Alkaloids	C8H7N	118.06	91.05	117.058	[M+H]+	3	54060-30-9	288025	179665	288732	538757	440302	464990	55997.1	65436.9	54645.3	273935	267520	205344	-	-
Lszp210010	Tatarine	Alkaloids	Alkaloids	C15H20N2O6	325.14	191.08	324.132	[M+H]+	3	-	146418	103908	139813	865408	636195	1.10666e+06	94808.6	115185	132350	382948	498114	405116	-	-
Wbjp006632	Tribulusamide A	Alkaloids	Alkaloids	C36H36N2O8	625.25	325.11	624.247	[M+H]+	1	-	3.40611e+06	3.30185e+06	4.81799e+06	15531.3	20676.2	15382.3	15876.2	9160.99	17302.5	1.29215e+06	1.4803e+06	1.49606e+06	-	-
Sadp003004	Indole-4-Carboxaldehyde	Alkaloids	Alkaloids	C9H7NO	146.06	118.09	145.053	[M+H]+	1	1074-86-8	243578	224731	342384	479504	414527	550517	3680.78	18403.9	25367	306539	297188	169815	-	-
Wbmp002283	Α-hydroxyquinoline	Alkaloids	Alkaloids	C9H7NO	146.06	118.06	145.053	[M+H]+	1	-	243578	224731	342384	479504	414527	550517	3680.78	18403.9	25367	306539	297188	169815	-	-
pmb0501	Agmatine	Alkaloids	Alkaloids	C5H14N4	131.13	114.1	130.122	[M+H]+	3	306-60-5	45642.7	25215.5	52268.7	126976	74305.5	102195	10064	16104.2	24334.3	52582.2	43340.6	36700.3	ko00330,ko00999,ko01100,ko01110	C00179
pme2693	N-Acetylputrescine	Alkaloids	Alkaloids	C6H14N2O	131.12	114.09	130.111	[M+H]+	3	18233-70-0	45642.7	25215.5	52268.7	126976	74305.5	102195	10064	16104.2	24334.3	52582.2	43340.6	36700.3	ko00330,ko01100	C02714
Rfn01259	(2R,4R)-4-methylpyrrolidine-2-carboxylic acid	Alkaloids	Alkaloids	C6H11NO2	130.09	84.09	129.079	[M+H]+	2	31137-95-8	1.51771e+07	1.31898e+07	1.57483e+07	4.15195e+06	4.81607e+06	9.33155e+06	1.8136e+07	2.02042e+07	2.96579e+07	1.56765e+07	1.73073e+07	1.48256e+07	-	-
Zkep147063	Cannabisin G	Alkaloids	Alkaloids	C36H36N2O8	625.25	488.17	624.247	[M+H]+	3	-	3.48207e+06	3.3181e+06	4.63405e+06	16076.9	28614.5	22623.3	2006.52	2006.52	10032.6	1.12201e+06	1.26915e+06	1.30487e+06	-	C17911
Zbkp001878	Acetylpseudotropine	Alkaloids	Alkaloids	C10H17NO2	184.13	124.11	183.126	[M+H]+	3	3423-26-5	22468.2	12518.8	33317.8	2503.76	2503.76	2503.76	35855.7	44597.1	39446	26099.3	16968.7	30950.3	ko00960	C12453
Zmpp001726	L-Adrenaline	Alkaloids	Alkaloids	C9H13NO3	184.1	124.07	183.089	[M+H]+	2	51-43-4	31412.6	3257.84	23108.3	3257.84	16289.2	3257.84	45455.9	26194.4	37848.4	33830.2	21043.6	25831.3	ko00350,ko01100	C00788
Lcfp121065	N-(4-aminobutyl)hexadecanamide	Alkaloids	Alkaloids	C20H42N2O	327.34	310.31	326.33	[M+H]+	1	-	7309.47	7133.49	6714.32	60059	87174.5	59019.5	213483	191595	225185	127293	120605	114598	-	-
Sadp005590	2-methylquinazolin-4-ol	Alkaloids	Alkaloids	C9H8N2O	161.07	119.06	160.064	[M+H]+	3	1769-24-0	23148.6	2509.17	37453.1	86382.2	74420.4	95778.2	18946.5	15840.2	12545.9	47666.5	23757.5	24634.6	-	-
pma0948	Phenylethanolamine	Alkaloids	Alkaloids	C8H11NO	138.09	120.08	137.084	[M+H]+	3	7568-93-6	47572.9	75005.4	43245.4	8649.09	186878	135058	249704	251587	160165	176245	127319	125412	-	C02735
Sadp000900	6-Acetamido-3-oxohexanoate	Alkaloids	Alkaloids	C8H13NO4	188.09	124.08	187.084	[M+H]+	1	-	742115	916241	1.45267e+06	1.59367e+06	1.45266e+06	1.45429e+06	1.55165e+06	1.38532e+06	995548	1.45471e+06	1.21453e+06	1.12473e+06	-	C03682
Zmpp000906	L-Noradrenaline	Alkaloids	Alkaloids	C8H11NO3	170.08	107.05	169.074	[M+H]+	3	51-41-2	6398.55	6398.55	6398.55	61693.6	31992.7	37331.1	251976	190608	207779	71527.8	66865.5	61676.6	ko00350,ko01100	C00547
PDP158388	Dihydrozeatin-O-glucoside	Alkaloids	Alkaloids	C16H25N5O6	384.19	222.14	383.18	[M+H]+	3	62512-96-3	119701	20310.4	34247.7	4062.08	4062.08	4062.08	1.24882e+06	1.25958e+06	1.07143e+06	521818	466697	488717	-	-
PD0615920	N-Coumaroyl-L-aspartic acid	Alkaloids	Alkaloids	C13H13NO6	280.08	119.05	279.074	[M+H]+	1	-	163458	108534	259342	767396	724799	485905	576266	920700	981273	823112	791437	458472	-	-
PD0095256	(2S,4R)-1,4-dimethylpyrrolidine-2-carboxylic acid	Alkaloids	Alkaloids	C7H13NO2	144.1	98.1	143.095	[M+H]+	2	-	248634	238251	472792	576509	559563	591058	47650.2	47650.2	47650.2	644624	730715	767166	-	-
Sazp000955	Tetraphyllin A	Alkaloids	Alkaloids	C12H17NO6	272.11	110.06	271.106	[M+H]+	1	-	5611.86	5611.86	5611.86	1.08418e+06	998183	884188	42135	5611.86	28059.3	247444	182908	321371	-	-
Wbjp002336	N,N-diethyl-5-hydroxytryptamineoxalate	Alkaloids	Alkaloids	C16H18N2O5	319.13	301.12	318.122	[M+H]+	1	-	8682.25	8682.25	8682.25	257388	351448	247781	8682.25	8682.25	43411.3	159692	96313.9	93271.6	-	-
Zbkp006565	Cannabisin E	Alkaloids	Alkaloids	C36H38N2O9	643.26	462.19	642.258	[M+H]+	2	-	434120	489737	578977	2303.87	11519.4	2303.87	2303.87	2303.87	2303.87	172279	169282	183747	-	C17909
Salp003969	Broussonetine M1	Alkaloids	Alkaloids	C18H37NO5	348.27	60.04	347.267	[M+H]+	2	-	5789.42	5789.42	5789.42	34810.3	28947.1	44494.1	137880	133045	158550	59028.5	77427.3	60708.6	-	-
Wccp001401	4-[2-formyl-5-(hydroxymethyl)pyrrol-1-yl]butanoic acid	Alkaloids	Alkaloids	C10H13NO4	212.09	194.08	211.084	[M+H]+	2	-	3879.59	3879.59	3879.59	70515.3	59036.7	68036.4	29967.4	19397.9	20784.2	35326.9	30807.9	40879.7	-	-
Sadp010223	2,3-Dimethyl-5-Ethylpyrazine	Alkaloids	Alkaloids	C8H12N2	137.11	122.08	136.1	[M+H]+	3	15707-34-3	4356.41	4356.41	193076	781362	582227	876085	25951	28169.8	21782.1	382479	237271	275475	-	-
PDP227088	1h-indol-2-ylacetic acid	Alkaloids	Alkaloids	C10H9NO2	176.07	130.07	175.063	[M+H]+	3	-	64925.4	64925.4	64925.4	64925.4	64925.4	64925.4	1.77754e+06	1.50472e+06	2.15336e+06	392302	414684	324627	-	-
PD0904638	Indole-2-acetic acid	Alkaloids	Alkaloids	C10H9NO2	176.07	130.07	175.063	[M+H]+	2	32588-36-6	5936.83	5936.83	5936.83	30476.5	5936.83	29684.1	1.67273e+06	1.51518e+06	2.42031e+06	359038	450290	604395	-	-
Rfn01211	6-Hydroxytryptamine	Alkaloids	Alkaloids	C10H12N2O	177.1	160.08	176.095	[M+H]+	3	443-31-2	2105.83	2105.83	26884.3	47392	106596	115713	13936	10529.2	14764.7	51021.2	24089.2	38650.1	-	-
Rfn01313	methyl 2-(pyrrolidin-2-yl)acetate	Alkaloids	Alkaloids	C7H13NO2	144.1	70.07	143.095	[M+H]+	2	111704-98-4	43955.9	43955.9	43955.9	43955.9	43955.9	43955.9	515326	536901	767767	219780	243880	399960	-	-
Sasp001603	Dihydrocuscohygrine	Alkaloids	Alkaloids	C13H26N2O	244.24	170.15	226.204	[M+NH4]+	2	-	1774.66	1774.66	8873.28	33568.5	33078.5	13055.9	1774.66	1774.66	1774.66	19717.7	30367.8	13189.3	-	-
Wbmp002794	demethylcoclaurine-glucose	Alkaloids	Alkaloids	C22H27NO8	434.18	272.13	433.174	[M+H]+	3	-	61248.6	61248.6	61248.6	61248.6	61248.6	61248.6	816440	521555	703650	324518	336174	306243	-	-
PD0715740	methyl piperidine-2-carboxylate	Alkaloids	Alkaloids	C7H13NO2	144.1	98.1	143.095	[M+H]+	2	41994-45-0	63058.6	63058.6	63058.6	63058.6	63058.6	63058.6	2.87273e+06	2.17071e+06	1.0803e+06	388931	315293	405580	-	-
Wbjp003603	3-Hydroxy-3-[(6-methyl-2-pyridyl)methyl]-5-methoxyindoline-2-one	Alkaloids	Alkaloids	C16H16N2O3	285.12	267.11	284.116	[M+H]+	3	-	1650.22	20731.4	33614.4	33810.4	1650.22	47041.2	1650.22	1650.22	1650.22	14089.8	19444	8251.12	-	-
Rfn043250	S-Acetylphosphopantetheine	Alkaloids	Alkaloids	C13H25N2O8P1S1	399.1	96.97	400.107	[M-H]-	3	129932-89-4	264856	404977	285076	159718	148955	135243	16923.7	22836.6	19792.5	123309	126080	131759	-	C03725
Safn002734	(2R)-2-[(2E)-3-(4-hydroxyphenyl)prop-2-enamido]butanedioic acid	Alkaloids	Alkaloids	C13H13NO6	278.07	119.05	279.074	[M-H]-	1	-	1.28257e+06	1.23365e+06	2.48924e+06	950483	888586	715020	552975	930430	1.03672e+06	1.00924e+06	1.03175e+06	1.01057e+06	-	-
Yacn003968	Cantleyine	Alkaloids	Alkaloids	C11H13NO3	206.08	147.04	207.089	[M-H]-	3	30333-81-4	430765	412694	519841	373518	299015	301626	124120	178785	180396	256659	253092	274058	-	C09933
mws0704	Ethanolamine phosphate	Alkaloids	Alkaloids	C2H8NO4P	140.01	78.96	141.019	[M-H]-	3	1071-23-4	14588.5	16421	16993.4	14417.9	11751.7	4068.18	45921.3	30057.6	55034	30165.8	25072	27256.2	ko00563,ko00564,ko00600,ko01100	C00346
MWSslk106	Phenethylamine	Alkaloids	Benzylphenylethylamine alkaloids	C8H11N	122.1	105.07	121.089	[M+H]+	3	156-28-5	241299	99169	152964	257445	217945	230599	1.97588e+06	1.72484e+06	1.77689e+06	1.00782e+06	740195	660673	ko00360,ko01100	C05332
Wahlp03260	Berberastine 5-O-Glucoside	Alkaloids	Isoquinoline alkaloids	C26H28NO10+	514.17	352.12	514.171	[M]+	3	-	29532.8	44760.5	151530	55006.9	45284.7	27407.5	94305	104236	186614	93027	87271	89785	-	-
pmb0492	N',N'',N'''-p-Coumaroyl-cinnamoyl-caffeoyl spermidine	Alkaloids	Phenolamine	C34H37N3O6	584.28	325	583.268	[M+H]+	3	-	105768	69965.4	128715	81061.5	53576.5	56664.8	12359	35020.6	34067	51444.3	39173.9	68863.8	-	-
Wafp004334	N-Feruloyltyramine 4'-glucoside	Alkaloids	Phenolamine	C24H29NO9	476.2	177.05	475.184	[M+H]+	2	-	4.46215e+07	4.17542e+07	2.82028e+07	5.16106e+07	3.62357e+07	1.51412e+07	4.28006e+07	4.89073e+07	2.92672e+07	3.18734e+07	2.52098e+07	2.98475e+07	-	-
mws1433	N-Feruloyltyramine	Alkaloids	Phenolamine	C18H19NO4	314.14	177.05	313.131	[M+H]+	1	66648-43-9	2.53712e+07	1.45752e+07	1.95415e+07	398900	768351	456747	64832.3	49044.5	73134.5	8.27599e+06	6.70439e+06	7.31359e+06	-	C02717
PDP001360	(7z)-N-(4'-hydroxyphenethyl)-3-methoxy-4-hydroxycinnamamide	Alkaloids	Phenolamine	C18H19NO4	314.14	177.06	313.131	[M+H]+	1	-	2.53712e+07	1.45752e+07	1.95415e+07	398900	768351	456747	64832.3	49044.5	73134.5	8.27599e+06	6.70439e+06	7.31359e+06	-	-
Wafp002310	1-O-Caffeoyllysine	Alkaloids	Phenolamine	C15H20N2O5	309.14	163.04	308.137	[M+H]+	3	-	75636.6	22197	78592.2	100480	91307.4	113397	86907.5	78565.9	88625.6	93147.8	105662	93197.1	-	-
Lahp003147	N,N-cinnamoylbutanediamine	Alkaloids	Phenolamine	C13H18N2O	219.15	131.05	218.142	[M+H]+	3	-	289171	217634	418399	1.10139e+06	972313	1.43563e+06	41546	51496.6	65620.9	468521	455001	396669	-	-
pma0702	N1,N8-Bis(sinapoyl)spermidine	Alkaloids	Phenolamine	C29H39N3O8	558.28	207.07	557.274	[M+H]+	3	-	6.8034e+06	6.16696e+06	8.62314e+06	3.35811e+07	2.85766e+07	2.41236e+07	457237	363575	428648	1.92191e+07	2.10118e+07	1.66546e+07	-	C21170
pmb0496	Feruloylagmatine	Alkaloids	Phenolamine	C15H22N4O3	307.18	177.05	306.169	[M+H]+	3	-	762025	644271	731020	5.07745e+06	5.723e+06	6.684e+06	806491	850455	723201	2.98076e+06	3.17773e+06	3.17709e+06	ko00999,ko01100,ko01110	C18325
Hmgp006095	Lyciumamide C	Alkaloids	Phenolamine	C28H29O7N	492.2	325.11	491.194	[M+H]+	3	-	1.73463e+06	2.14444e+06	2.28284e+06	199790	174743	137080	4867.71	6104.75	18173.4	795224	746419	760832	-	-
WaXYp02013	caffeoylputrescine	Alkaloids	Phenolamine	C13H18O3N2	251.14	163.04	250.131	[M+H]+	3	-	127279	109221	260711	206058	386010	273779	15274.1	28838.8	16100.4	180251	160134	112025	-	-
MWStz495	N-Caffeoylputrescine	Alkaloids	Phenolamine	C13H18N2O3	251.14	163.05	250.132	[M+H]+	3	29554-26-5	127279	109221	260711	206058	386010	273779	15274.1	28838.8	16100.4	180251	160134	112025	-	C03002
pmp001141	Cimicifugamide	Alkaloids	Phenolamine	C25H31NO10	506.2	177.06	505.195	[M+H]+	3	-	372976	97713.5	240161	229514	295089	735790	19282.3	10160.5	15412.6	295771	328359	167393	-	-
MWStz038	Grossamide	Alkaloids	Phenolamine	C36H36N2O8	625.26	325.11	624.247	[M+H]+	1	80510-06-1	3.34328e+06	3.59587e+06	5.03605e+06	17476.2	23106.7	20859	16694.8	7013.06	21474	1.34475e+06	1.40355e+06	1.51038e+06	-	-
Qagp003587	N-Monocinnamoylputrescine	Alkaloids	Phenolamine	C13H18N2O	219.15	131.05	218.142	[M+H]+	3	-	331275	317578	197000	1.54898e+06	1.66452e+06	823742	9585.75	47928.7	9585.75	550905	505721	655320	-	-
Lcfp003124	CaffeoylOctopamineglucoside	Alkaloids	Phenolamine	C23H27NO10	478.17	163.04	477.163	[M+H]+	3	-	25967.5	57575.6	22053.9	88273.8	114510	53337.7	29213	16506.8	28547.4	49926.9	50148	44283.6	-	-
MWStz550	Lyciumamide B	Alkaloids	Phenolamine	C36H36N2O8	625.26	462.19	624.247	[M+H]+	3	1647111-41-8	2.13268e+06	2.17018e+06	3.17937e+06	10930.7	16314.6	11699.3	1876.33	1876.33	9381.64	839808	960917	966231	-	-
Wafp004641	N-Feruloyltyramine 4-glucoside	Alkaloids	Phenolamine	C24H29NO9	476.19	314.14	475.184	[M+H]+	1	-	6.8361e+06	5.40279e+06	3.23244e+07	69636.5	69641.6	274037	56133.4	87175.1	101538	3.40523e+06	3.34077e+06	2.79576e+06	-	-
Lcfp121026	N-p-hydroxybenxoylputrescine	Alkaloids	Phenolamine	C11H16N2O2	209.13	121.03	208.121	[M+H]+	3	-	404051	246806	306403	83296.8	112711	98445.2	21254.8	4250.97	4250.97	119778	142718	185712	-	-
pma0170	N',N''-Diferuloylspermidine	Alkaloids	Phenolamine	C27H35N3O6	498.26	177.05	497.253	[M+H]+	3	-	40811.7	32644.1	34992.3	189842	183270	165027	6528.81	6528.81	6528.81	79630.8	81766.3	79546.5	-	-
Rfn03069	(2S)-2-{[(2E)-1-hydroxy-3-(4-hydroxy-3-methoxyphenyl)prop-2-en-1-ylidene]amino}butanedioic acid	Alkaloids	Phenolamine	C14H15NO7	310.09	177.05	309.085	[M+H]+	3	177715-70-7	159319	159319	159319	796595	1.07443e+06	1.31676e+06	1.15951e+06	1.05733e+06	1.92094e+06	1.04041e+06	1.22131e+06	858506	-	-
MWSmce089	N-p-Coumaroyltyramine	Alkaloids	Phenolamine	C17H17NO3	284.12	147.04	283.121	[M+H]+	3	36417-86-4	434893	317419	251936	31259.9	16925.7	23015.6	3385.14	3385.14	3385.14	132674	138624	115917	-	-
Hmqp002567	4-Hydroxycinnamic acid p-hydroxyphenethylamine	Alkaloids	Phenolamine	C17H17NO3	284.13	147.04	283.121	[M+H]+	3	-	434893	317419	251936	31259.9	16925.7	23015.6	3385.14	3385.14	3385.14	132674	138624	115917	-	-
Lcfp001831	N-p-Coumaroyllysine	Alkaloids	Phenolamine	C15H20N2O5	309.15	163.04	308.137	[M+H]+	2	-	4011.59	4011.59	4011.59	220167	180119	215794	84697.5	20058	40298.6	125078	127296	126012	-	-
Wahlp02334	gamma-Glutamyltyramine	Alkaloids	Phenolamine	C13H18N2O4	267.13	121.06	266.127	[M+H]+	1	65520-56-1	487163	378327	703462	58593.4	72141.7	62488.5	11718.7	11718.7	11718.7	215052	188563	180922	ko01100,ko01240	C20926
MWStz552	Dhurrin	Alkaloids	Phenolamine	C14H17NO7	329.14	132.04	311.101	[M+NH4]+	3	499-20-7	51167.5	41764.3	41639.4	20896.5	34262.2	24624.9	2368.52	2368.52	2368.52	11842.6	28922.8	20256.3	ko00460,ko01100,ko01110	C05143
pmb0769	N-(p-Coumaroyl)serotonin Glucoside	Alkaloids	Phenolamine	C25H28N2O8	485.19	323.14	484.185	[M+H]+	3	76423-56-8	5266.96	5266.96	5266.96	26334.8	44464.5	35849.8	56486.5	51765.3	59467.1	29675	40383	52581.9	-	-
Rfp148084	N-cinnamoyltyramine	Alkaloids	Phenolamine	C17H17N1O2	268.13	131.05	267.126	[M+H]+	3	103188-44-9	482389	173161	162546	17758.9	17758.9	17758.9	17758.9	17758.9	17758.9	108001	88794.6	93173.7	-	-
Wagp007639	N-(4-hydroxyphenethyl)cinnamamide	Alkaloids	Phenolamine	C17H17NO2	268.13	131.05	267.126	[M+H]+	1	-	482389	173161	162546	17758.9	17758.9	17758.9	17758.9	17758.9	17758.9	108001	88794.6	93173.7	-	-
Zahp006974	Cinnamoyltyramine	Alkaloids	Phenolamine	C17H17NO2	268.13	131.05	267.126	[M+H]+	1	20384-14-9	482313	188109	179029	15491.7	15491.7	15491.7	15491.7	15491.7	15491.7	111644	80245	77458.4	-	-
MWStz541	Cannabisin F	Alkaloids	Phenolamine	C36H36N2O8	625.26	488.17	624.247	[M+H]+	3	163136-19-4	695586	657190	1.17177e+06	59787.5	59787.5	59787.5	59787.5	59787.5	59787.5	306522	321505	298937	-	C17910
Lmlp003161	Feruloylputrescine	Alkaloids	Phenolamine	C14H20N2O3	265.15	177.06	264.147	[M+H]+	3	501-13-3	94868.9	55314	43402.5	38554.7	19853.5	21789.4	3970.71	3970.71	3970.71	22801.9	31035.2	20461	ko00330,ko01100	C10497
Zbsp007466	N-trans-cinnamoylphydroxyphenylethylamine	Alkaloids	Phenolamine	C17H17NO2	268.13	131.05	267.126	[M+H]+	1	-	440199	168579	167077	13008.7	13008.7	13008.7	13008.7	13008.7	13008.7	90644.3	65043.5	69931.4	-	-
Zblp005760	dihydro-N-feruloyltyramine	Alkaloids	Phenolamine	C18H21NO4	316.14	177.06	315.147	[M+H]+	2	-	150901	97994.8	120698	1467.37	7336.86	1467.37	1467.37	1467.37	1467.37	45056.6	42172.1	34792.7	-	-
Rfp02443	(E)-3-(3,4-dihydroxyphenyl)-N-(2-hydroxyethyl)prop-2-enamide-glucoside	Alkaloids	Phenolamine	C17H23NO9	386.15	163.04	385.137	[M+H]+	1	-	16423.6	13116.9	18844.6	2623.37	2623.37	2623.37	1.36999e+07	1.46159e+07	1.18455e+07	6.51533e+06	5.79838e+06	5.64902e+06	-	-
Walbp01859	N-[4-Hydroxycinnamoyl]-L-Histidine	Alkaloids	Phenolamine	C15H15N3O4	302.11	147.04	301.106	[M+H]+	3	-	51308.4	51308.4	51308.4	51308.4	51308.4	51308.4	315699	327784	400460	266191	328796	256542	-	-
Wafp002664	1-O-p-Coumaroyllysine	Alkaloids	Phenolamine	C15H20N2O4	293.16	147.04	292.142	[M+H]+	3	-	82969.5	82969.5	82969.5	610592	761054	741355	82969.5	82969.5	82969.5	414847	524269	426209	-	-
Safn009003	N-trans-Caffeoyl-O-methyltyramine	Alkaloids	Phenolamine	C18H19NO4	312.12	148.05	313.131	[M-H]-	1	189307-47-9	2.14932e+06	1.41476e+06	746476	32427.5	53252.7	30745.3	21461.7	18483.8	22062	541348	551593	558940	-	-
Safn008083	erythro-Canabisine H	Alkaloids	Phenolamine	C28H31NO8	508.2	312.12	509.205	[M-H]-	3	-	870691	877810	748412	172350	187112	162935	6639.31	7719.68	14139	302940	326383	285204	-	-
Hmcp000405	Dihydroisopelletierine	Alkaloids	Piperidine alkaloids	C8H17NO	144.14	84.08	143.131	[M+H]+	3	-	1.09172e+07	4.49586e+06	4.89119e+06	2.17518e+06	2.08861e+06	2.03494e+06	4.37461e+06	4.18006e+06	3.13977e+06	3.89978e+06	3.12368e+06	3.54154e+06	-	-
Rfmb320	1-Methylpiperidine-2-carboxylic acid	Alkaloids	Piperidine alkaloids	C7H13NO2	144.1	84.08	143.095	[M+H]+	1	7730-87-2	1.09172e+07	4.49586e+06	4.89119e+06	2.17518e+06	2.08861e+06	2.03494e+06	4.37461e+06	4.18006e+06	3.13977e+06	3.89978e+06	3.12368e+06	3.54154e+06	-	-
Hmcp000233	Dihydro-N-methylisopelletierine	Alkaloids	Piperidine alkaloids	C9H19NO	158.15	140.14	157.147	[M+H]+	3	-	410570	369915	491554	343299	379508	352468	285838	334848	291628	329000	291710	371744	-	-
MWS0811	L-Pipecolate	Alkaloids	Piperidine alkaloids	C6H11NO2	130.09	84.08	129.079	[M+H]+	1	1723-00-8	1.52759e+07	1.28123e+07	1.58912e+07	4.39317e+06	5.12961e+06	8.36347e+06	1.51564e+07	2.08833e+07	2.88435e+07	1.62379e+07	1.79764e+07	1.54405e+07	ko00310,ko00960,ko01100,ko01110	C00408
pmp000097	Guvacoline	Alkaloids	Piperidine alkaloids	C7H11NO2	142.09	124.07	141.079	[M+H]+	3	495-19-2	282774	250254	265463	305692	293980	360677	197396	244496	266176	269869	284365	255364	-	C16821
Lshp011101	Narciclasine 4-Glucopyranoside	Alkaloids	Piperidine alkaloids	C20H23NO12	470.13	308.08	469.122	[M+H]+	3	-	79195.9	72281.7	121153	14456.3	144328	162768	241509	309924	401002	244517	143650	133193	-	-
MWStz063	2-Ethyl-2,6,6-trimethylpiperidin-4-one	Alkaloids	Piperidine alkaloids	C10H19NO	170.15	152.14	169.147	[M+H]+	3	133568-79-3	25907.3	14851	26506.2	67270.9	84878.1	56825.5	48419.4	60702.8	68729.9	73169.3	68907.9	83205.4	-	-
Lasp003403	N-propionylcytisine	Alkaloids	Piperidine alkaloids	C14H18N2O2	247.14	191.12	246.137	[M+H]+	3	-	3941.06	3941.06	3941.06	51271.8	66501.4	55135.1	26622.6	23194.7	34358.2	56552.6	41428.1	19705.3	-	-
MWStz254	Isofebrifugine	Alkaloids	Piperidine alkaloids	C16H19N3O3	302.15	121.07	301.143	[M+H]+	3	32434-44-9	77609.8	213550	52647.3	39281.2	59408	20863.6	14994.6	19689.7	12904.6	56817.8	51885.3	38084	-	C10698
MWSmce338	N-Hydroxypipecolic acid	Alkaloids	Piperidine alkaloids	C6H11NO3	146.08	70.06	145.074	[M+H]+	3	115819-92-6	126944	72090.2	131255	82706.7	80179.6	98346.3	105254	35668.2	28960.1	50453.2	64413	39505.1	-	-
pmp001198	6-Deoxyfagomine	Alkaloids	Piperidine alkaloids	C6H13NO2	132.1	57.03	131.095	[M+H]+	3	197449-09-5	40608.9	32455.5	5463.4	5463.4	5463.4	5463.4	28149.1	29909.1	54256.3	39756.1	44712.8	27317	-	-
mws0677	N-Acetylserotonin	Alkaloids	Plumerane	C12H14N2O2	219.11	160.08	218.106	[M+H]+	3	1210-83-9	93724.2	75503.6	115647	1.02555e+06	701129	936718	117869	140904	99601.7	262805	279147	226046	ko00380,ko01100,ko01110	C00978
MWSHC2028	(1,3)-1-Methyl-1,2,3,4-tetrahydro-β-carboline-3-carboxylic acid	Alkaloids	Plumerane	C13H14N2O2	231.11	158.1	230.106	[M+H]+	3	-	82908.5	51550.8	80362.7	80289.6	109424	96240.6	99796.8	49248.7	131872	79897.4	70558.8	76267.7	-	-
Waptp03797	2,3-dihydro-6-hydroxyltryptophan N-Glucoside	Alkaloids	Plumerane	C17H24N2O8	385.16	206.08	384.153	[M+H]+	2	-	309543	257499	238886	89135.4	76151.3	109219	358290	479957	309191	332454	244721	179873	-	-
MWStz282	3-Hydroxy-3-acetonyloxindole	Alkaloids	Plumerane	C11H11NO3	206.08	118.07	205.074	[M+H]+	2	33417-17-3	133111	91370.6	130755	25838.8	42310	89280.5	55370	86549.6	95465	127833	90290.4	58965.8	-	-
Zblp004317	3-(2-oxopropyl)-3-hydroxyindolin-2-one	Alkaloids	Plumerane	C11H11NO3	206.08	120.09	205.074	[M+H]+	2	-	459880	377876	529270	148330	114346	366885	263881	261446	342110	433150	436695	233220	-	-
mws0103	Indole-3-carboxaldehyde	Alkaloids	Plumerane	C9H7NO	146.06	91.05	145.053	[M+H]+	3	487-89-8	96898.6	68681.5	104357	54786.5	43076.4	43050.2	29651.5	53129.8	45846.1	75128.4	61553.6	43768.5	-	C08493
Hmyp002656	Methyl dioxindole-3-acetate	Alkaloids	Plumerane	C11H11NO4	222.08	130.06	221.069	[M+H]+	3	57061-18-4	232107	146650	376207	167801	167232	171966	414992	367879	283912	338863	273715	211128	-	-
Lcfp036464	Indoline	Alkaloids	Plumerane	C8H9N	120.08	103.05	119.073	[M+H]+	1	496-15-1	1.55604e+06	1.3081e+06	2.10584e+06	2.99402e+06	2.35305e+06	2.11071e+06	1.53621e+06	1.41134e+06	1.89828e+06	2.46231e+06	1.86718e+06	1.67075e+06	-	-
pmb0818	5-Methoxyindoleacetate	Alkaloids	Plumerane	C11H11NO3	206.08	145.05	205.074	[M+H]+	3	3471-31-6	1.30078e+06	989369	2.16392e+06	2.50773e+06	2.52688e+06	2.75089e+06	98507.7	99909.3	106768	1.36133e+06	1.26881e+06	1.27451e+06	ko00380	C05660
Wcdp003306	beta-Carboline	Alkaloids	Plumerane	C11H8N2	169.08	115.06	168.069	[M+H]+	3	244-63-3	67344.9	57326.8	76490	94244.9	36510.1	99700.8	50799.5	48614	45831.5	15652.4	36745.1	25267.8	-	C20157
Lahp001956	Pyran[3,4-b]indole-2-ketone	Alkaloids	Plumerane	C11H9O2N	188.07	118.07	187.063	[M+H]+	3	-	2.13571e+07	1.3354e+07	2.84289e+07	5.89638e+07	4.68602e+07	4.43298e+07	1.36182e+06	1.63742e+06	1.32845e+06	3.02178e+07	2.24412e+07	1.80414e+07	-	-
Wahlp02551	N-Acetylindole-3-carboxaldehyde	Alkaloids	Plumerane	C11H9NO2	188.07	118.07	187.063	[M+H]+	1	22948-94-3	2.13571e+07	1.3354e+07	2.84289e+07	5.89638e+07	4.68602e+07	4.43298e+07	1.36182e+06	1.63742e+06	1.32845e+06	3.02178e+07	2.24412e+07	1.80414e+07	-	-
Hmmp001310	3-Indoleacrylate	Alkaloids	Plumerane	C11H9NO2	188.07	118.07	187.063	[M+H]+	1	1204-06-4	2.13571e+07	1.3354e+07	2.84289e+07	5.89638e+07	4.68602e+07	4.43298e+07	1.36182e+06	1.63742e+06	1.32845e+06	3.02178e+07	2.24412e+07	1.80414e+07	-	C21283
Lcsp001671	2-Oxoindole-3-acetate	Alkaloids	Plumerane	C10H9NO3	192.06	146.06	191.058	[M+H]+	3	2971-31-5	23210.9	27568.8	20339.3	84621.3	78277	74677	53813.7	49990.4	72144.4	102613	75414.2	70857.2	ko00380	C22202
Wagp002617	D-Glucosyl Indole-3-Carboxylate	Alkaloids	Plumerane	C15H17NO7	324.11	162.06	323.101	[M+H]+	3	-	64335.7	40203.1	99499.8	382910	280203	306710	156359	173307	127608	206133	199747	212031	-	-
Wasyqp2134	2-(2-hydroxy-1H-indol-3-yl)-2-oxoacetic acid	Alkaloids	Plumerane	C10H7NO4	206.04	160.04	205.037	[M+H]+	1	14370-71-9	5.648e+06	3.53834e+06	4.51781e+06	3.72109e+07	3.49936e+07	3.71749e+07	666482	692280	718704	1.35239e+07	1.54672e+07	1.06275e+07	-	-
mws0005	Tryptamine	Alkaloids	Plumerane	C10H12N2	161.11	144.08	160.1	[M+H]+	3	61-54-1	261595	106412	254859	211432	232856	162164	83332.4	66572.7	110698	206807	152099	180392	ko00380,ko00901,ko01100,ko01110	C00398
Rfn07346	3-Methyleneindolenine	Alkaloids	Plumerane	C9H7N	130.06	130.07	129.058	[M+H]+	3	40642-83-9	145328	141796	135398	173459	182253	186263	118678	126218	149796	145135	180045	179499	-	-
pmb0426	N,N-Dimethyl-5-methoxytryptamine	Alkaloids	Plumerane	C13H18N2O	219.15	174.09	218.142	[M+H]+	3	1019-45-0	797074	566010	1.05249e+06	747971	657461	957690	61864.8	63031.1	53022.8	627073	678514	479094	-	C08309
Hmcp001824	Ailanindole	Alkaloids	Plumerane	C12H8N2O2	213.07	167.06	212.059	[M+H]+	3	159903-51-2	320756	284782	218875	408268	327444	594078	39476.2	43617.2	33301.4	397934	368888	265182	-	-
Sasp001898	2-(2,3-dihydroxy-3H-indol-3-yl)acetic acid	Alkaloids	Plumerane	C10H9NO4	208.06	162.06	207.053	[M+H]+	3	-	48640.9	39112	37782.5	349285	340014	339277	7556.5	7556.5	7556.5	104798	93022.5	88781.2	-	-
pme2244	3-(1H-Indol-3-yl)propanoate	Alkaloids	Plumerane	C11H11NO2	190.09	118.07	189.079	[M+H]+	3	830-96-6	37618.5	25500.9	36140.9	44486.4	83194.6	62312	5100.18	5100.18	5100.18	31861	26649.7	34590.1	-	C22236
pme2812	6-Hydroxymelatonin	Alkaloids	Plumerane	C13H16N2O3	249.12	190.09	248.116	[M+H]+	3	2208-41-5	251289	211752	235197	27082.4	32075.7	71291.8	5416.48	5416.48	5416.48	82718.9	80828.1	62363.1	ko00380	C05643
Wagp003518	Acetoxyindole N-Glucoside	Alkaloids	Plumerane	C16H19NO7	338.12	176.07	337.116	[M+H]+	2	-	29828.5	29828.5	29828.5	29828.5	29828.5	29828.5	629682	742809	685345	209901	149143	188902	-	-
pmc0682	4-Aminoindole	Alkaloids	Plumerane	C8H8N2	133.08	116.05	132.069	[M+H]+	3	5192-23-4	5918.24	5918.24	5918.24	111403	92286.2	59419.4	5918.24	5918.24	5918.24	40379.9	29591.2	42377.9	-	-
pme1651	Indole-3-acetate	Alkaloids	Plumerane	C10H9NO2	176.07	130.07	175.063	[M+H]+	3	87-51-4	4671.18	9752.17	10566.5	934.237	934.237	934.237	20617.1	76459.9	15887.8	16957.2	8281.63	11580.1	ko00380,ko01100,ko04075	C00954
Zmtn001624	N-Acetylisatin	Alkaloids	Plumerane	C10H7NO3	188.04	144.05	189.043	[M-H]-	3	574-17-4	19885	14414.6	13689.8	186347	138844	179969	41954.1	57612.9	42978.7	79741.1	70003.7	69161.5	ko00380	C02172
mws1417	Indole-3-carboxylate	Alkaloids	Plumerane	C9H7NO2	160.04	116.05	161.048	[M-H]-	3	771-50-6	66720.1	457211	100532	15473	2945.26	14766.2	19707.9	9372.07	23507.8	51784.8	61953	57546.6	-	C19837
mws0102	Indole-5-carboxylic acid	Alkaloids	Plumerane	C9H7NO2	160.04	116.05	161.048	[M-H]-	3	1670-81-1	66720.1	457211	100532	15473	2945.26	14766.2	19707.9	9372.07	23507.8	51784.8	61953	57546.6	-	-
mws0098	Indole-2-carboxylic acid	Alkaloids	Plumerane	C9H7NO2	160.04	116.05	161.048	[M-H]-	3	1477-50-5	24330.5	228891	56742.2	10362.7	1621.88	1621.88	25793.8	8109.41	11930.2	38084.2	34582.6	22840.9	-	-
Lmrn003201	Indolelactate	Alkaloids	Plumerane	C11H11NO3	204.07	158.06	205.074	[M-H]-	3	1821-52-9	2011.09	2011.09	2011.09	34151.5	37172.8	33522.1	17939.9	10891.1	20474.4	10157.2	13961.8	10055.5	-	C02043
pme1738	1-Methylnicotinamide	Alkaloids	Pyridine alkaloids	C7H9N2O	138.08	94.07	137.071	[M+H]+	3	1005-24-9	704724	745960	1.3621e+06	3.24179e+06	3.54933e+06	3.62972e+06	6.0239e+06	6.40558e+06	7.81989e+06	5.37553e+06	5.04495e+06	4.77006e+06	ko00760,ko01100	C02918
pme2268	N-Methylnicotinate	Alkaloids	Pyridine alkaloids	C7H7NO2	138.06	94.07	137.048	[M+H]+	3	535-83-1	704724	745960	1.3621e+06	3.24179e+06	3.54933e+06	3.62972e+06	6.0239e+06	6.40558e+06	7.81989e+06	5.37553e+06	5.04495e+06	4.77006e+06	ko00960	C01004
Zbqp008335	N-(hexahydro-1H-benzo[de]anthracene-5-formyl)nornicotine	Alkaloids	Pyridine alkaloids	C27H38N2O	407.3	149.11	406.298	[M+H]+	3	-	48661.8	54190.5	73917.2	68270.2	75463.4	68156	68314.7	64411.2	69335.2	73262.4	79772.2	68186.8	-	-
Rfn02285	9H-pyrido[3,4-b]indole-3-carboxylic acid	Alkaloids	Pyridine alkaloids	C12H8N2O2	213.07	167.06	212.059	[M+H]+	3	74214-63-4	501314	430100	658288	1.37474e+06	902985	1.08757e+06	32973.1	37179.6	35928.4	825292	717512	746054	-	-
Wayp005068	N-Hexanoyl nornicotine	Alkaloids	Pyridine alkaloids	C15H22N2O	247.18	149.11	246.173	[M+H]+	3	-	34174	54611.8	45192.9	26382.2	22631.7	18509.3	690994	830376	795218	229415	258301	283634	-	-
Walbp01749	N-Glucosylpicolinate	Alkaloids	Pyridine alkaloids	C12H16NO7+	286.09	124.04	286.093	[M]+	1	-	33574.8	55905.9	48349.2	232798	190139	258793	3.44256e+06	3.33634e+06	3.53998e+06	1.20015e+06	1.22871e+06	942657	-	-
Walbp01542	N-Glucosylnicotinate	Alkaloids	Pyridine alkaloids	C12H16NO7+	286.09	124.04	286.093	[M]+	1	-	43163.6	41509.2	66219	212183	188040	270679	3.53356e+06	3.35945e+06	3.48134e+06	1.38979e+06	1.21338e+06	1.02474e+06	-	C03003
YC512112	Anabasine-glucoside	Alkaloids	Pyridine alkaloids	C16H24O5N2	325.18	163.12	324.168	[M+H]+	3	-	58846.4	50595.8	36636.7	77128.2	52471.6	75319.8	28493.2	29126.7	33274.5	32903.6	57039.4	40761.3	-	-
MWSslk076	Nicotinic acid N-oxide	Alkaloids	Pyridine alkaloids	C6H5NO3	140.03	105.02	139.027	[M+H]+	3	2398-81-4	167250	128627	175481	139591	184290	204421	208616	204412	148859	235660	195774	195855	-	-
Wayp003781	N-Hydroxynonanoyl nornicotine glucoside	Alkaloids	Pyridine alkaloids	C24H38N2O7	467.28	305.22	466.267	[M+H]+	3	-	1.47326e+06	1.01945e+06	1.01659e+06	8.95369e+06	6.99073e+06	7.96591e+06	3.37291e+06	3.29487e+06	2.58756e+06	5.84864e+06	5.37945e+06	5.19936e+06	-	-
pme1137	6-Hydroxynicotinate	Alkaloids	Pyridine alkaloids	C6H5NO3	140.03	94.03	139.027	[M+H]+	3	5006-66-6	37818.6	67043.7	33582.7	48974	57906.8	58080	76728.7	61986.5	95147.8	73293.1	41175.9	52712.4	ko00760,ko01100	C01020
Zbqp001296	trans-3'-Hydroxycotinine-O-glucoside	Alkaloids	Pyridine alkaloids	C16H22N2O7	355.15	193.1	354.143	[M+H]+	3	-	18004.7	13774.1	16591.8	98537.7	84215.8	71857.2	29351.9	47712.9	31430.4	38075.4	49576	39064.3	-	-
Zblp001009	3-pyridine-methanol-O-β-D-glucopyranosyl	Alkaloids	Pyridine alkaloids	C12H17NO6	272.11	110.06	271.106	[M+H]+	1	-	7267.21	7267.21	7267.21	1.06375e+06	1.03137e+06	779264	36425	36336	46495.7	230202	137030	287603	-	-
Cmqp003383	Gentianamine	Alkaloids	Pyridine alkaloids	C11H11NO3	206.08	146.06	205.074	[M+H]+	2	22952-54-1	45516.5	73247.7	28747.5	91645.4	81451.5	78756.1	11074	87715.1	30526.5	69302.9	60165.1	77991.5	-	C09961
Wayp004564	gamma-Hydroxy-3-pyridinebutanoate	Alkaloids	Pyridine alkaloids	C9H11NO3	182.08	136.08	181.074	[M+H]+	3	15569-97-8	19624.7	21346.7	3924.94	76448.1	81715.9	73286.8	318654	107807	271214	80249.4	74384.7	48500.3	-	C19579
Lmyp000435	Nicotine-N-glucuronide	Alkaloids	Pyridine alkaloids	C16H22N2O6	339.16	177.1	338.148	[M+H]+	3	152306-59-7	24748.7	16030.1	28884.6	26043.2	45179.7	71328	2203.37	2203.37	11016.9	21298.2	14376.7	19510.1	-	-
Zbqp002613	1-(2-(pyridin-3-yl)-2,3-dihydro-1H-pyrrol-1-yl)propan-1-one	Alkaloids	Pyridine alkaloids	C12H14N2O	203.12	144.08	202.111	[M+H]+	3	-	14811.7	9470.5	21683.9	19843.5	6902.61	20129.5	22191.7	11516.7	23764.4	9470.5	16902.6	18956.8	-	-
MWS2032	6-Methylnicotinamide	Alkaloids	Pyridine alkaloids	C7H8N2O	137.07	65.04	136.064	[M+H]+	3	6960-22-1	1.45275e+06	1.45275e+06	1.45275e+06	1.45275e+06	1.45275e+06	1.45275e+06	2.03098e+07	1.56302e+07	1.56576e+07	7.26377e+06	9.47504e+06	8.59567e+06	-	-
pmf0291	4-Hydroxypyridine	Alkaloids	Pyridine alkaloids	C5H5NO	96.04	68.05	95.0371	[M+H]+	3	626-64-2	64067.6	21326.9	29608.2	2448.5	2448.5	2448.5	2448.5	2448.5	2448.5	13080.5	16924	12242.5	-	-
mws0943	N1-Methyl-4-pyridone-5-carboxamide	Alkaloids	Pyridine alkaloids	C7H8N2O2	151.051	71.0128	152.059	[M-H]-	3	769-49-3	195463	114198	48685.6	5614.8	10491	7456.9	1122.96	1122.96	1122.96	22996.1	18323.4	35534.4	ko00760,ko01100	C05843
Yacp000453	3-hydroxy-1-methylpyrrolidin-2-one	Alkaloids	Pyrrole alkaloids	C5H9NO2	116.07	70.06	115.063	[M+H]+	1	132996-63-5	4.23162e+06	6.68692e+06	5.52542e+06	1.10014e+07	1.13249e+07	1.14012e+07	3.72595e+06	3.14824e+06	6.03378e+06	5.44227e+06	7.23885e+06	6.83601e+06	-	-
Zmsp000577	1H-Pyrrolizine-7-methanol,2,3,5,7a-tetrahydro-1-hydroxy-,(1S-cis)-	Alkaloids	Pyrrole alkaloids	C8H13NO2	156.1	70.07	156.102	[M+H]+	3	-	367022	226058	341472	631133	415277	514334	683222	591805	560418	446817	381054	381330	-	-
Zmsp000758	1-(Hydroxymethyl)hexahydro-1h-pyrrolizin-2-ol	Alkaloids	Pyrrole alkaloids	C8H15NO2	158.12	70.07	158.117	[M+H]+	1	-	1.92979e+06	1.42846e+06	2.30258e+06	503639	439437	396123	451875	515220	447632	761241	799577	720738	-	-
MWSmce157	Stachydrine	Alkaloids	Pyrrole alkaloids	C7H13NO2	144.1	58.06	143.095	[M+H]+	1	471-87-4	6.14934e+06	1.92692e+06	1.47002e+06	61067.3	48412.3	53482.5	245565	207989	142404	997853	836920	994454	-	C10172
Lssp210412	Cuscohygrine	Alkaloids	Pyrrole alkaloids	C13H24N2O	225.2	100.11	224.189	[M+H]+	3	454-14-8	27343.8	23260.8	21441.8	19157.2	25384.4	21882.6	17852.2	19641.4	15344.8	29444.7	23594.8	26310.8	ko00960,ko01110	C06521
Zbzp000519	Retronecine	Alkaloids	Pyrrole alkaloids	C8H13NO2	156.1	110.07	155.095	[M+H]+	3	480-85-3	3.70065e+06	2.67124e+06	5.50871e+06	2.43216e+06	2.04646e+06	2.20115e+06	854216	749151	778172	1.93993e+06	1.92748e+06	1.70043e+06	ko00960,ko01110	C06177
MWStz073	5-Hydroxy-2-pyrrolidinone	Alkaloids	Pyrrole alkaloids	C4H7NO2	102.05	84.05	101.048	[M+H]+	3	62312-55-4	258673	254211	224922	252587	248526	231914	147539	160184	186676	262948	215961	183956	-	-
Ladp003640	3-Hydroxy-1-(3,4-dihydroxyphenethyl)pyrrolidine-2,5-dione	Alkaloids	Pyrrole alkaloids	C12H13NO5	252.09	105.03	251.079	[M+H]+	3	-	28298	19560.3	127293	40662.4	53084.3	74635.3	3454.21	3454.21	3454.21	41517.1	39200.8	17271.1	-	-
Zmsp000237	1,4-Dideoxy-1,4-imino-(2-O-β-D-glucosyl)-D-arabinitol	Alkaloids	Pyrrole alkaloids	C11H21NO8	296.13	134.08	295.127	[M+H]+	3	-	10860.2	15697.4	19114.3	14990	27434.7	28594.1	38757.6	27463.3	25520.3	15824.1	21565.7	18523.8	-	-
Hmcp001105	5-(2-Hydroxypropyl)hygrine	Alkaloids	Pyrrole alkaloids	C11H21NO2	200.17	140.14	199.157	[M+H]+	3	-	41364.1	2494.26	2494.26	223676	193927	196389	24249.8	12471.3	24342.7	83829.4	84903	79605.6	-	-
Ladp002110	4-hydroxy-2-oxo-1,2-dihydroquinoline-3-carboxylic acid	Alkaloids	Quinoline alkaloids	C10H7NO4	206.04	160.04	205.037	[M+H]+	1	73776-24-6	5.648e+06	3.53834e+06	4.51781e+06	3.72109e+07	3.49936e+07	3.71749e+07	666482	692280	718704	1.35239e+07	1.54672e+07	1.06275e+07	-	-
Ladp002935	3-quinolinecarboxylic acid	Alkaloids	Quinoline alkaloids	C10H7NO3	190.05	144.04	189.043	[M+H]+	3	-	38105.8	47862.5	72611.1	564036	566376	620073	101556	80855.5	79776.9	194139	189425	172104	-	-
Wcjp002598	8-Hydroxyquinoline	Alkaloids	Quinoline alkaloids	C9H7NO	146.06	91.05	145.053	[M+H]+	1	148-24-3	461290	327342	652362	937034	877080	921958	45606.2	40462.4	66235.5	428037	387859	484210	-	C19434
Rlp02599	furo[2,3-h]quinoline	Alkaloids	Quinoline alkaloids	C11H7NO	170.06	115.05	169.053	[M+H]+	1	-	215891	185895	283445	497998	503164	471943	20272.1	19095.5	26662.5	283865	198029	229118	-	-
Wasn002329	Xanthurenic Acid 8-O-Glucoside	Alkaloids	Quinoline alkaloids	C16H17NO9	366.08	160.04	367.09	[M-H]-	1	97451-32-6	197988	112610	194242	838966	874213	906721	57061.8	61669.9	73723.6	389176	620068	344805	-	-
Wbmp005376	Deltaline	Alkaloids	Terpenoid alkaloids	C27H41NO8	508.29	508.29	507.283	[M+H]+	1	6836-11-9	280874	121499	188664	2.61779e+06	2.80257e+06	1.97044e+06	48853.7	116581	214638	1.17064e+06	848023	669828	-	C08679
MWStz135	Pseudotropine	Alkaloids	Tropan alkaloids	C8H15NO	142.12	96.09	141.115	[M+H]+	3	135-97-7	287858	309264	478723	276440	213007	261532	214390	165993	164736	238805	280264	202963	ko00960,ko01110	C02066
MWSslk026	Scopolamine	Alkaloids	Tropan alkaloids	C17H21NO4	304.15	138.09	303.147	[M+H]+	3	51-34-3	126708	81537.3	49913.5	60335.8	45213.6	61077.8	6705.07	6705.07	6705.07	33525.3	57185	53791.6	ko00960,ko01100,ko01110	C01851
Zbqp003125	Ile-Phe	Amino acids and derivatives	Amino acids and derivatives	C15H22N2O3	279.17	86.1	278.163	[M+H]+	1	-	153235	86294.5	255643	229342	135788	96223	331405	170231	418476	241369	206947	164010	-	-
MWS201447	Phe-Ala	Amino acids and derivatives	Amino acids and derivatives	C12H16N2O3	237.12	120.09	236.116	[M+H]+	3	3918-87-4	145965	101807	116097	161503	114676	134114	522782	511202	512764	319036	234926	264547	-	-
Sasp001236	7-Hydroxy-tryptophan	Amino acids and derivatives	Amino acids and derivatives	C11H12N2O3	221.09	130.06	220.085	[M+H]+	1	-	330936	236920	680356	1.16733e+06	1.84973e+06	2.16021e+06	487360	891960	940198	1.18702e+06	1.4128e+06	1.05868e+06	-	-
Zmjp000182	N(omega)-Methyl-L-arginine	Amino acids and derivatives	Amino acids and derivatives	C7H16N4O2	189.13	70.07	188.127	[M+H]+	3	17035-90-4	4.78355e+06	2.45175e+06	6.45842e+06	106219	113800	76710.6	94753.1	126608	128429	1.40456e+06	1.31451e+06	1.15875e+06	-	C03884
MWS00330g	1-Amino-1-cyclobutane-carboxylic-acid	Amino acids and derivatives	Amino acids and derivatives	C5H9NO2	116.07	70.07	115.063	[M+H]+	1	22264-50-2	4.23162e+06	6.68692e+06	5.52542e+06	1.10014e+07	1.13249e+07	1.14012e+07	3.72595e+06	3.14824e+06	6.03378e+06	5.44227e+06	7.23885e+06	6.83601e+06	-	-
MWStz040	L-Proline	Amino acids and derivatives	Amino acids and derivatives	C5H9NO2	116.07	70.07	115.063	[M+H]+	1	147-85-3	4.23162e+06	6.68692e+06	5.52542e+06	1.10014e+07	1.13249e+07	1.14012e+07	3.72595e+06	3.14824e+06	6.03378e+06	5.44227e+06	7.23885e+06	6.83601e+06	ko00330,ko00332,ko00470,ko00970,ko01100,ko01110,ko01230,ko02010	C00148
PDP115321	3-Pyrrolidine carboxylic acid	Amino acids and derivatives	Amino acids and derivatives	C5H9NO2	116.07	70.07	115.063	[M+H]+	1	-	4.27603e+06	7.08449e+06	5.4819e+06	1.04171e+07	1.09009e+07	1.14854e+07	3.71733e+06	3.11056e+06	5.97331e+06	5.86777e+06	7.95558e+06	7.18313e+06	-	-
mws1346	L-2-Aminoadipate	Amino acids and derivatives	Amino acids and derivatives	C6H11NO4	162.08	98.06	161.069	[M+H]+	3	1118-90-7	95068.3	95378.9	97596.4	62355.6	38821.2	43142.1	378595	413343	238881	248378	205784	181659	ko00300,ko00310,ko01100,ko01110,ko01210,ko01230	C00956
pme0122	N6-Acetyl-L-lysine	Amino acids and derivatives	Amino acids and derivatives	C8H16N2O3	189.12	126.09	188.116	[M+H]+	3	692-04-6	560123	300691	374556	145068	141247	131109	785432	1.01499e+06	917625	581555	505301	364849	ko00310,ko01100	C02727
pme0170	N-Acetyl-L-Arginine	Amino acids and derivatives	Amino acids and derivatives	C8H16N4O3	217.13	158.08	216.122	[M+H]+	3	155-84-0	321470	133432	346559	169297	155544	133069	94482.4	120089	118602	125660	125524	95718.6	-	-
Hmsp000364	L-Cyclopentylglycine	Amino acids and derivatives	Amino acids and derivatives	C7H13NO2	144.1	98.09	143.095	[M+H]+	1	2521-84-8	2.28254e+06	1.34814e+06	2.16995e+06	2.81159e+06	2.65749e+06	2.89795e+06	1.005e+07	9.16891e+06	7.5827e+06	5.64027e+06	4.85564e+06	4.25014e+06	-	-
Rfmb318	D-Proline betaine	Amino acids and derivatives	Amino acids and derivatives	C7H14NO2+	144.1	84.08	144.102	[M]+	3	1195-94-4	1.09172e+07	4.49586e+06	4.89119e+06	2.17518e+06	2.08861e+06	2.03494e+06	4.37461e+06	4.18006e+06	3.13977e+06	3.89978e+06	3.12368e+06	3.54154e+06	-	C21514
Yalp000545	N-Methyl-L-proline	Amino acids and derivatives	Amino acids and derivatives	C6H11NO2	130.09	84.08	129.079	[M+H]+	1	475-11-6	6.24349e+07	5.07507e+07	6.50115e+07	2.04973e+07	2.17103e+07	2.84111e+07	5.59315e+07	6.87772e+07	8.05914e+07	6.0468e+07	5.1301e+07	4.76668e+07	-	C22223
MWS201414	Pro-Asn	Amino acids and derivatives	Amino acids and derivatives	C9H15N3O4	230.11	70.07	229.106	[M+H]+	3	107856-82-6	632681	463053	535882	654409	512075	581994	141030	155351	125358	320316	250446	238548	-	-
MWS201398	Hyp-Ser	Amino acids and derivatives	Amino acids and derivatives	C8H14N2O5	219.1	86.06	218.09	[M+H]+	3	-	158192	105059	161458	172926	77597.7	116386	161097	144112	142432	166104	149908	98262.2	-	-
Lcsp000522	Prolylproline	Amino acids and derivatives	Amino acids and derivatives	C10H16N2O3	213.12	70.07	212.116	[M+H]+	3	20488-28-2	94585.9	131804	122421	335348	297214	324682	44457.6	55715.2	101947	166070	102175	131550	-	-
Zmmp000635	4,5-Dehydro-L-leucine	Amino acids and derivatives	Amino acids and derivatives	C6H11NO2	130.09	84.08	129.079	[M+H]+	1	-	6.24349e+07	5.07507e+07	6.50115e+07	2.04973e+07	2.17103e+07	2.84111e+07	5.59315e+07	6.87772e+07	8.05914e+07	6.0468e+07	5.1301e+07	4.76668e+07	-	-
ML10181668	1-Aminocyclopentanecarboxylate	Amino acids and derivatives	Amino acids and derivatives	C6H11NO2	130.09	84.08	129.079	[M+H]+	1	52-52-8	6.21145e+07	5.02919e+07	6.38382e+07	2.02328e+07	2.15603e+07	2.76159e+07	5.58214e+07	6.46648e+07	8.08741e+07	6.16256e+07	4.9314e+07	4.7681e+07	-	C03969
MWS20987	N5-(1-Iminoethyl)-L-ornithine	Amino acids and derivatives	Amino acids and derivatives	C7H15N3O2	174.12	70.07	173.116	[M+H]+	3	36889-13-1	625637	396409	650286	1.30238e+06	1.39247e+06	1.38818e+06	443854	455857	511303	841547	812316	725738	-	-
MWSmce190	4-Hydroxy-L-Isoleucine	Amino acids and derivatives	Amino acids and derivatives	C6H13NO3	148.09	74.02	147.089	[M+H]+	1	1219387-79-7	1.5936e+06	1.79043e+06	3.156e+06	2.55789e+06	2.36716e+06	1.76899e+06	1.46781e+06	2.22007e+06	1.99836e+06	2.4454e+06	1.75508e+06	1.80052e+06	-	-
Zmdp000972	S-Methyl-L-cysteine	Amino acids and derivatives	Amino acids and derivatives	C4H9NO2S	136.04	91.05	135.035	[M+H]+	3	1187-84-4	1.13185e+06	1.04343e+06	1.27488e+06	356849	270957	500858	99203.3	116018	148702	467628	421312	418064	ko02010	C22040
MW0106252	Cys-Gln-Lys	Amino acids and derivatives	Amino acids and derivatives	C14H27N5O5S1	378.17	121.07	377.173	[M+H]+	3	-	174893	193000	201084	539041	602849	740049	188899	216968	217255	374417	475860	508154	-	-
MWS04559g	3-Hydroxy-L-phenylalanine	Amino acids and derivatives	Amino acids and derivatives	C9H11NO3	182.08	136.08	181.074	[M+H]+	2	587-33-7	3.725e+06	3.3313e+06	2.82477e+06	880843	832025	1.32972e+06	492036	385300	606993	1.7842e+06	2.54368e+06	2.38291e+06	-	C20807
mws0250	L-Tyrosine	Amino acids and derivatives	Amino acids and derivatives	C9H11NO3	182.08	136.08	181.074	[M+H]+	2	60-18-4	3.83376e+06	2.94214e+06	2.85032e+06	1.05894e+06	1.0026e+06	1.31732e+06	483962	447242	639773	1.91274e+06	2.80865e+06	2.48224e+06	ko00130,ko00261,ko00350,ko00360,ko00400,ko00460,ko00730,ko00940,ko00950,ko00965,ko00966,ko00970,ko00999,ko01100,ko01110,ko01210,ko01230,ko01240	C00082
PD0222792	(4R)-4-methyl-L-proline	Amino acids and derivatives	Amino acids and derivatives	C6H11NO2	130.09	56.05	129.079	[M+H]+	2	23009-50-9	2.15868e+06	2.05022e+06	3.67437e+06	829480	1.10699e+06	1.43086e+06	2.9705e+06	3.1284e+06	4.93947e+06	2.69315e+06	2.40482e+06	2.05433e+06	-	-
Zbqp002380	Tyr-Leu	Amino acids and derivatives	Amino acids and derivatives	C15H22N2O4	295.16	136.08	294.158	[M+H]+	3	17355-10-1	124301	62738.5	90741.2	220092	200319	110801	210601	250400	214143	87129	182743	144554	-	-
MWS0933	N(pi)-Methyl-L-histidine	Amino acids and derivatives	Amino acids and derivatives	C7H11N3O2	170.09	124.09	169.085	[M+H]+	3	332-80-9	304229	303682	631132	339592	312843	287336	421940	362185	265023	636370	408611	366396	ko00340,ko01100	C01152
Wacyp01167	(6-amino-3-oxohexan-2-yl)proline	Amino acids and derivatives	Amino acids and derivatives	C11H20N2O3	229.15	142.09	228.147	[M+H]+	1	-	7.63755e+06	4.5267e+06	6.18011e+06	5.08231e+06	5.11145e+06	5.30123e+06	3.46443e+06	3.82169e+06	3.68005e+06	4.51203e+06	4.21812e+06	4.83372e+06	-	-
mws5035	L-Leucyl-L-phenylalanine	Amino acids and derivatives	Amino acids and derivatives	C15H22N2O3	279.17	120.08	278.163	[M+H]+	1	56217-82-4	203943	163846	302005	246863	192018	183105	736277	480499	902105	480807	429761	324163	-	-
MW0107462	Ile-Ser-Arg	Amino acids and derivatives	Amino acids and derivatives	C15H30N6O5	375.23	177.16	374.228	[M+H]+	3	-	2.03507e+06	1.3658e+06	1.19514e+06	1.54314e+06	1.43109e+06	429738	173064	266007	213815	1.40134e+06	946337	1.29604e+06	-	-
MW0153677	Met-Thr-His	Amino acids and derivatives	Amino acids and derivatives	C15H25N5O5S1	388.16	209.15	387.158	[M+H]+	3	-	36878.9	38657.8	44580.2	793290	919922	491338	234553	286844	366220	622012	624211	410129	-	-
MW0155847	Pro-Glu-Asp	Amino acids and derivatives	Amino acids and derivatives	C14H21N3O8	360.14	208.1	359.133	[M+H]+	3	-	2.9254e+06	1.41565e+06	3.83041e+06	410751	507687	832077	82964.7	84052.4	116753	986688	955922	747489	-	-
MW0147987	Cys-Asn-His	Amino acids and derivatives	Amino acids and derivatives	C13H20N6O5S1	373.15	123.06	372.122	[M+H]+	3	-	304573	450604	368318	133255	185239	98927.7	88753.8	91475	72077.4	224029	216965	203932	-	-
MW0150881	His-Asp-Val	Amino acids and derivatives	Amino acids and derivatives	C15H23N5O6	370.17	159.1	369.165	[M+H]+	3	-	339692	152309	294328	2.07801e+06	2.30363e+06	1.86597e+06	103820	93156.6	112589	944211	1.0421e+06	913145	-	-
Wasyqp1413	IPA imine	Amino acids and derivatives	Amino acids and derivatives	C11H10N2O2	203.08	157.08	202.074	[M+H]+	1	-	251473	160767	233398	1.02165e+06	993993	979811	326627	334507	466726	660917	503740	480064	ko01100,ko01110	C21124
MW0145398	Arg-Ile-Ser	Amino acids and derivatives	Amino acids and derivatives	C15H30N6O5	375.23	177.17	374.228	[M+H]+	3	-	2.71226e+06	2.20312e+06	2.67041e+06	3.3808e+06	1.86597e+06	3.64102e+06	57434.1	43080.1	71394.2	2.86299e+06	2.92538e+06	1.53971e+06	-	-
MW0156049	Pro-Val-His	Amino acids and derivatives	Amino acids and derivatives	C16H25N5O4	352.19	144.14	351.191	[M+H]+	3	-	275410	180368	263804	417113	417387	395026	187573	214311	249761	308198	254916	335332	-	-
MWSmce706	Cyclo(Ala-Gly)	Amino acids and derivatives	Amino acids and derivatives	C5H8N2O2	129.07	56.05	128.059	[M+H]+	3	4526-77-6	260138	256745	230159	314944	261119	192100	171833	184080	163728	225028	276777	173194	-	-
MWS201412	Lys-Asp	Amino acids and derivatives	Amino acids and derivatives	C10H19N3O5	262.14	84.08	261.132	[M+H]+	3	20556-18-7	122347	83533.9	85050.6	66681.5	108658	94669	74209.8	54378.1	72789.4	100556	102735	77533.6	-	-
MWS201455	Asp-Lys	Amino acids and derivatives	Amino acids and derivatives	C10H19N3O5	262.14	84.0814	261.132	[M+H]+	3	5891-51-0	122347	83533.9	85050.6	66681.5	108658	94669	74209.8	54378.1	72789.4	100556	102735	77533.6	-	-
MW0145710	Asn-Cys-Gly	Amino acids and derivatives	Amino acids and derivatives	C9H16N4O5S1	293.09	139.04	292.084	[M+H]+	3	-	1.33667e+06	1.30189e+06	1.11239e+06	187085	197393	113545	304909	344464	166351	667100	408948	605415	-	-
MWS1771	L-Tyrosine methyl ester	Amino acids and derivatives	Amino acids and derivatives	C10H13NO3	196.1	91.05	195.089	[M+H]+	2	1080-06-4	128217	60295.4	102707	1.35743e+06	1.27474e+06	1.34944e+06	116207	133827	162402	324816	318655	306537	-	C03404
MW0150161	Glu-Thr-His	Amino acids and derivatives	Amino acids and derivatives	C15H23N5O7	386.16	175.1	385.16	[M+H]+	3	-	143206	104965	77794.3	315695	373430	270335	189820	206127	151917	257580	230252	239665	-	-
mws4516	5-Oxo-D-proline	Amino acids and derivatives	Amino acids and derivatives	C5H7NO3	130.05	84.05	129.043	[M+H]+	3	4042-36-8	546027	622055	1.32084e+06	605109	523337	750428	1.34507e+06	2.10263e+06	2.61116e+06	710360	1.32957e+06	1.39382e+06	ko00470,ko01100	C02237
MWSmce585	Methyl 3-aminopropanoate	Amino acids and derivatives	Amino acids and derivatives	C4H9NO2	104.07	59.01	103.063	[M+H]+	3	4138-35-6	1.06755e+06	850075	1.05011e+06	843074	953899	799808	131301	126302	88284.4	713753	527868	418339	-	-
MW0105524	Ala-Lys	Amino acids and derivatives	Amino acids and derivatives	C9H19N3O3	240.12	121.07	217.143	[M+Na]+	3	6366-77-4	143032	103618	204881	1.31618e+06	979793	2.27248e+06	576981	512666	586884	932277	1.20618e+06	1.27381e+06	-	-
pme0124	L-Glycyl-L-proline	Amino acids and derivatives	Amino acids and derivatives	C7H12N2O3	173.09	116.07	172.085	[M+H]+	3	704-15-4	130956	83359.4	147708	70460.5	104393	70581.5	110487	96723.9	123864	125949	76126.4	71816.5	-	-
MWS201397	Hyp-Val	Amino acids and derivatives	Amino acids and derivatives	C10H18N2O4	231.13	86.06	230.127	[M+H]+	3	-	28627.9	32838	40917.6	49684.4	48975.4	29364.7	35474.3	37334.1	34244.1	40047.4	22091.3	26683	-	-
MWS201411	Lys-Asn	Amino acids and derivatives	Amino acids and derivatives	C10H20N4O4	261.16	84.08	260.149	[M+H]+	3	19908-06-6	75439.2	64998.6	62097.1	65621.8	47509.7	77525.9	58629.9	57833.1	34307.4	39950.2	52018.1	45664.3	-	-
Zbqp000949	5-methyl 1-propyl L-glutamate	Amino acids and derivatives	Amino acids and derivatives	C9H17NO4	204.12	85.03	203.116	[M+H]+	1	-	1.06283e+07	4.3881e+06	2.95403e+06	206230	145912	282719	220412	251666	193894	1.7993e+06	1.32317e+06	1.03509e+06	-	-
MWS201400	Val-Trp	Amino acids and derivatives	Amino acids and derivatives	C16H21N3O3	304.17	188.07	303.158	[M+H]+	3	24587-37-9	29305.6	47757.3	72893.4	109195	75041.9	92010.5	111952	54357	124007	82247.1	49456	58326.4	-	-
Zazp002547	cyclo-(Gly-Phe)	Amino acids and derivatives	Amino acids and derivatives	C11H12N2O2	205.1	146.06	204.09	[M+H]+	1	10125-07-2	3.68408e+07	2.73677e+07	4.79157e+07	6.62924e+07	5.39726e+07	6.09052e+07	2.79761e+06	2.63839e+06	2.93302e+06	4.02296e+07	3.74496e+07	3.63855e+07	-	-
MWS4296	Glycyl-phenylalanine	Amino acids and derivatives	Amino acids and derivatives	C11H14N2O3	223.108	120.082	222.1	[M+H]+	3	3321-03-7	307487	200393	350647	365332	302388	303612	606692	554540	750631	498486	385318	388889	-	-
PD0457711	Val-Tyr	Amino acids and derivatives	Amino acids and derivatives	C14H20N2O4	281.15	72.08	280.142	[M+H]+	3	-	55153.6	28215.6	46369.8	35895.1	25532.5	56529	47470.7	84510.6	77955.2	59052.8	64149	56040.4	-	-
MW0150884	His-Cys-Gln	Amino acids and derivatives	Amino acids and derivatives	C14H22N6O5S1	387.14	191.07	386.137	[M+H]+	3	-	195715	191872	293789	1.51247e+06	1.01806e+06	1.46637e+06	25707.3	20773.2	76388.2	605320	665081	594000	-	-
MWS201419	Lys-Gly	Amino acids and derivatives	Amino acids and derivatives	C8H17N3O3	204.13	84.08	203.127	[M+H]+	3	7563-03-3	7.31504e+06	7.24044e+06	6.83291e+06	7.24946e+06	7.46442e+06	7.20078e+06	4.24168e+06	5.48869e+06	6.27608e+06	7.96897e+06	7.61278e+06	7.07763e+06	-	-
MWS201444	Gln-Gly	Amino acids and derivatives	Amino acids and derivatives	C7H13N3O4	204.1	84.04	203.091	[M+H]+	3	2650-65-9	7.31504e+06	7.24044e+06	6.83291e+06	7.24946e+06	7.46442e+06	7.20078e+06	4.24168e+06	5.48869e+06	6.27608e+06	7.96897e+06	7.61278e+06	7.07763e+06	-	-
MWS201424	Ile-Asn	Amino acids and derivatives	Amino acids and derivatives	C10H19N3O4	246.15	86.1	245.138	[M+H]+	3	59652-59-4	73676.1	96058.3	104432	186179	173462	181812	25574.9	31421.4	23963.6	53750.9	52583.4	52843.1	-	-
Lmhp001461	L-Prolyl-L-Leucine	Amino acids and derivatives	Amino acids and derivatives	C11H20N2O3	229.15	70.07	228.147	[M+H]+	1	52899-07-7	235392	260561	324682	323604	249810	233635	432809	479938	529218	324692	330983	324914	-	-
MWS201443	Ser-Lys	Amino acids and derivatives	Amino acids and derivatives	C9H19N3O4	234.15	84.08	233.138	[M+H]+	3	22677-61-8	216052	140438	184565	157089	196784	209844	161089	179044	185858	190914	127574	142409	-	-
ZbWp000749	ethyl-L-arginine	Amino acids and derivatives	Amino acids and derivatives	C8H18N4O2	203.15	70.07	202.143	[M+H]+	3	-	549247	230459	531494	156919	141624	125816	127008	170012	164520	133086	161271	165850	-	-
Zbqp000579	3-(Pyrazol-1-yl)-L-alanine	Amino acids and derivatives	Amino acids and derivatives	C6H9N3O2	156.08	110.07	155.07	[M+H]+	3	2734-48-7	3.70065e+06	2.67124e+06	5.50871e+06	2.43216e+06	2.04646e+06	2.20115e+06	854216	749151	778172	1.93993e+06	1.92748e+06	1.70043e+06	-	-
MWS201415	Pro-Asp	Amino acids and derivatives	Amino acids and derivatives	C9H14N2O5	231.1	70.07	230.09	[M+H]+	3	85227-98-1	1.29564e+06	2.19256e+06	1.29586e+06	3.58798e+06	3.52434e+06	3.94004e+06	317171	307367	494636	854371	641933	839149	-	-
PD0373739	2-amino-4-oxopentanoic acid	Amino acids and derivatives	Amino acids and derivatives	C5H9NO3	132.07	68.05	131.058	[M+H]+	1	-	2.05904e+06	1.92849e+06	2.03919e+06	835518	1.03951e+06	743791	2.96247e+06	3.42122e+06	2.87987e+06	2.51989e+06	2.36568e+06	1.88598e+06	-	-
MW0144704	Ala-Pro-Ala	Amino acids and derivatives	Amino acids and derivatives	C11H19N3O4	258.14	129.1	257.138	[M+H]+	3	-	403183	180611	344180	73210.5	39573.8	42519	160145	251498	240487	164080	146113	168658	-	-
mws3133	N-Acetyl-L-hydroxyproline	Amino acids and derivatives	Amino acids and derivatives	C7H11NO4	174.08	86.06	173.069	[M+H]+	3	33996-33-7	157361	86912.5	161896	160768	119958	117498	267576	283950	190268	177367	149049	150685	-	-
Zmdp000292	Arginine methyl ester	Amino acids and derivatives	Amino acids and derivatives	C7H16N4O2	189.14	70.07	188.127	[M+H]+	3	-	4.93371e+06	2.8109e+06	6.4966e+06	122583	123378	67765	78969	137977	163087	975659	973006	846168	-	-
MWS201387	Asn-Arg	Amino acids and derivatives	Amino acids and derivatives	C10H20N6O4	289.16	175.12	288.155	[M+H]+	3	2478-01-5	23036.5	48811.8	21069.1	70394.1	29181.9	66641.6	28536.5	25474.6	35459.4	27818.1	34430.6	30358.8	-	-
Lmrj001698	L-Seryl-L-Isoleucine	Amino acids and derivatives	Amino acids and derivatives	C9H18N2O4	219.13	60.04	218.127	[M+H]+	3	91086-51-0	107302	69955.9	98612.2	92441.4	59202.3	50938.4	201792	217058	262337	145324	140673	112011	-	-
Sadp001783	2-imino-3-(1H-indol-3-yl)propanoic acid	Amino acids and derivatives	Amino acids and derivatives	C11H10N2O2	203.08	130.06	202.074	[M+H]+	1	-	151096	123231	273083	729773	962110	1.00915e+06	276700	388429	469763	547722	514417	453693	-	-
Zmdp001647	γ-Glu-Val	Amino acids and derivatives	Amino acids and derivatives	C10H18N2O5	247.13	184.1	246.122	[M+H]+	1	-	98613.6	134748	40739.5	78354	80105.5	70825.5	17623.5	19948.1	46062.8	78991.3	76353.4	84020.1	-	-
Lcsp001306	Ser-Ile-Asp	Amino acids and derivatives	Amino acids and derivatives	C13H23N3O7	334.16	173.13	333.154	[M+H]+	3	-	26154.4	12737.8	36583.9	39621.7	33074.4	25256.8	126123	138612	126588	46286.2	43832.4	63246.2	-	-
MW0155839	Pro-Gln-Ser	Amino acids and derivatives	Amino acids and derivatives	C13H22N4O6	331.15	151.07	330.154	[M+H]+	3	-	526096	710542	684559	2.11461e+06	2.6756e+06	1.10989e+06	64284.2	132539	66925.4	1.10289e+06	813842	1.17727e+06	-	-
MWS201465	Glu-Phe	Amino acids and derivatives	Amino acids and derivatives	C14H18N2O5	295.13	120.08	294.122	[M+H]+	2	20556-22-3	81657.6	57088.4	107920	136658	111016	100455	248761	243866	230793	180083	119983	112110	-	-
MWS00204g	N-Ethylglycine	Amino acids and derivatives	Amino acids and derivatives	C4H9NO2	104.07	58.07	103.063	[M+H]+	3	627-01-0	1.22076e+06	1.32445e+06	1.50955e+06	1.32214e+06	1.5152e+06	1.32501e+06	260268	279093	221095	964352	1.00299e+06	921960	-	C11735
pme3033	N,N-Dimethylglycine	Amino acids and derivatives	Amino acids and derivatives	C4H9NO2	104.07	58.07	103.063	[M+H]+	3	1118-68-9	1.22076e+06	1.32445e+06	1.50955e+06	1.32214e+06	1.5152e+06	1.32501e+06	260268	279093	221095	964352	1.00299e+06	921960	ko00260,ko01100	C01026
Wayp001104	N-(1-Deoxy-1-fructosyl)Tyrosine	Amino acids and derivatives	Amino acids and derivatives	C15H21NO8	344.13	182.08	343.126	[M+H]+	3	-	41861.3	29348.1	28605.2	56655.7	55174.1	39076.2	41432.7	28341.4	31278.3	36999.4	20226	25769.1	-	-
pme0008	L-Citrulline	Amino acids and derivatives	Amino acids and derivatives	C6H13N3O3	176.1	113.07	175.096	[M+H]+	3	372-75-8	1.74097e+06	1.13755e+06	2.12483e+06	282337	271617	247065	212721	190013	225948	593074	489308	437373	ko00220,ko01100,ko01110,ko01230	C00327
pme0278	LL-2,6-Diaminoheptanedioate	Amino acids and derivatives	Amino acids and derivatives	C7H14N2O4	191.1	128.07	190.095	[M+H]+	3	583-93-7	200926	237035	108507	35343.3	34618.6	46863.4	18782.4	36687.5	20212.3	68510.5	71530.2	43777	ko00300,ko00470,ko01100,ko01110,ko01230	C00666
mws1050	O-Acetyl-L-serine	Amino acids and derivatives	Amino acids and derivatives	C5H9NO4	148.06	88.04	147.053	[M+H]+	3	5147-00-2	250129	176714	150014	166729	99479	139407	315559	376010	389726	429378	252669	237040	ko00270,ko00908,ko00920,ko01100,ko01110,ko01200,ko01230,ko04122	C00979
mws0224	Methionine	Amino acids and derivatives	Amino acids and derivatives	C5H11NO2S	150.06	61.01	149.051	[M+H]+	3	59-51-8	267798	178296	179347	323524	214829	215650	399636	349637	546256	386517	320488	282159	-	C01733
MWS201054	O-Acetyl-L-homoserine	Amino acids and derivatives	Amino acids and derivatives	C6H11NO4	162.08	56.05	161.069	[M+H]+	3	250736-84-6	60513	45314.1	65461.4	107669	86989.9	102681	155829	182204	158379	102067	100122	121177	ko00270,ko01100	C01077
Lcsp001929	Ala-Glu-Leu	Amino acids and derivatives	Amino acids and derivatives	C14H25N3O6	332.18	173.09	331.174	[M+H]+	3	-	22703.3	30360.2	21621.9	102556	121979	80063.6	146546	131212	144849	101684	90783.7	87072.9	-	-
MW0151034	His-Met-Val	Amino acids and derivatives	Amino acids and derivatives	C16H27N5O4S1	386.18	224.13	385.178	[M+H]+	3	-	1.50277e+06	926041	1.06399e+06	6.56472e+06	6.65594e+06	6.3749e+06	1.98717e+06	1.98366e+06	1.95253e+06	3.95876e+06	3.14585e+06	2.95219e+06	-	-
MWS201445	Val-Pro	Amino acids and derivatives	Amino acids and derivatives	C10H18N2O3	215.14	116.07	214.132	[M+H]+	3	20488-27-1	119925	64973.7	120133	143389	96839.4	178249	271652	280062	326618	200829	152334	143522	-	-
pme2617	L-Methionine S-oxide	Amino acids and derivatives	Amino acids and derivatives	C5H11NO3S	166.05	102.06	165.046	[M+H]+	3	3226-65-1	582623	525437	537509	550113	524254	611667	526339	533819	507172	624907	549990	501196	ko00270,ko01100	C02989
MWS201478	Phe-Ser	Amino acids and derivatives	Amino acids and derivatives	C12H16N2O4	253.12	120.09	252.111	[M+H]+	3	16053-39-7	108797	100065	131661	134929	94619.6	147583	439686	544235	514482	219659	165760	180233	-	-
MW0144528	Ala-Cys-Met	Amino acids and derivatives	Amino acids and derivatives	C11H21N3O4S2	324.11	121.06	323.097	[M+H]+	3	-	1.10004e+06	1.07099e+06	3.06422e+06	1.5038e+07	1.66772e+07	1.26621e+07	6.52068e+06	6.4624e+06	6.73188e+06	1.29685e+07	7.42479e+06	6.57391e+06	-	-
pme0021	L-Phenylalanine	Amino acids and derivatives	Amino acids and derivatives	C9H11NO2	166.09	120.08	165.079	[M+H]+	1	63-91-2	2.6724e+07	2.33573e+07	3.94544e+07	5.22791e+07	3.94509e+07	4.10306e+07	2.95445e+07	2.8485e+07	3.7907e+07	3.80388e+07	3.37666e+07	3.47985e+07	ko00360,ko00400,ko00460,ko00470,ko00940,ko00960,ko00966,ko00970,ko00996,ko00999,ko01100,ko01110,ko01210,ko01230,ko02010	C00079
mws1587	L-Norleucine	Amino acids and derivatives	Amino acids and derivatives	C6H13NO2	132.1	86.1	131.095	[M+H]+	1	327-57-1	2.36853e+06	1.86648e+06	1.60201e+06	2.51229e+06	1.82102e+06	2.03869e+06	1.43787e+06	1.47764e+06	1.7265e+06	4.36727e+06	2.51781e+06	2.59054e+06	-	C01933
MWS04555g	D-Allo-Isoleucine	Amino acids and derivatives	Amino acids and derivatives	C6H13NO2	132.1	86.1	131.095	[M+H]+	1	1509-34-8	7.17615e+06	5.66412e+06	4.99482e+06	6.83825e+06	6.62642e+06	6.72503e+06	5.28344e+06	5.07877e+06	7.10009e+06	1.05898e+07	8.26771e+06	7.96736e+06	-	C21092
mws0258	L-Isoleucine	Amino acids and derivatives	Amino acids and derivatives	C6H13NO2	132.1	86.1	131.095	[M+H]+	1	73-32-5	7.17615e+06	5.66412e+06	4.99482e+06	6.83825e+06	6.62642e+06	6.72503e+06	5.28344e+06	5.07877e+06	7.10009e+06	1.05898e+07	8.26771e+06	7.96736e+06	ko00280,ko00290,ko00460,ko00960,ko00966,ko00970,ko01100,ko01110,ko01210,ko01230,ko02010	C00407
mws0227	L-Leucine	Amino acids and derivatives	Amino acids and derivatives	C6H13NO2	132.1	86.1	131.095	[M+H]+	1	328-39-2	7.17615e+06	5.66412e+06	4.99482e+06	6.83825e+06	6.62642e+06	6.72503e+06	5.28344e+06	5.07877e+06	7.10009e+06	1.05898e+07	8.26771e+06	7.96736e+06	ko00280,ko00290,ko00966,ko00970,ko01100,ko01110,ko01210,ko01230,ko02010	C00123
MWS201439	Phe-His	Amino acids and derivatives	Amino acids and derivatives	C15H18N4O3	303.15	156.08	302.138	[M+H]+	3	16874-81-0	60029.7	32640.3	21118.9	46343	34645.8	50185.9	55696.3	44018	47657.8	53147.8	54124.4	49890.2	-	-
Lmhp002001	L-Valyl-L-Phenylalanine	Amino acids and derivatives	Amino acids and derivatives	C14H20N2O3	265.15	72.08	264.147	[M+H]+	3	3918-92-1	115733	126019	161361	158778	134120	113502	342505	251153	489263	252644	148912	187094	-	-
MWS201471	Lys-Tyr	Amino acids and derivatives	Amino acids and derivatives	C15H23N3O4	310.18	84.08	309.169	[M+H]+	3	35978-98-4	242417	205815	300956	481049	327705	261629	213381	295421	299968	277831	239175	282859	-	-
MW0107359	His-Trp	Amino acids and derivatives	Amino acids and derivatives	C17H19N5O3	342.16	195.11	341.149	[M+H]+	3	-	73283.7	69302.7	81271.1	478264	444114	445474	176994	233386	227072	233713	151929	282989	-	-
MWS201388	Asn-Hyp	Amino acids and derivatives	Amino acids and derivatives	C9H15N3O5	246.11	141.07	245.101	[M+H]+	3	844640-50-2	75193.4	73854.7	58003	76030.9	56631.3	73323.1	59625.2	45478.7	49218.2	63537.8	54706	52057.7	-	-
Zmdp000441	Alliin	Amino acids and derivatives	Amino acids and derivatives	C6H11NO3S	178.05	88.04	177.046	[M+H]+	3	17795-26-5	215567	235133	206231	216937	211151	196539	206870	217205	217179	283632	238359	224383	-	C08265
mws4052	1-Aminocyclopropane-1-carboxylate	Amino acids and derivatives	Amino acids and derivatives	C4H7NO2	102.06	56.05	101.048	[M+H]+	3	22059-21-8	244799	190646	165299	268506	213837	307838	144126	179254	117001	332249	229500	167415	ko00270,ko01100,ko01110	C01234
MWS201442	Phe-Thr	Amino acids and derivatives	Amino acids and derivatives	C13H18N2O4	267.13	120.08	266.127	[M+H]+	3	51352-44-4	118107	77524.6	97456.8	155998	88686.1	137710	291667	267920	342648	157314	123325	142430	-	-
PD0959765	Tyr-pro	Amino acids and derivatives	Amino acids and derivatives	C14H18N2O4	279.13	136.08	278.127	[M+H]+	2	51871-47-7	135924	94757.9	175680	173338	160635	124592	187679	159437	229538	200261	165258	141603	-	-
MW0147991	Cys-Asp-His	Amino acids and derivatives	Amino acids and derivatives	C13H19N5O6S1	374.11	198.08	373.106	[M+H]+	3	-	516600	295702	603607	1.2504e+06	1.05683e+06	1.3121e+06	5.75498e+06	6.15563e+06	6.79704e+06	2.99362e+06	2.86165e+06	2.5726e+06	-	-
Zkep1310	4-Hydroxy-L-tryptophan	Amino acids and derivatives	Amino acids and derivatives	C11H12N2O3	221.09	130.06	220.085	[M+H]+	1	25242-90-4	556022	425991	821241	2.48538e+06	3.04847e+06	3.18017e+06	935568	1.24458e+06	1.55204e+06	1.90392e+06	1.56351e+06	1.48615e+06	ko00901	C21777
Rlp02736	Tyrosyl-Hydroxyproline	Amino acids and derivatives	Amino acids and derivatives	C14H18N2O5	295.13	136.07	294.122	[M+H]+	2	-	108388	84348.9	80331	151712	93114.3	109374	210946	270260	248467	166876	159029	217461	-	-
MW0107168	Gly-Gly-Leu	Amino acids and derivatives	Amino acids and derivatives	C10H19N3O4	268.12	107.05	245.138	[M+Na]+	3	14857-82-0	368685	283248	512430	52366.2	52403.6	49488.2	371856	433688	416609	306304	300610	278719	-	-
MWS201437	Leu-Asp	Amino acids and derivatives	Amino acids and derivatives	C10H18N2O5	247.13	86.1	246.122	[M+H]+	3	32949-40-9	156382	137579	164071	90561.7	61907.9	86148.5	264921	200893	343859	137179	177498	187045	-	-
Zmzp000145	N6,N6,N6-Trimethyl-L-lysine	Amino acids and derivatives	Amino acids and derivatives	C9H20N2O2	189.16	84.08	188.153	[M+H]+	1	23284-33-5	3.30995e+07	2.99029e+07	5.32755e+07	3.13233e+07	3.06851e+07	2.24511e+07	1.27657e+08	1.34098e+08	1.18637e+08	7.6113e+07	7.27003e+07	5.37211e+07	ko00310,ko01100	C03793
NK10251888	NG,NG-Dimethyl-L-arginine	Amino acids and derivatives	Amino acids and derivatives	C8H18N4O2	203.15	70.07	202.143	[M+H]+	3	30315-93-6	559771	380967	506268	153897	153128	126853	141457	154360	172648	206154	171317	165546	-	C03626
MWS5164	N,N'-Dimethylarginine;SDMA	Amino acids and derivatives	Amino acids and derivatives	C8H18N4O2	203.15	70.07	202.143	[M+H]+	3	30344-00-4	559771	380967	506268	153897	153128	126853	141457	154360	172648	206154	171317	165546	-	-
Lmqp000427	N-Methyl-Trans-4-Hydroxy-L-Proline	Amino acids and derivatives	Amino acids and derivatives	C6H11NO3	146.08	82.07	145.074	[M+H]+	3	4252-82-8	100281	81951.3	131796	69092.6	68493.2	66364.6	140760	77328	90033.4	80943.8	79343.8	92753.9	-	-
pme0014	L-Glutamate	Amino acids and derivatives	Amino acids and derivatives	C5H9NO4	148.06	84.04	147.053	[M+H]+	3	56-86-0	662223	670907	1.3002e+06	1.4664e+06	1.60672e+06	1.37733e+06	883592	1.3245e+06	1.24411e+06	814086	1.09155e+06	1.26073e+06	ko00220,ko00250,ko00330,ko00332,ko00340,ko00430,ko00470,ko00480,ko00524,ko00630,ko00650,ko00660,ko00860,ko00910,ko00970,ko01100,ko01110,ko01200,ko01210,ko01230,ko01240,ko02010	C00025
MW0151120	His-Tyr-Ala	Amino acids and derivatives	Amino acids and derivatives	C18H23N5O5	390.17	161.06	389.17	[M+H]+	3	-	388060	414100	492535	1.40574e+06	863653	1.5646e+06	98316.7	65586.8	155927	534052	715835	701058	-	-
MWS04455	cis-3-Hydroxy-L-proline	Amino acids and derivatives	Amino acids and derivatives	C5H9NO3	132.07	86.06	131.058	[M+H]+	1	567-35-1	5.98989e+06	4.84771e+06	5.60784e+06	5.48382e+06	4.40036e+06	3.62809e+06	6.27562e+06	7.71187e+06	5.682e+06	8.2999e+06	5.22017e+06	4.04727e+06	ko00330	C19706
mws0216	Hydroxyproline	Amino acids and derivatives	Amino acids and derivatives	C5H9NO3	132.07	86.06	131.058	[M+H]+	1	51-35-4	5.98989e+06	4.84771e+06	5.60784e+06	5.48382e+06	4.40036e+06	3.62809e+06	6.27562e+06	7.71187e+06	5.682e+06	8.2999e+06	5.22017e+06	4.04727e+06	ko00330,ko00470,ko01100,ko02010	C01157
pmf0470	cis-4-Hydroxy-D-proline	Amino acids and derivatives	Amino acids and derivatives	C5H9NO3	132.07	86.06	131.058	[M+H]+	1	2584-71-6	5.98989e+06	4.84771e+06	5.60784e+06	5.48382e+06	4.40036e+06	3.62809e+06	6.27562e+06	7.71187e+06	5.682e+06	8.2999e+06	5.22017e+06	4.04727e+06	ko00470,ko01100	C03440
pme3388	Homoarginine	Amino acids and derivatives	Amino acids and derivatives	C7H16N4O2	189.13	144.1	188.127	[M+H]+	3	156-86-5	2.62968e+06	1.97241e+06	4.01083e+06	1.11272e+06	1.0845e+06	830101	4.99757e+06	5.89491e+06	4.7656e+06	2.7523e+06	2.86989e+06	2.56521e+06	-	C01924
Wayp001214	N-(1-Deoxy-1-fructosyl)Arginine	Amino acids and derivatives	Amino acids and derivatives	C12H24N4O7	337.18	175.12	336.164	[M+H]+	3	-	211770	82937.7	111535	74507.1	105847	103840	25611.3	24231.1	33110.6	60438.3	71012.6	87484.3	-	-
Zbqp000676	3-(triazan-2-yl)propyl L-prolinate	Amino acids and derivatives	Amino acids and derivatives	C8H18N4O2	203.15	116.07	202.143	[M+H]+	3	-	121631	87996.4	154600	67150.5	59261.9	68280.7	30695	31840.4	36900.3	56568.9	67789.5	44037.5	-	-
Lcsp001861	Leu-Pro	Amino acids and derivatives	Amino acids and derivatives	C11H20N2O3	229.15	116.07	228.147	[M+H]+	1	-	537638	463274	546145	540899	492574	456519	767459	777660	1.01158e+06	664235	552927	508891	-	-
MW0149794	Gln-Pro-Ser	Amino acids and derivatives	Amino acids and derivatives	C13H22N4O6	331.15	161.06	330.154	[M+H]+	3	-	1.52186e+06	1054805	1.81054e+06	5.97376e+06	3.91956e+06	4.66275e+06	54699.4	81078.6	58539.8	3.13607e+06	3.32231e+06	2.48175e+06	-	-
Lcsp002477	Gly-Val-Leu	Amino acids and derivatives	Amino acids and derivatives	C13H25N3O4	288.19	129.1	287.185	[M+H]+	3	-	29255.7	36094.7	20408.8	38204.2	37411.2	17898.1	132668	49575.8	145217	34006.3	48593.5	38011.4	-	-
Zbqp003309	Asp-Ile-Leu	Amino acids and derivatives	Amino acids and derivatives	C16H29N3O6	360.21	201.12	359.206	[M+H]+	3	-	57631.9	86150.3	77751.9	111216	81456.5	89831.6	314410	331200	262521	206935	131533	148685	-	-
MW0146165	Asp-Leu-Asn	Amino acids and derivatives	Amino acids and derivatives	C14H24N4O7	361.17	229.12	360.164	[M+H]+	3	-	74510.8	78137.9	51851.3	39479.3	45721.8	6593.6	32968	83628.5	39199.4	60041.7	50434	39475.1	-	-
MWStz605	Abrine	Amino acids and derivatives	Amino acids and derivatives	C12H14N2O2	219.11	132.08	218.106	[M+H]+	3	526-31-8	35465.7	27197.1	48762.1	232422	182411	174250	29081.7	33892.2	35072	69152.9	100206	70625.9	-	C02983
MWSslk120	N-Acetyl-L-phenylalanine	Amino acids and derivatives	Amino acids and derivatives	C11H13NO3	208.1	120.08	207.089	[M+H]+	3	2018-61-3	309062	79779.2	323920	50258.3	43085	162055	23034	6579.02	59984.7	113478	103019	65375.7	ko00360,ko01100	C03519
MWS20645	Gly-Tyr	Amino acids and derivatives	Amino acids and derivatives	C11H14N2O4	239.1	136.08	238.095	[M+H]+	3	658-79-7	54437.6	55428.8	44170.6	46324.9	39638.8	31391.5	76713.3	57964.1	67055.6	41715.1	57225.5	48796.2	-	-
MWS201479	Tyr-Gly	Amino acids and derivatives	Amino acids and derivatives	C11H14N2O4	239.103	136.076	238.095	[M+H]+	3	673-08-5	54437.6	55428.8	44170.6	46324.9	39638.8	31391.5	76713.3	57964.1	67055.6	41715.1	57225.5	48796.2	-	-
MWS04491	3,4-Dehydro-DL-proline	Amino acids and derivatives	Amino acids and derivatives	C5H7NO2	114.05	68.05	113.048	[M+H]+	3	3395-35-5	80843.7	53610.9	75283.8	39310.9	31257.7	25900.7	74146.7	77201.1	56525.5	53551.3	51287.4	47995	-	-
Lmbp000123	Homomethionine	Amino acids and derivatives	Amino acids and derivatives	C6H13NO2S	164.07	56.05	163.067	[M+H]+	3	25148-30-5	17236.9	19216.2	18982.6	14893.7	33718	38364.4	26279.9	9651.49	20666.5	11335.7	11385.1	21217.4	ko00966,ko01110,ko01210	C17213
pme0193	L-Glutamine	Amino acids and derivatives	Amino acids and derivatives	C5H10N2O3	147.08	84.04	146.069	[M+H]+	3	56-85-9	6.098e+06	3.48349e+06	9.33746e+06	1.18157e+06	917061	1.00102e+06	391679	527037	543146	1.78693e+06	1.73821e+06	1.7578e+06	ko00220,ko00230,ko00240,ko00250,ko00470,ko00630,ko00750,ko00910,ko00970,ko01100,ko01230,ko01232,ko01240,ko02010	C00064
pme0026	L-Lysine	Amino acids and derivatives	Amino acids and derivatives	C6H14N2O2	147.11	84.08	146.106	[M+H]+	3	56-87-1	6.098e+06	3.48349e+06	9.33746e+06	1.18157e+06	917061	1.00102e+06	391679	527037	543146	1.78693e+06	1.73821e+06	1.7578e+06	ko00300,ko00310,ko00470,ko00780,ko00960,ko00970,ko01100,ko01110,ko01210,ko01230,ko02010	C00047
Lcsp000959	Gly-Val-Ala	Amino acids and derivatives	Amino acids and derivatives	C10H19N3O4	246.14	72.08	245.138	[M+H]+	3	-	28905.2	27274.5	13284.9	28821.2	30945.6	14614.1	53044.6	35057.7	36120.4	36840.3	28430	25003.3	-	-
mws0629	L-Aspartyl-L-Phenylalanine	Amino acids and derivatives	Amino acids and derivatives	C13H16N2O5	281.11	166.09	280.106	[M+H]+	3	13433-09-5	151037	70581.8	125191	59420.8	61050.4	74898.2	137234	209470	136557	124694	85134.2	165655	-	-
MW0145744	Asn-Glu-Ser	Amino acids and derivatives	Amino acids and derivatives	C12H20N4O8	349.13	175.12	348.128	[M+H]+	3	-	1.86306e+07	1.08304e+07	1.15721e+07	72294.5	76077.5	57677	21252.5	24020.6	44400.8	3.22028e+06	2.78016e+06	2.70542e+06	-	-
pme1313	L-Formylkynurenine	Amino acids and derivatives	Amino acids and derivatives	C11H12N2O4	237.09	192.07	236.08	[M+H]+	3	1022-31-7	19374.5	16997.5	22698.7	44501.6	46679.7	33471.2	17917	32762	30958.5	29793.6	22418.2	12361.2	ko00380,ko01100,ko01240	C02700
Lmhp001670	L-Valyl-L-Leucine	Amino acids and derivatives	Amino acids and derivatives	C11H22N2O3	231.17	72.08	230.163	[M+H]+	3	3989-97-7	3.8461e+06	3.52662e+06	7.12384e+06	1.31194e+06	1.70709e+06	1.45023e+06	719061	390633	636475	2.28318e+06	1.68977e+06	2.01027e+06	-	-
MW0148050	Cys-Phe-Asn	Amino acids and derivatives	Amino acids and derivatives	C16H22N4O5S1	383.15	203.08	382.131	[M+H]+	3	-	52056.1	260280	381743	983741	809009	821851	780723	907565	1.32614e+06	682788	668959	593798	-	-
mws0736	Glycyl-leucine	Amino acids and derivatives	Amino acids and derivatives	C8H16N2O3	189.12	86.1	188.116	[M+H]+	2	869-19-2	338206	296451	442407	255525	205807	195551	740503	852477	980299	493120	465875	425323	-	C02155
Zkep107564	Ile-gly	Amino acids and derivatives	Amino acids and derivatives	C8H16N2O3	189.12	86.1	188.116	[M+H]+	1	-	338206	296451	442407	255525	205807	195551	740503	852477	980299	493120	465875	425323	-	-
Lcsp001337	Ala-Ile-Ala	Amino acids and derivatives	Amino acids and derivatives	C12H23N3O4	274.18	86.1	273.169	[M+H]+	3	-	57229.1	41358.5	54997.3	57272.7	35600	14529.5	315544	255720	381127	72059	114020	109944	-	-
MWS201403	Lys-Ala	Amino acids and derivatives	Amino acids and derivatives	C9H19N3O3	218.15	84.08	217.143	[M+H]+	3	17043-71-9	61519.7	63275.3	64360.3	62528.8	35689.9	52689.8	54534.9	50150.9	69053.8	73266.1	54795.3	64088.3	-	-
MEDP1616	Pro-ala	Amino acids and derivatives	Amino acids and derivatives	C8H14N2O3	209.08	131.05	186.1	[M+Na]+	3	6422-36-2	876135	499854	844133	273430	199632	261276	11394.9	16159.4	2278.98	382582	298486	268622	-	-
MW0150095	Glu-Met-Val	Amino acids and derivatives	Amino acids and derivatives	C15H27N3O6S1	378.17	181.08	377.162	[M+H]+	3	-	236385	86514.7	163298	277937	273085	456486	32305.3	33898.3	45955.8	160519	271462	184792	-	-
WaXYp02237	glutamyl-tyramine	Amino acids and derivatives	Amino acids and derivatives	C13H18O4N2	267.13	121.07	266.125	[M+H]+	1	-	5.84802e+06	4.2244e+06	9.27494e+06	371302	400721	409172	27616.3	37029	69573.7	2.04033e+06	2.04608e+06	1.99891e+06	-	-
Lcfp031603	N5-(4-Methoxybenzyl)glutamine	Amino acids and derivatives	Amino acids and derivatives	C13H18N2O4	267.13	121.06	266.127	[M+H]+	2	-	5.84802e+06	4.2244e+06	9.27494e+06	371302	400721	409172	27616.3	37029	69573.7	2.04033e+06	2.04608e+06	1.99891e+06	-	-
mws5037	L-Alanyl-L-leucine	Amino acids and derivatives	Amino acids and derivatives	C9H18N2O3	203.14	86.1	202.132	[M+H]+	3	3303-34-2	78422.1	55787.2	74659.3	63521.8	51525.1	46932.4	169358	96671	145690	121628	96552.2	75306.2	-	-
Lmhp001732	L-Prolyl-L-Phenylalanine	Amino acids and derivatives	Amino acids and derivatives	C14H18N2O3	263.14	70.06	262.132	[M+H]+	3	13589-02-1	148013	55525.4	104587	67666.9	63110.9	45330.2	34705.5	57795.8	54642.4	50549.1	77144.7	42207	-	-
PDP010679	N2-(2-Hydroxysuccinoyl)arginine	Amino acids and derivatives	Amino acids and derivatives	C10H18N4O6	291.13	175.12	290.123	[M+H]+	1	87605-92-3	3.99849e+06	2.83503e+06	4.75252e+06	26392	55242.8	13997.6	41058.6	52160.8	55189	1.30471e+06	800407	942576	-	-
ZbWp002423	N-methylphenylalanine	Amino acids and derivatives	Amino acids and derivatives	C10H13NO2	180.1	120.08	179.095	[M+H]+	3	-	71654.7	27704.9	59529.7	2.03244e+06	1.25008e+06	1.51821e+06	327605	340542	326794	571012	323848	357926	-	-
mws0256	L-Valine	Amino acids and derivatives	Amino acids and derivatives	C5H11NO2	118.09	72.08	117.079	[M+H]+	1	72-18-4	3.73918e+06	2.75094e+06	2.62695e+06	7.20133e+06	5.14376e+06	6.02947e+06	1.20623e+06	1.36125e+06	2.29713e+06	4.30296e+06	3.54917e+06	3.22856e+06	ko00280,ko00290,ko00460,ko00770,ko00966,ko00970,ko01100,ko01110,ko01210,ko01230,ko01240,ko02010	C00183
Lcsp000520	Alanylproline	Amino acids and derivatives	Amino acids and derivatives	C8H14N2O3	187.11	70.07	186.1	[M+H]+	3	13485-59-1	86415.7	95928.6	81201.8	75033.2	86817.4	54617.6	37878.7	22571.5	29979.7	45288.3	80324.2	50028.1	-	-
MW0146106	Asp-Glu-Thr	Amino acids and derivatives	Amino acids and derivatives	C13H21N3O9	364.14	121.06	363.128	[M+H]+	3	-	221360	206635	418147	1.74549e+06	1.24312e+06	2.72784e+06	112023	84344.6	119235	829649	841524	901880	-	-
Zmmp002167	L-Glutamyl-L-Tyrosine	Amino acids and derivatives	Amino acids and derivatives	C14H18N2O6	311.12	136.07	310.116	[M+H]+	3	-	42864.7	50171.9	75765.8	609940	557628	557699	19647	23359	20061.2	207347	193647	217150	-	-
MW0155201	Phe-Gly-Val	Amino acids and derivatives	Amino acids and derivatives	C16H23N3O4	322.18	84.08	321.169	[M+H]+	3	-	243102	198834	305845	882068	857576	1.05516e+06	378421	512061	505612	413263	336316	453203	-	-
pme0109	Methyldopa anhydrous	Amino acids and derivatives	Amino acids and derivatives	C10H13NO4	212.09	166.09	211.084	[M+H]+	3	555-30-6	80222.8	77585	55697.9	68242	61747.5	77097.9	16716.3	34952.3	56559.9	42851.8	50460.6	68069.7	-	C07194
mws4532g	L-Ornithine	Amino acids and derivatives	Amino acids and derivatives	C5H12N2O2	133.1	70.07	132.09	[M+H]+	3	348-66-3	374926	386136	104412	59056.2	27382.6	62457.3	21208	19729.4	57905.5	133073	86987.4	77296.1	ko00220,ko00330,ko00470,ko00480,ko01100,ko01110,ko01210,ko01230,ko02010,ko04148	C00077
MWS201408	Asp-Glu	Amino acids and derivatives	Amino acids and derivatives	C9H14N2O7	263.09	136.04	262.08	[M+H]+	3	6157-06-8	40362.4	36964.4	28495	11358.4	17737.1	4976.13	46208.2	33163.3	38304.1	37244.5	32479.2	45325.6	-	-
Safp003456	6-(6-aminohexanoylamino)hexanoate	Amino acids and derivatives	Amino acids and derivatives	C12H24N2O3	245.19	86.1	244.179	[M+H]+	2	-	175063	149340	257387	267633	132603	214505	132396	352028	204077	251094	240310	174479	-	-
Zmqp003920	Ile-Trp	Amino acids and derivatives	Amino acids and derivatives	C17H23N3O3	318.18	188.07	317.174	[M+H]+	1	13589-06-5	190078	74624.4	293304	144227	110672	44967.9	267266	214665	252809	247446	210395	155373	-	-
Lcsp003035	H-Leu-Trp-OH	Amino acids and derivatives	Amino acids and derivatives	C17H23N3O3	318.18	205.1	317.174	[M+H]+	1	5156-22-9	33780.7	20396.9	35966.2	2041.55	2041.55	2041.55	27434.9	25210.3	28118.4	16668.8	18806.8	10207.7	-	-
MWSmce542	1-Methyltryptophan	Amino acids and derivatives	Amino acids and derivatives	C12H14N2O2	219.11	132.09	218.106	[M+H]+	3	21339-55-9	15605.9	13963.1	17146.9	136561	108379	94190.6	19152.3	12774.6	31194.4	41131.3	61993.9	37113.5	-	-
MW0148010	Cys-Gly-Glu	Amino acids and derivatives	Amino acids and derivatives	C10H17N3O6S1	308.09	76.02	307.084	[M+H]+	3	-	26169.5	26169.5	26169.5	278933	178059	130848	555214	548930	682499	291505	176866	253735	-	-
Lcsp001414	Ile-Val-Gly	Amino acids and derivatives	Amino acids and derivatives	C13H25N3O4	288.19	86.1	287.185	[M+H]+	3	-	30242.4	32605.6	43250.2	81472.2	57447.1	33937.6	139393	91603.6	176542	48213.4	60897.7	49523.2	-	-
MW0144717	Ala-Pro-Met	Amino acids and derivatives	Amino acids and derivatives	C13H23N3O4S1	318.15	156.1	317.141	[M+H]+	3	-	77236.3	27048.4	70147.9	577811	493731	415936	5409.67	5409.67	5409.67	147582	139160	198658	-	-
MW0155819	Pro-Asp-Tyr	Amino acids and derivatives	Amino acids and derivatives	C18H23N3O7	394.16	162.02	393.154	[M+H]+	3	-	25271	25271	25271	524768	571957	620314	126355	183123	156485	294911	256875	254222	-	-
Zmdp000796	cycloalliin	Amino acids and derivatives	Amino acids and derivatives	C6H11NO3S	178.05	88.04	177.046	[M+H]+	3	15042-85-0	68466.4	108466	116299	85423.3	58490	73405.2	43035.3	37187.3	27482.5	44436.8	70208.4	68835.1	-	-
MWS201469	Glu-Arg	Amino acids and derivatives	Amino acids and derivatives	C11H21N5O5	304.16	175.12	303.154	[M+H]+	3	7219-59-2	86923.3	44871	49750.8	17424.5	10485.6	20257.3	25330	15318.8	25700.1	22476.9	23347	15407.6	-	-
mws4176	L-Alanyl-L-Phenylalanine	Amino acids and derivatives	Amino acids and derivatives	C12H16N2O3	237.12	120.09	236.116	[M+H]+	3	3061-90-3	47113.1	29572.5	41655.7	37723.1	20617	33488	110494	90350.1	128918	68819.6	49399.6	71338.7	-	-
Sadp001677	3-O-Methyl-a-methyldopa	Amino acids and derivatives	Amino acids and derivatives	C10H13NO4	212.09	149.06	211.084	[M+H]+	2	-	19253.3	16700.1	14860.8	21717.8	17331.9	22759.2	4975.07	9623.79	12280.9	12670.8	11080.3	19654.6	-	-
Zmmp002946	(3-(carboxyamino)-2-methylpropanoyl)phenylalanine	Amino acids and derivatives	Amino acids and derivatives	C14H18N2O5	295.13	120.08	294.122	[M+H]+	1	-	2.31911e+06	2.25342e+06	200267	24155.7	19993	24001.4	3998.59	35207.4	65362.9	410225	393987	362402	-	-
Wccp002870	γ-Glu-Phe	Amino acids and derivatives	Amino acids and derivatives	C14H18N2O5	295.13	120.08	294.122	[M+H]+	1	7432-24-8	2.31911e+06	2.25342e+06	200267	24155.7	19993	24001.4	3998.59	35207.4	65362.9	410225	393987	362402	-	-
Lcsp002568	Val-Ile-Val	Amino acids and derivatives	Amino acids and derivatives	C16H31N3O4	330.24	185.16	329.231	[M+H]+	3	-	31618.8	36981.3	63774.2	199511	186881	176614	28009.2	23664.1	30161.7	69531	105043	86204.8	-	-
MW0150036	Glu-Ile-Glu	Amino acids and derivatives	Amino acids and derivatives	C16H27N3O8	412.16	121.06	389.18	[M+Na]+	3	-	1.08049e+06	866786	1.36048e+06	1.782e+06	2.05561e+06	2.07461e+06	147214	174179	158524	1.06606e+06	1.16683e+06	1.25308e+06	-	-
mws1401	N5-Ethyl-L-glutamine	Amino acids and derivatives	Amino acids and derivatives	C7H14N2O3	175.11	84.04	174.1	[M+H]+	3	3081-61-6	622269	373003	956232	272194	360073	228283	183340	310232	235256	413622	344716	268385	-	C01047
Lmrj002087	L-Isoleucyl-L-Aspartate	Amino acids and derivatives	Amino acids and derivatives	C10H18N2O5	247.13	86.09	246.122	[M+H]+	2	-	273600	200339	390925	187624	174484	192667	710446	832992	675056	438221	441875	320008	-	-
Lcsp002417	Ser-Val-Leu	Amino acids and derivatives	Amino acids and derivatives	C14H27N3O5	318.2	159.11	317.195	[M+H]+	3	-	34503.9	31731.1	36544.7	26908.9	31743.9	40429.6	165991	208341	171084	84122.8	69307.9	66384.5	-	-
mws0230	L-Threonine	Amino acids and derivatives	Amino acids and derivatives	C4H9NO3	120.066	74.0601	119.058	[M+H]+	3	72-19-5	309510	259536	267397	248377	232644	221678	158294	205498	175791	283220	274024	181257	ko00260,ko00261,ko00290,ko00470,ko00860,ko00970,ko01100,ko01110,ko01230,ko02010	C00188
mws0671	L-Homoserine	Amino acids and derivatives	Amino acids and derivatives	C4H9NO3	120.07	74.06	119.058	[M+H]+	3	672-15-1	309510	259536	267397	248377	232644	221678	158294	205498	175791	283220	274024	181257	ko00260,ko00270,ko00300,ko00920,ko01100,ko01110,ko01230	C00263
Lcsp003681	Val-Val-Leu	Amino acids and derivatives	Amino acids and derivatives	C16H31N3O4	330.24	199.14	329.231	[M+H]+	3	-	42293.5	19901.3	24173	244243	229678	191617	3255.63	3255.63	16278.2	64144.6	55701.3	87985.5	-	-
MW0153668	Met-Ser-Tyr	Amino acids and derivatives	Amino acids and derivatives	C17H25N3O6S1	400.16	177.05	399.146	[M+H]+	3	-	13306	11209.6	20015.7	13883.5	14100.4	20143.3	801518	3.28562e+06	1.39678e+06	858548	837202	962206	-	-
MWS04448	Suberylglycine	Amino acids and derivatives	Amino acids and derivatives	C10H17NO5	232.12	157.09	231.111	[M+H]+	3	60317-54-6	203709	212965	423379	107937	136088	93045.4	6320.21	31601.1	6320.21	104930	143083	85587.9	-	-
Lcsp003090	Ser-Leu-Leu	Amino acids and derivatives	Amino acids and derivatives	C15H29N3O5	332.22	173.13	331.211	[M+H]+	3	10329-74-5	32796.8	38933.4	34434	37498.5	35618.7	64616	103750	259512	111573	96876.1	52298.5	108111	-	-
MWS04447	Homoproline	Amino acids and derivatives	Amino acids and derivatives	C6H11NO2	130.09	70.07	129.079	[M+H]+	2	535-75-1	80262.3	80262.3	80262.3	401312	465116	590656	1.10752e+06	1.12252e+06	1.29927e+06	2.35974e+06	2.30229e+06	1.47435e+06	-	-
MW0149899	Glu-Ala-His	Amino acids and derivatives	Amino acids and derivatives	C14H21N5O6	378.14	140.05	355.149	[M+Na]+	3	-	2.34142e+06	1.7836e+06	2.06588e+06	312914	320903	271427	14635.5	9594.04	6799.46	532556	571864	660843	-	-
MW0146040	Asp-Asn-Ile	Amino acids and derivatives	Amino acids and derivatives	C14H24N4O7	361.17	189.09	360.164	[M+H]+	3	-	289120	357250	193617	572996	512279	250093	17371.3	16562.3	14557.8	397746	217273	268465	-	-
Wagp001741	N-(gamma-L-glutamyl)tyramine O-glucoside	Amino acids and derivatives	Amino acids and derivatives	C19H28N2O9	429.19	267.14	428.18	[M+H]+	2	-	501130	570763	1.17979e+06	21310.6	50091.9	4262.12	22089	25585.9	36298.8	223179	206183	195782	-	-
MW0155942	Pro-Met-Gly	Amino acids and derivatives	Amino acids and derivatives	C12H21N3O4S1	304.14	137.03	303.125	[M+H]+	3	-	56664.2	53932.4	49639.9	33503.4	41004	51195.3	5234.4	26172	5234.4	29052.6	27730.7	41521.7	-	-
MW0150333	Gly-Asp-Val	Amino acids and derivatives	Amino acids and derivatives	C11H19N3O6	312.12	121.07	289.127	[M+Na]+	3	-	1.52118e+06	1.40176e+06	1.05021e+06	21037.5	21037.5	21037.5	125052	105187	141697	575548	457818	370031	-	-
Lcsp003873	Leu-Ala-Ile	Amino acids and derivatives	Amino acids and derivatives	C15H29N3O4	316.22	86.1	315.216	[M+H]+	3	-	40752.8	17589.2	34115.2	35356.5	19535.2	64798.4	208873	267817	237899	104465	75115.6	94129.6	-	-
MW0149924	Glu-Asn-Asn	Amino acids and derivatives	Amino acids and derivatives	C13H21N5O8	376.14	179.07	375.139	[M+H]+	3	-	108269	70435.6	106079	117990	217549	166202	39698.3	14623.6	10053.2	97606.3	99637.1	98719.2	-	-
MWS201461	Leu-Arg	Amino acids and derivatives	Amino acids and derivatives	C12H25N5O3	288.2	175.12	287.196	[M+H]+	3	26607-15-8	34510.4	21817.8	30554.6	24221.4	17340.7	29959	51527.1	27600.8	23388.4	21624.7	16777.1	33551.3	-	-
Zmmp003443	γ-Glu-Trp	Amino acids and derivatives	Amino acids and derivatives	C16H19N3O5	334.14	188.07	333.132	[M+H]+	3	66471-20-3	46366.5	29929.4	88790.8	35492.5	92886.3	51195.8	5985.89	5985.89	5985.89	53086.7	47346.6	52327.1	-	-
pme0253	N-Acetyl-L-leucine	Amino acids and derivatives	Amino acids and derivatives	C8H15NO3	174.11	86.1	173.105	[M+H]+	3	1188-21-2	58734	34876.1	49891.8	40833.8	25346.7	40134.2	5069.35	5069.35	5069.35	51730.1	38730.9	53148.4	-	C02710
MW0147979	Cys-Arg-Asp	Amino acids and derivatives	Amino acids and derivatives	C13H24N6O6S1	393.15	177.17	392.148	[M+H]+	3	-	238046	143348	361642	187246	83973.7	367924	16189.1	16189.1	16189.1	103499	110333	80945.5	-	-
MW0151019	His-Lys-Ser	Amino acids and derivatives	Amino acids and derivatives	C15H26N6O5	371.2	147.04	370.197	[M+H]+	3	-	8580	8580	8580	87841.3	42900	90726.6	366509	710434	643480	238091	283560	221344	-	-
MW0150514	Gly-Tyr-Cys	Amino acids and derivatives	Amino acids and derivatives	C14H19N3O5S1	342.12	189.06	341.104	[M+H]+	3	-	5622.81	5622.81	5622.81	91361.4	95921.8	137961	5622.81	5622.81	5622.81	28114.1	58163.3	51409.9	-	-
MWS4309	Glycyl-tryptophan	Amino acids and derivatives	Amino acids and derivatives	C13H15N3O3	262.12	188.07	261.111	[M+H]+	3	2390-74-1	35282	39581.8	44928.2	42022.5	44743.4	45876.6	42055.4	42463.6	48862.2	44342.9	37721.5	40398.3	-	-
pme3827	3,4-Dihydroxy-L-phenylalanine	Amino acids and derivatives	Amino acids and derivatives	C9H11NO4	198.08	152.07	197.069	[M+H]+	3	59-92-7	33459.1	33459.1	33459.1	33459.1	33459.1	33459.1	367148	250498	368968	193700	167295	177920	ko00350,ko00950,ko00965,ko01100,ko01110	C00355
MW0145449	Arg-Met-Gly	Amino acids and derivatives	Amino acids and derivatives	C13H26N6O4S1	363.18	137.06	362.174	[M+H]+	3	-	4001.7	20008.5	23715.8	143657	107890	367363	4001.7	4001.7	4001.7	109833	85838	51665.4	-	-
Lcsp003132	Ala-Ile-Leu	Amino acids and derivatives	Amino acids and derivatives	C15H29N3O4	316.22	157.13	315.216	[M+H]+	3	-	3390.01	3390.01	3390.01	41151	16950.1	26254	229095	119374	275548	119624	65932.8	61149	-	-
Sadp004965	N-Feruloylaspartic acid	Amino acids and derivatives	Amino acids and derivatives	C14H15NO7	310.09	177.05	309.085	[M+H]+	3	-	93597.1	140651	155500	895176	879069	493568	18719.4	18719.4	18719.4	688747	276430	559654	-	-
Waqkp01044	3-Methoxytyrosine	Amino acids and derivatives	Amino acids and derivatives	C10H13NO4	212.09	149.06	211.084	[M+H]+	2	7636-26-2	34515.9	25021.9	21873.1	17252.7	13846	13215.5	2643.11	2643.11	2643.11	19496.1	13761.8	13541.9	-	-
MWStz331	Cyclo(Pro-Pro)	Amino acids and derivatives	Amino acids and derivatives	C10H14N2O2	195.11	70.06	194.106	[M+H]+	3	6708-06-1	49250.9	239390	31535.5	2397.1	2397.1	2397.1	11985.5	14414.3	12957.6	21738.4	34320.1	43771.9	-	-
MWStz389	Cyclo(Ser-Pro)	Amino acids and derivatives	Amino acids and derivatives	C8H12N2O3	185.09	70.07	184.085	[M+H]+	2	1355217-25-2	29955	21769.5	12241.8	28640.3	14592.7	21019.4	2448.37	2448.37	2448.37	19827.3	21180.1	21681.8	-	-
MWSprf117	5-Hydroxytryptophan	Amino acids and derivatives	Amino acids and derivatives	C11H12N2O3	221.09	130.06	220.085	[M+H]+	2	4350-09-8	35271	32331.8	45075.5	133123	95993.7	115244	87893.2	116121	73352.9	134804	99019.8	93350.7	-	C01017
MWS201458	Phe-Ile	Amino acids and derivatives	Amino acids and derivatives	C15H22N2O3	279.17	120.09	278.163	[M+H]+	3	22951-94-6	34271.3	77557.8	66933.1	112744	61113.5	67226.2	62966.2	135290	150271	91095.5	83546.8	104281	-	-
Zmdp002216	γ-Glu-Leu	Amino acids and derivatives	Amino acids and derivatives	C11H20N2O5	261.14	86.1	260.137	[M+H]+	1	2566-39-4	998917	1.29948e+06	128868	25773.6	25773.6	25773.6	25773.6	25773.6	25773.6	199961	159689	178934	-	-
Lmhp002031	L-Leucyl-L-Leucine	Amino acids and derivatives	Amino acids and derivatives	C12H24N2O3	245.19	86.1	244.179	[M+H]+	1	3303-31-9	8245.36	101834	41226.8	93340.6	83432.9	46883.9	397407	425349	369547	143529	171772	237822	-	-
MW0155776	Pro-Arg-Asp	Amino acids and derivatives	Amino acids and derivatives	C15H26N6O6	387.2	149.09	386.191	[M+H]+	3	-	134508	68305.4	138105	225259	196445	301977	28145	5067.42	25337.1	86399.2	150771	94118	-	-
MW0106775	gamma-Glu-Ile	Amino acids and derivatives	Amino acids and derivatives	C11H20N2O5	261.14	86.1	260.137	[M+H]+	1	23632-83-9	1.17718e+06	1.38402e+06	158219	31643.7	31643.7	31643.7	31643.7	31643.7	31643.7	290136	261323	201124	-	-
MW0105852	Asp-Gln-Ser	Amino acids and derivatives	Amino acids and derivatives	C12H20N4O8	349.13	175.12	348.128	[M+H]+	3	-	2.3835e+06	1.75499e+06	1.46037e+06	66465.2	66465.2	66465.2	66465.2	66465.2	66465.2	332326	671864	610209	-	-
Zbqp002414	h-gamma-Glu-leu-oh	Amino acids and derivatives	Amino acids and derivatives	C11H20N2O5	261.15	132.1	260.137	[M+H]+	1	-	143739	114176	22475.9	3650.37	3650.37	3650.37	3650.37	3650.37	3650.37	35970.8	18251.9	24792.8	-	-
MW0153660	Met-Ser-His	Amino acids and derivatives	Amino acids and derivatives	C14H23N5O5S1	374.14	147.04	373.142	[M+H]+	3	-	648261	648261	648261	6.70874e+06	5.28956e+06	4.55679e+06	648261	648261	648261	3.44309e+06	3.25008e+06	3.2413e+06	-	-
Zbqp003540	L-isoleucyl-L-aspartyl-L-isoleucine	Amino acids and derivatives	Amino acids and derivatives	C16H29N3O6	360.21	198.11	359.206	[M+H]+	3	-	170432	158285	106073	7862.09	7862.09	7862.09	7862.09	7862.09	7862.09	39310.4	77418.1	68048.6	-	-
pme0057	L-Homocysteine	Amino acids and derivatives	Amino acids and derivatives	C4H9NO2S	136.04	118.03	135.035	[M+H]+	3	6027-13-0	25661.3	26747.4	48583.1	28748.4	2364.16	2364.16	2364.16	2364.16	2364.16	19983.2	15992.2	11820.8	ko00270,ko00920,ko01100,ko01110,ko01230,ko04980	C00155
mws0582	S-Methyl GSH	Amino acids and derivatives	Amino acids and derivatives	C11H19N3O6S	322.11	130.05	321.099	[M+H]+	3	2922-56-7	23669.4	23669.4	23669.4	23669.4	23669.4	23669.4	182650	267827	379074	129349	118347	131211	-	C11347
MW0144624	Ala-Ile-Trp	Amino acids and derivatives	Amino acids and derivatives	C20H28N4O4	389.21	161.06	388.211	[M+H]+	3	-	4453.1	4453.1	4453.1	71432.1	98099.3	53966	4453.1	4453.1	4453.1	34363.6	47281.5	22265.5	-	-
Zbqn004682	N-(malonyl)tryptophan	Amino acids and derivatives	Amino acids and derivatives	C14H14N2O5	289.08	203.08	290.09	[M-H]-	3	-	273459	288637	614035	164323	117386	116197	967724	860559	823228	415084	382979	436846	-	-
Zbqn004590	N-(acetyl)phenylalanine	Amino acids and derivatives	Amino acids and derivatives	C11H13NO3	206.08	164.07	207.089	[M-H]-	2	-	369352	277256	453000	186945	197251	220721	107200	103734	144532	230583	242688	180035	-	-
Zbqn004234	N-(malonyl)phenylalanine	Amino acids and derivatives	Amino acids and derivatives	C12H13NO5	250.07	164.07	251.079	[M-H]-	3	-	91611	57147	107722	44657.8	28385.3	27382.5	42462.1	41513.3	34382.7	45507	61767.5	59188	-	-
Lcfn121043	N-(E-4-coumaroyl)-aspartate	Amino acids and derivatives	Amino acids and derivatives	C13H13NO6	278.07	119.05	279.074	[M-H]-	1	-	976082	748075	2.10909e+06	701148	584628	480534	353458	579521	635802	732942	692808	752622	-	-
MWS1882	Iminodiacetate	Amino acids and derivatives	Amino acids and derivatives	C4H7NO4	132.03	88.04	133.037	[M-H]-	3	142-73-4	2.1669e+06	1.63068e+06	2.75054e+06	2.35654e+06	1.63391e+06	2.06487e+06	626177	1.12157e+06	1.02771e+06	1.45225e+06	1.47111e+06	1.47168e+06	-	C19911
mws0219	L-Aspartate	Amino acids and derivatives	Amino acids and derivatives	C4H7NO4	132.03	88.0404	133.037	[M-H]-	3	56-84-8	2.1669e+06	1.63068e+06	2.75054e+06	2.35654e+06	1.63391e+06	2.06487e+06	626177	1.12157e+06	1.02771e+06	1.45225e+06	1.47111e+06	1.47168e+06	ko00220,ko00250,ko00260,ko00261,ko00270,ko00300,ko00340,ko00410,ko00460,ko00470,ko00710,ko00760,ko00770,ko00970,ko00999,ko01100,ko01110,ko01200,ko01210,ko01230,ko01240,ko02010	C00049
pme2602	O-Phospho-L-serine	Amino acids and derivatives	Amino acids and derivatives	C3H8NO6P	184	96.97	185.009	[M-H]-	3	407-41-0	29190.4	24244.3	28944.5	89385.5	146724	130933	60302.8	77076.8	115904	65587.4	66051.6	68906.2	ko00260,ko00270,ko00970,ko01100,ko01110,ko01200,ko01230	C01005
Zmgn001039	S-Ribosyl-L-homocysteine	Amino acids and derivatives	Amino acids and derivatives	C9H17NO6S	266.09	134.05	267.078	[M-H]-	3	-	523363	491275	429676	687489	904031	655367	2.17903e+06	1.94434e+06	1.79597e+06	1.07533e+06	1.1107e+06	1.11647e+06	ko00270,ko01100,ko01230	C03539
Zbqn002456	N-(3,4,5-trihydroxycinnamicacid)-alanine	Amino acids and derivatives	Amino acids and derivatives	C12H13NO6	266.07	88.04	267.074	[M-H]-	2	-	227273	185118	329110	41626.7	55336.9	26939	354305	389475	406763	213876	208818	264164	-	-
mws0282	Tryptophan	Amino acids and derivatives	Amino acids and derivatives	C11H12N2O2	203.08	116.05	204.09	[M-H]-	1	54-12-6	6.19507e+06	6.36792e+06	9.38473e+06	1.00843e+07	9.90038e+06	1.01905e+07	373991	430743	501228	5.65358e+06	7.39802e+06	5.53173e+06	-	C00806
pme3096	Aminomalonate	Amino acids and derivatives	Amino acids and derivatives	C3H5NO4	118.01	74.02	119.022	[M-H]-	3	1068-84-4	168681	168657	171332	517690	470642	416193	2.53431e+06	1.96722e+06	1.8261e+06	976776	989639	1.00341e+06	-	C00872
Zmzn000113	L-threo-3-Methylaspartate	Amino acids and derivatives	Amino acids and derivatives	C5H9NO4	146.05	102.06	147.053	[M-H]-	1	6061-13-8	388068	353513	365800	485100	433591	420119	100369	172826	129283	309577	294408	299438	ko00630,ko00660,ko01100,ko01200	C03618
pme0137	N-Acetyl-L-Glutamine	Amino acids and derivatives	Amino acids and derivatives	C7H12N2O4	187.07	125.07	188.08	[M-H]-	3	2490-97-3	64395.8	66432.5	70413.8	94162.8	90857.9	116667	86168.3	73661.4	96225.5	116448	78339.3	83226.4	-	-
Wcdn000881	N-Fructosyl Pyroglutamate	Amino acids and derivatives	Amino acids and derivatives	C11H17NO8	290.09	128.04	291.095	[M-H]-	3	-	91284.6	70581.5	104925	95658.8	59304.6	58458.6	27266.4	30758.7	19212.4	89001.4	66175.3	54248	-	-
Safn004006	Phenylacetylaspartic acid	Amino acids and derivatives	Amino acids and derivatives	C12H13NO5	250.07	88.04	251.079	[M-H]-	3	-	325058	286320	621561	5202.71	13434.6	18536.9	6.24315e+06	9.69037e+06	6.18349e+06	3.12881e+06	3.18896e+06	3.04001e+06	-	-
pme2074	(-)-Jasmonoyl-L-isoleucine	Amino acids and derivatives	Amino acids and derivatives	C18H29NO4	322.2	130.05	323.21	[M-H]-	3	120330-93-0	158102	389208	280127	450130	900049	236344	92099	109465	113700	280697	289197	263179	ko04075	C18699
pme0075	N-Acetyl-L-glutamate	Amino acids and derivatives	Amino acids and derivatives	C7H11NO5	188.06	128.04	189.064	[M-H]-	3	1188-37-0	57408.9	37817.5	56774.8	26427	32229.1	23338.4	11535.1	14972.3	20728.9	30300.8	27805.6	12660	ko00220,ko00470,ko01100,ko01110,ko01210,ko01230	C00624
MW0107248	His-Asp-Lys	Amino acids and derivatives	Amino acids and derivatives	C16H26N6O6	397.18	241	398.191	[M-H]-	3	-	3.43576e+06	4.98671e+06	3.63741e+06	733016	563703	589658	30744.5	28054	38721.9	1.29273e+06	1.27282e+06	1.30027e+06	-	-
ML10197929	Creatine	Amino acids and derivatives	Amino acids and derivatives	C4H9N3O2	130.09	88.04	131.07	[M-H]-	3	57-00-1	524214	277071	347924	220695	240353	209160	52978.3	39410.7	62948.1	112778	117861	143156	ko00260,ko00330,ko01100	C00300
Wayn000341	N-(1-Deoxy-1-fructosyl)Asparagine	Amino acids and derivatives	Amino acids and derivatives	C10H18N2O8	293.1	131.05	294.107	[M-H]-	3	-	74943.6	67547.2	65991.7	2102.73	2102.73	2102.73	13340	10513.7	23831.5	20704.9	15001.2	26226.3	-	-
MWS0132	Glutathione disulfide	Amino acids and derivatives	Amino acids and derivatives	C20H32N6O12S2	611.15	306.07	612.152	[M-H]-	3	27025-41-8	214529	242555	248200	753788	647480	545988	12265	12265	12265	61325.1	77438.2	99914	ko00480,ko01100,ko01240	C00127
Zbqn003921	N-carboxy-N-(2-oxo-2-phenylethyl)-L-alanine	Amino acids and derivatives	Amino acids and derivatives	C12H13NO5	250.07	88.04	251.079	[M-H]-	3	-	142238	106569	320961	21313.9	21313.9	21313.9	6.3368e+06	7.34497e+06	6.32927e+06	2.42865e+06	2.47482e+06	2.39281e+06	-	-
pmb2657	N-(L-Arginino)succinate	Amino acids and derivatives	Amino acids and derivatives	C10H18N4O6	289.12	131.08	290.123	[M-H]-	3	2387-71-5	36808.9	30077.3	29625.4	5744.81	5744.81	5744.81	58702.1	64417.6	57699.5	34528.2	28724.1	38972.1	ko00220,ko00250,ko01100,ko01110,ko01230	C03406
Wayn002636	N-(1-Deoxy-1-fructosyl)Tryptophan	Amino acids and derivatives	Amino acids and derivatives	C17H22N2O7	365.13	203.08	366.142	[M-H]-	3	-	65022.2	70469.8	47439.7	52229.8	32614.9	54833.8	12861.7	9096.39	9214.97	40688	32361.3	37221.4	-	-
Lmgn000160	3-Ureidopropionate	Amino acids and derivatives	Amino acids and derivatives	C4H8N2O3	131.05	70.03	132.054	[M-H]-	1	462-88-4	389137	417761	308834	3644.76	3644.76	3644.76	18223.8	38912.6	74284.7	117895	100988	124961	ko00240,ko00410,ko00770,ko01100	C02642
Zbqn004207	(2-phenylacetyl)-L-glutamicacid	Amino acids and derivatives	Amino acids and derivatives	C13H15NO5	264.09	146.05	265.095	[M-H]-	3	-	16223.7	3036	21255.3	607.2	607.2	607.2	30355.7	38571.4	60677.3	26305.6	31392.7	23309.6	-	-
Zmyn000155	N-Acetylornithine	Amino acids and derivatives	Amino acids and derivatives	C7H14N2O3	173.11	131.08	174.1	[M-H]-	3	6205-08-9	1.45398e+06	930359	1.76339e+06	2510.36	12551.8	2510.36	20278.9	14942.1	19132.2	172247	163314	208280	ko00220,ko01100,ko01110,ko01210,ko01230	C00437
Zbqn003748	N-malonylleucine	Amino acids and derivatives	Amino acids and derivatives	C9H15NO5	216.09	130.09	217.095	[M-H]-	1	-	385554	170558	470430	81452.6	84578.4	97825.1	40000.1	73976.9	72554.1	105362	114008	101357	-	-
pme3382	N-Acetyl-L-threonine	Amino acids and derivatives	Amino acids and derivatives	C6H11NO4	160.06	98.02	161.069	[M-H]-	3	17093-74-2	27315	10533.7	24254.8	41954.6	42886.7	29600	1965.56	1965.56	9827.79	11408.2	15197.6	10718.6	-	-
pme1086	Glutathione	Amino acids and derivatives	Amino acids and derivatives	C10H17N3O6S	306.08	143.05	307.084	[M-H]-	2	70-18-8	950.786	950.786	4753.93	117881	124404	173598	950.786	950.786	950.786	32726.7	35176.9	48181.8	ko00270,ko00480,ko01100,ko01240,ko02010	C00051
Zbqn004681	N-acetyl-tryptophan	Amino acids and derivatives	Amino acids and derivatives	C13H14N2O3	245.09	203.08	246.1	[M-H]-	1	1218-34-4	41334.7	15953.2	65252.1	19951	36410.3	48809.2	14951.7	16946.5	10489.7	27753.7	46071.4	47172	-	-
Zbcp002269	Petunidin-3-O-glucoside-5-O-arabinoside	Flavonoids	Anthocyanidins	C27H31O16+	611.16	317.07	611.161	[M]+	3	-	557049	352395	606580	7.31237e+06	7.82858e+06	7.13523e+06	6.86272e+06	7.32775e+06	8.20934e+06	4.79878e+06	5.48004e+06	5.54616e+06	-	-
Zbjp001957	Cyanidin 3,5-O-diglucoside	Flavonoids	Anthocyanidins	C27H31O16+	611.16	287.06	611.161	[M]+	3	20905-74-2	656980	430990	932069	8.65497e+06	9.16721e+06	1.04897e+07	1.52401e+07	1.57799e+07	1.55987e+07	7.86305e+06	9.24888e+06	9.16618e+06	ko00942	C08639
Zbsp002256	Pelargonidin 3-O-rutinoside	Flavonoids	Anthocyanidins	C27H31O14+	579.17	271.06	579.171	[M]+	3	-	1.43737e+07	1.68421e+07	1.58061e+07	584840	525205	569829	584447	566548	648667	4.65549e+06	5.0166e+06	4.75905e+06	ko00942	C12644
Zbsp002083	Pelargonin	Flavonoids	Anthocyanidins	C27H31O15+	595.17	271.06	595.166	[M]+	3	58751-31-8	753815	710734	903243	564504	501103	435345	405728	269653	351170	557407	525209	371082	ko00942	C08725
Zahp001902	Delphinidin 3-O-beta-D-sambubioside	Flavonoids	Anthocyanidins	C26H29O16+	597.15	303.05	597.146	[M]+	3	53158-73-9	78331.8	81725.3	87995	27350.3	12818.9	22206.3	25325.3	26709.1	32575.9	24729.4	41269.2	21335.1	ko00942	C20491
Zbcp002823	Cyanidin 3-O-rutinoside	Flavonoids	Anthocyanidins	C27H31O15+	595.16	287.06	595.166	[M]+	3	28338-59-2	5.87988e+06	3.63836e+06	4.02099e+06	1.26282e+06	1.2414e+06	1.44177e+06	519126	103825	103825	1.31052e+06	1.29241e+06	1.48733e+06	ko00942	C08620
Cmsp002257	Peonidin-3-O-sambubioside	Flavonoids	Anthocyanidins	C27H31O15+	595.16	301.07	595.166	[M]+	3	-	33931.2	33931.2	33931.2	174432	33931.2	169656	691634	726496	749382	427486	373423	377565	-	-
Zbcp003466	Pelargonidin-3-O-arabinoside	Flavonoids	Anthocyanidins	C20H19O9+	403.1	271.06	403.101	[M]+	3	-	1720.7	1720.7	19740.5	14325.1	8603.48	26408	67640.9	60760.3	92588.4	42235.4	58182.6	37729.6	-	-
Lmsp004915	Cernuoside	Flavonoids	Aurones	C21H20O11	449.11	287.06	448.101	[M+H]+	1	480-69-3	249388	95285.8	347131	7.5072e+06	5.35273e+06	1.95768e+07	1.37764e+07	9.12353e+06	1.95388e+07	6.2999e+06	8.25315e+06	5.49762e+06	-	-
Laxp005049	Bracteatin	Flavonoids	Aurones	C15H10O7	303.05	229.05	302.043	[M+H]+	1	3260-50-2	562026	220587	859743	3.50555e+06	2.44592e+06	4.46538e+06	1.57065e+06	942317	1.97364e+06	3.20464e+06	2.3233e+06	1.85449e+06	-	C08577
Rfp03312	Aureusidin 4,6-diglucoside	Flavonoids	Aurones	C27H30O16	611.16	287.06	610.153	[M+H]+	3	-	41317.5	19378.2	32235.9	1.08989e+06	1.02192e+06	1.30861e+06	3875.64	3875.64	3875.64	314972	402235	566396	-	-
Zmgp004436	Okanin-4'-(6''-O-acetyl)glucoside	Flavonoids	Chalcones	C23H24O13	509.13	347.08	508.122	[M+H]+	1	-	1.67395e+06	924905	2.06581e+06	6.2981e+06	5.8399e+06	8.29786e+06	497119	453491	673087	5.20698e+06	5.24404e+06	4.01447e+06	-	-
Zblp003803	2,4,2',5'-Tetrahydroxydihydrochalcone	Flavonoids	Chalcones	C15H14O5	275.09	123.04	274.084	[M+H]+	2	-	34413.6	41286.1	20538.2	21183.6	28419.8	23604.3	57968	89181.1	75221.8	26384	35635.3	31320.8	-	-
Safp009165	Homobutein 4-glucoside	Flavonoids	Chalcones	C22H24O10	449.14	287.06	448.137	[M+H]+	3	-	213019	139238	481358	8.43514e+06	6.49354e+06	2.34162e+07	1.82608e+07	1.09027e+07	2.35624e+07	7.19523e+06	1.05154e+07	6.2644e+06	-	-
Rdp04590	3-(3,4-Dihydroxyphenyl)-1-(3,4,5-trihydroxyphenyl)prop-2-en-1-one	Flavonoids	Chalcones	C15H12O6	289.07	153.02	288.063	[M+H]+	2	-	44978.1	51532.9	55065.3	72373.9	67849.5	71134.8	253217	381410	211388	94580.6	96595.8	73844.6	-	-
Lasp002993	Isobavachalcone glucoside	Flavonoids	Chalcones	C26H30O9	487.19	325.14	486.189	[M+H]+	3	-	259625	150816	232330	548286	199990	744603	1.23573e+07	5.75589e+06	5.79745e+06	464867	599728	553386	-	-
Lmlp006175	Phlorizin chalcone	Flavonoids	Chalcones	C21H22O10	435.13	273.09	434.121	[M+H]+	1	4547-85-7	28354.5	35369.6	37441.7	91321	62251.3	96633.1	439317	347999	406663	173355	149384	168717	ko00941	C16406
WaXYp05322	2',4',6',3-Tetrahydroxy-4-methoxychalcone	Flavonoids	Chalcones	C16H14O6	303.09	153.02	302.078	[M+H]+	3	75679-30-0	100590	83598.8	159090	4.70668e+06	3.43444e+06	3.15053e+06	540850	624006	238409	4.04338e+06	3.67639e+06	3.03167e+06	-	-
Lmlp007435	Isosalipurposide-6''-O-p-coumaric acid	Flavonoids	Chalcones	C30H28O12	581.17	147.04	580.158	[M+H]+	3	-	29375.8	29738.6	24478.3	10544	22430.8	16039.7	27876.3	46225.5	13808.6	12076.8	19263.5	22417.7	-	-
pme2960	Naringenin chalcone	Flavonoids	Chalcones	C15H12O5	273.08	153.02	272.068	[M+H]+	3	73692-50-9	15578.4	18756.9	28693.6	81631.2	70594.6	81153.3	170573	151807	152838	92505.1	91046.6	94777.2	ko00941,ko01100,ko01110	C06561
Lmsp004137	Eriodictyol chalcone	Flavonoids	Chalcones	C15H12O6	289.07	163.04	288.063	[M+H]+	2	73692-51-0	1.49543e+06	1.59943e+06	1.38658e+06	580863	507217	578917	965643	826489	943603	1.10395e+06	699128	748621	ko00941,ko01100,ko01110	C15525
MWSslk141	Hesperidin methylchalcone	Flavonoids	Chalcones	C29H36O15	625.22	317.1	624.205	[M+H]+	3	24292-52-2	391702	395825	423572	3.29906e+06	3.45848e+06	857194	18302.5	37730.7	24624.2	1.57182e+06	1.60484e+06	2.29766e+06	-	-
Zbdp005176	Scandione	Flavonoids	Chalcones	C16H12O7	317.07	153.05	316.058	[M+H]+	3	-	3178	3178	57557.9	93340.6	73084.7	74507.9	3178	39616.7	15890	62670.8	53616.8	80364.5	-	-
Zblp004882	4'-Hydroxy-3,5-dimethoxydihydrochalcone	Flavonoids	Chalcones	C17H18O4	287.14	121.03	286.12	[M+H]+	3	-	11655.5	11655.5	11655.5	278237	207887	399638	118064	58277.7	93802.1	96217.4	118940	134171	-	-
Xmgp006913	2,4,2',4'-tetrahydroxy-3'-prenylchalcone	Flavonoids	Chalcones	C20H20O5	341.14	137.06	340.131	[M+H]+	3	-	137045	135436	157249	65528.8	20582.3	28358.5	4116.46	4116.46	4116.46	53769.5	50614.2	69688.3	-	-
Sadp004710	3,4,5,2',4',6'-Hexahydroxychalcone 2'-glucoside	Flavonoids	Chalcones	C21H22O12	467.12	137.02	466.111	[M+H]+	1	-	700909	700909	700909	700909	700909	700909	2.08427e+07	1.27397e+07	1.88182e+07	5.7764e+06	6.20726e+06	3.50454e+06	-	-
Zmgp002917	Okanin-4'-O-glucosyl-O-glucoside	Flavonoids	Chalcones	C27H32O16	613.17	289.07	612.169	[M+H]+	3	-	11274.7	11274.7	11274.7	98344.7	146592	153596	11274.7	11274.7	11274.7	56373.3	90723.7	99497.5	-	-
pmn001716	Carthamone	Flavonoids	Chalcones	C21H20O11	447.09	285.04	448.101	[M-H]-	3	86579-00-2	123548	98365.5	144173	2.65155e+06	3.16441e+06	3.21904e+06	5.55102e+06	6.48123e+06	5.68813e+06	2.9421e+06	2.81954e+06	2.83316e+06	-	C08598
WaYn005089	Neosakuranin	Flavonoids	Chalcones	C22H24O10	447.13	285.08	448.137	[M-H]-	3	31187-54-9	155568	103960	200117	3.86917e+06	4.02363e+06	3.90767e+06	7.90001e+06	7.53258e+06	8.57989e+06	3.29426e+06	3.95209e+06	3.93517e+06	-	-
MWStz370	Sappanchalcone	Flavonoids	Chalcones	C16H14O5	285.08	161.02	286.084	[M-H]-	3	94344-54-4	188672	118526	37775.8	168521	151320	175194	27327.2	13206.8	16848.5	116979	111901	116509	-	-
HJN055	Dihydrocharcone-4'-O-glucoside	Flavonoids	Chalcones	C21H24O10	435.13	273.08	436.137	[M-H]-	3	-	7.29155e+06	6.75459e+06	6.98667e+06	7.56724e+06	8.33408e+06	7.3168e+06	1.3826e+07	1.44593e+07	1.32621e+07	8.13157e+06	9.15135e+06	8.07058e+06	-	-
Zbpn005555	Phloretin-4'-O-glucoside (Trilobatin)	Flavonoids	Chalcones	C21H24O10	435.13	273.08	436.137	[M-H]-	3	4192-90-9	7.29155e+06	6.75459e+06	6.98667e+06	7.56724e+06	8.33408e+06	7.3168e+06	1.3826e+07	1.44593e+07	1.32621e+07	8.13157e+06	9.15135e+06	8.07058e+06	-	-
mws2118	Phlorizin	Flavonoids	Chalcones	C21H24O10	435.13	167.04	436.137	[M-H]-	3	60-81-1	5.0114e+06	5.49958e+06	4.37426e+06	4.82347e+06	5.13879e+06	4.18618e+06	9.17439e+06	1.05049e+07	9.60092e+06	5.84062e+06	6.0903e+06	5.43893e+06	ko00941,ko01110	C01604
pme1201	Phloretin	Flavonoids	Chalcones	C15H14O5	273.08	167.03	274.084	[M-H]-	1	60-82-2	181766	72775.2	184441	74789.5	44401.7	107452	14715.6	20524.6	25257.5	88586.4	78095.8	100798	ko00941,ko01100,ko01110	C00774
Lmsn003297	2',3,4,4',6'-Peptahydroxychalcone 4'-O-glucoside	Flavonoids	Chalcones	C21H22O11	449.11	287.06	450.116	[M-H]-	2	-	959717	1.17328e+06	1.45545e+06	697799	644542	600269	1.39795e+06	1.54847e+06	1.50107e+06	747202	800611	848503	ko00941,ko01110	C16408
Lcfn087781	Okanin4'-(6''-acetylglucoside)	Flavonoids	Chalcones	C23H24O12	491.12	287.06	492.127	[M-H]-	3	-	122272	82866.3	120996	56250.6	21304.7	49205.2	51598.4	77300.4	74068	27055.6	51630.4	29169	-	-
Lmsn006093	Phloretin-2'-O-(2''-Galloyl)glucoside	Flavonoids	Chalcones	C28H28O14	587.14	273.08	588.148	[M-H]-	2	-	7385.14	6345.82	9866.83	92438	130321	110640	58921.8	38137.6	37553.3	55673.9	73842.1	78809.4	-	-
MWStz656	Neoisoliquiritin	Flavonoids	Chalcones	C21H22O9	417.12	255.07	418.126	[M-H]-	3	59122-93-9	21954.2	21954.2	21954.2	141495	187675	157499	109771	133567	135831	125499	122634	122536	-	-
MWSHY0098	(-)-Epigallocatechin	Flavonoids	Flavanols	C15H14O7	307.08	139.04	306.074	[M+H]+	1	970-74-1	1.77384e+07	1.3748e+07	1.85329e+07	8.0876e+07	8.22471e+07	8.67605e+07	1.45472e+07	1.34557e+07	1.29402e+07	6.18632e+07	5.82463e+07	5.67644e+07	ko00941,ko01110	C12136
Lmgp004167	Luteoforol	Flavonoids	Flavanols	C15H14O6	291.09	139.04	290.079	[M+H]+	3	13392-26-2	8.95065e+07	7.02243e+07	8.93139e+07	1.49578e+07	1.54157e+07	2.54391e+07	4.32514e+07	2.37159e+07	3.85298e+07	5.51893e+07	5.4635e+07	4.16786e+07	ko00941	C05907
Lahp003408	2-(3,4-dihydroxyphenyl)-4h-chromene-3,5,7-triol-glucoside	Flavonoids	Flavanols	C21H22O11	451.12	243.06	450.116	[M+H]+	3	-	248650	272473	445323	247377	214791	481091	231479	168285	437292	220543	327007	235836	-	-
MWSHY0065	(+)-Catechin	Flavonoids	Flavanols	C15H14O6	291.09	139.04	290.079	[M+H]+	1	154-23-4	4.38769e+07	3.98492e+07	4.55141e+07	7.25494e+06	7.12151e+06	8.14454e+06	3.59309e+07	2.94673e+07	3.57571e+07	3.11911e+07	2.6092e+07	2.32255e+07	ko00941,ko01110	C06562
Smgp005565	Cinchonain 1a	Flavonoids	Flavanols	C24H20O9	453.11	343.08	452.111	[M+H]+	3	85022-69-1	252644	149807	238458	147543	157188	84899.8	150952	209842	246560	110190	96020.4	88777.1	-	C10217
Lajp003377	Fisetinidol-(4α,6)-gallocatechin	Flavonoids	Flavanols	C30H26O12	579.15	127.04	578.142	[M+H]+	3	1262536-83-3	2.18641e+07	2.71985e+07	2.54051e+07	543139	676487	879780	2.06167e+06	1.44574e+06	1.51047e+06	9.11895e+06	1.23734e+07	1.05585e+07	-	CM01810
Zbkp003100	Robinetinidol-(4alpha->8)-catechin-(6->4alpha)-robinetinidol	Flavonoids	Flavanols	C45H38O18	867.21	577.13	866.206	[M+H]+	1	85820-29-7	8.61373e+06	9.75525e+06	1.03222e+07	257856	262152	265106	429324	343409	379270	3.37336e+06	3.60401e+06	3.48812e+06	-	C10239
Lahp002857	Epicatechin-(4β→8)-epigallocatechin	Flavonoids	Flavanols	C30H26O13	595.15	409.09	594.137	[M+H]+	1	-	1.49395e+06	825772	1.07631e+06	468965	545842	652455	581069	422844	490483	712787	804187	776601	-	CM01843
MWSHY0174	(-)-Epicatechin	Flavonoids	Flavanols	C15H14O6	291.09	139.04	290.079	[M+H]+	1	490-46-0	1.01537e+08	9.52921e+07	9.64822e+07	1.98013e+07	2.67159e+07	1.04406e+07	3.1892e+07	3.60722e+07	1.73311e+07	5.80093e+07	4.37633e+07	5.85231e+07	ko00941,ko01100,ko01110	C09727
Rfp03718	(-)-Mesquitol	Flavonoids	Flavanols	C15H14O6	291.09	139.04	290.079	[M+H]+	1	-	4.43285e+07	4.05746e+07	4.67122e+07	7.36494e+06	6.4755e+06	8.33426e+06	3.07128e+07	2.89409e+07	3.10871e+07	2.88988e+07	2.59587e+07	2.38552e+07	-	-
Zbsp002100	Catechin-(4α→8)-gallocatechin	Flavonoids	Flavanols	C30H26O13	595.14	289.07	594.137	[M+H]+	1	-	1.21956e+06	969808	1.22076e+06	836594	760402	724972	926331	717567	1.0282e+06	783135	885800	1.01374e+06	-	CM01811
mws0049	(+)-Gallocatechin	Flavonoids	Flavanols	C15H14O7	307.08	139.04	306.074	[M+H]+	1	970-73-0	9.63402e+06	1.17586e+07	1.51705e+07	4.33489e+07	4.24327e+07	4.20784e+07	4.00691e+07	3.57488e+07	4.29551e+07	3.42321e+07	3.71496e+07	3.33411e+07	ko00941,ko01110	C12127
Lahp003422	3,5,3',4',5'-penta-hydroxyflavan-7-gallate	Flavonoids	Flavanols	C22H18O11	459.09	139.04	458.085	[M+H]+	1	-	8.57849e+06	9.41622e+06	1.13354e+07	4.18184e+07	5.02278e+07	4.0741e+07	1.24134e+08	1.33672e+08	1.22545e+08	6.04931e+07	5.53352e+07	6.2146e+07	-	-
MWSHY0060	Epigallocatechin gallate	Flavonoids	Flavanols	C22H18O11	459.09	139.04	458.085	[M+H]+	1	989-51-5	8.57849e+06	9.41622e+06	1.13354e+07	4.18184e+07	5.02278e+07	4.0741e+07	1.24134e+08	1.33672e+08	1.22545e+08	6.04931e+07	5.53352e+07	6.2146e+07	-	C09731
PDP003725	Epigallocatechin 3-O-p-coumarate	Flavonoids	Flavanols	C24H20O9	453.12	139.04	452.111	[M+H]+	3	89013-65-0	176999	101524	130906	6.53876e+06	6.62908e+06	7.45747e+06	1.44233e+06	1.87097e+06	1.9938e+06	4.92442e+06	4.72257e+06	4.63441e+06	-	-
Zbkp003178	Gambiriin B1	Flavonoids	Flavanols	C30H26O11	563.15	273.08	562.148	[M+H]+	3	-	246227	385634	307446	21472.2	22497.5	22481.4	16751.8	23087.6	3350.36	79565.4	93889.5	149771	-	C17775
Lahp002992	Epigallocatechin-(4β→8)-epigallocatechin-3-O-gallate	Flavonoids	Flavanols	C37H30O18	763.15	305.07	762.143	[M+H]+	1	86588-88-7	240937	272959	427948	3.00243e+06	3.54604e+06	3.33962e+06	7.24929e+06	6.57078e+06	5.6886e+06	3.765e+06	2.75751e+06	2.61342e+06	-	CM01847
Rfp01764	Leucodelphidin	Flavonoids	Flavanols	C15H14O8	323.08	139.04	322.069	[M+H]+	2	-	55856.2	37509	72858.7	1.60382e+06	2.05501e+06	1.63298e+06	17481.6	9425.86	13983.7	862518	694554	589867	-	-
Lmmp003672	8,8'-Methylenebiscatechin	Flavonoids	Flavanols	C31H28O12	593.17	441.11	592.158	[M+H]+	2	81555-08-0	212442	134772	171416	21050.8	29975.4	38959.5	95745.5	81622.5	4210.15	67612.6	87888.2	101682	-	CM01809
Hmjp004736	Epigallocatechin-3-O-(3,5-O-dimethyl)gallate	Flavonoids	Flavanols	C24H22O11	487.12	139.04	486.116	[M+H]+	3	-	177267	110791	140769	256962	473033	663690	22158.3	22158.3	22158.3	166962	178568	213763	-	CM01841
Lahp003174	Theasinensin A	Flavonoids	Flavanols	C44H34O22	915.16	287.06	914.154	[M+H]+	3	-	82682.5	73666.6	65866.5	764413	1.49071e+06	1.13256e+06	13173.3	13173.3	187908	784546	649231	714676	-	C09972
Wacyp03790	2-(3,4-dihydroxyphenyl)-2H-chromene-3,5,7-triol	Flavonoids	Flavanols	C15H12O6	289.07	139.04	288.063	[M+H]+	1	-	634628	634628	634628	3.41654e+06	3.17314e+06	3.57435e+06	6.53492e+06	5.82671e+06	4.36581e+06	3.89912e+06	3.4517e+06	3.54108e+06	-	-
mws0355	Catechin gallate	Flavonoids	Flavanols	C22H18O10	441.08	169.01	442.09	[M-H]-	1	130405-40-2	1.60018e+07	1.72645e+07	2.18598e+07	6.97626e+06	6.52837e+06	5.41683e+06	4.42527e+07	4.09828e+07	4.31861e+07	1.75821e+07	1.85e+07	1.74383e+07	-	CM01801
mws1397	Epicatechin gallate	Flavonoids	Flavanols	C22H18O10	441.08	169.02	442.09	[M-H]-	1	1257-08-5	1.60018e+07	1.72645e+07	2.18598e+07	6.97626e+06	6.52837e+06	5.41683e+06	4.42527e+07	4.09828e+07	4.31861e+07	1.75821e+07	1.85e+07	1.74383e+07	-	C22594
Lmhn004960	7-O-Galloyltricetiflavan	Flavonoids	Flavanols	C22H18O10	441.08	289.07	442.09	[M-H]-	3	-	1.07353e+07	1.18507e+07	1.64507e+07	4.36973e+06	4.63989e+06	3.29936e+06	2.7333e+07	2.8195e+07	2.81714e+07	1.15969e+07	1.15769e+07	1.09476e+07	-	CM01822
Zbjn003700	Epicatechin-3-(3''-O-methyl)gallate	Flavonoids	Flavanols	C23H20O10	455.1	289.07	456.106	[M-H]-	1	83104-86-3	275351	296363	272356	14330.5	25985.4	19716.5	23148.8	14958.4	19405.4	69032.8	91665.6	96808.8	-	CM01839
Lmcn003163	Epitheaflavic acid-3'-Gallate	Flavonoids	Flavanols	C28H20O14	579.08	289.07	580.085	[M-H]-	3	34218-97-8	3.66577e+07	3.19085e+07	4.22407e+07	668803	742249	710151	2.24629e+07	2.16196e+07	2.18629e+07	1.25322e+07	1.17952e+07	1.03673e+07	-	-
ZBN0398	Epigallocatechin 3,5-Digallate	Flavonoids	Flavanols	C29H22O15	609.09	457.08	610.096	[M-H]-	1	37484-73-4	118955	184052	247700	589921	713045	778254	2.71017e+06	1.895e+06	2.07823e+06	1.10717e+06	1.08918e+06	1.27311e+06	-	-
pmb2947	Catechin-(4α→8)-catechin-(4α→6)-catechin	Flavonoids	Flavanols	C45H38O18	865.2	407.1	866.206	[M-H]-	1	-	3.78177e+06	4.82143e+06	6.02114e+06	143563	81354.3	115016	186192	123667	146499	1.4432e+06	2.10561e+06	1.52723e+06	-	CM01814
ZBN0354	Cinchonain Ib	Flavonoids	Flavanols	C24H20O9	451.1	341.06	452.111	[M-H]-	2	85081-24-9	1.63478e+06	1.71335e+06	1.61987e+06	427129	412677	383387	160607	94255.3	122209	355610	461857	429141	-	-
pmn001418	Cinchonain Id	Flavonoids	Flavanols	C24H20O9	451.1	341.1	452.111	[M-H]-	2	85022-67-9	1.55401e+06	1.64237e+06	1.63411e+06	322735	424703	405725	134725	78008.9	114532	374844	411062	407810	-	-
Wacyn05159	Epicatechin 3,5-Digallate	Flavonoids	Flavanols	C29H22O14	593.1	441.08	594.101	[M-H]-	2	-	80773.4	94551.9	213651	97878	90317	79927.1	342801	240936	267307	212612	200223	209285	-	-
Lmfn001893	Leucocyanidin	Flavonoids	Flavanols	C15H14O7	305.07	125.02	306.074	[M-H]-	1	27015-21-0	4.47094e+06	4.95464e+06	6.63423e+06	1.9613e+07	1.73669e+07	1.96551e+07	2.63796e+07	2.59649e+07	2.77989e+07	1.77339e+07	1.87662e+07	1.97025e+07	ko00941,ko01100,ko01110	C05906
Wacyn05309	Epicatechin 3',5-Digallate	Flavonoids	Flavanols	C29H22O14	593.1	441.08	594.101	[M-H]-	2	-	43580.2	101259	279655	77627.4	75158.5	90486.4	394246	215569	262601	168634	185534	116345	-	-
Wacyn05475	Epicatechin 4',5-Digallate	Flavonoids	Flavanols	C29H22O14	593.09	441.08	594.101	[M-H]-	2	-	43580.2	101259	279655	77627.4	75158.5	90486.4	394246	215569	262601	168634	185534	116345	-	-
ZBN0381	Gallocatechin-(4α→8)-catechin-(4α→8)-catechin	Flavonoids	Flavanols	C45H38O19	881.19	593.13	882.201	[M-H]-	1	79127-37-0	129987	154687	170964	37799.3	37241.8	10952.6	232989	155388	200202	118665	140335	134667	-	-
Zajn002491	Catechin 4'-O-beta-D-glucopyranoside	Flavonoids	Flavanols	C21H24O11	451.12	289.07	452.132	[M-H]-	1	-	1.25291e+07	9.72887e+06	1.10969e+07	405491	514839	505203	522505	449836	449055	2.59471e+06	2.60854e+06	2.91305e+06	-	CM01803
ZBN0400	Theasinensin B	Flavonoids	Flavanols	C37H30O18	761.14	423.07	762.143	[M-H]-	3	89064-32-4	611682	512170	811967	7.74051e+06	7.48163e+06	1.00963e+07	2.1837e+06	2.35673e+06	102434	4.82867e+06	4.85669e+06	5.36398e+06	-	-
HJN041	Epicatechin 3-glucoside	Flavonoids	Flavanols	C21H24O11	451.12	289.07	452.132	[M-H]-	2	103303-00-0	1.20775e+07	9.19474e+06	1.14179e+07	469653	454146	471777	88677.7	88677.7	443388	2.54866e+06	2.48417e+06	2.4685e+06	-	CM01838
Zmdn002049	Epicatechin-4'-O-β-D-glucopyranoside	Flavonoids	Flavanols	C21H24O11	451.13	289.07	452.132	[M-H]-	1	-	6.20418e+06	4.95448e+06	5.67881e+06	969681	948140	1.09832e+06	329364	361375	331311	1.31271e+06	1.35212e+06	1.41721e+06	-	CM01836
ZBN0404	Rhodisin	Flavonoids	Flavanols	C44H34O22	913.15	761.14	914.154	[M-H]-	3	-	13183.7	28749.8	39160.3	217610	282703	310889	114454	102641	54846.5	158504	164132	161748	-	-
Lmhn005475	7,4'-Di-O-galloyltricetiflavan	Flavonoids	Flavanols	C29H22O14	593.09	289.07	594.101	[M-H]-	2	-	70662.2	36295.1	134509	17273.7	49127.1	3454.73	141228	59192.5	59224.2	36329.4	75649.2	35218.3	-	CM01823
Lmhn005088	7,3'-Di-O-gallyoltricetiflavan	Flavonoids	Flavanols	C29H22O14	593.09	289.07	594.101	[M-H]-	3	-	40371.4	61399	115338	39797.5	18801.7	14728.3	120455	49325.6	109973	50755.5	69573.6	33047.8	-	CM01824
pmn001415	Catechin-(7,8-bc)-4-(3,4-dihydroxyphenyl)-dihydro-2-(3H)-one	Flavonoids	Flavanols	C24H20O9	451.1	341.06	452.111	[M-H]-	1	-	1.43226e+06	913348	1.01675e+06	83708.8	110123	109713	9996.34	1999.27	1999.27	262555	238513	246594	-	-
Zmdn002400	Epicatechin-3'-O-β-D-glucopyranoside	Flavonoids	Flavanols	C21H24O11	451.13	289.07	452.132	[M-H]-	1	-	6.41798e+06	5.00148e+06	5.25273e+06	1.16412e+06	956707	1.04232e+06	367432	321049	278978	1.42854e+06	1.44582e+06	1.53285e+06	-	CM01835
pmn001417	Cinchonain Ic	Flavonoids	Flavanols	C24H20O9	451.1	341.1	452.111	[M-H]-	2	85081-22-7	1.97814e+06	1.80008e+06	1.63318e+06	176494	237602	195407	18901.4	7736.91	15796.1	540314	585992	524158	-	-
Zbkn003828	Gambiriin B2	Flavonoids	Flavanols	C30H26O11	561.13	289.07	562.148	[M-H]-	2	-	1.20137e+06	1.2707e+06	1.2373e+06	7182.54	13323.7	19382.7	1436.51	1436.51	9657.48	204432	221789	185038	-	C17776
pmb3114	Epicatechin-(3'-O-7'')-epiafzelechin	Flavonoids	Flavanols	C30H26O11	561.14	289.07	562.148	[M-H]-	2	-	487147	594451	596280	10288.8	2057.76	15428.8	2057.76	2057.76	2057.76	89737.2	98254.3	74785.7	-	CM01842
HJN044	Epicatechin-(4β→8,2β→O→7)-epicatechin-(4β→8)-epicatechin	Flavonoids	Flavanols	C45H36O18	863.19	711.14	864.19	[M-H]-	3	-	138314	89546.3	121709	2555.78	2555.78	2555.78	12778.9	2555.78	2555.78	25429.5	52225.6	28968.2	-	-
Layp008369	Lonchocarpol A	Flavonoids	Flavanones	C25H28O5	409.2	177.02	408.194	[M+H]+	3	68236-11-3	79472.8	47028.8	133201	271526	285657	290357	164222	137940	157817	334071	241439	193185	-	C09724
Lmtp003948	3',5',5,7-Tetrahydroxy-4'-methoxyflavanone-3'-O-glucoside	Flavonoids	Flavanones	C22H24O12	481.13	319.05	480.127	[M+H]+	3	-	3.27787e+06	1.69625e+06	3.03893e+06	1.30302e+07	1.1507e+07	1.79509e+07	1.39708e+07	9.82526e+06	1.69708e+07	1.37067e+07	1.47045e+07	1.01267e+07	-	-
HJAP135	Pinocembrin-7-O-(6''-O-malonyl)glucoside	Flavonoids	Flavanones	C24H24O12	505.12	257.08	504.127	[M+H]+	3	-	118522	123348	140721	281894	248067	221251	39048.5	37915.4	51814.1	186862	196229	195948	-	-
Lmdp004307	Farrerol-7-O-glucoside	Flavonoids	Flavanones	C23H26O10	463.16	301.11	462.153	[M+H]+	3	885044-12-2	444659	294781	607186	416589	288088	454170	310358	110046	169053	405398	324002	272446	-	-
Labp005025	5-O-Malonylisosakuranin	Flavonoids	Flavanones	C25H26O13	535.14	287.09	534.137	[M+H]+	3	-	104372	57386.3	177231	487717	354367	382686	1.28945e+06	1.29307e+06	1.19304e+06	589760	570794	467722	-	-
PD0876185	Poriolin	Flavonoids	Flavanones	C22H24O10	449.14	287.09	448.137	[M+H]+	3	-	249388	95285.8	347131	7.5072e+06	5.35273e+06	1.95768e+07	1.37764e+07	9.12353e+06	1.95388e+07	6.2999e+06	8.25315e+06	5.49762e+06	-	-
Lasp011614	Euchrenone A16	Flavonoids	Flavanones	C25H28O5	409.2	177.02	408.194	[M+H]+	3	-	44720.5	54625.4	88507.4	256085	280880	248878	125086	101394	88842	260930	237038	148511	-	-
MWSprf134	Plantagoside	Flavonoids	Flavanones	C21H22O12	467.12	305.07	466.111	[M+H]+	3	78708-33-5	3.26415e+06	2.46823e+06	3.30202e+06	1.51481e+07	1.19053e+07	1.23133e+07	7.87306e+06	7.26567e+06	6.34083e+06	1.23475e+07	1.10623e+07	1.10297e+07	-	C17531
pma0791	Naringenin-7-O-(6''-malonyl)glucoside	Flavonoids	Flavanones	C24H24O13	521.13	273.08	520.122	[M+H]+	3	-	743074	693793	646942	349728	371548	229816	461107	437837	404299	388233	454483	660793	-	-
Rdp05285	4',5,8-Trihydroxyflavanone	Flavonoids	Flavanones	C15H12O5	273.08	153.02	272.068	[M+H]+	2	-	189985	167230	186387	429249	374576	369649	776762	730006	549947	445892	307785	425175	-	-
Zbhp004510	Hesperetin-3'-O-glucoside	Flavonoids	Flavanones	C22H24O11	465.14	303.09	464.132	[M+H]+	3	-	6.22908e+06	6.20026e+06	4.62275e+06	6.08232e+07	5.50843e+07	4.61079e+07	1.96682e+07	3.45163e+07	1.53124e+07	2.41946e+07	3.57235e+07	5.18298e+07	-	-
pmb0645	Hesperetin-6-C-glucoside-7-O-glucoside	Flavonoids	Flavanones	C28H34O16	627.19	465.2	626.185	[M+H]+	3	-	96571.6	47720.4	118364	774334	585774	697055	237623	178335	153767	473109	461289	302517	-	-
Zbnp004170	Eriodictyol-3'-O-glucoside	Flavonoids	Flavanones	C21H22O11	451.12	289.07	450.116	[M+H]+	3	-	28074.8	31426.2	59409.7	874208	932217	2.51356e+06	2.55706e+06	1.73646e+06	2.69009e+06	1.03701e+06	1.03059e+06	678450	-	-
Lmsp004301	3',5,5',7-Tetrahydroxyflavanone-7-O-glucoside	Flavonoids	Flavanones	C21H22O11	451.12	289.07	450.116	[M+H]+	3	-	95247.2	19049.4	95515.4	1.21087e+06	1.09654e+06	3.41554e+06	3.23228e+06	2.02002e+06	3.49727e+06	1.50271e+06	1.1675e+06	814455	-	-
Lahp003599	Homoeriodictyol-7,4'-di-O-β-D-glucopyranoside	Flavonoids	Flavanones	C28H34O16	627.19	303.09	626.185	[M+H]+	3	-	50521.4	39795.6	66048.9	538578	642249	490827	204860	196178	442747	266619	360152	345005	-	-
Rdp04421	dihydrodaidzin	Flavonoids	Flavanones	C21H22O9	436.16	257.08	418.126	[M+NH4]+	3	121927-96-6	24986.4	16194.2	39911	517255	1.04018e+06	648493	11409.1	22970	15171.7	257756	267794	450136	-	-
Lahp003744	Viscumneoside I	Flavonoids	Flavanones	C27H32O15	597.18	303.09	596.174	[M+H]+	3	-	69697.8	4250.35	64938.3	591849	336824	958725	75963.7	21251.8	110467	377111	478568	281700	-	-
pma0724	Naringenin-6-C-Glucoside	Flavonoids	Flavanones	C21H22O10	435.13	285.08	434.121	[M+H]+	3	3682-03-9	95361.5	36642.6	81482.2	84100.6	84049.1	108087	7328.52	7328.52	7328.52	58265.5	49167.7	53936.9	-	-
MWS20145	Eriodictyol-7-O-glucoside	Flavonoids	Flavanones	C21H22O11	451.12	289.07	450.116	[M+H]+	3	38965-51-4	221801	221801	221801	2.02251e+06	2.90237e+06	2.02111e+06	221801	3.43756e+06	2.31566e+06	1.1361e+06	1.109e+06	1.98287e+06	-	-
pmb0618	Hesperetin-8-C-glucoside-3'-O-glucoside	Flavonoids	Flavanones	C28H34O16	627.19	465.1	626.185	[M+H]+	3	-	36154.3	4574.48	15949.4	264100	453956	220150	182867	189965	110955	263751	277047	305794	-	-
PDP152333	5,7,2'-Trihydroxyflavanone 7-glucoside	Flavonoids	Flavanones	C21H22O10	435.13	273.08	434.121	[M+H]+	1	27960-47-0	23095.9	4619.19	4619.19	97698.8	80500.3	146434	501257	512283	568006	132554	100002	100183	-	-
MWStz329	Isookanin	Flavonoids	Flavanones	C15H12O6	289.07	163.04	288.063	[M+H]+	2	1036-49-3	723150	323766	856906	32733	32733	32733	32733	32733	32733	227586	321516	163665	-	-
PD0797963	Heliannone B	Flavonoids	Flavanones	C17H16O5	301.11	181.05	300.1	[M+H]+	3	-	70452.8	3613.78	50770.9	3613.78	3613.78	3613.78	20009.8	55559.7	31970.6	36338.9	38673.3	18068.9	-	-
HJAP058	4',5,6,7-Tetramethoxyflavanone	Flavonoids	Flavanones	C19H20O6	345.1	284.07	344.126	[M+H]+	3	2569-77-9	3657.68	133699	7632.84	731.536	731.536	731.536	731.536	14951.1	731.536	18500.6	24363.3	20222.4	-	C15118
Lmzp002365	Hesperetin 7-O-glucoside	Flavonoids	Flavanones	C22H24O11	465.14	303.09	464.132	[M+H]+	3	31712-49-9	7.08298e+06	6.61647e+06	5.18599e+06	5.89927e+07	5.94672e+07	4.7609e+07	2.03284e+07	3.45355e+07	1.45191e+07	2.68715e+07	3.65071e+07	5.08371e+07	ko00941	C16422
MWSprf050	Methyl hesperidin	Flavonoids	Flavanones	C29H36O15	625.21	317.1	624.205	[M+H]+	3	11013-97-1	17862.4	17862.4	17862.4	241136	246382	307000	17862.4	17862.4	17862.4	89312.2	173872	189891	-	C17393
mws1179	Naringenin 7-O-beta-D-glucoside	Flavonoids	Flavanones	C21H22O10	433.11	271.07	434.121	[M-H]-	3	529-55-5	65459.6	59593.5	78335.1	406037	378379	335748	593302	671117	709635	335230	377590	298611	ko00941,ko01100	C09099
MWStz385	Eriodictyol-7-O-glucuronide	Flavonoids	Flavanones	C21H20O12	463.09	287.06	464.096	[M-H]-	2	125535-06-0	47937.8	51332	54788.8	1.41313e+06	1.49937e+06	1.52272e+06	272248	321244	214157	1.04806e+06	914864	1.08908e+06	-	-
HJN087	Naringenin-4'-O-glucoside	Flavonoids	Flavanones	C21H22O10	433.12	271.06	434.121	[M-H]-	3	-	119626	124750	90208.6	273591	273360	217065	848581	756907	695779	336696	296316	294234	-	-
HJN090	Isocoreopsin	Flavonoids	Flavanones	C21H22O10	433.11	271.06	434.121	[M-H]-	3	-	119626	124750	90208.6	273591	273360	217065	848581	756907	695779	336696	296316	294234	-	-
pme1598	Hesperetin-5-O-glucoside	Flavonoids	Flavanones	C22H24O11	463.12	301.07	464.132	[M-H]-	3	69651-80-5	1.33515e+07	9.30471e+06	1.36112e+07	4.33613e+07	3.60361e+07	4.25882e+07	2.84574e+07	2.8276e+07	2.91792e+07	3.56627e+07	3.30896e+07	3.87776e+07	-	-
Zmhn001036	Choerospondin	Flavonoids	Flavanones	C21H22O10	433.11	271.06	434.121	[M-H]-	3	81202-36-0	343238	470729	324430	412595	392451	373682	412421	442765	513810	283238	340273	295363	-	-
pme0376	Naringenin	Flavonoids	Flavanones	C15H12O5	271.06	151	272.068	[M-H]-	1	480-41-1	14675.9	8937.16	15956.3	30000.4	31208.1	35965.9	92018.8	74708.3	63913.8	38853.9	45156.2	42959.8	ko00941,ko00943,ko01100,ko01110	C00509
Hmqn003268	Dihydrotricetin	Flavonoids	Flavanones	C15H12O7	303.05	151.03	304.058	[M-H]-	1	-	99090.1	75194.1	119849	76196.8	56989.8	86938.4	20423.9	13676.5	53533.1	69668.9	59600.7	89326.8	-	-
Wacyn07481	Naringenin 7-Sulfate	Flavonoids	Flavanones	C15H12O8S	351.02	271.06	352.025	[M-H]-	2	-	347763	393903	421288	28962.5	28962.5	28962.5	249817	191286	144812	526915	549567	482319	-	-
Zbnn005420	Eriodictyol-7-O-(6''-malonyl)glucoside	Flavonoids	Flavanones	C24H24O14	535.11	287.05	536.117	[M-H]-	3	-	90262	90658.9	129277	16789.9	16999.6	30729.6	32886.1	33055	37158.3	29410.3	27809.7	24689.9	-	-
mws0046	Naringin	Flavonoids	Flavanones	C27H32O14	579.17	271.06	580.179	[M-H]-	3	10236-47-2	5033.63	5033.63	5033.63	66770.8	39654	37145.2	5033.63	5033.63	5033.63	37704.7	30197.3	25168.2	ko00941,ko01100	C09789
mws0463	Hesperetin	Flavonoids	Flavanones	C16H14O6	301.07	164.01	302.079	[M-H]-	3	520-33-2	367.159	367.159	367.159	87778.2	28064.2	144150	367.159	1835.8	367.159	32723.2	33764.3	30728.1	ko00941	C01709
Cmsp004086	Dihydrokaempferide	Flavonoids	Flavanonols	C16H14O6	303.09	229.08	302.079	[M+H]+	3	137225-59-3	371503	188626	311634	1.29545e+07	1.18115e+07	9.28782e+06	1.392e+06	2.10357e+06	818180	1.02845e+07	9.89972e+06	1.01039e+07	-	CM00456
pmp000530	Phellodendroside	Flavonoids	Flavanonols	C26H30O11	519.19	357.13	518.179	[M+H]+	3	40451-69-2	220837	180949	333711	938377	633331	793883	36189.7	36189.7	36189.7	429694	421056	522978	-	-
mws1361	Astilbin	Flavonoids	Flavanonols	C21H22O11	449.11	303.08	450.116	[M-H]-	3	29838-67-3	199680	83186.1	122087	3.91028e+06	4.60864e+06	4.75981e+06	603386	594354	730297	3.17551e+06	3.07467e+06	3.29405e+06	-	C17449
mws0744	Dihydromyricetin	Flavonoids	Flavanonols	C15H12O8	319.05	193.01	320.053	[M-H]-	3	27200-12-0	48676.6	39610.5	31601.3	210680	220760	215848	143740	255399	284980	165824	168208	224144	ko00941,ko01110	C02906
mws0044	Taxifolin	Flavonoids	Flavanonols	C15H12O7	303.05	125.02	304.058	[M-H]-	2	480-18-2	61270.6	55168.9	69436	95406.9	108977	142368	208839	249175	214439	147518	137994	115185	ko00941,ko01100,ko01110	C01617
Lmtn002796	Aromadendrin-7-O-glucoside	Flavonoids	Flavanonols	C21H22O11	449.11	287.06	450.116	[M-H]-	1	28189-90-4	1.59636e+06	1.62917e+06	1.21114e+06	939315	718957	904573	1.7566e+06	1.59347e+06	2.23402e+06	1.02173e+06	1.22258e+06	1.16547e+06	-	CM00465
mws1000	Fustin	Flavonoids	Flavanonols	C15H12O6	287.06	149.02	288.063	[M-H]-	2	20725-03-5	495685	519577	297903	37799.4	30726.1	36275.6	117524	72496.1	78206.6	142077	108961	118461	ko00941	C01378
Lmmn004625	Dihydrokaempferol-7-O-glucoside	Flavonoids	Flavanonols	C21H22O11	449.11	287.06	450.116	[M-H]-	3	-	317266	197647	241133	451528	469138	462616	1.43238e+06	1.35857e+06	1.79945e+06	538277	603089	638865	-	-
mws0914	Pinobanksin	Flavonoids	Flavanonols	C15H12O5	271.061	151.003	272.068	[M-H]-	1	548-82-3	11842.6	8181.4	11628.7	38167.1	27137.3	35389.9	86808.9	79691.2	78043.6	40002.2	39073.5	40209.8	ko00941	C09826
mws1094	Dihydrokaempferol	Flavonoids	Flavanonols	C15H12O6	287.06	259.07	288.063	[M-H]-	2	480-20-6	3380.35	3380.35	3380.35	47023.5	42217	45303.4	3380.35	3380.35	3380.35	16901.8	26715.5	34092.8	ko00941,ko01100,ko01110	C00974
PDP158143	(-)-Epicatechin-(4beta-8)-(+)-gallocatechin	Flavonoids	Flavones	C30H26O13	595.14	127.04	594.137	[M+H]+	3	201357-24-6	1.07267e+06	1.1549e+06	1.27588e+06	898274	860351	854435	1.26823e+06	778407	1.16515e+06	855615	856820	993891	-	-
mws0043	Nobiletin	Flavonoids	Flavones	C21H22O8	403.14	373.1	402.132	[M+H]+	3	478-01-3	117243	386223	101285	189389	122957	198687	75774.6	388913	324844	242001	223619	188270	-	C10112
PD1005692	3',4',5,5',6,7-hexahydroxyflavone 6-glucoside	Flavonoids	Flavones	C21H20O13	481.1	85.03	480.09	[M+H]+	1	-	1.32728e+06	916389	854719	6.04167e+06	4.81683e+06	4.0722e+06	4.55147e+06	4.68433e+06	4.22161e+06	5.1706e+06	4.68218e+06	4.88855e+06	-	-
Laxp003634	Swertisin 8-methyl ether	Flavonoids	Flavones	C23H24O11	477.14	327.08	476.132	[M+H]+	3	-	224220	214186	117625	164831	127492	41955.6	149237	164268	106159	111968	54139.8	116307	-	-
Zmzp004111	3'-O-Methyltricetin	Flavonoids	Flavones	C16H12O7	317.06	302.04	316.058	[M+H]+	2	-	270821	151248	366421	834795	683711	1.25692e+06	105092	87737	92666	575825	556556	502754	-	C19739
Hmgp002148	Nepetin-7-O-alloside	Flavonoids	Flavones	C22H22O12	479.12	317.06	478.111	[M+H]+	1	-	1.06655e+07	5.39706e+06	1.55642e+07	3.26895e+07	3.11599e+07	5.33029e+07	3.87339e+06	3.26237e+06	5.36685e+06	2.28572e+07	2.4091e+07	2.3509e+07	-	CM00168
Zbsp004894	3'-O-Methyltricetin-7-O-(6''-malonyl)glucoside	Flavonoids	Flavones	C25H24O15	565.12	317.07	564.111	[M+H]+	1	-	346249	335431	462927	2.38758e+06	1.88303e+06	1.0877e+06	303344	840153	299513	1.21328e+06	1.16716e+06	1.34538e+06	-	-
Hmzp004605	Ladanetin-6-O-β-D-glucoside	Flavonoids	Flavones	C22H22O11	463.13	301.08	462.116	[M+H]+	3	-	444659	294781	607186	416589	288088	454170	310358	110046	169053	405398	324002	272446	-	-
MWStz610	Diosmetin-7-O-glucoside	Flavonoids	Flavones	C22H22O11	463.12	301.07	462.116	[M+H]+	3	20126-59-4	443826	318441	546420	344107	266411	371532	175509	150630	208581	432098	387183	291835	-	-
pmp000587	Luteolin 7-O-(6''-malonylglucoside)	Flavonoids	Flavones	C24H22O14	535.11	287.05	534.101	[M+H]+	2	-	84507.7	50283.5	141848	624886	557781	376574	1.0412e+06	1.62147e+06	1.14572e+06	759597	798432	823933	-	C10103
MWSslk237	Homoplantaginin	Flavonoids	Flavones	C22H22O11	463.13	301.07	462.116	[M+H]+	3	17680-84-1	487399	294179	558914	489411	207210	344079	169798	166826	160796	346222	278213	332349	-	C17762
pmp000579	Diosmetin-7-O-galactoside	Flavonoids	Flavones	C22H22O11	463.12	301.07	462.116	[M+H]+	3	-	487399	294179	558914	489411	207210	344079	169798	166826	160796	346222	278213	332349	-	-
Rfp04357	Orobol 7-O-(6''-malonylglucoside)	Flavonoids	Flavones	C24H22O14	535.11	287.05	534.101	[M+H]+	2	-	84507.7	50283.5	141848	624886	557781	376574	1.0412e+06	1.62147e+06	1.14572e+06	759597	798432	823933	-	-
pmb0608	Chrysoeriol-7-O-(6''-malonyl)glucoside	Flavonoids	Flavones	C25H24O14	549.12	301.07	548.117	[M+H]+	1	-	1.18739e+06	627464	1.34699e+06	52976.2	38306.4	85533.4	24930.1	15494	26960.4	310209	313506	261691	-	-
Zbjn005361	Diosmetin-7-O-(6''-malonyl)glucoside	Flavonoids	Flavones	C25H24O14	549.12	301.07	548.117	[M+H]+	1	-	1.18739e+06	627464	1.34699e+06	52976.2	38306.4	85533.4	24930.1	15494	26960.4	310209	313506	261691	-	-
mws0055	Tangeretin	Flavonoids	Flavones	C20H20O7	373.13	343.09	372.121	[M+H]+	3	481-53-8	49630.1	143995	26599.7	69180	65400.5	79881.7	35161.7	184244	143257	103540	92162.7	83439	-	C10190
PDP151877	Isorhamnetin 3-(6''-malonylglucoside)	Flavonoids	Flavones	C25H24O15	565.12	317.06	564.111	[M+H]+	1	-	344984	352603	495735	2.36786e+06	1.84264e+06	1.13062e+06	287748	907076	256978	1.11398e+06	1.2063e+06	1.58117e+06	-	-
Hmpp003270	Luteolin-4'-O-glucoside	Flavonoids	Flavones	C21H20O11	449.11	287.05	448.101	[M+H]+	1	6920-38-3	249388	95285.8	347131	7.5072e+06	5.35273e+06	1.95768e+07	1.37764e+07	9.12353e+06	1.95388e+07	6.2999e+06	8.25315e+06	5.49762e+06	-	CM00160
MWSHY0104	Luteolin 7-O-beta-D-glucoside	Flavonoids	Flavones	C21H20O11	449.11	287.06	448.101	[M+H]+	1	5373-11-5	213019	139238	481358	8.43514e+06	6.49354e+06	2.34162e+07	1.82608e+07	1.09027e+07	2.35624e+07	7.19523e+06	1.05154e+07	6.2644e+06	ko00944	C03951
MWS20147	Luteolin-3'-O-glucoside	Flavonoids	Flavones	C21H20O11	449.11	287.06	448.101	[M+H]+	3	5154-41-6	237353	102077	335454	6.23712e+06	4.97201e+06	1.87357e+07	1.41228e+07	9.10024e+06	1.93658e+07	6.0363e+06	8.36986e+06	5.42375e+06	-	CM00159
Lmyp004963	Apigenin-6-C-(2''-rhamnosyl)glucoside	Flavonoids	Flavones	C27H30O14	579.17	415.11	578.164	[M+H]+	3	-	199718	163624	125300	163098	126859	81830.1	249747	282671	116702	114617	137137	175304	-	-
Zasp005105	Annulatin 3'-O-β-D-xyloside	Flavonoids	Flavones	C21H20O12	465.1	333.06	464.096	[M+H]+	3	-	19186.5	23553.6	60680.4	222967	196446	168689	25981.8	22304.7	26166.2	164747	119488	132426	-	CM00804
pma0795	Tricetin-5-O-(6''-malonyl)glucoside	Flavonoids	Flavones	C24H22O15	551.1	303.05	550.096	[M+H]+	3	-	554511	216482	279166	5.14196e+06	4.19516e+06	1.76459e+06	441390	638464	334296	2.53607e+06	2.12612e+06	2.7115e+06	-	-
PD0221176	6-Hydroxylignan-6-O-(6''-O-malonyl)glucoside	Flavonoids	Flavones	C24H22O15	551.11	303.05	550.096	[M+H]+	1	-	554511	216482	279166	5.14196e+06	4.19516e+06	1.76459e+06	441390	638464	334296	2.53607e+06	2.12612e+06	2.7115e+06	-	-
Rdp04688	6-Hydroxyluteolin 7-(6''-malonylglucoside)	Flavonoids	Flavones	C24H22O15	551.1	303.05	550.096	[M+H]+	1	-	439958	223290	355939	4.92981e+06	4.27399e+06	1.96427e+06	411161	756552	359746	2.42478e+06	2.10057e+06	2.90956e+06	-	-
Lmhp206353	Tricin-4'-O-glucoside	Flavonoids	Flavones	C23H24O12	493.13	331.08	492.127	[M+H]+	3	-	416382	450751	407702	2.09017e+06	3.21175e+06	2.231e+06	801632	1.01155e+06	1.05999e+06	1.36673e+06	1.30628e+06	1.67238e+06	-	-
pmb0736	Tricin-7-O-Glucoside	Flavonoids	Flavones	C23H24O12	493.13	331.08	492.127	[M+H]+	3	32769-01-0	416382	450751	407702	2.09017e+06	3.21175e+06	2.231e+06	801632	1.01155e+06	1.05999e+06	1.36673e+06	1.30628e+06	1.67238e+06	-	-
PD0485458	6-Hydroxyluteolin 6-glucoside	Flavonoids	Flavones	C21H20O12	465.1	85.03	464.096	[M+H]+	1	-	2.76835e+06	1.4536e+06	2.50354e+06	3.29116e+07	3.36663e+07	2.04363e+07	6.5656e+06	6.8922e+06	7.83811e+06	1.65877e+07	1.47052e+07	2.33049e+07	-	-
PDP002406	Luteolin 7-xyloside	Flavonoids	Flavones	C20H18O10	419.1	287.06	418.09	[M+H]+	1	-	145462	156196	105300	7.91109e+06	1.0566e+07	3.45112e+06	4.19218e+06	7.28973e+06	3.08422e+06	4.93698e+06	3.98757e+06	6.30848e+06	-	-
Zbsp004858	Tricin-5-O-(6'-O-malonyl)glucoside	Flavonoids	Flavones	C26H26O15	579.13	331.08	578.127	[M+H]+	3	-	84230.6	100598	140725	138091	215509	109886	54824.5	72182.7	75119.1	111476	114137	158262	-	-
Zmxp005470	Tricin-7-O-(6''-O-malonyl)glucoside	Flavonoids	Flavones	C26H26O15	579.13	331.08	578.127	[M+H]+	3	-	84230.6	100598	140725	138091	215509	109886	54824.5	72182.7	75119.1	111476	114137	158262	-	-
PDP112451	8-Methoxyluteolin-8-glucoside	Flavonoids	Flavones	C22H22O12	479.12	317.07	478.111	[M+H]+	1	-	5.03696e+06	3.37412e+06	6.05353e+06	3.79306e+07	3.87404e+07	3.48069e+07	1.2634e+06	2.41623e+06	4.05556e+06	1.7832e+07	1.67638e+07	2.16518e+07	-	-
Wagp010241	5,7,8,3',4',5'-Hexamethoxyflavone	Flavonoids	Flavones	C21H22O8	403.14	373.09	402.132	[M+H]+	3	-	67827.3	254479	57189.8	120685	94912.4	158622	59155.3	281115	225833	151976	130510	147983	-	-
Zbsp004510	Isoorientin 7,3'-dimethyl ether	Flavonoids	Flavones	C23H24O11	477.14	327.09	476.132	[M+H]+	3	-	68265.5	18369	36915.2	24900.5	16508.4	56452.7	60677	50986.3	65471.6	20306	16511.9	14270.7	-	CM00183
Hmlp004943	Nitensoside B	Flavonoids	Flavones	C28H32O16	625.18	317.07	624.169	[M+H]+	1	-	284154	166597	597416	1.47923e+06	900191	3.15978e+06	25266.5	8339.3	33281.3	937364	1.06638e+06	629984	-	-
PD0083898	Lethedoside B	Flavonoids	Flavones	C25H28O12	521.17	359.12	520.158	[M+H]+	3	-	273327	306540	341400	793470	601397	484452	176260	75327.6	212193	344087	381762	366926	-	-
Layp005773	Ageconyflavone B-4'-glucoside	Flavonoids	Flavones	C25H28O12	521.17	359.11	520.158	[M+H]+	3	-	273327	306540	341400	793470	601397	484452	176260	75327.6	212193	344087	381762	366926	-	-
Wagp005813	5-Hydroxy-7,8,2',3'-Tetramethoxyflavone 5-Glucoside	Flavonoids	Flavones	C25H28O12	521.16	359.11	520.158	[M+H]+	3	-	273327	306540	341400	793470	601397	484452	176260	75327.6	212193	344087	381762	366926	-	-
MWSmce498	Apigenin 7-O-neohesperidoside	Flavonoids	Flavones	C27H30O14	579.169	271.07	578.164	[M+H]+	3	17306-46-6	2.99912e+06	3.00717e+06	2.41085e+06	73291.4	67363.4	13968.4	154334	262359	52092.3	779424	712618	1.34148e+06	ko00944	C12627
Lmpp003930	Apigenin-7-O-(6''-p-Coumaryl)glucoside	Flavonoids	Flavones	C30H26O12	579.15	271.06	578.142	[M+H]+	1	-	2.99912e+06	3.00717e+06	2.41085e+06	73291.4	67363.4	13968.4	154334	262359	52092.3	779424	712618	1.34148e+06	-	-
Zbsp005521	Chrysin-5-O-glucoside (Toringin)	Flavonoids	Flavones	C21H20O9	417.12	255.07	416.111	[M+H]+	3	1329-10-8	48823.5	54487.1	77677.5	116609	106039	86900.9	3718.16	18590.8	3718.16	74298.8	54886.9	59128.6	-	-
pmp000593	Luteolin-7-O-rutinoside	Flavonoids	Flavones	C27H30O15	595.17	287.06	594.159	[M+H]+	1	3563-98-2	50649.6	26183.4	28795.6	480361	317918	810279	5236.68	5236.68	5236.68	488787	582162	231296	-	CM00176
MWStz430	Apigenin 7,4'-diglucoside	Flavonoids	Flavones	C27H30O15	595.16	271.06	594.159	[M+H]+	3	31737-50-5	44232	70895.5	61412	70830.2	50350.7	43213.3	258433	262908	120010	80832.4	94439.2	107520	-	-
pme0368	Apigenin-7-O-rutinoside (Isorhoifolin)	Flavonoids	Flavones	C27H30O14	579.17	271.06	578.164	[M+H]+	3	552-57-8	1.74353e+06	2.01004e+06	1.92358e+06	60017.8	37685	7537	100842	165683	37873.2	686911	685803	921370	-	-
pmp000237	Apigenin-6-C-(2''-glucuronyl)xyloside	Flavonoids	Flavones	C26H26O15	579.13	283.06	578.127	[M+H]+	3	-	823376	744156	781750	34938.3	32002.2	6400.43	33345.7	112612	6400.43	282163	215838	509089	-	-
Lazn003443	Orientin-2''-O-rhamnoside	Flavonoids	Flavones	C27H30O15	595.16	449.11	594.159	[M+H]+	3	-	5434.32	5434.32	5434.32	42529.5	34766	62075.2	42045.6	40520.1	57241	27171.6	55744	28185.3	-	CM00178
Hmbp002730	Isoscutellarein	Flavonoids	Flavones	C15H10O6	287.06	153.01	286.048	[M+H]+	3	41440-05-5	10258.2	10258.2	10258.2	224116	97887.6	239248	85205.5	54500.9	51290.8	110357	93545.2	75678.8	-	C10097
Zbsp005279	Tricin-5-O-arabinoside-7-O-syringylalcoholether	Flavonoids	Flavones	C31H32O14	629.18	331.08	628.179	[M+H]+	3	-	2581.7	2581.7	12908.5	2581.7	2581.7	2581.7	59278.7	120434	59128	18857.5	37676.3	26844.2	-	-
MWStz403	Isocarlinoside	Flavonoids	Flavones	C26H28O15	581.15	413.09	580.143	[M+H]+	3	83151-90-0	123186	133939	193305	28401.4	11003.5	18576.4	2200.7	2200.7	2200.7	69128.7	83396	83704.7	-	-
MWS20148	Apigenin-4'-O-glucoside	Flavonoids	Flavones	C21H20O10	433.11	271.07	432.106	[M+H]+	3	20486-34-4	49278.9	24610.2	71196.1	478199	296681	425387	205420	189180	143669	241741	180801	155953	-	-
MWSHY0189	Apigenin 7-O-beta-D-glucoside	Flavonoids	Flavones	C21H20O10	433.11	271.07	432.106	[M+H]+	3	578-74-5	49278.9	24610.2	71196.1	478199	296681	425387	205420	189180	143669	241741	180801	155953	ko00944	C04608
Rdp02707	Capreoside	Flavonoids	Flavones	C27H30O15	595.17	301.07	594.159	[M+H]+	3	7077-96-5	33931.2	33931.2	33931.2	174432	33931.2	169656	691634	726496	749382	427486	373423	377565	-	-
Zbzp003056	Isoorientin-7-O-glucoside	Flavonoids	Flavones	C27H30O16	611.17	449.11	610.153	[M+H]+	3	-	19455.4	19455.4	175996	614959	453206	181817	116257	97277	201437	189508	168619	200961	-	CM00186
Zbjp003056	Orientin-7-O-glucoside	Flavonoids	Flavones	C27H30O16	611.16	449.11	610.153	[M+H]+	3	-	19455.4	19455.4	175996	614959	453206	181817	116257	97277	201437	189508	168619	200961	-	CM00187
PDP179757	2-(2,4-dihydroxyphenyl)-5,7-dihydroxy-6-methoxychromen-4-one	Flavonoids	Flavones	C16H12O7	317.07	153.02	316.058	[M+H]+	3	-	8176.28	8176.28	40881.4	74868	79892.3	69625.3	8176.28	8176.28	8176.28	50766.3	48919.2	64949.8	-	-
Zbsp002894	Lucenin-2	Flavonoids	Flavones	C27H30O16	611.16	473.11	610.153	[M+H]+	3	29428-58-8	8778.2	5537.77	12210.8	77071.9	60158.9	55260.5	1107.55	1107.55	1107.55	36509.6	41252.4	31292.9	-	C10102
Zbsp003407	Vicenin-2	Flavonoids	Flavones	C27H30O15	595.17	427.1	594.159	[M+H]+	3	23666-13-9	13379.2	13379.2	13379.2	13379.2	13379.2	13379.2	163599	169804	250935	107482	90844.3	66896.2	-	C10195
Zmjp005244	2''-O-(2''-Methylbutyryl)orientin	Flavonoids	Flavones	C26H28O12	533.17	449.11	532.158	[M+H]+	3	-	5812.61	29063.1	472168	5812.61	5812.61	5812.61	171147	105488	263140	76567.1	67199	60633	-	CM00182
Zbsp004957	Tricin-4'-O-syringylglyceryl ether-7-O-glucoside	Flavonoids	Flavones	C34H38O17	719.21	331.08	718.211	[M+H]+	3	-	8006.38	15663.6	10200.9	26638.9	51668.9	52095.4	1601.28	1601.28	1601.28	16923.8	12734.2	13004	-	-
Zbsp005030	Tricin-5-O-arabinoside	Flavonoids	Flavones	C22H22O11	463.12	331.08	462.116	[M+H]+	3	-	2086.32	2086.32	2086.32	56728.2	55161.1	71692.4	2086.32	10431.6	2086.32	28671.2	19255.8	25806.8	-	-
Salp002899	(-)-Brainic acid	Flavonoids	Flavones	C25H22O12	515.12	323.06	514.111	[M+H]+	3	-	19343.9	19343.9	19343.9	239411	191975	227862	19343.9	19343.9	19343.9	121225	105551	96719.4	-	-
Zbsp003928	Orientin-2''-O-(6'''-p-coumaroyl)-glucopyranoside	Flavonoids	Flavones	C36H36O18	757.2	449.11	756.19	[M+H]+	3	-	9577.4	9577.4	9577.4	180044	108754	97056.2	9577.4	9577.4	9577.4	79402.4	47887	60361.2	-	CM00206
Wasdp03100	Isoorientin 2''-[feruloyl-(→6)-glucoside]	Flavonoids	Flavones	C37H38O19	787.21	449.11	786.201	[M+H]+	2	-	83016.9	83016.9	83016.9	909653	638434	1.41007e+06	83016.9	83016.9	83016.9	415084	475417	465603	-	-
Lmhp006750	5-Hydroxy-3,7,3',4'-tetramethoxyflavone (Retusin)	Flavonoids	Flavones	C19H18O7	359.11	167.03	358.105	[M+H]+	3	1245-15-4	2049.79	2049.79	2049.79	41506.5	43465.9	28856.1	2049.79	2049.79	2049.79	13879	10249	22886.4	-	-
mws1474	3',4',5'-O-Trimethyltricetin	Flavonoids	Flavones	C18H16O7	345.1	284.07	344.09	[M+H]+	3	18103-42-9	8221.47	553066	7023.86	644.181	3220.9	644.181	644.181	45290.7	644.181	88553.9	75457.3	82850.3	-	C19807
PDP002602	6-Hydroxykaempferol 3-glucoside	Flavonoids	Flavones	C21H20O12	465.1	303.05	464.096	[M+H]+	2	-	174709	174709	174709	4.18723e+06	4.14455e+06	2.16719e+06	174709	174709	174709	2.21733e+06	1.25479e+06	873544	-	-
Zmhp004065	7,8-Dihydroxy-5,6,4'-trimethoxyflavone	Flavonoids	Flavones	C18H16O7	345.1	330.07	344.09	[M+H]+	3	-	3791.49	341259	10568.3	758.298	758.298	758.298	758.298	29987.3	758.298	58516.9	50271.5	49175.6	-	-
Hmhp005846	Tenaxin I	Flavonoids	Flavones	C18H16O7	345.09	330.07	344.09	[M+H]+	3	86926-52-5	3791.49	341259	10568.3	758.298	758.298	758.298	758.298	29987.3	758.298	58516.9	50271.5	49175.6	-	-
pmb0662	Isoorientin-7-O-(6''-feruloyl)glucoside	Flavonoids	Flavones	C37H38O19	787.21	463.1	786.201	[M+H]+	3	-	1381.36	1381.36	1381.36	38496.8	25856.8	65121.5	6906.82	1381.36	16792.2	29334.9	15407.5	15223.5	-	CM00210
Hmhp006417	Scuteamoenoside	Flavonoids	Flavones	C22H24O11	465.12	433.11	464.132	[M+H]+	3	123914-35-2	2322.3	2322.3	2322.3	2322.3	2322.3	2322.3	11611.5	13425	13809.8	45816.3	44163.2	38505	-	-
MWStz456	Saponarin	Flavonoids	Flavones	C27H30O15	595.17	415.11	594.159	[M+H]+	3	20310-89-8	20981.8	28436.4	41703.7	69673	108924	117284	4196.37	4196.37	4196.37	48944.9	39247.8	50441.7	-	C08064
MWStz377	Isovitexin-2''-O-rhamnoside (2''-O-alpha-L-Rhamnopyranosyl-isovitexin)	Flavonoids	Flavones	C27H30O14	579.17	433.12	578.164	[M+H]+	3	72036-50-1	196171	182378	180209	17860.3	17860.3	17860.3	17860.3	17860.3	17860.3	108876	89301.5	99347.7	-	-
MWStz627	Pectolinarigenin	Flavonoids	Flavones	C17H14O6	315.09	300.07	314.079	[M+H]+	2	520-12-7	1799.15	1.80848e+06	8995.75	1799.15	1799.15	1799.15	1799.15	81533.1	1799.15	227938	267282	324838	-	C17784
Rdp07790	Bucegin	Flavonoids	Flavones	C17H14O6	315.09	300.07	314.079	[M+H]+	2	-	1799.15	1.80848e+06	8995.75	1799.15	1799.15	1799.15	1799.15	81533.1	1799.15	227938	267282	324838	-	-
Smbp005175	Rivularin	Flavonoids	Flavones	C18H16O7	345.09	330.07	344.09	[M+H]+	3	70028-59-0	660.587	323189	660.587	3302.93	660.587	660.587	660.587	29031.1	660.587	49206.9	46067.5	47424.2	-	-
MWSslk060	Eupatilin	Flavonoids	Flavones	C18H16O7	345.1	330.08	344.09	[M+H]+	3	22368-21-4	660.587	323189	660.587	3302.93	660.587	660.587	660.587	29031.1	660.587	49206.9	46067.5	47424.2	-	C10040
MWSHY0054	Eupatorin; 3',5-Dihydroxy-4',6,7-Trimethoxyflavone	Flavonoids	Flavones	C18H16O7	345.1	312.06	344.09	[M+H]+	1	855-96-9	2125.55	430965	5784.82	425.111	425.111	425.111	425.111	40055.4	425.111	52940.7	56813.6	64781.2	-	-
Zmjp008503	5-Hydroxy-4',6,7-trimethoxyflavone (Salvigenin)	Flavonoids	Flavones	C18H16O6	329.1	296.07	328.095	[M+H]+	1	19103-54-9	3239.33	133348	3239.33	3239.33	3239.33	3239.33	3239.33	17785.4	3239.33	23591.1	21531	16196.7	-	-
Lmsp011263	6-Hydroxy-4',5,7-trimethoxyflavone	Flavonoids	Flavones	C18H16O6	329.1	268.08	328.095	[M+H]+	2	6938-19-8	1005.25	64013.1	1005.25	1005.25	1005.25	1005.25	1005.25	1005.25	1005.25	5026.27	10759.5	10769.4	-	C14985
Lmsp009300	5,6-Dihydroxy-7,4'-dimethoxyflavone (Ladanein)	Flavonoids	Flavones	C17H14O6	315.09	272.07	314.079	[M+H]+	1	10176-71-3	1178.19	62540.8	1178.19	1178.19	1178.19	1178.19	1178.19	1178.19	1178.19	7469.59	7402.57	5890.95	-	-
Zbsp004450	3'-O-Methyltricetin-7-O-glucoside	Flavonoids	Flavones	C22H22O12	479.12	317.07	478.111	[M+H]+	3	-	231200	131621	355647	1.38179e+06	1.28038e+06	857479	63538.6	107925	45388.5	850028	1.04479e+06	808479	-	-
Safn007426	Naringenin 7-O-β-D-glucoside 6''-acetate	Flavonoids	Flavones	C23H24O11	475.13	271.07	476.132	[M-H]-	2	-	730730	547275	774597	311575	395901	258344	286876	203560	329772	408129	412692	420394	-	-
Wayn005694	Tricetin 5-(2''-dihydroxybenzoylglucoside)	Flavonoids	Flavones	C28H24O15	599.1	301.04	600.111	[M-H]-	1	-	9415.06	13246.5	8033.92	3.2131e+06	3.18205e+06	3.38294e+06	33195.6	15239.5	17954	2.02881e+06	1.89447e+06	1.93963e+06	-	-
Lmqn006260	2',3',4',5,7-pentahydroxyflavone	Flavonoids	Flavones	C15H10O7	301.04	151	302.043	[M-H]-	1	-	473719	226237	384527	9.95142e+06	3.26497e+06	1.55503e+07	348295	257240	360683	3.75909e+06	4.13674e+06	4.07855e+06	-	-
Hmcn001884	6-Hydroxyluteolin 5-glucoside	Flavonoids	Flavones	C21H20O12	463.09	301.03	464.096	[M-H]-	1	-	1.5236e+07	1.07259e+07	1.5582e+07	4.98042e+07	4.41578e+07	3.72715e+07	2.63088e+07	2.82945e+07	2.8297e+07	3.60608e+07	3.32371e+07	3.89369e+07	-	CM00165
Safn005219	naringenin 5-glucoside	Flavonoids	Flavones	C21H22O10	433.11	271.06	434.121	[M-H]-	3	-	332027	387011	374445	352011	347962	317080	379046	286073	559224	264567	330230	289746	-	-
Wayn005861	Tricetin 5-(2''-dihydroxybenzoyl)hydroxyterephthalic acid	Flavonoids	Flavones	C30H18O14	601.06	301.04	602.07	[M-H]-	3	-	30737	18477.3	12191.1	5.57194e+06	5.80401e+06	6.50678e+06	52938.9	32666.5	31979.8	3.40394e+06	3.42182e+06	3.4832e+06	-	-
pmb3045	Tricin-7-O-Glucuronide	Flavonoids	Flavones	C23H22O13	505.1	329.07	506.106	[M-H]-	2	-	19049.6	22099	22892.7	144300	111308	92779	8067.57	11074.8	19585	104898	84704.6	77497.8	-	-
Lmqn009304	Eucalyptin (5-Hydroxy-7,4'-dimethoxy-6,8-dimethylflavone)	Flavonoids	Flavones	C19H18O5	325.11	293.08	326.115	[M-H]-	3	3122-88-1	11552.4	12788.5	7389.66	43256.5	26308.9	36445.5	3915.45	4537.11	5699.27	71348.6	66051.4	62745.5	-	-
Saln003976	Isoorientin 7-O-sulfate	Flavonoids	Flavones	C21H20O14S	527.05	447.09	528.057	[M-H]-	2	-	51352.9	42910.8	51019.8	1.24993e+06	894626	993001	270723	211695	205498	457593	514262	396237	-	-
Rln001789	4'-Methylisoscutellarein 8-(2''-sulfoglucoside)	Flavonoids	Flavones	C22H22O14S	541.07	541.07	542.073	[M-H]-	3	136516-95-5	316543	284987	629016	29179.9	29179.9	29179.9	145899	162032	156773	208865	235893	171744	-	-
Ybnn007052	Norartocarpetin	Flavonoids	Flavones	C15H10O6	285.04	285.04	286.048	[M-H]-	3	520-30-9	14124.5	14124.5	14124.5	248703	108249	494204	98351.8	70622.4	85258.5	211455	206943	210075	-	-
mws0920	Tricetin	Flavonoids	Flavones	C15H10O7	301.04	151	302.043	[M-H]-	2	520-31-0	22980.3	4596.06	4596.06	62015.3	42765.5	51357.5	24262.4	36463.6	34963.3	47472.5	82499.7	77683.8	ko00941	C10192
Wcgn005541	Cyrtominetin	Flavonoids	Flavones	C17H16O6	315.09	271.09	316.095	[M-H]-	3	95272-99-4	2962.47	2962.47	22320	250226	316330	313459	21585.8	14812.4	15096.6	100277	109621	88447.1	-	-
Wasyqn5239	Luteolin 7-(2-sulfoglucoside)	Flavonoids	Flavones	C21H20O14S	527.05	285.04	528.057	[M-H]-	2	207683-70-3	2408.27	2408.27	2408.27	40566.1	31773	40712	12041.4	15663.2	23515	23747	23061.3	20311.5	-	-
pmb2976	Chrysoeriol-8-C-arabinoside-7-O-Sophoroside	Flavonoids	Flavones	C33H40O20	755.2	431.05	756.211	[M-H]-	3	-	15087.8	1197.6	1197.6	51861.9	45976.7	27004.2	9982.33	5988	6983.84	20482.6	14977.5	33417.2	-	-
mws1608	Isoorientin	Flavonoids	Flavones	C21H20O11	447.09	357.06	448.101	[M-H]-	3	4261-42-1	2905.1	2905.1	14525.5	40252	38929	52719.4	2905.1	2905.1	2905.1	21006.8	20929.3	17724.6	-	C01821
Lmbn006032	Hypolaetin	Flavonoids	Flavones	C15H10O7	301.04	149.02	302.043	[M-H]-	1	27696-41-9	3258.53	3258.53	3258.53	3258.53	3258.53	37083.7	34144	16726.4	16292.6	31952	36886.4	21477.7	-	C10078
Zmpn004713	Isoetin	Flavonoids	Flavones	C15H10O7	301.04	149.03	302.043	[M-H]-	1	1621-84-7	3258.53	3258.53	3258.53	3258.53	3258.53	37083.7	34144	16726.4	16292.6	31952	36886.4	21477.7	-	C10079
Yyyn008289	5,3'-Dihydroxy-7,4'-Dimethoxyflavone	Flavonoids	Flavones	C17H14O6	313.07	298.05	314.079	[M-H]-	2	32174-62-2	8482.79	138654	11222.4	1383.24	1383.24	1383.24	1383.24	6916.21	1383.24	19090.5	19637.4	23581.2	-	-
PDN173546	5,6-dihydroxy-3,7-dimethoxy-2-phenylchromen-4-one	Flavonoids	Flavones	C17H14O6	313.07	283.02	314.079	[M-H]-	3	73213-67-9	2842.95	2842.95	2842.95	2842.95	2842.95	2842.95	2842.95	14214.8	2842.95	30722.8	32520.9	33058.9	-	-
Zbsn009679	Velutin (5,4'-dihydroxy-7,3'-dimethoxyflavone)	Flavonoids	Flavones	C17H14O6	313.07	283.03	314.079	[M-H]-	2	25739-41-7	5758.56	248472	7280.55	1151.71	1151.71	1151.71	1151.71	15520.1	1151.71	35094.5	32495.1	34215.8	-	-
PDN185540	5,7-dihydroxy-6,8-dimethoxy-3-(4-methoxyphenyl)chromen-4-one	Flavonoids	Flavones	C18H16O7	343.08	313.03	344.09	[M-H]-	1	139906-86-8	4307.67	168784	4307.67	4307.67	4307.67	4307.67	4307.67	22377.5	4307.67	24002.8	23303.1	21538.4	-	-
Lmjn005592	Cirsilineol	Flavonoids	Flavones	C18H16O7	343.08	313.04	344.09	[M-H]-	1	41365-32-6	4307.67	168784	4307.67	4307.67	4307.67	4307.67	4307.67	22377.5	4307.67	24002.8	23303.1	21538.4	-	C10032
MWSHY0029	Quercetin	Flavonoids	Flavonols	C15H10O7	303.05	229.05	302.043	[M+H]+	1	117-39-5	29205.5	11295.8	30948	534714	199141	798815	29589	19752.7	33008.9	198365	243228	289861	ko00941,ko00944,ko01100,ko01110	C00389
Lmmp001947	Gossypetin-3-O-glucoside	Flavonoids	Flavonols	C21H20O13	481.1	319.05	480.09	[M+H]+	1	-	3.12154e+06	1.50763e+06	2.91152e+06	1.28859e+07	1.25466e+07	1.8453e+07	1.43624e+07	1.09395e+07	1.72167e+07	1.33645e+07	1.51325e+07	1.07398e+07	-	-
Lmpp003465	Myricetin-3-O-β-D-glucoside	Flavonoids	Flavonols	C21H20O13	481.1	319.04	480.09	[M+H]+	1	19833-12-6	3.27787e+06	1.69625e+06	3.03893e+06	1.30302e+07	1.1507e+07	1.79509e+07	1.39708e+07	9.82526e+06	1.69708e+07	1.37067e+07	1.47045e+07	1.01267e+07	-	CM00806
MWStz602	Quercetagetin-7-O-glucoside(Quercetagitrin)	Flavonoids	Flavonols	C21H20O13	481.1	319.05	480.09	[M+H]+	1	548-75-4	3.07709e+06	1.48877e+06	2.68918e+06	1.27921e+07	9.04253e+06	1.67618e+07	1.37837e+07	1.03134e+07	1.42431e+07	1.32299e+07	1.24045e+07	9.46667e+06	-	-
Zmjp004852	5,6,3',4'-Tetrahydroxy-3,7-dimethoxyflavone-6-O-glucoside	Flavonoids	Flavonols	C23H24O13	509.13	347.08	508.122	[M+H]+	1	64190-90-5	1.593e+06	1.25662e+06	1.79129e+06	1.07794e+07	9.90594e+06	8.29786e+06	423211	526340	673087	7.29568e+06	7.02e+06	6.37362e+06	-	-
Wagp004981	Limocitrin-3-O-glucoside	Flavonoids	Flavonols	C23H24O13	509.13	347.08	508.122	[M+H]+	1	38836-51-0	1.593e+06	1.25662e+06	1.79129e+06	1.07794e+07	9.90594e+06	8.29786e+06	423211	526340	673087	7.29568e+06	7.02e+06	6.37362e+06	-	-
MWStz446	Isorhamnetin-7-O-glucoside (Brassicin)	Flavonoids	Flavonols	C22H22O12	479.12	317.07	478.111	[M+H]+	1	6743-96-0	6.99084e+06	3.65307e+06	9.70411e+06	2.4127e+07	2.16632e+07	4.00098e+07	3.01671e+06	2.30483e+06	3.30143e+06	1.60842e+07	1.69668e+07	1.31982e+07	-	-
PD0901516	Eupatolitin 3-Glucoside	Flavonoids	Flavonols	C23H24O13	509.13	347.08	508.122	[M+H]+	1	-	1.67395e+06	924905	2.06581e+06	6.2981e+06	5.8399e+06	8.29786e+06	497119	453491	673087	5.20698e+06	5.24404e+06	4.01447e+06	-	-
Lmjp002906	Rhamnetin-3-O-Glucoside	Flavonoids	Flavonols	C22H22O12	479.12	317.07	478.111	[M+H]+	1	27875-34-9	9.247e+06	4.55129e+06	1.33149e+07	2.5529e+07	2.74185e+07	4.36699e+07	3.23935e+06	2.58482e+06	4.06969e+06	1.7761e+07	2.10857e+07	1.82623e+07	-	-
HJAP006	Syringetin-7-O-glucoside	Flavonoids	Flavonols	C23H24O13	509.13	347.08	508.122	[M+H]+	1	-	1.67395e+06	924905	2.06581e+06	6.2981e+06	5.8399e+06	8.29786e+06	497119	453491	673087	5.20698e+06	5.24404e+06	4.01447e+06	-	CM00827
Hmcp002187	Limocitrin-3-O-galactoside	Flavonoids	Flavonols	C23H24O13	509.13	347.07	508.122	[M+H]+	1	-	1.67395e+06	924905	2.06581e+06	6.2981e+06	5.8399e+06	8.29786e+06	497119	453491	673087	5.20698e+06	5.24404e+06	4.01447e+06	-	-
Lmjp003295	6-Methoxykaempferol-3-O-glucoside	Flavonoids	Flavonols	C22H22O12	479.12	317.07	478.111	[M+H]+	1	63422-27-5	9.247e+06	4.55129e+06	1.33149e+07	2.5529e+07	2.74185e+07	4.36699e+07	3.23935e+06	2.58482e+06	4.06969e+06	1.7761e+07	2.10857e+07	1.82623e+07	-	CM00471
Lmbp003668	Kaempferol-3-O-arabinoside (Juglanin)	Flavonoids	Flavonols	C20H18O10	419.1	287.05	418.09	[M+H]+	1	5041-67-8	203197	103248	325045	8.53093e+06	6.15693e+06	1.20628e+07	1.01078e+07	7.76274e+06	1.03846e+07	6.75955e+06	7.16196e+06	5.13653e+06	-	-
Zbpp002027	Isorhamnetin-3-O-(6''-malonyl)glucoside	Flavonoids	Flavonols	C25H24O15	565.12	317.07	564.111	[M+H]+	1	-	346249	335431	462927	2.38758e+06	1.88303e+06	1.0877e+06	303344	840153	299513	1.21328e+06	1.16716e+06	1.34538e+06	-	CM00839
Zmhp005139	Tamarixetin-3-O-(6''-malonyl)glucoside	Flavonoids	Flavonols	C25H24O15	565.12	317.07	564.111	[M+H]+	1	-	346249	335431	462927	2.38758e+06	1.88303e+06	1.0877e+06	303344	840153	299513	1.21328e+06	1.16716e+06	1.34538e+06	-	-
Hmcp002316	Isorhamnetin-3-O-arabinoside	Flavonoids	Flavonols	C21H20O11	449.11	317.06	448.101	[M+H]+	3	-	194234	82187.6	272299	1.12699e+06	691361	1.12588e+06	38641.7	49776.6	84789.3	537654	499168	457635	-	CM00832
Lmjp003655	6-C-MethylKaempferol-3-glucoside	Flavonoids	Flavonols	C22H22O11	463.12	301.08	462.116	[M+H]+	3	-	487399	294179	558914	489411	207210	344079	169798	166826	160796	346222	278213	332349	-	-
Lmdp004892	Kaempferol-3-O-(6''-malonyl)galactoside	Flavonoids	Flavonols	C24H22O14	535.11	287.05	534.101	[M+H]+	2	-	84507.7	50283.5	141848	624886	557781	376574	1.0412e+06	1.62147e+06	1.14572e+06	759597	798432	823933	-	-
Hmcp002539	Isorhamnetin-3-O-rhamnoside	Flavonoids	Flavonols	C22H22O11	463.12	317.06	462.116	[M+H]+	2	-	74845.4	26148.5	55963.6	4.44848e+06	3.27009e+06	4.89676e+06	24256	36465.1	20140	1.96567e+06	1.65724e+06	1.47719e+06	-	CM00833
MWSHY0136	Kaempferol 3-O-glucoside	Flavonoids	Flavonols	C21H20O11	449.11	287.06	448.101	[M+H]+	1	480-10-4	249388	95285.8	347131	7.5072e+06	5.35273e+06	1.95768e+07	1.37764e+07	9.12353e+06	1.95388e+07	6.2999e+06	8.25315e+06	5.49762e+06	ko00944,ko01110	C12249
Xmyp005654	Kaempferol-4'-O-glucoside	Flavonoids	Flavonols	C21H20O11	449.11	287.06	448.101	[M+H]+	1	52222-74-9	213019	139238	481358	8.43514e+06	6.49354e+06	2.34162e+07	1.82608e+07	1.09027e+07	2.35624e+07	7.19523e+06	1.05154e+07	6.2644e+06	-	CM00461
PDP001555	quercetin 3-O-(2''-O-malonyl)glucoside	Flavonoids	Flavonols	C24H22O15	551.11	303.05	550.096	[M+H]+	1	-	439958	223290	355939	4.92981e+06	4.27399e+06	1.96427e+06	411161	756552	359746	2.42478e+06	2.10057e+06	2.90956e+06	-	-
pmp000589	Quercetin-7-O-(6''-malonyl)glucoside	Flavonoids	Flavonols	C24H22O15	551.1	303.05	550.096	[M+H]+	1	98767-37-4	554511	216482	279166	5.14196e+06	4.19516e+06	1.76459e+06	441390	638464	334296	2.53607e+06	2.12612e+06	2.7115e+06	-	CM00583
MWSHY0106	Myricetin	Flavonoids	Flavonols	C15H10O8	319.04	273.04	318.038	[M+H]+	1	529-44-2	353330	217660	288574	4.73414e+06	3.76657e+06	1.09274e+07	1.96471e+06	1.35892e+06	2.93594e+06	4.22461e+06	5.71201e+06	3.2913e+06	ko00941,ko00944,ko01110	C10107
Hmgp001996	Quercetagetin	Flavonoids	Flavonols	C15H10O8	319.05	273.04	318.038	[M+H]+	1	90-18-6	201209	177723	193699	3.47367e+06	2.30936e+06	7.07839e+06	1.31888e+06	709000	1.73338e+06	3.22135e+06	3.1273e+06	1.72153e+06	-	C10122
PD0006067	Europetin 3-galactoside	Flavonoids	Flavonols	C22H22O13	495.11	333.06	494.106	[M+H]+	1	-	1.37403e+06	831194	1.45191e+06	6.61975e+06	5.71379e+06	5.99003e+06	2.29354e+06	1.8231e+06	2.09747e+06	4.36682e+06	4.26404e+06	4.16203e+06	-	-
Lmmp003817	Kaempferol-3-O-(6''-malonyl)glucoside	Flavonoids	Flavonols	C24H22O14	535.11	287.05	534.101	[M+H]+	2	81149-02-2	120258	40334.1	161586	587564	427879	343511	1.00102e+06	1.36463e+06	1.07868e+06	577314	672835	789527	-	-
PD0894179	3-O-Methylquercetin-3-O-(6''-malonyl)glucoside	Flavonoids	Flavonols	C25H24O15	565.12	317.07	564.111	[M+H]+	1	-	384449	169478	697986	1.23619e+06	1.06005e+06	1.51262e+06	409863	765710	627570	658080	761450	751539	-	-
Lmyp005328	Quercetin-3-O-(2''-O-cinnamoyl)Glucoside	Flavonoids	Flavonols	C30H26O13	595.14	131.05	594.137	[M+H]+	3	-	166809	127875	104401	175517	87976.1	126006	209182	214103	122264	64482.2	72222	92742.5	-	CM00589
MWStz476	2''-O-Galloylquercitrin	Flavonoids	Flavonols	C28H24O15	601.12	153.02	600.111	[M+H]+	1	80229-08-9	130936	174599	63222.2	2.17806e+07	2.22094e+07	2.72356e+07	324431	169232	130560	1.30373e+07	1.39226e+07	1.51902e+07	-	-
Lakp004320	Desmanthin 2	Flavonoids	Flavonols	C28H24O16	617.11	153.02	616.106	[M+H]+	1	-	82575.7	102175	68537.4	4.96781e+06	6.06874e+06	8.2033e+06	236623	247037	261884	3.4927e+06	3.63002e+06	3.9131e+06	-	-
Lmfp003594	Quercetin-3-O-(2''-O-galloyl)galactoside	Flavonoids	Flavonols	C28H24O16	617.11	153.02	616.106	[M+H]+	1	53209-27-1	82575.7	102175	68537.4	4.96781e+06	6.06874e+06	8.2033e+06	236623	247037	261884	3.4927e+06	3.63002e+06	3.9131e+06	-	-
Zbkp003359	Fisetinidol-4beta-ol	Flavonoids	Flavonols	C15H14O6	291.09	123.04	290.079	[M+H]+	3	967-30-6	2.37042e+07	2.34913e+07	2.65487e+07	4.05105e+06	3.3758e+06	4.68507e+06	1.68194e+07	1.63202e+07	1.78864e+07	1.60461e+07	1.44875e+07	1.33441e+07	ko00941	C09736
Lmpp005842	6-Methoxyquercetin-3-O-rhamnoside	Flavonoids	Flavonols	C22H22O12	479.11	333.07	478.111	[M+H]+	3	-	46673.3	26963.5	53865.6	566594	490563	1.02797e+06	62525.8	71833	65509.5	363349	441071	255718	-	CM00574
Lmyp003873	Quercetin-3-O-(2''-O-galloyl)glucoside	Flavonoids	Flavonols	C28H24O16	617.11	153.02	616.106	[M+H]+	1	69624-79-9	139340	195757	105580	9.92767e+06	9.81427e+06	8.2335e+06	593149	471261	293009	6.02807e+06	7.95094e+06	8.061e+06	-	CM00607
Zbpp001992	Isorhamnetin 3-O-glucoside	Flavonoids	Flavonols	C22H22O12	479.12	317.07	478.111	[M+H]+	1	5041-82-7	5.03696e+06	3.37412e+06	6.05353e+06	3.79306e+07	3.87404e+07	3.48069e+07	1.2634e+06	2.41623e+06	4.05556e+06	1.7832e+07	1.67638e+07	2.16518e+07	-	C22589
Zbnp004766	Limocitrin-7-O-glucoside	Flavonoids	Flavonols	C23H24O13	509.13	347.07	508.122	[M+H]+	1	-	1.08441e+06	807576	1.25216e+06	8.27522e+06	1.12202e+07	5.83063e+06	379177	311896	465748	3.90808e+06	4.05638e+06	5.02584e+06	-	-
Zbsp004862	Syringetin-3-O-glucoside	Flavonoids	Flavonols	C23H24O13	509.13	347.08	508.122	[M+H]+	1	40039-49-4	1.0767e+06	663247	1.33316e+06	8.3905e+06	1.19388e+07	5.93985e+06	381860	352686	433771	3.84355e+06	3.59395e+06	4.90338e+06	-	CM00826
Lmmp002755	Quercetin-7-O-rutinoside-4'-O-glucoside	Flavonoids	Flavonols	C33H40O21	773.21	303.05	772.206	[M+H]+	3	-	69405.3	37114	32513.5	264627	201243	84071.8	33255.9	74400.7	18441.2	135521	140459	153303	-	CM00635
mws0045	Quercitrin	Flavonoids	Flavonols	C21H20O11	449.11	303.05	448.101	[M+H]+	3	522-12-3	1.09214e+06	719046	676064	6.98761e+07	7.21158e+07	4.39935e+07	4.72693e+06	9.56511e+06	4.59559e+06	4.34162e+07	4.91396e+07	5.79955e+07	ko00944	C01750
Lmdp003509	Quercetin-3-O-xyloside (Reynoutrin)	Flavonoids	Flavonols	C20H18O11	435.09	303.06	434.085	[M+H]+	1	549-32-6	1.66987e+06	1.16343e+06	1.80571e+06	2.79961e+07	2.00093e+07	5.51085e+07	3.98325e+06	3.26298e+06	5.28717e+06	1.82827e+07	1.84591e+07	1.35338e+07	-	CM00561
MWSHY0100	Avicularin	Flavonoids	Flavonols	C20H18O11	435.09	303.06	434.085	[M+H]+	1	572-30-5	1.4037e+06	1.26015e+06	1.63656e+06	2.6626e+07	1.93401e+07	5.52399e+07	3.8831e+06	2.80851e+06	5.15574e+06	1.56849e+07	1.80163e+07	1.18754e+07	-	C22608
Lmfp004055	Morin-3-O-xyloside	Flavonoids	Flavonols	C20H18O11	435.09	303.05	434.085	[M+H]+	1	-	1.4037e+06	1.26015e+06	1.63656e+06	2.6626e+07	1.93401e+07	5.52399e+07	3.8831e+06	2.80851e+06	5.15574e+06	1.56849e+07	1.80163e+07	1.18754e+07	-	-
HJAP005	Laricitrin-3-O-glucoside	Flavonoids	Flavonols	C22H22O13	495.11	333.07	494.106	[M+H]+	1	39986-90-8	898045	752460	801019	5.20134e+06	5.8927e+06	3.97341e+06	974723	1.4541e+06	894917	2.86942e+06	2.4873e+06	3.94099e+06	-	CM00824
Lmgp005640	Isorhamnetin-3-O-Galactoside; Cacticin	Flavonoids	Flavonols	C22H22O12	479.12	317.07	478.111	[M+H]+	3	6743-92-6	9.49598e+06	6.24502e+06	1.02443e+07	6.37211e+07	6.41979e+07	5.33029e+07	2.31221e+06	4.08447e+06	5.1982e+06	3.22844e+07	2.87305e+07	3.73359e+07	-	CM00834
Lmjp003231	Patuletin-3-O-glucoside	Flavonoids	Flavonols	C22H22O13	495.11	333.07	494.106	[M+H]+	1	-	874271	647563	728664	5.43029e+06	6.29369e+06	3.64119e+06	960615	1.59449e+06	909525	2.6424e+06	2.28114e+06	3.8246e+06	-	-
Lmdp003286	Quercetin-3-O-alloside; Isohyperoside	Flavonoids	Flavonols	C21H20O12	465.1	303.06	464.096	[M+H]+	1	35589-21-0	5.53883e+06	4.78058e+06	3.53769e+06	4.84686e+07	4.7835e+07	3.88473e+07	1.56784e+07	2.75871e+07	1.17346e+07	2.44167e+07	2.94331e+07	4.18451e+07	-	CM00680
Smgp004575	Quercetin-5-O-β-D-glucoside	Flavonoids	Flavonols	C21H20O12	465.1	303.05	464.096	[M+H]+	1	-	5.53883e+06	4.78058e+06	3.53769e+06	4.84686e+07	4.7835e+07	3.88473e+07	1.56784e+07	2.75871e+07	1.17346e+07	2.44167e+07	2.94331e+07	4.18451e+07	-	CM00568
Rdp03457	Myricetin 3-alpha-L-arabinofuranoside	Flavonoids	Flavonols	C20H18O12	451.09	319.04	450.08	[M+H]+	1	35589-22-1	367866	168963	268729	1.03166e+07	8.62117e+06	5.26394e+06	1.58624e+06	1.7358e+06	1.57805e+06	5.86988e+06	6.22922e+06	5.96069e+06	-	-
Zbsp004136	Quercetin-3-O-(6''-O-arabinosyl)glucoside	Flavonoids	Flavonols	C26H28O16	597.14	303.05	596.138	[M+H]+	3	-	100932	34090.7	88240.5	594532	365757	1.21976e+06	77497.4	123783	80594.6	439351	518192	357327	-	CM00593
Lmtp004044	Quercetin-3-O-apiosyl(1→2)galactoside	Flavonoids	Flavonols	C26H28O16	597.14	303.04	596.138	[M+H]+	3	-	100932	34090.7	88240.5	594532	365757	1.21976e+06	77497.4	123783	80594.6	439351	518192	357327	-	CM00592
MWStz487	Robinetin	Flavonoids	Flavonols	C15H10O7	303.05	137.02	302.043	[M+H]+	1	490-31-3	608639	673871	895657	1.29289e+06	1.96023e+06	1.45752e+06	591494	798728	408104	1.11451e+06	1.08377e+06	1.4714e+06	-	C10177
MWSHY0050	Kaempferol-3-O-rutinoside	Flavonoids	Flavonols	C27H30O15	595.166	287.053	594.159	[M+H]+	1	17650-84-9	59622.6	32360.5	86389.7	543234	400734	225511	50335.9	98045.6	136734	556239	775246	272077	ko00944,ko01110	C21833
Lmsp004670	Kaempferol-3-O-glucoside-7-O-rhamnoside	Flavonoids	Flavonols	C27H30O15	595.17	287.06	594.159	[M+H]+	1	2392-95-2	59622.6	32360.5	86389.7	543234	400734	225511	50335.9	98045.6	136734	556239	775246	272077	-	CM00487
Lmpp005784	6-Methoxyquercetin-3-O-Xyloside	Flavonoids	Flavonols	C21H20O12	465.1	333.07	464.096	[M+H]+	3	-	27944	14758.5	29521.5	203328	218917	112277	26505	32552.8	19791.1	101130	78822	179000	-	CM00566
Lmsp004721	Tamarixetin-3-O-glucoside-7-O-rhamnoside	Flavonoids	Flavonols	C28H32O16	625.18	317.07	624.169	[M+H]+	1	-	284154	166597	597416	1.47923e+06	900191	3.15978e+06	25266.5	8339.3	33281.3	937364	1.06638e+06	629984	-	-
Zblp004717	3'-methoxyquercetin-3-O-L-rhamnosyl(1→2)-glucopyranoside	Flavonoids	Flavonols	C28H32O16	625.17	317.07	624.169	[M+H]+	1	-	284154	166597	597416	1.47923e+06	900191	3.15978e+06	25266.5	8339.3	33281.3	937364	1.06638e+06	629984	-	CM00608
Lakp003108	Myricetindiglucoside	Flavonoids	Flavonols	C27H30O18	643.15	319.05	642.143	[M+H]+	3	-	58456.8	54902.8	27875.3	569185	612793	437763	190288	269883	136389	261913	217739	248960	-	-
HJAP155	Laricitrin-3-O-xyloside	Flavonoids	Flavonols	C21H20O12	465.1	333.07	464.096	[M+H]+	3	-	39954.3	18287.1	20980.1	137274	187417	226776	22665.6	3118.23	33922.4	100623	96638	86740.6	-	CM00822
Zmhp002640	6-Hydroxykaempferol-3-O-rutinoside-6-O-glucoside	Flavonoids	Flavonols	C33H40O21	773.21	303.05	772.206	[M+H]+	3	-	83279.7	43832.3	45474.4	123305	8136.04	295357	50239	49699.1	40680.2	102195	103393	86142.2	-	CM00511
Lmmp002334	Quercetin 3-rutinoside-7-glucoside	Flavonoids	Flavonols	C33H40O21	773.21	303.05	772.206	[M+H]+	3	30311-61-6	83279.7	43832.3	45474.4	123305	8136.04	295357	50239	49699.1	40680.2	102195	103393	86142.2	-	CM00634
MWSHY0201	Kaempferitrin	Flavonoids	Flavonols	C27H30O14	579.17	287.06	578.164	[M+H]+	3	482-38-2	2.87502e+06	4.24325e+06	2.46479e+06	66008.6	101679	13201.7	171149	281792	70480.5	1.02574e+06	862300	1.63357e+06	-	C16981
PDP004316	Kaempferol 3-rhamnoside-(1->2)-rhamnoside	Flavonoids	Flavonols	C27H30O14	579.17	287.06	578.164	[M+H]+	3	-	2.77403e+06	3.27759e+06	2.27163e+06	61937.7	80377	12387.5	150587	279062	75854.6	954808	916315	1.49794e+06	-	-
Lmjp002461	Quercetin-3-O-neohesperidoside	Flavonoids	Flavonols	C27H30O16	611.16	303.05	610.153	[M+H]+	1	29662-79-1	394670	218320	309156	2.08352e+07	1.25397e+07	2.92269e+07	249375	583298	257365	1.33485e+07	1.57458e+07	9.20792e+06	-	CM00601
MWSHY0199	Quercetin-3-O-(6''-O-galloyl)galactoside	Flavonoids	Flavonols	C28H24O16	617.11	303.05	616.106	[M+H]+	3	53171-28-1	22150	11075	23853.3	105193	76614.5	141567	10923.3	14768.5	12392.9	98765	87429	53134.2	-	CM00605
HJAP018	Myricetin-3-O-(6''-acetyl)glucoside	Flavonoids	Flavonols	C23H22O14	523.1	319.05	522.101	[M+H]+	3	-	24305.5	1315.8	27757.2	35765.7	39981.2	34425.5	13318.8	6579.02	19232.1	16978.8	40584.3	27178.7	-	CM00811
MWSHY0135	Isorhamnetin-3-O-rutinoside; Narcissoside; Narcissin	Flavonoids	Flavonols	C28H32O16	625.18	317.08	624.169	[M+H]+	1	604-80-8	275994	135689	498107	1.26775e+06	799585	2.96821e+06	27137.8	27137.8	27137.8	1.05547e+06	1.04145e+06	587895	-	CM00844
HJAP120	Rhamnetin-3-O-Rutinoside	Flavonoids	Flavonols	C28H32O16	625.17	317.07	624.169	[M+H]+	1	-	275994	135689	498107	1.26775e+06	799585	2.96821e+06	27137.8	27137.8	27137.8	1.05547e+06	1.04145e+06	587895	-	CM00610
Lmmp002463	Sexangularetin-3-O-glucoside-7-O-rhamnoside	Flavonoids	Flavonols	C28H32O16	625.18	317.07	624.169	[M+H]+	1	-	275994	135689	498107	1.26775e+06	799585	2.96821e+06	27137.8	27137.8	27137.8	1.05547e+06	1.04145e+06	587895	-	-
MWSHY0064	Isorhamnetin-3-O-neohesperidoside	Flavonoids	Flavonols	C28H32O16	625.17	317.07	624.169	[M+H]+	1	55033-90-4	275994	135689	498107	1.26775e+06	799585	2.96821e+06	27137.8	27137.8	27137.8	1.05547e+06	1.04145e+06	587895	-	CM00843
Hmlp003068	Meratin	Flavonoids	Flavonols	C27H30O17	627.15	303.05	626.148	[M+H]+	3	27215-04-9	41439.1	20887.2	95223.8	952864	683188	949840	332670	347654	365850	457131	568444	396857	-	-
MWSHY0162	Quercetin 3-O-beta-D-glucosyl-(1->2)-beta-D-glucoside	Flavonoids	Flavonols	C27H30O17	627.16	303.06	626.148	[M+H]+	3	18609-17-1	215161	131606	26321.2	2.59364e+06	1.95701e+06	1.66048e+06	354501	444282	361614	1.10697e+06	1.05713e+06	1.11602e+06	ko00944,ko01110	C12667
Zmhp003716	Rhodionidin	Flavonoids	Flavonols	C27H30O16	611.16	303.05	610.153	[M+H]+	3	94696-40-9	23054.1	23054.1	23054.1	7.12847e+06	2.86907e+06	8.236e+06	177396	115270	286521	2.35237e+06	3.10746e+06	1.84992e+06	-	-
Lmbp002336	Quercetin-3-O-(2''-O-rhamnosyl)galactoside	Flavonoids	Flavonols	C27H30O16	611.161	303.048	610.153	[M+H]+	3	-	26693.3	26693.3	26693.3	7.72537e+06	3.31283e+06	9.43869e+06	245803	133466	252348	2.36093e+06	3.20854e+06	1.87074e+06	-	CM00599
Lmsp004166	Quercetin-3-O-glucoside-7-O-rhamnoside	Flavonoids	Flavonols	C27H30O16	611.16	303.05	610.153	[M+H]+	1	-	626142	273490	195699	2.31006e+07	2.16686e+07	16633.1	16633.1	164853	83165.3	1.03615e+07	7.60606e+06	1.74902e+07	-	CM00600
Lmmp003091	Multinoside A	Flavonoids	Flavonols	C27H30O16	611.16	303.05	610.153	[M+H]+	1	59262-54-3	603914	290022	213614	2.26926e+07	2.36079e+07	12947.3	101440	172256	64736.3	1.0603e+07	7.77843e+06	1.74213e+07	-	C17563
Zkep004166	Quercetin 3-O-rhamnoside 7-O-glucoside	Flavonoids	Flavonols	C27H30O16	611.16	303.05	610.153	[M+H]+	1	-	626142	273490	195699	2.31006e+07	2.16686e+07	16633.1	16633.1	164853	83165.3	1.03615e+07	7.60606e+06	1.74902e+07	ko00944	C19796
MWSslk148	Rutin Trihydrate	Flavonoids	Flavonols	C27H36O19	611.16	303.06	664.185	[M-3H2O+H]+	3	207671-50-9	603914	290022	213614	2.26926e+07	2.36079e+07	12947.3	101440	172256	64736.3	1.0603e+07	7.77843e+06	1.74213e+07	-	-
Labp005057	Limocitrin malonyl glucoside	Flavonoids	Flavonols	C26H26O16	595.13	347.08	594.122	[M+H]+	3	-	14815.6	6091.36	18873.5	54343.8	59195.8	49030.3	1218.27	16902.4	1218.27	27776.7	51339.9	27764.9	-	-
Hmcp002298	Limocitrin-3-O-arabinoside	Flavonoids	Flavonols	C22H22O12	479.12	347.07	478.111	[M+H]+	3	-	9424.1	8360.89	15687.5	111375	125548	137342	1672.18	1672.18	1672.18	62591.3	56791.7	68631.9	-	-
Lmcp004369	Quercetin-3',4'-dimethyl ether	Flavonoids	Flavonols	C17H14O7	331.08	287.05	330.074	[M+H]+	3	3306-29-4	33469.5	59988	42574.2	191523	109392	203988	6693.89	6693.89	6693.89	100926	123627	96143.9	-	-
MWStz439	Kaempferol-3-O-(6''-Rhamnosyl-2''-Glucosyl)Glucoside (Camelliaside A)	Flavonoids	Flavonols	C33H40O20	757.22	287.06	756.211	[M+H]+	3	135095-52-2	41164.8	8232.96	8232.96	201235	246183	377656	102860	78190.2	190050	139602	169711	161750	-	-
Lagp003663	Quercetin 7,3',4'-trimethyl ether-3-glucoside	Flavonoids	Flavonols	C24H26O12	507.15	345.1	506.142	[M+H]+	3	-	54632.4	53638.7	60386.7	115648	139030	164654	10727.7	10727.7	10727.7	90419.7	87817.8	85935.6	-	-
Lmmp002904	Gossypetin-3-O-glucoside-8-O-xyloside	Flavonoids	Flavonols	C26H28O17	613.14	319.05	612.133	[M+H]+	3	-	37775.8	3600.47	19532.6	107671	84066.6	78513.4	73081.2	58539	720.093	71824.8	63407.5	43093.1	-	-
PDP001553	kaempferol 3-O-(2''-O-malonyl)glucoside	Flavonoids	Flavonols	C24H22O14	535.11	287.06	534.101	[M+H]+	2	-	22905.6	22905.6	114528	207913	269477	359657	949330	701665	1.45652e+06	344434	440848	313466	-	-
Zbsp004301	Quercetin-7-O-rutinoside	Flavonoids	Flavonols	C27H30O16	611.16	303.05	610.153	[M+H]+	1	147714-62-3	630560	213453	247713	2.2635e+07	2.18104e+07	13792.6	75544.2	194673	68963.2	1.01815e+07	7.35663e+06	1.74967e+07	-	CM00602
Lmcp003402	Tamarixetin-3-O-glucoside (Tamarixin)	Flavonoids	Flavonols	C22H22O12	479.12	317.06	478.111	[M+H]+	3	27542-39-8	66242.1	34673.1	6934.62	402181	330860	255423	6934.62	6934.62	6934.62	213469	113867	156218	-	-
Lmlp005572	Galangin 7-glucoside	Flavonoids	Flavonols	C21H20O10	433.11	271.06	432.106	[M+H]+	3	-	95577.9	15947.4	81389	362064	161033	362123	122361	79737	97267.6	178300	151005	117707	-	-
PD0986530	Ranupenin 3-galactoside	Flavonoids	Flavonols	C22H22O13	495.11	318.04	494.106	[M+H]+	3	-	15096.6	2042.21	16925.3	33925.8	42713.9	26448.2	10211.1	11887.1	11632.2	28935.6	22137	22046.8	-	-
Lmsp003729	Myricetin-3-O-rutinoside	Flavonoids	Flavonols	C27H30O17	627.16	319.05	626.148	[M+H]+	3	-	29011.6	2961.65	2961.65	596828	348006	254810	17040.7	14808.2	2961.65	207342	198753	200193	-	-
Zbsp004438	Quercetin-3,4'-O-di-glucoside	Flavonoids	Flavonols	C27H30O17	627.16	303.05	626.148	[M+H]+	3	29125-80-2	16236.4	33232.9	46821	446868	461530	463285	86708.9	372352	110781	180452	184770	317056	-	CM00614
Lahp004172	rhamnazinapiosyl-[6''-(3-hydroxy-3-methylglutaryl)]rhamnosyl glucoside	Flavonoids	Flavonols	C40H50O24	915.28	331.08	914.269	[M+H]+	3	-	4384.51	4384.51	4384.51	53548.6	66650.8	90508.5	4384.51	4384.51	21922.6	38809	37925	53782.9	-	-
Lmjp003206	Quercetin-3-O-Sambubioside-5-O-Glucoside	Flavonoids	Flavonols	C32H38O21	759.2	303.05	758.191	[M+H]+	3	-	13876.5	13876.5	13876.5	185726	138418	91275.7	13876.5	13876.5	13876.5	71469.8	69382.5	91487.2	-	CM00628
Zmgp002857	Quercetin-3-O-α-rhamnosyl (1→2)-[α-rhamnosyl (1→6)]-β-glucoside	Flavonoids	Flavonols	C33H40O20	757.22	303.05	756.211	[M+H]+	2	-	252592	252592	252592	3.63033e+06	2.90295e+06	3.26164e+06	252592	252592	252592	1.7148e+06	2.07432e+06	1.26296e+06	-	CM00626
MWStz448	Quercetin-3-O-rutinoside-(1→2)-O-rhamnoside [Quercetin-3-O-(2G-alpha-L-rhamnosyl)-rutinoside]	Flavonoids	Flavonols	C33H40O20	757.22	303.06	756.211	[M+H]+	2	55696-57-6	252592	252592	252592	3.63033e+06	2.90295e+06	3.26164e+06	252592	252592	252592	1.7148e+06	2.07432e+06	1.26296e+06	-	-
Zbjp002588	Kaempferol-6,8-di-C-glucoside-7-O-glucoside	Flavonoids	Flavonols	C33H40O21	773.21	287.06	772.206	[M+H]+	3	-	16732.6	11904.8	12876.6	188641	128293	114246	2380.95	2380.95	2380.95	64868.8	70593.5	41961.8	-	-
Zbjp002396	Kaempferol-3-O-sophoroside-7-O-glucoside	Flavonoids	Flavonols	C33H40O21	773.21	287.06	772.206	[M+H]+	3	55136-76-0	6864.23	6864.23	6864.23	102892	45267.4	65826.9	6864.23	6864.23	6864.23	35414.5	37831.6	34321.1	-	-
MWSslk187	Typhaneoside	Flavonoids	Flavonols	C34H42O20	771.24	317.07	770.227	[M+H]+	3	104472-68-6	54612.4	54612.4	54612.4	703178	835912	958235	54612.4	54612.4	54612.4	385416	370392	273062	-	-
HJAP119	Rhamnetin-3-O-Rutinoside-5-O-rhamnoside	Flavonoids	Flavonols	C34H42O20	771.22	317.06	770.227	[M+H]+	3	-	53126.1	53126.1	53126.1	346368	518489	718874	53126.1	53126.1	53126.1	265630	346750	287966	-	-
Hmcp001579	Limocitrin-3-O-sophoroside	Flavonoids	Flavonols	C29H34O18	671.18	347.07	670.174	[M+H]+	3	-	4915.56	4915.56	4915.56	138896	124442	118051	4915.56	4915.56	4915.56	24577.8	50746	36959.5	-	-
Hmcp001628	Limocitrin-3,7-di-O-glucoside	Flavonoids	Flavonols	C29H34O18	671.18	347.07	670.174	[M+H]+	3	-	4915.56	4915.56	4915.56	138896	124442	118051	4915.56	4915.56	4915.56	24577.8	50746	36959.5	-	-
Labp004113	Isorhamnetin malonyl glucosyl glucuronide	Flavonoids	Flavonols	C31H32O21	741.15	317.06	740.144	[M+H]+	3	-	15581.8	9401.2	1880.24	43979.7	39664.4	45396.7	27871.3	26680.5	22379.6	35470.9	56900.5	30388.3	-	-
Lmsp010424	3,4',5,6,7-Pentamethoxyflavone	Flavonoids	Flavonols	C20H20O7	373.13	211.02	372.121	[M+H]+	3	4472-73-5	5251.63	5251.63	5251.63	65076	63642.5	55977.1	5251.63	5251.63	5251.63	26258.2	29816.7	36290.5	-	-
pmp001105	Kaempferol-3-O-neohesperidoside-7-O-glucoside	Flavonoids	Flavonols	C33H40O20	757.22	287.06	756.211	[M+H]+	3	-	21238	21238	21238	21238	21238	21238	223723	184315	215715	106190	116044	111383	-	CM00506
Lmdp004668	Kaempferol-3-O-(6''-Feruloyl)glucosyl-(1→4)-galactoside	Flavonoids	Flavonols	C37H38O19	787.21	339.11	786.201	[M+H]+	3	-	40446.8	40446.8	40446.8	462764	394453	343579	40446.8	40446.8	40446.8	242021	218182	202234	-	-
Wagp008723	Mikanin	Flavonoids	Flavonols	C18H16O7	345.1	312.06	344.09	[M+H]+	1	4324-53-2	7528.36	406481	7528.36	7528.36	7528.36	7528.36	7528.36	37641.8	7528.36	67069.2	53015.3	64381.1	-	-
Lmyp004022	Kaempferol-3-O-(2''-galloyl)glucoside	Flavonoids	Flavonols	C28H24O15	601.12	287.06	600.111	[M+H]+	2	76343-90-3	2908.84	2908.84	2908.84	2908.84	2908.84	2908.84	552197	226252	282804	14544.2	29123.2	29139.6	-	-
Lmmp002529	Gossypetin-3-O-rutinoside-8-O-rhamnoside	Flavonoids	Flavonols	C33H40O21	773.21	465.1	772.206	[M+H]+	3	-	8977.93	8977.93	8977.93	146818	112632	8977.93	8977.93	8977.93	8977.93	46462	44889.6	66952.2	-	-
pmp000596	Quercetin-3-O-(2''-O-galactosyl)glucoside	Flavonoids	Flavonols	C27H30O17	627.16	465.1	626.148	[M+H]+	3	56782-99-1	175628	127458	181682	1.20435e+06	1.15767e+06	1.07828e+06	236958	295744	232784	428567	526555	669960	-	CM00612
Zmhp002730	6-Hydroxykaempferol-6,7-O-diglucoside	Flavonoids	Flavonols	C27H30O17	627.16	303.05	626.148	[M+H]+	3	-	27505.8	27505.8	27505.8	1.0174e+06	1.07735e+06	876485	185077	137529	180700	322784	389111	320010	-	-
Lnrp102163	Quercetin-3-O-rutinoside-7-O-rhamnoside	Flavonoids	Flavonols	C33H40O20	757.21	303.05	756.211	[M+H]+	2	-	54542.1	54542.1	54542.1	799889	824465	2.07001e+06	54542.1	54542.1	54542.1	345968	313589	272711	-	CM00624
pma0214	6-C-Methylquercetin-3-O-glucoside	Flavonoids	Flavonols	C22H22O12	479.12	317.07	478.111	[M+H]+	3	-	231200	131621	355647	1.38179e+06	1.28038e+06	857479	63538.6	107925	45388.5	850028	1.04479e+06	808479	-	CM00575
mws0913	Kaempferol-3-O-galactoside	Flavonoids	Flavonols	C21H20O11	447.09	285.04	448.101	[M-H]-	3	23627-87-4	160003	188719	160932	3.95357e+06	3.99857e+06	4.48376e+06	7.86985e+06	8.32111e+06	8.02999e+06	4.28141e+06	3.68108e+06	4.13304e+06	ko00944,ko01110	C12626
mws0089	Kaempferol-7-O-glucoside	Flavonoids	Flavonols	C21H20O11	447.09	285.04	448.101	[M-H]-	3	16290-07-6	155568	103960	200117	3.86917e+06	4.02363e+06	3.90767e+06	7.90001e+06	7.53258e+06	8.57989e+06	3.29426e+06	3.95209e+06	3.93517e+06	-	CM00462
mws4183	Quercetin-3-O-arabinoside	Flavonoids	Flavonols	C20H18O11	433.08	300.03	434.085	[M-H]-	1	22255-13-6	1.29653e+06	918750	1.26496e+06	1.60989e+07	1.24764e+07	1.39251e+07	2.46477e+06	2.48882e+06	2.75683e+06	8.33539e+06	8.16563e+06	8.2082e+06	-	CM00560
MWStz530	Quercetin-3-O-(6''-O-acetyl)glucoside	Flavonoids	Flavonols	C23H22O13	505.1	300.03	506.106	[M-H]-	1	54542-51-7	184764	71232	95444.1	2.51025e+06	1.90158e+06	1.77221e+06	246731	250486	228755	1.07358e+06	1.06751e+06	1.03484e+06	-	-
Waqkn04503	Isorhamnetin 3-(2''-acetylglucoside)	Flavonoids	Flavonols	C24H24O13	519.11	315.05	520.122	[M-H]-	3	-	89979.5	86556.6	120119	350488	228977	193568	106545	165800	122193	195087	202610	193576	-	-
Lmfn004769	Quercetin-3-O-(4''-O-galloyl)arabinoside	Flavonoids	Flavonols	C27H22O15	585.09	301.03	586.096	[M-H]-	1	-	65335.8	37071.2	39423.9	701579	640756	560328	17106.1	13581.7	23684.6	473122	450244	380227	-	CM00588
ZBN0058	Quercetin-3-O-(2''-O-galloyl)Arabinoside	Flavonoids	Flavonols	C27H22O15	585.09	301.04	586.096	[M-H]-	1	-	65335.8	37071.2	39423.9	701579	640756	560328	17106.1	13581.7	23684.6	473122	450244	380227	-	-
Hmln002199	Quercetin-3-O-(6''-O-acetyl)galactoside	Flavonoids	Flavonols	C23H22O13	505.1	300.03	506.106	[M-H]-	1	-	72925.8	29691.7	60856.8	1.36319e+06	996526	1.0649e+06	153659	142291	118056	524805	499980	541811	-	CM00580
mws0091	Isoquercitrin	Flavonoids	Flavonols	C21H20O12	463.09	300.03	464.096	[M-H]-	1	482-35-9	2.55318e+07	1.84623e+07	1.65596e+07	6.25964e+07	6.25885e+07	5.94368e+07	4.56606e+07	4.93978e+07	4.97479e+07	5.32192e+07	5.03698e+07	4.89227e+07	ko00944,ko01100,ko01110	C05623
ZBN0175	Myricetin-3-O-galactoside	Flavonoids	Flavonols	C21H20O13	479.08	316.02	480.09	[M-H]-	1	15648-86-9	2.10741e+07	1.54286e+07	1.42009e+07	7.37898e+07	6.68808e+07	7.09628e+07	3.88803e+07	3.83648e+07	3.83419e+07	5.24083e+07	5.77807e+07	5.61394e+07	-	-
mws0856	Quercetin-4'-O-glucoside (Spiraeoside)	Flavonoids	Flavonols	C21H20O12	463.09	301.04	464.096	[M-H]-	1	20229-56-5	1.33515e+07	9.30471e+06	1.36112e+07	4.33613e+07	3.60361e+07	4.25882e+07	2.84574e+07	2.8276e+07	2.91792e+07	3.56627e+07	3.30896e+07	3.87776e+07	-	CM00567
MWSN0068	Hyperin	Flavonoids	Flavonols	C21H20O12	463.09	301.04	464.096	[M-H]-	1	482-36-0	1.47357e+07	1.17502e+07	1.45396e+07	5.03981e+07	4.38534e+07	5.19025e+07	3.01478e+07	3.49671e+07	3.07432e+07	4.06508e+07	4.15672e+07	3.95233e+07	-	C10073
Lmtn002997	Mearnsetin-3-O-glucoside	Flavonoids	Flavonols	C22H22O13	493.1	331.05	494.106	[M-H]-	2	-	147491	101547	137129	152854	189418	200525	548036	647967	694045	343092	328253	275877	-	-
mws1329	Quercimeritrin	Flavonoids	Flavonols	C21H20O12	463.09	301.04	464.096	[M-H]-	1	491-50-9	1.5236e+07	1.07259e+07	1.5582e+07	4.98042e+07	4.41578e+07	3.72715e+07	2.63088e+07	2.82945e+07	2.8297e+07	3.60608e+07	3.32371e+07	3.89369e+07	-	C12639
Lmfn004065	Morin-3-O-arabinoside	Flavonoids	Flavonols	C20H18O11	433.08	300.03	434.085	[M-H]-	1	-	1.36168e+06	1.01615e+06	1.17675e+06	1.52168e+07	1.22628e+07	1.29396e+07	3.0228e+06	2.93567e+06	2.50278e+06	8.15936e+06	9.07061e+06	7.8421e+06	-	-
pmn001583	Quercetin-3-O-robinobioside	Flavonoids	Flavonols	C27H30O16	609.15	300.03	610.153	[M-H]-	1	52525-35-6	432365	219001	302780	1.6568e+07	1.2202e+07	1.34302e+07	115745	114673	150135	7.39433e+06	8.02328e+06	7.5179e+06	-	CM00603
MWStz521	Quercetin 3-O-(6-O-malonyl-beta-D-glucoside)	Flavonoids	Flavonols	C24H22O15	549.09	300.03	550.096	[M-H]-	1	96862-01-0	114355	33032.8	85271.2	1.7372e+06	1.40822e+06	1.27775e+06	134924	203770	161406	728482	792474	730830	ko00944	C12638
Lmfn005486	Kaempferol-3-O-sulfonate	Flavonoids	Flavonols	C15H10O9S	365	285.04	366.005	[M-H]-	3	-	13727.5	19265.5	24917.9	393273	283310	635364	23126.9	16516.5	11750.9	149637	163556	193769	-	CM00458
ZBN0148	Laricitrin-3-O-rhamnoside	Flavonoids	Flavonols	C22H22O12	477.1	331.05	478.111	[M-H]-	2	-	30354.1	17352.1	4724.36	222802	203976	203643	50964.1	40451.4	35144.6	167299	173140	204897	-	-
ZBN0212	Myricetin-3-(2''-galloyl)rhamnoside	Flavonoids	Flavonols	C28H24O16	615.1	316.02	616.106	[M-H]-	2	-	11278.9	11836.7	3746.96	1.22047e+06	1.25462e+06	1.40648e+06	42308.1	28457.5	20274.8	681777	795326	724652	-	-
ZBN0303	Kaempferol-3-O-(2''-O-acetyl)glucoside	Flavonoids	Flavonols	C23H22O12	489.1	285.04	490.111	[M-H]-	2	-	3784.63	18923.1	25065.6	81498.2	80191	91955.6	205804	130660	159753	103027	70470.7	45640.1	-	-
Lmmn003398	Kaempferol-3-O-(6''-O-acetyl)glucoside	Flavonoids	Flavonols	C23H22O12	489.11	285.04	490.111	[M-H]-	2	-	3784.63	18923.1	25065.6	81498.2	80191	91955.6	205804	130660	159753	103027	70470.7	45640.1	-	-
pme0321	Kaempferol-7-O-rhamnoside	Flavonoids	Flavonols	C21H20O10	431.1	285.04	432.106	[M-H]-	1	20196-89-8	9233.36	5622.15	13110.3	3.04122e+06	3.13164e+06	3.69799e+06	1.14488e+06	1.13991e+06	1.3872e+06	2.10946e+06	2.22407e+06	1.99788e+06	-	CM00460
mws0919	Afzelin	Flavonoids	Flavonols	C21H20O10	431.1	285.04	432.106	[M-H]-	1	482-39-3	9233.36	5622.15	13110.3	3.04122e+06	3.13164e+06	3.69799e+06	1.14488e+06	1.13991e+06	1.3872e+06	2.10946e+06	2.22407e+06	1.99788e+06	ko00944	C16911
ZBN0047	Kaempferol-3-O-(2''-galloyl)galactoside	Flavonoids	Flavonols	C28H24O15	599.1	447.09	600.111	[M-H]-	1	-	5795.93	5795.93	5795.93	1.8422e+06	1.81491e+06	2.5628e+06	36293.1	29583.6	28979.7	1.21017e+06	1.08828e+06	1.15755e+06	-	-
ZBN0048	Kaempferol-3-O-(6''-galloyl)glucoside	Flavonoids	Flavonols	C28H24O15	599.1	447.09	600.111	[M-H]-	1	56317-05-6	5795.93	5795.93	5795.93	1.8422e+06	1.81491e+06	2.5628e+06	36293.1	29583.6	28979.7	1.21017e+06	1.08828e+06	1.15755e+06	-	-
ZBN0428	6-Hydroxykaempferol-3,6-O-diglucoside	Flavonoids	Flavonols	C27H30O17	625.14	463.09	626.148	[M-H]-	2	142674-16-6	19015	19015	19015	395550	292733	230521	106413	95074.9	113300	149845	176182	112548	-	-
HJN051	Tamarixetin-3-O-rutinoside	Flavonoids	Flavonols	C28H32O16	623.16	315.05	624.169	[M-H]-	3	-	21054.8	15044.7	25105	24650.1	38700.2	30992.4	1698.67	1698.67	8493.35	32983.5	20024.5	23106.3	-	-
Safn002376	Herbacetin-3,8-Di-O-glucoside	Flavonoids	Flavonols	C27H30O17	625.14	463.09	626.148	[M-H]-	3	-	7912	7912	7912	73866.4	54394.7	42773.3	51142.8	41835.7	39560	42902	54937.3	40199.7	-	-
mws0059	Rutin	Flavonoids	Flavonols	C27H30O16	609.15	301.04	610.153	[M-H]-	2	153-18-4	33799.4	17956.1	31774.3	1.19353e+06	1.22841e+06	856175	3591.22	3591.22	3591.22	624876	650741	711931	ko00944,ko01100,ko01110	C05625
Safn007737	Myricetin 5-methyl ether 3-O-galactoside	Flavonoids	Flavonols	C22H22O13	493.1	331.05	494.106	[M-H]-	3	-	71464.6	8044.32	40221.6	125162	122759	70487.1	51830.4	102733	98452.6	108446	114037	63625.6	-	-
Lmdn005433	Gossypetin-8-O-β-D-glucuronide	Flavonoids	Flavonols	C21H18O14	493.06	317.03	494.07	[M-H]-	3	-	15831.6	3166.33	3166.33	206651	228824	246843	3166.33	3166.33	3166.33	84246.9	70194.3	91140.7	-	-
pmn001644	Quercetin-3-O-(2''-O-acetyl)glucuronide	Flavonoids	Flavonols	C23H20O14	519.08	300	520.085	[M-H]-	3	-	43847.7	48936.4	93648.1	8769.54	8769.54	8769.54	106314	207427	80331	63746.2	93877.7	81755.2	-	-
Lmpn006208	8-Methoxykaempferol-7-O-rhamnoside	Flavonoids	Flavonols	C22H22O11	461.11	315.05	462.116	[M-H]-	1	-	2018.01	2018.01	10090	490757	534499	488591	2018.01	2018.01	2018.01	306961	287271	296406	-	CM00468
Lmpn007255	Patuletin	Flavonoids	Flavonols	C16H12O8	331.04	316.02	332.053	[M-H]-	3	519-96-0	14095	2819.01	2819.01	49206.8	22868.1	68302.4	2819.01	2819.01	2819.01	20820.6	16275.6	19910.4	-	C10118
ZBN0145	Quercetin 3-O-[beta-D-xylosyl-(1->2)-beta-D-glucoside]	Flavonoids	Flavonols	C26H28O16	595.13	300.03	596.138	[M-H]-	1	83048-35-5	7181.21	7181.21	7181.21	89173.3	84994.7	49261.1	7181.21	7181.21	7181.21	35906	37951.4	40986.2	ko00944	C12637
Lacn005887	Noricariside	Flavonoids	Flavonols	C26H30O12	533.16	371.11	534.174	[M-H]-	3	-	1978.4	54193.9	57174.6	64047.2	86640.4	69473.4	1978.4	9891.98	16450.5	71238.1	43368.1	70614.4	-	-
Lacn005311	Phellatin	Flavonoids	Flavonols	C26H30O12	533.17	371.11	534.174	[M-H]-	3	-	1978.4	54193.9	57174.6	64047.2	86640.4	69473.4	1978.4	9891.98	16450.5	71238.1	43368.1	70614.4	-	-
ZBN0107	Kaempferol-3-O-(6''-Sinapyl)glucosyl-(1→2)-Galactoside	Flavonoids	Flavonols	C38H40O20	815.2	447.09	816.211	[M-H]-	3	-	8582.29	8582.29	8582.29	72174.1	101878	96880.8	8582.29	8582.29	8582.29	46267.1	44749.5	42911.4	-	-
ZBN0193	Isorhamnetin-3-O-glucoside-7-O-rhamnoside	Flavonoids	Flavonols	C28H32O16	623.17	315.05	624.169	[M-H]-	3	17331-71-4	38243.4	14087	19143	27868.6	38139.7	23522	2817.4	2817.4	2817.4	23076	30168.7	15102.7	-	-
Wasyqn4107	Quercetin-3-O-arabinoglucoside	Flavonoids	Flavonols	C26H28O16	595.13	300.03	596.138	[M-H]-	1	23284-18-6	7382.97	7382.97	7382.97	88157.5	68733.3	71810.8	7382.97	7382.97	7382.97	40462.6	51183	36914.9	-	-
ZBN0166	Quercetin 3-O-glucoside 7-O-xyloside	Flavonoids	Flavonols	C26H28O16	595.13	300.03	596.138	[M-H]-	1	-	2048.06	2048.06	2048.06	87111.1	71718.6	58499	10240.3	2048.06	2048.06	49264	71654.2	33840.8	-	-
ZBN0106	Quercetin-3-O-(2'''-O-feruloyl)sophoroside	Flavonoids	Flavonols	C37H38O20	801.19	463.09	802.196	[M-H]-	1	-	161371	161371	161371	2.17502e+06	1.70839e+06	2.12338e+06	161371	161371	161371	817056	836062	806853	-	-
pmn001640	Myricetin-3-O-arabinoside	Flavonoids	Flavonols	C20H18O12	449.07	316	450.08	[M-H]-	1	132679-85-7	94588	340443	53629.1	8.7492e+06	7.09804e+06	3.30339e+06	419343	10725.8	500658	5.38132e+06	3.27809e+06	5.13988e+06	-	CM00802
ZBN0201	Quercetin-3,7-Di-O-rhamnoside	Flavonoids	Flavonols	C27H30O15	593.15	447.09	594.159	[M-H]-	3	28638-13-3	18999.2	18999.2	18999.2	193402	156781	137053	18999.2	18999.2	18999.2	94996	100645	125205	-	-
pme1605	Kaempferol-3-O-robinobioside(Biorobin)	Flavonoids	Flavonols	C27H30O15	593.15	285.04	594.159	[M-H]-	3	17297-56-2	6057	12114.7	10598.7	57545.3	43449.5	38389.7	1211.4	1211.4	1211.4	27280	14651.1	19693.6	-	-
ZBN0189	kaempferol-3-methoxycaffeoyldiglucoside	Flavonoids	Flavonols	C37H38O20	801.19	609.15	802.196	[M-H]-	2	-	263653	263653	263653	3.85717e+06	3.59391e+06	3.96166e+06	263653	263653	263653	1.44563e+06	1.31826e+06	1.57364e+06	-	-
mws1326	8-Hydroxykaempferol	Flavonoids	Flavonols	C15H10O7	301.04	211.04	302.043	[M-H]-	1	527-95-7	669.788	669.788	669.788	133812	47070.4	233464	3348.94	4481.94	5845.35	50597.6	52224.1	49409.3	-	C02806
Smsn003768	Tamarixetin 3-glucoside-7-sulfate	Flavonoids	Flavonols	C22H22O15S	557.06	477.1	558.068	[M-H]-	3	-	7431.27	7431.27	7431.27	111941	162414	182700	7431.27	7431.27	7431.27	37156.4	41701.7	49335.2	-	-
Wayn005907	Quercetin 3-(2''-acetylrhamnoside)	Flavonoids	Flavonols	C23H22O12	489.1	300.03	490.111	[M-H]-	2	-	12081	12081	12081	201895	139866	160562	12081	12081	12081	60405	67074.5	67734	-	-
ZBN0129	Quercetin-3-O-(2''-O-acetyl)rhamnoside	Flavonoids	Flavonols	C23H22O12	489.1	300.03	490.111	[M-H]-	2	-	12081	12081	12081	201895	139866	160562	12081	12081	12081	60405	67074.5	67734	-	-
Zayn005542	Myricetin-3-(2'',3''-digalloyl)rhamnoside	Flavonoids	Flavonols	C35H28O20	767.11	615.1	768.117	[M-H]-	3	-	44951.2	44951.2	44951.2	468687	519356	534266	44951.2	44951.2	44951.2	269660	224756	268572	-	CM00821
Lmfn005654	Myricetin-3-O-sulfonate	Flavonoids	Flavonols	C15H10O11S	396.99	317.03	397.994	[M-H]-	3	-	3010.64	3010.64	3010.64	127541	59131.7	171085	51779.9	16804.1	15053.2	100524	108783	112702	-	-
mws0038	5,4'-Dihydroxy-3,7-dimethoxyflavone(Kumatakenin)	Flavonoids	Flavonols	C17H14O6	313.07	283.02	314.079	[M-H]-	2	3301-49-3	1736.36	1736.36	1736.36	1736.36	1736.36	1736.36	1736.36	8681.79	1736.36	15526.4	15870.7	17318.5	-	-
Lmfn003630	Myricetin-3-O-xyloside	Flavonoids	Flavonols	C20H18O12	449.07	316.02	450.08	[M-H]-	1	-	454110	266946	344058	7.87934e+06	5.56058e+06	5.64126e+06	1.31186e+06	1.42435e+06	1.34287e+06	4.40052e+06	4.46228e+06	4.21601e+06	-	CM00803
MWSslk013	Tectoridin	Flavonoids	Isoflavones	C22H22O11	463.12	301.09	462.116	[M+H]+	3	611-40-5	443826	318441	546420	344107	266411	371532	175509	150630	208581	432098	387183	291835	-	C10533
PDP158281	3-oxo-3-[[(2R,3S,4S,5R,6S)-3,4,5-trihydroxy-6-[5-hydroxy-3-(4-hydroxy-3-methoxyphenyl)-4-oxochromen-7-yl]oxyoxan-2-yl]methoxy]propanoic acid	Flavonoids	Isoflavones	C25H24O14	549.12	301.08	548.117	[M+H]+	1	-	1.18739e+06	627464	1.34699e+06	52976.2	38306.4	85533.4	24930.1	15494	26960.4	310209	313506	261691	-	-
Lajp005546	Afrormosin-glucosyl xyloside	Flavonoids	Isoflavones	C28H32O14	593.19	299.09	592.179	[M+H]+	2	-	426336	142442	430855	259237	393361	955626	207186	124402	395253	271314	274361	237494	-	-
Lmgp004474	Genistein 7-O-rutinoside	Flavonoids	Isoflavones	C27H30O14	579.17	271.06	578.164	[M+H]+	3	-	2.99912e+06	3.00717e+06	2.41085e+06	73291.4	67363.4	13968.4	154334	262359	52092.3	779424	712618	1.34148e+06	-	-
MWSHC2041	sophorabioside	Flavonoids	Isoflavones	C27H30O14	579.17	271.06	578.164	[M+H]+	3	2945-88-2	1.74353e+06	2.01004e+06	1.92358e+06	60017.8	37685	7537	100842	165683	37873.2	686911	685803	921370	-	-
Lmgp004731	Genistein-7-O-galactoside	Flavonoids	Isoflavones	C21H20O10	433.11	271.06	432.106	[M+H]+	3	-	49278.9	24610.2	71196.1	478199	296681	425387	205420	189180	143669	241741	180801	155953	-	-
Lajp004824	Medicarpinglucoside	Flavonoids	Isoflavones	C22H24O9	433.15	271.1	432.142	[M+H]+	3	-	95577.9	15947.4	81389	362064	161033	362123	122361	79737	97267.6	178300	151005	117707	-	-
Rdp05299	7-methoxy-3-(4-methoxyphenyl)-8-[(2S,3R,4S,5S,6R)-3,4,5-trihydroxy-6-(hydroxymethyl)oxan-2-yl]oxychromen-4-one	Flavonoids	Isoflavones	C23H24O10	461.14	299.09	460.137	[M+H]+	2	-	35768.2	35768.2	35768.2	35768.2	35768.2	35768.2	779217	453325	970091	227163	214440	178841	-	-
mws0062	Orobol	Flavonoids	Isoflavones	C15H10O6	287.06	241.05	286.048	[M+H]+	3	480-23-9	2207.2	2207.2	2207.2	52536.9	24330.4	101411	19679.7	25900	11036	31801.1	29306.6	37485.7	-	C10510
Lmdn006025	2-Hydroxy-2,3-dihydrogenistein	Flavonoids	Isoflavones	C15H12O6	287.06	125.02	288.063	[M-H]-	2	-	14261.3	14261.3	14261.3	298770	368942	335923	80823.8	71306.7	76496.8	305892	298191	274160	ko00943,ko01100,ko01110	C12631
Lahp004470	5,7,3',4',5'-Pentahydroxyflavan-7-gallate	Flavonoids	Other Flavonoids	C22H18O10	443.1	139.04	442.09	[M+H]+	1	-	2.35923e+06	2.17503e+06	4.58419e+06	1.16357e+06	1.02527e+06	1.09201e+06	1.84369e+07	1.49104e+07	1.54749e+07	3.3422e+06	4.19034e+06	3.23674e+06	-	-
Wbtp004961	1,2,4,5-tetrahydroxy-7-(hydroxymethyl)anthracene-9,10-dione	Flavonoids	Other Flavonoids	C15H10O7	303.05	229.05	302.043	[M+H]+	1	-	611910	350614	441812	2.23864e+06	2.51278e+06	1.78491e+06	983322	1.36524e+06	707214	1.53699e+06	1.64905e+06	2.32375e+06	-	-
Wbtp004753	1,2,3,7,8-pentahydroxy-6-methylanthracene-9,10-dione	Flavonoids	Other Flavonoids	C15H10O7	303.05	229.05	302.043	[M+H]+	1	-	473109	452300	526529	3.27453e+06	2.13569e+06	1.93717e+06	1.25368e+06	1.58141e+06	1.01547e+06	1.75137e+06	1.88204e+06	1.90186e+06	-	-
Wbtp004648	Swertianolin	Flavonoids	Other Flavonoids	C20H20O11	437.11	275.06	436.101	[M+H]+	3	23445-00-3	35822.2	57419.7	76151.5	36830.5	49762.6	85945.7	107598	100238	147662	27012.5	48321.5	42273.7	-	C10093
Ladp004569	portulacanone C malonyl glucoside	Flavonoids	Other Flavonoids	C27H30O14	579.17	331.12	578.164	[M+H]+	3	-	84230.6	100598	140725	138091	215509	109886	54824.5	72182.7	75119.1	111476	114137	158262	-	-
Satp005088	5-hydroxy-7-(2-hydroxypropyl)-2-(3-hydroxy-2-(4-hydroxy-3,5-dimethoxybenzyl)propyl)-chromone	Flavonoids	Other Flavonoids	C24H28O8	445.18	167.07	444.178	[M+H]+	3	-	51525.7	68911.6	87115.6	245041	189042	90731.6	23531.5	16234.8	3246.96	134686	104624	111169	-	-
Wbtp005007	asperthecin	Flavonoids	Other Flavonoids	C15H10O8	319.05	319.05	318.038	[M+H]+	3	10089-00-6	63061.2	43258.8	48263.8	1.17944e+06	671968	1.12626e+06	184098	119811	142813	1.06142e+06	695186	580043	-	-
MWSHY0185	Isomangiferin	Flavonoids	Other Flavonoids	C19H18O11	423.09	303.05	422.085	[M+H]+	3	24699-16-9	4450.25	4450.25	4450.25	26408.8	4450.25	49120	79257.6	59238.1	77141	22251.2	46718.5	24716.1	-	C16979
Wbtn004381	1,3,6,8-tetrahydroxy-2,5-dimethoxyxanthen-9-one	Flavonoids	Other Flavonoids	C15H12O8	319.04	183.03	320.053	[M-H]-	3	-	38478.5	51287.6	48052.2	20270.5	10655.5	16178.5	2.30155e+06	1.42385e+06	1.26374e+06	643216	556778	542218	-	-
Wbtn006715	1,2,4,5,8-pentahydroxy-6-methylanthracene-9,10-dione	Flavonoids	Other Flavonoids	C15H10O7	301.04	151	302.043	[M-H]-	1	-	473719	226237	384527	9.95142e+06	3.26497e+06	1.55503e+07	348295	257240	360683	3.75909e+06	4.13674e+06	4.07855e+06	-	-
Wbtn005483	1,3,6-trihydroxy-2,5,7-trimethoxyxanthen-9-one	Flavonoids	Other Flavonoids	C16H14O8	333.06	165.02	334.069	[M-H]-	1	-	121574	43074.2	95414.8	4729.3	11791	15192.2	9.94014e+06	7.49781e+06	6.92201e+06	2.42986e+06	2.51239e+06	2.51323e+06	-	-
Zmhn001934	Polygonimitin B	Flavonoids	Other Flavonoids	C21H22O9	417.12	255.07	418.126	[M-H]-	3	-	21954.2	21954.2	21954.2	141495	187675	157499	109771	133567	135831	125499	122634	122536	-	C17809
Wbtn007675	Calyxanthone	Flavonoids	Other Flavonoids	C15H10O6	285.04	285.04	286.048	[M-H]-	3	98973-45-6	15793.1	15793.1	15793.1	261010	113066	459841	102509	78965.7	92229.6	199609	204538	195201	-	-
Lajp003258	Murrayacarpin A glucoside	Lignans and Coumarins	Coumarins	C17H20O9	369.12	177.05	368.11	[M+H]+	3	-	380680	502623	208212	5.66384e+06	6.58225e+06	8.46699e+06	48169	47997.1	36356	4.21584e+06	3.99658e+06	2.71548e+06	-	-
Waptp03409	6-Hydroxy-7-Methoxychromanon	Lignans and Coumarins	Coumarins	C10H10O4	195.06	117.03	194.057	[M+H]+	1	-	181899	288149	131191	637288	657185	623603	604736	1.06808e+06	512857	530237	429261	564143	-	-
Latp003160	6-Hydroxymellein	Lignans and Coumarins	Coumarins	C10H10O4	195.06	117.03	194.057	[M+H]+	1	70901-60-9	181899	288149	131191	637288	657185	623603	604736	1.06808e+06	512857	530237	429261	564143	-	C02379
Lmjp101401	Bismurrangatin	Lignans and Coumarins	Coumarins	C30H30O9	535.2	287.05	534.189	[M+H]+	3	-	104372	57386.3	177231	487717	354367	382686	1.28945e+06	1.29307e+06	1.19304e+06	589760	570794	467722	-	-
mad1424	Ditartaroyl-hydroxycoumarin	Lignans and Coumarins	Coumarins	C17H14O13	427.05	295.05	426.043	[M+H]+	3	-	317610	181279	459728	127128	142494	450833	160210	47893	231472	293595	391339	136976	-	-
MWSmce265	Decursinol	Lignans and Coumarins	Coumarins	C14H14O4	247.09	229.09	246.089	[M+H]+	3	23458-02-8	47355.5	39537.6	49040.6	32777.4	37079.5	30040.4	186422	222995	220578	120689	92225.4	97367.3	-	C09259
Lhmp122023	Scopoletin 7-O-(6''-Malonylglucoside)	Lignans and Coumarins	Coumarins	C19H20O12	441.1	193.05	440.096	[M+H]+	3	-	232982	167069	395206	328494	306191	476890	654369	433569	1.31981e+06	599691	688497	305832	-	-
Qmzp101807	Avicennol	Lignans and Coumarins	Coumarins	C20H22O5	343.15	163.07	342.147	[M+H]+	3	56110-68-0	50847.7	41224.8	62004	33099.2	32848.9	44754.4	35831.9	22840.6	34864.8	94004.4	61533.8	46511.4	-	-
MWStz618	Cichoriin	Lignans and Coumarins	Coumarins	C15H16O9	341.09	179.03	340.079	[M+H]+	2	531-58-8	82037.1	85897.1	88899.4	408814	291747	385751	79926.4	54648	65585.3	249862	213551	217663	-	C09206
MWStz526	Daphnin	Lignans and Coumarins	Coumarins	C15H16O9	341.09	179.04	340.079	[M+H]+	2	486-55-5	85747.2	75253.8	145908	258044	339174	344608	62176.5	43039.5	39845.5	211174	150809	143681	-	C01421
pma6599	6-Hydroxymethylherniarin	Lignans and Coumarins	Coumarins	C11H10O4	207.07	85.03	206.058	[M+H]+	3	117597-79-2	189788	132114	279696	215872	150933	417653	47545.2	60569.1	122074	160571	228535	93714.5	-	-
Lcyp000676	Isoscopoletin-β-D-glucoside	Lignans and Coumarins	Coumarins	C16H18O9	355.1	163.04	354.095	[M+H]+	3	20186-29-2	3.68865e+06	6.11367e+06	4.07903e+06	1.45207e+06	1.64351e+06	1.20909e+06	91306.2	125908	679983	2.09223e+06	1.76642e+06	2.22211e+06	-	-
mws1077	Scopolin	Lignans and Coumarins	Coumarins	C16H18O9	355.1	193.05	354.095	[M+H]+	3	531-44-2	94649	87835.4	66162.5	74579.8	113313	13232.5	645377	640742	413239	225338	181701	256131	ko00999,ko01110	C01527
Lahp003986	3,4-Dihydro-4-(4'-hydroxyphenyl)-5,7-dihydroxycoumarin glucoside	Lignans and Coumarins	Coumarins	C21H22O10	435.13	273.08	434.121	[M+H]+	1	-	28354.5	35369.6	37441.7	91321	62251.3	96633.1	439317	347999	406663	173355	149384	168717	-	-
Lmxp004495	8-Hydroxycoumarin	Lignans and Coumarins	Coumarins	C9H6O3	163.04	89.04	162.032	[M+H]+	3	2442-31-1	86128.6	62488.1	180056	98917.4	90315.4	103297	143722	91818.8	289379	101894	135832	121889	-	-
Smzp002615	11-O-Galloylbergenin	Lignans and Coumarins	Coumarins	C21H20O13	481.09	153.01	480.09	[M+H]+	3	82958-44-9	48345	27676.6	5535.33	123773	124013	248506	111948	142783	126697	54969.8	158355	108966	-	C17520
Wcdp001713	Daphnetin-8-Glucoside	Lignans and Coumarins	Coumarins	C15H16O9	341.08	179.04	340.079	[M+H]+	3	20853-56-9	59986.2	44996	65892.3	319631	291354	344902	46133	37656	39530.2	118396	125384	171356	-	-
MWSmce221	5,7-Dihydroxy-4-methylcoumarin	Lignans and Coumarins	Coumarins	C10H8O4	193.05	91.05	192.042	[M+H]+	3	2107-76-8	142490	100415	266882	394423	429133	461811	100057	92041.5	93260.5	267941	284783	268375	-	-
Zbyp004485	3-O-Galloylbergenin	Lignans and Coumarins	Coumarins	C21H20O13	481.1	153.02	480.09	[M+H]+	3	-	40759	5382.05	26910.2	65144.5	63500.2	135285	121104	63699.3	78852.3	91935.4	65599	78477.7	-	-
Xmqp003266	Peucedanol 7-O-glucoside	Lignans and Coumarins	Coumarins	C20H26O10	427.16	265.11	426.153	[M+H]+	3	65853-04-5	238940	210628	185392	121110	122648	87045.2	15942.6	15942.6	15942.6	86270.2	79713.1	86621.1	-	-
Lhqp101805	Skimmin (7-Hydroxycoumarin-7-O-glucoside)	Lignans and Coumarins	Coumarins	C15H16O8	325.09	163.04	324.084	[M+H]+	3	93-39-0	27620.6	25282.9	75126.2	117765	102271	70619	15696	11784	62530.1	63565.6	83849	80114.1	-	-
pmb0382	O-Feruloyl 4-hydroxycoumarin	Lignans and Coumarins	Coumarins	C19H14O6	339.09	177.05	338.079	[M+H]+	3	-	34271.4	6854.27	42233.8	50100.1	6854.27	42109	176571	670100	182152	176206	141486	156042	-	-
Waptp03206	7-Hydroxy-8-Methoxychromanon	Lignans and Coumarins	Coumarins	C10H10O4	195.06	117.03	194.057	[M+H]+	1	-	158367	139160	193319	844355	927529	887589	201928	155937	205340	764574	616942	531750	-	-
Lmwp102713	(+)-Peusedanol	Lignans and Coumarins	Coumarins	C14H16O5	265.11	173.06	264.1	[M+H]+	1	20516-23-8	75006.1	91433.2	64015.8	43185.2	40208.7	25220.6	697747	734316	1.17255e+06	558684	448585	483103	-	-
Lhmp122013	2-(hydroxymethyl)-5-methoxy-3-(3-methoxy-4-((3,4,5-trihydroxy-6-(hydroxymethyl)tetrahydro-2H-pyran-2-yl)oxy)phenyl)-2,3-dihydro-9H-[1,4]dioxino[2,3-h]chromen-9-one	Lignans and Coumarins	Coumarins	C26H28O13	549.16	387.11	548.153	[M+H]+	2	-	56776.8	92815.3	106304	194039	283644	362411	11355.4	11355.4	11355.4	156461	94038.2	143426	-	-
mws0987	6-MethylCoumarin	Lignans and Coumarins	Coumarins	C10H8O2	161.06	115.05	160.052	[M+H]+	1	92-48-8	52488.2	34452.9	50805.3	42093.1	34146.8	57086.9	6829.35	6829.35	6829.35	108091	76733.7	73131.9	-	-
Zmxp004471	Thunberginol B	Lignans and Coumarins	Coumarins	C15H10O6	287.06	153.02	286.048	[M+H]+	3	147666-81-7	24488.8	24488.8	24488.8	152426	191137	393350	168833	264340	457104	137344	122444	174624	-	CM01299
Wagp006837	(+)-Columbianetin	Lignans and Coumarins	Coumarins	C14H14O4	247.1	175.04	246.089	[M+H]+	3	3804-70-4	6746.68	13787.8	7209.16	1349.34	1349.34	1349.34	61844.9	72332.2	89475.1	39640.9	36024.8	27247.8	ko00999,ko01110	C19707
Salp003173	5-Hydroxycoumarin	Lignans and Coumarins	Coumarins	C9H6O3	163.04	89.04	162.032	[M+H]+	1	6093-67-0	467137	582716	451931	343628	240759	37825.4	37825.4	37825.4	37825.4	337970	324997	189127	-	-
mws1014	Fraxetin	Lignans and Coumarins	Coumarins	C10H8O5	209.04	149.02	208.037	[M+H]+	3	574-84-5	388333	448397	801931	4.86312e+06	4.64221e+06	6.81173e+06	77666.6	77666.6	77666.6	3.28904e+06	2.48309e+06	1.84363e+06	ko00999,ko01110	C09265
Rlp001069	8-Hydroxy-3,4-dihydro-2H-1-benzopyran-2-one	Lignans and Coumarins	Coumarins	C9H8O3	165.05	91.05	164.047	[M+H]+	2	20974-72-5	181943	132340	110154	124095	94048	17150.4	17150.4	17150.4	17150.4	121852	85752.2	186397	-	-
Rlp03368	[(2R,4R,5S,6S,7S)-5,6,12,13,14-pentahydroxy-9-oxo-3,8-dioxatricyclo[8.4.0.02,7]tetradeca-1(10),11,13-trien-4-yl]methyl 3,4,5-trihydroxybenzoate	Lignans and Coumarins	Coumarins	C20H18O13	467.09	153.02	466.075	[M+H]+	3	82958-46-1	9128.51	9128.51	9128.51	65743.3	45642.6	68241.3	231820	444211	144229	71840.8	82546	77456	-	-
MWSmce617	Marmesin	Lignans and Coumarins	Coumarins	C14H14O4	247.1	175.04	246.089	[M+H]+	3	13849-08-6	1520.26	1520.26	8735.81	7601.28	1520.26	1520.26	64430.8	91974.3	85691.2	35064	26683.2	28755.7	ko00999,ko01110	C09276
pmb1178	O-Feruloyl 7-hydroxycoumarin	Lignans and Coumarins	Coumarins	C19H14O6	339.09	177.05	338.079	[M+H]+	3	-	7232.74	7232.74	7232.74	7232.74	7232.74	7232.74	62049.3	120382	69577.5	47010.3	36163.7	76840.4	-	-
Zmcp102504	Marmesinin	Lignans and Coumarins	Coumarins	C20H24O9	409.15	247.1	408.142	[M+H]+	3	495-30-7	40984.6	41590.1	74559.7	21619.1	54508.9	93187.4	4323.82	4323.82	4323.82	47769.1	40887.4	30770.3	-	-
Lmbp002255	Fraxin	Lignans and Coumarins	Coumarins	C16H18O10	371.1	209.05	370.09	[M+H]+	3	524-30-1	16980.1	16980.1	16980.1	16980.1	16980.1	16980.1	261521	312378	235410	84900.5	116608	90051.9	-	C09266
MWSmce301	Coumarin-3-carboxylic Acid	Lignans and Coumarins	Coumarins	C10H6O4	191.03	173.02	190.027	[M+H]+	3	531-81-7	6062.43	6062.43	6062.43	112590	97075.5	6062.43	6062.43	6062.43	6062.43	36777.5	30312.2	56939.2	-	-
Waptp02740	6-Methoxycoumarin	Lignans and Coumarins	Coumarins	C10H8O3	177.05	89.04	176.047	[M+H]+	1	-	147523	202763	133356	2.0698e+06	1.65784e+06	2.17417e+06	26671.2	26671.2	26671.2	1.38875e+06	688113	613232	-	-
Latp004399	3,4-Dehydro-6-hydroxymellein	Lignans and Coumarins	Coumarins	C10H8O4	193.05	119.05	192.042	[M+H]+	3	1204-37-1	238976	218816	376721	19537.2	19537.2	19537.2	19537.2	19537.2	19537.2	167368	124691	97686	-	C03830
pmb1207	O-Feruloyl 3-hydroxycoumarin	Lignans and Coumarins	Coumarins	C19H14O6	339.09	177.05	338.079	[M+H]+	3	-	5541.47	5541.47	5541.47	5541.47	5541.47	5541.47	68749.3	59387.3	195298	36515	46170.1	27707.3	-	-
mws1015	Esculin	Lignans and Coumarins	Coumarins	C15H16O9	339.07	177.02	340.079	[M-H]-	3	531-75-9	69254.5	52636.3	99288	340911	249548	265765	67251.9	70231.9	69461	186142	133150	143190	-	C09264
Lmtn003024	Mansorin III	Lignans and Coumarins	Coumarins	C14H14O4	245.08	203.07	246.089	[M-H]-	3	-	167214	147076	204347	9598.19	29979.6	23807.7	114972	133162	110920	89913.7	91656.7	91712.6	-	-
PDN187561	2,5,7-trihydroxychromen-4-one	Lignans and Coumarins	Coumarins	C9H6O5	193.01	137.02	194.022	[M-H]-	3	-	25424.4	13210.9	39567.5	85294.3	44819.8	101085	2642.19	2642.19	2642.19	29339.5	31996.1	45791.3	-	-
pmb3093	Esculetin-7-O-quinic acid	Lignans and Coumarins	Coumarins	C16H16O9	351.07	105.1	352.079	[M-H]-	3	-	22150.9	32286.6	17376	76207.1	32713.3	38337.3	3475.2	3475.2	3475.2	23502.4	20614.5	40316.7	-	-
Lmbn001181	Fraxetin-7,8-di-O-glucoside	Lignans and Coumarins	Coumarins	C22H28O15	531.14	531.13	532.143	[M-H]-	2	-	3.82373e+06	3.35643e+06	6.66169e+06	568794	643052	512400	273652	302344	198537	1.48897e+06	1.55286e+06	1.45654e+06	-	-
mws1013	Esculetin	Lignans and Coumarins	Coumarins	C9H6O4	177.02	133.03	178.027	[M-H]-	3	305-01-1	7363.17	7363.17	7363.17	7363.17	7363.17	7363.17	107889	133505	92847.2	67387.5	36815.8	45886.1	ko00999,ko01110	C09263
Zmgp003492	8-Hydroxy-α-conidendrin	Lignans and Coumarins	Lignans	C20H20O7	373.12	105.03	372.121	[M+H]+	3	-	83832	84335.9	140026	91952.1	88964.6	153220	26195	22702.8	10455	108451	97889.9	76574.2	-	-
Qatp010618	Lignans Machilin F	Lignans and Coumarins	Lignans	C20H22O5	343.15	105.03	342.147	[M+H]+	3	-	103285	95327.8	91700	61499.6	52072.8	59968.7	55411.3	70189.4	61010.8	93806.8	76887.7	79852.1	-	-
Lazn006152	Isoshonanin	Lignans and Coumarins	Lignans	C20H22O5	343.15	105.03	342.147	[M+H]+	3	-	103285	95327.8	91700	61499.6	52072.8	59968.7	55411.3	70189.4	61010.8	93806.8	76887.7	79852.1	-	-
Lhzp102808	Sesamin	Lignans and Coumarins	Lignans	C20H18O6	355.1	163.04	354.11	[M+H]+	3	607-80-7	3.64096e+06	5.68164e+06	4.82436e+06	1.3444e+06	1.48646e+06	1.00534e+06	146984	137435	726501	1.85138e+06	1.90992e+06	1.85328e+06	-	C10882
Lskp211249	epieudesmin	Lignans and Coumarins	Lignans	C22H26O6	387.18	137.06	386.173	[M+H]+	3	-	405871	429784	571184	2.82134e+06	2.10798e+06	1.62735e+06	78085.3	55053.7	85457.1	1.17587e+06	1.10549e+06	1.26182e+06	-	-
Lasp006411	5'-Demethylaquillochin	Lignans and Coumarins	Lignans	C20H18O8	387.11	191.07	386.1	[M+H]+	3	305364-91-4	195715	191872	293789	1.51247e+06	1.01806e+06	1.46637e+06	25707.3	20773.2	76388.2	605320	665081	594000	-	-
PDP228328	4-[(2r)-3-hydroxy-2-[2-hydroxy-4-(3-hydroxypropyl)phenoxy]propyl]-2-methoxyphenol	Lignans and Coumarins	Lignans	C19H24O6	371.15	339.12	348.157	[M+Na]+	3	-	2.22034e+06	3.06455e+06	1.81108e+06	3.77526e+06	3.33943e+06	1.66578e+06	121407	185684	74693.3	2.52372e+06	1.4272e+06	1.74564e+06	-	-
Lhnp111728	Massoniresinol; Vladinol A	Lignans and Coumarins	Lignans	C20H24O8	393.15	151.04	392.147	[M+H]+	3	96087-10-4	194789	173780	196830	92936.3	138203	103268	21254	14146.4	29307.3	93319.7	81296.1	75528.5	-	-
Lazp005033	Divanillyltetrahydrofuran	Lignans and Coumarins	Lignans	C20H24O5	345.17	137.06	344.162	[M+H]+	2	-	323656	476306	530565	573140	376378	597871	46252.6	19151.8	53742.8	488969	531736	409732	-	-
Lmmp003530	3,4-Divanillyltetrahydrofuran	Lignans and Coumarins	Lignans	C20H24O5	345.17	137.06	344.162	[M+H]+	2	34730-78-4	395431	567314	459748	737366	535775	378477	36411.2	54060.9	32126.7	660455	398257	326882	-	-
Yaap006468	Medioresinol B	Lignans and Coumarins	Lignans	C21H24O7	389.16	327.12	388.152	[M+H]+	3	-	218845	256327	135028	759139	693574	733169	6892.65	5426.08	13339.7	399415	303350	266234	-	-
Qmzp101810	Dimethoxysamin	Lignans and Coumarins	Lignans	C14H18O5	267.12	189.08	266.115	[M+H]+	3	-	81976.4	47206.6	75627.8	289357	156488	283380	9441.31	9441.31	9441.31	105626	128657	127433	-	-
Lmsp003655	Dehydrodiconiferyl alcohol-gamma'-O-glucoside	Lignans and Coumarins	Lignans	C26H32O11	521.2	131.05	520.194	[M+H]+	3	-	18654	10878.8	65768.5	79683	118377	58592.3	7663.16	12326.3	15655.2	29082.3	33623.9	35751.2	-	-
MWSprf091	Syringaresnol-4-O-beta-D-apiosyl-(1→2)-glucoside	Lignans and Coumarins	Lignans	C33H44O17	713.27	371.15	712.258	[M+H]+	3	136997-64-3	20480.4	26934.2	38888.4	4096.09	84368.7	43512.5	4096.09	4096.09	4096.09	45079.6	43568.7	40100	-	-
Cmsp004305	(7S,8R-Threo-3',4,9'-trihydroxy-3-methoxy-4',7-epoxy-neolignan-9-O-rhamnoside	Lignans and Coumarins	Lignans	C25H32O10	493.21	163.08	492.2	[M+H]+	3	-	32057.3	40971.6	47426.5	58741.1	37593.5	73103.4	6411.46	6411.46	6411.46	60436.5	37775.8	43143.2	-	-
Lhmp121010	Olivil Monoacetate	Lignans and Coumarins	Lignans	C22H26O8	419.17	205.09	418.163	[M+H]+	1	1016974-78-9	64391.7	61666.9	12333.4	205664	259220	143936	12333.4	12333.4	12333.4	159183	120185	131313	-	-
Lskp211262	Secoisolariciresinol	Lignans and Coumarins	Lignans	C20H26O6	363.18	137.06	362.173	[M+H]+	2	29388-59-8	79525.3	99091.6	59863.7	721700	844333	85864.9	11972.7	11972.7	11972.7	282473	191832	507921	ko00999,ko01100,ko01110	C18167
Hmzp006046	Sesaminol 2-O-Beta-D-Glucoside	Lignans and Coumarins	Lignans	C26H28O12	533.17	371.11	532.158	[M+H]+	3	153512-13-1	95316.1	27974.9	34051.8	289067	295718	294891	5594.99	5594.99	5594.99	147497	152754	98322	-	-
Lcrp000333	Fragransin B1	Lignans and Coumarins	Lignans	C22H28O7	405.19	167.07	404.183	[M+H]+	3	-	494502	508466	275342	8555.75	5023.7	9847.45	1004.74	1004.74	1004.74	144401	135240	152135	-	-
Lcrp000377	Myristicanol B	Lignans and Coumarins	Lignans	C22H28O7	405.19	167.07	404.183	[M+H]+	3	114912-33-3	559646	486353	266597	4560.18	6037.99	8590.58	912.036	912.036	912.036	155219	144701	125566	-	-
Lasp003143	1,4-Benzodioxin-6-propanol	Lignans and Coumarins	Lignans	C11H12O3	193.09	105.07	192.078	[M+H]+	1	-	275957	193291	231205	785387	421764	496487	31998.6	31998.6	31998.6	256254	159993	399607	-	-
mws1392	Sesamol	Lignans and Coumarins	Lignans	C7H6O3	139.04	98.98	138.032	[M+H]+	2	533-31-3	20380.2	18902	22726.9	2204.92	2204.92	2204.92	2204.92	2204.92	2204.92	12094.8	23167.2	11024.6	-	C10832
zjbp111502	Ciwujiatone	Lignans and Coumarins	Lignans	C22H26O9	435.16	181.05	434.158	[M+H]+	3	-	71740.5	92667.3	57563.8	84182.3	107320	45009	9001.81	9001.81	9001.81	99217.6	55525.5	62838.6	-	-
Lcgn000239	dihydrodehydrodiconiferyl alcohol-9-O-β-D-glucopyranoside	Lignans and Coumarins	Lignans	C26H34O11	521.2	491.19	522.21	[M-H]-	3	-	836241	913435	1.05201e+06	1.04432e+07	7.04231e+06	6.10835e+06	150514	127716	230864	4.26364e+06	4.72528e+06	4.88571e+06	-	-
MWSHC2047	(+)-Syringaresinol O-beta-D-glucoside	Lignans and Coumarins	Lignans	C28H36O13	579.21	417.16	580.216	[M-H]-	1	7374-79-0	1.42718e+06	756027	1.19393e+06	1.04434e+06	1.04856e+06	1.00739e+06	125402	65292	128637	919584	1.05014e+06	1.08067e+06	-	C10890
Lazn004429	(2S,3R,4S,6S)-2-[4-[(1R,2R)-1,3-Dihydroxy-2-[4-[(E)-3-hydroxyprop-1-enyl]-2,6-dimethoxyphenoxy]propyl]-2,6-dimethoxyphenoxy]-6-(hydroxymethyl)oxane-3,4-diol	Lignans and Coumarins	Lignans	C28H38O13	581.22	329.14	582.231	[M-H]-	3	-	310400	317375	502383	1.53188e+06	1.37281e+06	1.10102e+06	51810.7	27175.8	47262.3	879458	795717	808404	-	-
Jmzn003632	Manglieside D	Lignans and Coumarins	Lignans	C26H34O11	521.2	329.14	522.21	[M-H]-	3	-	285857	178651	401723	514192	348517	274263	128998	139742	148199	383999	404681	362136	-	-
Hmln002100	Nortrachelogenin-4-O-glucoside	Lignans and Coumarins	Lignans	C26H32O12	535.18	373.13	536.189	[M-H]-	3	33464-78-7	374217	227749	378598	89568	141074	128813	69525.1	62417.7	79869.2	104988	115430	175013	-	-
WaYn003112	Erythro-Guaiacylglycerol-β-threo-syringylglycerol Ether	Lignans and Coumarins	Lignans	C21H28O10	439.16	195.07	440.168	[M-H]-	3	1313434-74-0	143524	226587	163800	393620	278512	256408	36005.9	29530.3	43230.1	191181	214511	196810	-	-
Lmyn003971	Dihydrodehydrodiconiferyl alcohol-4-O-glucoside	Lignans and Coumarins	Lignans	C26H34O11	521.2	359.15	522.21	[M-H]-	1	-	7.921e+06	5.35026e+06	7.58378e+06	2.58662e+07	2.01191e+07	1.94468e+07	575488	536803	771593	1.24771e+07	1.15792e+07	1.29634e+07	-	-
Lmmn002274	Isolariciresinol-9'-O-glucoside	Lignans and Coumarins	Lignans	C26H34O11	521.2	359.15	522.21	[M-H]-	1	63358-12-3	7.77606e+06	4.84079e+06	7.47574e+06	2.42884e+07	1.94339e+07	2.00278e+07	556954	481082	733248	1.27061e+07	1.24335e+07	1.23055e+07	-	-
Lazn006735	Erythro-Guaiacylglycerol-β-O-4'-dehydrodisinapyl Ether	Lignans and Coumarins	Lignans	C31H36O11	583.22	535.2	584.226	[M-H]-	2	613684-55-2	151878	326928	179690	79853.4	76565	61808.2	13697.5	16432.9	10987.4	106694	98036.7	110935	-	-
Hmcn002743	Lirioresinol A	Lignans and Coumarins	Lignans	C22H26O8	417.15	181.04	418.163	[M-H]-	1	-	176713	249010	151029	55103.7	51280.7	44453.1	25640.2	24277.4	27379.8	69045.3	80759.7	67694.6	-	-
Rfmb26201	Syringaresinol-4'-O-(6''-acetyl)glucoside	Lignans and Coumarins	Lignans	C30H38O14	621.22	417.16	622.226	[M-H]-	1	-	1.07062e+06	773382	1.31155e+06	266619	274904	218543	236072	140567	231107	368935	402645	425164	-	-
Rfn0125088	Episyringaresinol	Lignans and Coumarins	Lignans	C22H26O8	417.15	181.06	418.163	[M-H]-	1	51152-20-6	155965	218313	161999	56951.9	47012.5	58333.2	14555.8	18164.6	25752.5	66517.9	69334.1	70636.6	-	-
Yarn005295	Tortoside A	Lignans and Coumarins	Lignans	C28H36O13	579.21	417.15	580.216	[M-H]-	1	-	1.4837e+06	1.01899e+06	980037	1.67688e+06	2.55405e+06	2.11543e+06	94825.8	82604.7	125286	1.93447e+06	2.04489e+06	2.028e+06	-	-
Hahn002315	syringaresinol-4-O-glucoside	Lignans and Coumarins	Lignans	C28H36O13	579.21	417.16	580.216	[M-H]-	1	-	1.71371e+06	1.02415e+06	928607	1.93852e+06	2.89699e+06	2.11289e+06	127504	94973.5	154607	2.20914e+06	2.20372e+06	2.22356e+06	-	-
Wahln03616	Demethylsyringin	Lignans and Coumarins	Lignans	C16H22O9	357.12	195.07	358.126	[M-H]-	2	-	57877.3	87113.6	99740.5	990593	873873	808680	518975	462930	540371	556712	574793	486018	-	-
Lazn005606	[(2S)-2α-[3,5-Dimethoxy-4-[[(αS,βR)-α-(Hydroxymethyl)-β,4-Dihydroxy-3-Methoxyphenethyl]Oxy]Phenyl]-5-(3-Hydroxy-1-Propenyl)-7-Methoxy-2,3-Dihydrobenzofuran]-3β-Ylmethylβ-D-Glucopyranoside	Lignans and Coumarins	Lignans	C37H46O16	745.27	583.22	746.279	[M-H]-	3	-	182692	135898	246493	3.10079e+06	2.78129e+06	2.2363e+06	112494	123807	143693	1.4249e+06	1.67335e+06	1.51902e+06	-	-
MWStz631	(-)-Pinoresinol glucoside	Lignans and Coumarins	Lignans	C26H32O11	519.19	357.14	520.194	[M-H]-	2	41607-20-9	240113	381006	265478	71409.8	65941.2	66713.8	4.40778e+06	2.18673e+06	2.29857e+06	205854	191212	170830	-	C17529
Wcdn004423	Lyoniresinol-3-O-glucoside	Lignans and Coumarins	Lignans	C28H38O13	581.22	419.14	582.231	[M-H]-	1	-	1.63849e+06	1.02987e+06	1.51176e+06	9.08533e+06	6.66125e+06	8.7678e+06	39536.9	32135.1	33248.7	4.36473e+06	3.66878e+06	4.3326e+06	-	-
MWStz638	(+)-Lyoniresinol 9'-O-glucoside	Lignans and Coumarins	Lignans	C28H38O13	581.22	419.17	582.231	[M-H]-	1	87585-32-8	1.63849e+06	1.02987e+06	1.51176e+06	9.08533e+06	6.66125e+06	8.7678e+06	39536.9	32135.1	33248.7	4.36473e+06	3.66878e+06	4.3326e+06	-	-
Lazn006001	Dihydrobuddlenol B	Lignans and Coumarins	Lignans	C31H38O11	585.23	537.21	586.241	[M-H]-	3	-	425596	789229	272503	2.87238e+06	2.53193e+06	1.9494e+06	48191	50442.7	44217.6	848478	902807	887583	-	-
Lazn002030	Guaiacylglycerol-β-Guaiacyl Ether glucoside	Lignans and Coumarins	Lignans	C23H30O11	481.17	271.1	482.179	[M-H]-	3	-	145074	123581	373091	673294	489302	522897	23957.4	32463.3	14913.3	274261	249855	252880	-	-
pmn001371	Eucommin A	Lignans and Coumarins	Lignans	C27H34O12	549.198	387.146	550.205	[M-H]-	3	99633-12-2	102637	67974	117279	200388	254724	191325	37244	31493.5	42681.3	151505	146131	140484	-	C10560
Rfmb056	Medioresinol-4'-O-(6'''-acetyl)glucoside	Lignans and Coumarins	Lignans	C29H36O13	591.21	387.14	592.216	[M-H]-	3	-	57752.5	63903.2	47004.3	16436.4	29364.3	20701.5	24321.9	28798	46267.1	19179.7	25496.8	33628.4	-	-
MWSprf094	Tracheloside	Lignans and Coumarins	Lignans	C27H34O12	549.2	387.14	550.205	[M-H]-	3	33464-71-0	93302.1	90443.3	146812	245795	230223	194115	50636.4	37140.4	29339.7	175284	158093	119211	-	-
Hmln002355	5'-Methoxymatairesinoside	Lignans and Coumarins	Lignans	C27H34O12	549.2	387.15	550.205	[M-H]-	3	1691201-82-7	93302.1	90443.3	146812	245795	230223	194115	50636.4	37140.4	29339.7	175284	158093	119211	-	-
Lazn003560	Methoxy-erythro-Guaiacyl glycerol β-threo-syringyl glycerol ether	Lignans and Coumarins	Lignans	C22H30O11	469.17	195.07	470.179	[M-H]-	2	-	77894	53597.1	75223.8	152254	131581	136964	5202.36	21118	11497.1	94686.9	81408.2	78045	-	-
MWStz364	(+)-Lyoniresinol	Lignans and Coumarins	Lignans	C22H28O8	419.17	373.13	420.178	[M-H]-	1	14464-90-5	158773	386515	261521	172430	183336	168638	7610.12	3789.74	13373.3	139108	157293	125246	-	-
Yamn004462	6-((4-(3-hydroxy-2-(4-(3-hydroxypropyl)-2-methylphenoxy)propoxy)-2-methoxyphenoxy)methyl)tetrahydro-2H-pyran-2,3,4,5-tetraol	Lignans and Coumarins	Lignans	C26H36O11	523.22	361.16	524.226	[M-H]-	1	-	2.41939e+06	2.0253e+06	2.60112e+06	1.49386e+07	1.49699e+07	1.12236e+07	76344.3	84871.9	97900.6	9.39533e+06	9.23356e+06	8.39415e+06	-	-
Lmtn003096	Secoisolariciresinol 4-O-glucoside	Lignans and Coumarins	Lignans	C26H36O11	523.22	361.14	524.226	[M-H]-	1	-	2.41939e+06	2.0253e+06	2.60112e+06	1.49386e+07	1.49699e+07	1.12236e+07	76344.3	84871.9	97900.6	9.39533e+06	9.23356e+06	8.39415e+06	-	-
MWStz549	Lyoniside	Lignans and Coumarins	Lignans	C27H36O12	551.21	389.16	552.221	[M-H]-	2	34425-25-7	649968	440023	536329	3.67588e+06	3.28289e+06	3.41729e+06	33776.4	42038.6	40322.9	1.59984e+06	1.68635e+06	1.63215e+06	-	-
Lazn002213	1-(4-Hydroxy-3-methoxyphenyl)-2-[4-(1,2,3-trihydroxypropyl)-2-methoxyphenoxy]-1,3-propanediol	Lignans and Coumarins	Lignans	C20H26O9	409.15	165.06	410.158	[M-H]-	3	-	133517	215929	154448	368709	323732	286097	20262.8	14940.8	24205.8	202416	188008	172206	-	-
Walbn04054	Armandiside	Lignans and Coumarins	Lignans	C27H36O12	551.21	359.15	552.221	[M-H]-	3	-	130889	128520	201490	378654	390818	250253	44493.2	51991.7	45416.3	224972	266406	326146	-	-
Wdbn005328	3,3'-Bis(3,4-dihydro-4-hydroxy-6,8-dimethoxy-2H-1-benzopyran)	Lignans and Coumarins	Lignans	C22H26O8	417.16	181.05	418.163	[M-H]-	2	-	172838	126216	123895	197045	225520	262436	16069.5	10958.7	22693.3	227090	248433	228750	-	-
HJN012	4,7,9,9'-Tetrahydroxy-3,3'-dimethoxy-8-O-4'-neolignan	Lignans and Coumarins	Lignans	C20H26O7	377.16	329.14	378.168	[M-H]-	3	-	171889	247816	158038	224118	245978	178669	21350.3	19418	7362.24	168757	182343	169220	-	-
MWS20152	(+)-Syringaresinol	Lignans and Coumarins	Lignans	C22H26O8	417.16	402.1	418.163	[M-H]-	1	21453-71-4	42458.6	52114.9	32738.6	13427	10570	14152	905.903	4529.51	7192.54	17182.6	17065.9	15089.7	-	C10889
Lmdn001925	Olivil-4'-O-glucoside	Lignans and Coumarins	Lignans	C26H34O12	537.2	375.15	538.205	[M-H]-	2	76880-93-8	221297	118985	201533	433443	492905	551021	23796.9	23796.9	23796.9	231184	322411	253282	-	-
HJN054	Secoisolariciresinol-9'-O-xyloside	Lignans and Coumarins	Lignans	C25H34O10	493.21	361.16	494.215	[M-H]-	3	-	25806.2	25947.5	35821.2	89191.7	138453	92868.5	5161.24	5161.24	5161.24	69430.5	83454	73568.3	-	-
MWSHC20189	Epipinoresinol	Lignans and Coumarins	Lignans	C20H22O6	357.13	151.04	358.142	[M-H]-	3	18779-41-4	1860.13	1860.13	1860.13	9300.64	18134.6	15590.1	35876.6	41198.8	32578	19183.6	22267.6	13869	-	-
Rfmb25702	Pinoresinol-4-O-(6''-acetyl)glucoside	Lignans and Coumarins	Lignans	C28H34O12	561.2	357.13	562.205	[M-H]-	3	-	46711.9	22388.8	28570.5	3222.15	3222.15	3222.15	29470	39953.5	25722.7	18861.2	18657.7	16110.8	-	-
WaYn006734	Hedyotisol A	Lignans and Coumarins	Lignans	C42H50O16	809.31	195.07	810.31	[M-H]-	3	95732-59-5	30128.8	70896.1	58494.8	74619.1	59825.1	58308.9	6025.77	6025.77	6025.77	40637.2	48410.1	48420.7	-	-
Zmdn003480	Cycloolivil-6-O-glucoside	Lignans and Coumarins	Lignans	C26H34O12	537.2	375.15	538.205	[M-H]-	2	-	244320	100353	180679	405705	495250	530427	20070.6	20070.6	20070.6	259141	232291	307727	-	-
pmn001643	Isolariciresinol-9'-O-rhamnoside (Aviculin)	Lignans and Coumarins	Lignans	C26H34O10	505.21	359.15	506.215	[M-H]-	3	156765-33-2	20667.7	14119.7	10608.6	19671.7	44372.5	33295.5	2121.73	2121.73	2121.73	17155.4	32769.5	14623.9	-	-
WaYn006941	Hedyotisol B	Lignans and Coumarins	Lignans	C42H50O16	809.31	195.07	810.31	[M-H]-	3	95839-45-5	24514	49614.3	25163.1	35940.5	26520.9	26494.2	4902.79	4902.79	4902.79	27528.6	25076.2	26439.9	-	-
pmn001375	1-Hydroxypinoresinol-1-O-Glucoside	Lignans and Coumarins	Lignans	C26H32O12	535.18	373.13	536.189	[M-H]-	3	81495-71-8	37840.8	36898.1	44882.8	72256.7	65625.2	58775.9	21739.9	13337.7	24508.9	65975.1	65138.3	30209.3	-	-
Cmsn002480	Secoisolariciresinol-9'-O-glucoside	Lignans and Coumarins	Lignans	C26H36O11	523.22	475.2	524.226	[M-H]-	3	63320-67-2	6516.05	13653	30751.8	19937.3	31060.4	25811.2	1303.21	8567.36	1303.21	27020.6	9366.23	18788.7	-	-
Cmsn001914	7R,8S-erythro-3',4,9,9'-tetrahydroxy-3-methoxy-8-O-4'-neolignan-7-O-glucopyr-anoside,	Lignans and Coumarins	Lignans	C25H34O12	525.2	179.07	526.205	[M-H]-	3	-	21672.7	19668.7	16641.2	67058.3	81186.2	55964.5	3328.24	3328.24	3328.24	27217	54987.3	77123.3	-	-
Hmln003754	Icariside E5	Lignans and Coumarins	Lignans	C26H34O11	521.2	359.15	522.21	[M-H]-	3	126176-79-2	3.30011e+06	3.59431e+06	2.96601e+06	2.46029e+06	2.13328e+06	1.81165e+06	159872	176679	200933	2.15544e+06	2.03182e+06	2.11897e+06	-	-
Wahsn05900	4-(3-hydroxy-2-(4-(3-hydroxyprop-1-en-1-yl)phenoxy)propyl)-2-methoxyphenol glucoside	Lignans and Coumarins	Lignans	C25H32O10	491.19	179.07	492.2	[M-H]-	2	-	6800.27	6800.27	6800.27	6800.27	6800.27	6800.27	197531	228472	200876	34001.4	34048.5	54223.7	-	-
Cmsn002383	(7S,8S-Threo-3',4,7,9-tetrahydroxy-3-methoxy-8-O-4'-neolignan-9'-O-rhamnoside	Lignans and Coumarins	Lignans	C25H34O11	509.2	179.07	510.21	[M-H]-	2	-	17145.4	17145.4	17145.4	17145.4	17145.4	17145.4	257706	209430	311180	94681.2	85726.8	88736.8	-	-
Lazn005262	Erythro-Guaiacylglycerol-β-Sinapyl Ether	Lignans and Coumarins	Lignans	C21H26O8	405.15	165.06	406.163	[M-H]-	3	877875-96-2	99002.9	50519.4	46883.7	10357.8	1480.23	9370.1	7401.14	1480.23	1480.23	27277.2	24424.1	24237.5	-	-
Yamn004631	viburfordosides G	Lignans and Coumarins	Lignans	C27H36O12	551.21	389.16	552.221	[M-H]-	2	-	1.56265e+06	1.13384e+06	1.08432e+06	533463	483507	483925	96701.4	96701.4	96701.4	519866	535946	633399	-	-
Lazn004796	Demethyl-erythro-Guaiacylglycerol β-Sinapyl Ether	Lignans and Coumarins	Lignans	C20H24O8	391.14	343.12	392.147	[M-H]-	3	-	168047	152132	152148	6112.37	6112.37	6112.37	6112.37	6112.37	6112.37	36116.6	45440.7	30561.8	-	-
MWStz402	Urolignoside	Lignans and Coumarins	Lignans	C26H34O11	521.2	359.15	522.21	[M-H]-	3	131723-83-6	3.32368e+06	3.1598e+06	3.13958e+06	2.22353e+06	1.93129e+06	1.68969e+06	186108	194936	226498	1.98693e+06	1.69528e+06	1.93741e+06	-	-
mws0096	(+)-Piperitol	Lignans and Coumarins	Lignans	C20H20O6	355.12	340.1	356.126	[M-H]-	3	52151-92-5	15594	8561.53	12524.4	1419.94	1419.94	1419.94	1419.94	1419.94	1419.94	7277.1	7099.72	7521.42	-	C21954
Sasp013729	MG(18:0/0:0/0:0)	Lipids	Free fatty acids	C21H42O4	359.32	341.31	358.308	[M+H]+	1	22610-61-3	72708.1	65712.4	89244.8	125248	101900	23904	152571	63628.1	37404.1	246302	255081	137827	-	-
pma0461	14,15-Dehydrocrepenynic acid	Lipids	Free fatty acids	C18H28O2	277.22	93.07	276.209	[M+H]+	3	4154-44-3	651640	778022	730624	626624	801716	453898	177007	158606	190917	581163	555431	556050	-	-
MEDP1124	15-Hydroxy-5,8,11,13-eicosatetraenoic acid	Lipids	Free fatty acids	C20H32O3	343.22	105.03	320.235	[M+Na]+	3	-	208179	199840	176858	135717	162378	141805	153775	135055	129747	209417	182055	139308	-	-
pmb1574	9,12-Octadecadien-6-Ynoic Acid	Lipids	Free fatty acids	C18H28O2	277.22	93.07	276.209	[M+H]+	3	61481-29-6	441643	535774	553474	415967	466954	331031	134381	104871	120342	471545	339567	289881	-	-
Salp009727	Lauramide	Lipids	Free fatty acids	C12H25NO	200.2	57.07	199.194	[M+H]+	1	1120-16-7	33094.9	19342.6	22978	28111	41313.3	34174.4	33624.7	24109.6	40667.7	23639.1	19406.9	18861.5	-	-
pmb0889	Punicic acid	Lipids	Free fatty acids	C18H30O2	279.23	95.09	278.225	[M+H]+	3	544-72-9	1.22341e+06	1.44451e+06	1.10449e+06	319688	475047	340334	236813	234888	227200	720948	565943	507252	-	C08364
Wcdp009119	Octadeca-9,12,15-trienoic acid	Lipids	Free fatty acids	C18H30O2	279.23	81.07	278.225	[M+H]+	3	28290-79-1	1.16203e+06	1.31726e+06	1.02702e+06	282188	459202	279660	185177	213854	222239	671784	571270	445064	-	-
Wcdp007645	9-Oxo-10,12-Octadecadienoic Acid	Lipids	Free fatty acids	C18H30O3	295.23	151.11	294.219	[M+H]+	1	54665-32-6	90475.5	80144.9	50996.7	15020	23371.8	18781.3	14433	10879.5	8685.39	53752.7	32580.9	21740.5	-	-
MW0010743	18-Methyleicosanoic acid	Lipids	Free fatty acids	C21H42O2	327.34	98.99	326.318	[M+H]+	3	36332-93-1	566970	424724	420570	514055	450825	429624	740944	449652	656627	669591	700634	706502	-	-
PDP173395	5,12-dihydroxydodeca-6,8,10-trienoic acid	Lipids	Free fatty acids	C12H18O4	227.13	131.08	226.12	[M+H]+	2	-	68904.1	74312	136298	28170.8	57393.6	108670	296265	210642	304060	107729	158776	87442.7	-	-
Walbp07873	12-Oxo phytodienoic acid	Lipids	Free fatty acids	C18H28O3	293.21	81.07	292.204	[M+H]+	1	67204-66-4	15440.3	9230.68	15795.1	21490.1	33485.4	29190.7	6290.9	16513.4	38954.2	28633.9	28275	25411.8	-	-
MW0015225	7-oxo-11-Dodecenoic acid	Lipids	Free fatty acids	C12H20O3	213.15	111.04	212.141	[M+H]+	1	54921-60-7	13904.8	19378.4	16963.9	75571.3	114864	102026	1905.24	1905.24	9526.18	169119	132279	123312	-	-
Safp009309	N-hexanoylsphinganine	Lipids	Free fatty acids	C24H49NO3	400.38	338.34	399.371	[M+H]+	3	-	53935.3	48742.4	49236.9	36503.1	36369.6	43908.3	103671	103397	90747.3	100275	67100	73201.3	-	-
Wacyp09666	6-Hydroxy-3,9-Undecadienoic acid Methyl Ester	Lipids	Free fatty acids	C12H20O3	213.15	111.04	212.141	[M+H]+	1	-	13172.7	14237.3	6326.28	46680.6	35915.6	48809.4	860.847	5220.29	4304.24	93525.2	55301.7	67498.1	-	-
Wcdp006929	(9Z,11E,13E,15Z)-4-Oxo-9,11,13,15-Octadecatetraenoic Acid	Lipids	Free fatty acids	C18H26O3	291.2	207.14	290.188	[M+H]+	2	17699-21-7	11680.1	7099.02	7526.04	30255.6	39577.3	34254.2	9203.37	11532.7	7680.36	17132.8	10785.6	11296.5	-	-
PD1006471	α-kamlolenic acid	Lipids	Free fatty acids	C18H30O3	295.23	67.05	294.219	[M+H]+	3	-	31562	40911.2	37091.8	4949.55	18326.7	7701.16	5773.96	10879.9	9665.67	21240	9772.96	19793.1	-	-
pmn001691	9,12,13-Trihydroxy-10,15-octadecadienoic acid	Lipids	Free fatty acids	C18H32O5	327.22	291.2	328.225	[M-H]-	3	-	16775.4	42248.3	32940.1	41746	60982.4	33277.2	16294.3	17105.9	17315	33691.8	27323.2	29049.2	-	-
Lcsn000415	3-Deoxy-D-glycero-D-galacto-non-2-ulopyranosonate	Lipids	Free fatty acids	C9H16O9	267.07	59.01	268.079	[M-H]-	1	153666-19-4	441138	460032	596579	550868	484855	506034	622156	533937	652588	495540	446458	493771	ko00520,ko01100,ko01250	C20934
mws0237	Azelaic acid	Lipids	Free fatty acids	C9H16O4	187.1	125.1	188.105	[M-H]-	1	123-99-9	687846	880404	598287	296257	319936	196770	989188	1.18634e+06	1.06474e+06	572866	490622	522909	-	C08261
Lmmn003323	2-Hydroxyhexadecanoic acid	Lipids	Free fatty acids	C16H32O3	271.23	225.22	272.235	[M-H]-	1	764-67-0	554496	461815	484375	335977	334343	277165	376961	289658	385005	411549	382189	385900	-	-
pmb2792	13-Hydroxy-6,9,11-octadecatrienoic acid	Lipids	Free fatty acids	C18H30O3	293.21	235.17	294.219	[M-H]-	3	74784-20-6	48194.3	64856	60337.8	60562.2	67906.1	51207.6	15022.3	17178.3	18704.2	47391.8	43738.2	44505.2	-	-
Zbfn013528	Beta-Hydroxypalmitic Acid	Lipids	Free fatty acids	C16H32O3	271.23	225.22	272.235	[M-H]-	1	-	494834	378029	420875	306903	291968	247491	355479	250051	351131	353112	355791	331523	-	-
pmf0293	1-Octadecanol	Lipids	Free fatty acids	C18H38O	269.29	209.23	270.292	[M-H]-	3	112-92-5	20909.4	21690.6	19175.4	18523.8	19081.7	19805.8	15218.6	12581.6	11941.4	18418.5	17223.6	14366.2	-	-
Lmbn005487	12,13-DHOME	Lipids	Free fatty acids	C18H34O4	313.24	251.24	314.246	[M-H]-	2	263399-35-5	146905	115048	173136	301910	247877	242915	52575	40184.9	48191.9	149803	151822	141716	ko00591	C14829
MWSprf135	(15Z)-Tetracosenoic acid	Lipids	Free fatty acids	C24H46O2	365.34	283.26	366.35	[M-H]-	3	506-37-6	68604.4	68141.6	62268.9	56662.6	55927.1	53430.5	66698.5	67821.9	69282.3	64723.9	61784.9	65331.6	ko01040	C08323
Zmyn004732	2(R)-HOT	Lipids	Free fatty acids	C18H30O3	293.21	185.12	294.219	[M-H]-	1	-	145837	183518	107219	34482.2	42845.2	28446.5	29723.8	23944.2	25285.4	66544.2	65490.7	59801.4	ko00592	C16342
Zmyn004676	17-Hydroxylinolenic acid	Lipids	Free fatty acids	C18H30O3	293.21	113.1	294.219	[M-H]-	2	-	68824.4	69879.3	57759.2	33129.7	38836.9	29902.9	29058.6	26884	22672.3	46314.1	37696	46020.1	ko00592	C16346
Safn010965	Porrigenic acid	Lipids	Free fatty acids	C18H30O4	309.21	171.1	310.214	[M-H]-	3	-	84427.6	90388.9	82884.9	42243.9	57370.7	34501.4	22705.7	18740.6	16741	63182.1	45003	49972.2	-	-
Lmln007483	6,9,10-Trihydroxyoctadec-7-enoic acid; Sanleng acid	Lipids	Free fatty acids	C18H34O5	329.23	171.1	330.241	[M-H]-	1	-	965482	1.51193e+06	882190	325714	451902	226194	316255	352432	271048	542173	576084	530523	-	-
pme2827	Hexadecanal	Lipids	Free fatty acids	C16H32O	239.24	223.24	240.245	[M-H]-	3	629-80-1	2.44216e+07	1.71415e+07	1.74441e+07	2.59674e+07	2.61318e+07	2.37537e+07	4.43106e+06	3.59832e+06	3.64818e+06	1.36746e+07	1.32335e+07	1.36083e+07	ko00071	C00517
Lmqn008288	3-Hydroxyoctadecanoic Acid	Lipids	Free fatty acids	C18H36O3	299.26	299.26	300.266	[M-H]-	2	45261-96-9	196772	168728	189791	228329	228226	226869	112093	73166.7	89314.2	164293	152483	146260	-	-
Safn011825	(10E,12Z,15Z)-9-oxooctadeca-10,12,15-trienoic acid	Lipids	Free fatty acids	C18H28O3	291.2	185.12	292.204	[M-H]-	1	125559-74-2	34500.5	33215.7	24484.4	32270.2	41464.9	27891.9	11938.9	6706.41	9593.72	30839.9	23655.5	21948.6	-	-
Rfmb091	9(S)-HODE	Lipids	Free fatty acids	C18H32O3	295.23	195.14	296.235	[M-H]-	1	15514-85-9	394656	412542	368042	202300	245575	206865	132532	140307	130775	218505	194897	191644	ko00591	C14767
MWS5231	Tridecanedioic acid	Lipids	Free fatty acids	C13H24O4	243.16	181.16	244.167	[M-H]-	1	505-52-2	68827.4	82303.9	57987.9	110847	64692.6	51069.1	123664	82753.2	114866	57055.7	52092.9	49713.3	-	-
Lmbn003970	9,12,13-TriHOME	Lipids	Free fatty acids	C18H34O5	329.23	211.14	330.241	[M-H]-	2	97134-11-7	481066	1.34408e+06	651650	347698	444030	237473	186446	203314	172656	411481	432331	411759	ko00591	C14833
pmb2640	Dodecanoic acid	Lipids	Free fatty acids	C12H24O2	199.17	199.17	200.178	[M-H]-	1	143-07-7	348090	247599	223790	565398	847911	639042	321465	195718	204794	435140	338891	321975	ko00061,ko01100,ko01110	C02679
Walbn06565	13-Amino-13-oxotridecanoic acid	Lipids	Free fatty acids	C13H25NO3	242.18	225.15	243.183	[M-H]-	1	-	249866	508864	297654	357331	850370	1.21169e+06	490965	563235	789832	260701	257311	251343	-	-
Sasn010334	3,3,14,14-tetramethylhexadecanedioic acid	Lipids	Free fatty acids	C20H38O4	341.27	279.27	342.277	[M-H]-	2	87272-20-6	50832.2	39314.6	76428.1	259584	195955	237116	6452.18	6825.68	5298.73	84085.7	86210.4	76878.3	-	-
Lmbn005369	13(S)-HODE	Lipids	Free fatty acids	C18H32O3	295.23	195.14	296.235	[M-H]-	1	10219-69-9	233871	236432	206046	131693	154459	133811	73122.4	74137.5	75423.9	129901	121521	113675	ko00591	C14762
Wafn011571	alpha-Hydroxylinoleic acid	Lipids	Free fatty acids	C18H32O3	295.23	195.14	296.235	[M-H]-	1	57818-44-7	208757	216718	182619	99514.8	129761	121999	67949.3	64428.7	64390.6	118110	109353	102077	-	-
Zasn010461	Methyl 14-methylpentadecanoate	Lipids	Free fatty acids	C17H34O2	269.25	269.25	270.256	[M-H]-	3	5129-60-2	250175	314491	271118	180898	189730	179371	107589	100113	86474.1	226815	191362	192035	-	-
mws1489	Octadecanoic acid	Lipids	Free fatty acids	C18H36O2	283.26	283.26	284.272	[M-H]-	3	57-11-4	1.33204e+07	1.05969e+07	1.13928e+07	8.19136e+06	8.57381e+06	1.02516e+07	8.26673e+06	6.68686e+06	4.79854e+06	3.04516e+07	2.65696e+07	2.29586e+07	ko00061,ko01040,ko01100	C01530
Lcfn121170	4,6-diethyl-3,6-dihydroxy-8-methyldodec-4-enoicacid	Lipids	Free fatty acids	C17H32O4	299.22	281.21	300.23	[M-H]-	2	-	15671	10759.1	17019.7	47652.6	29437.9	28543.3	11187.8	5905.76	8848.25	14903.4	13359.5	17594.5	-	-
Sadn017326	Litsealactone B	Lipids	Free fatty acids	C17H26O3	277.18	59.01	278.188	[M-H]-	3	-	23395.8	19805.4	16556.9	18369.1	17198.5	21825.7	16765.4	15302.7	16389.6	20378	18880.4	15500.2	-	-
pmb2789	13S-Hydroperoxy-6Z,9Z,11E-octadecatrienoic acid	Lipids	Free fatty acids	C18H30O4	309.21	209.05	310.214	[M-H]-	3	121107-97-9	136343	65343	88786.8	173927	132937	79265.1	177319	54754.9	122430	53296.7	54186	58437.4	-	-
PDN112145	7-(6-hydroxy-4-pentylcyclohex-2-en-1-yl)heptanoic acid	Lipids	Free fatty acids	C18H32O3	295.23	277.21	296.235	[M-H]-	3	-	2.38861e+06	3.12778e+06	2.33614e+06	637727	860701	560638	499757	545223	450427	1.08533e+06	983262	990863	-	-
pmb2804	(9Z,11E)-(13S)-13-Hydroperoxyoctadeca-9,11-dienoic acid	Lipids	Free fatty acids	C18H32O4	311.22	171.14	312.23	[M-H]-	3	33964-75-9	565854	549145	450522	75632.6	107916	53836.6	89211.6	86917.2	65441.2	188913	185830	181651	ko00591,ko01100	C04717
mws0367	(9Z,12Z,15Z)-Octadecatrienoic acid	Lipids	Free fatty acids	C18H30O2	277.22	277.22	278.225	[M-H]-	2	463-40-1	1.83696e+07	1.60234e+07	2.29698e+07	3.90301e+07	3.15374e+07	3.07578e+07	6.65519e+06	6.47476e+06	8.25022e+06	2.33642e+07	2.01674e+07	1.79933e+07	ko00592,ko01040,ko01100,ko01110	C06427
MWSslk132	Hexadecanedioate	Lipids	Free fatty acids	C16H30O4	285.21	223.21	286.214	[M-H]-	1	505-54-4	256279	143171	157166	87017.2	54448.8	63649.1	34024.8	16212.3	31483.7	69982.5	79763.4	69437	ko00073,ko01100	C19615
Lcsn006335	2-Hydroxymyristic acid	Lipids	Free fatty acids	C14H28O3	243.2	197.19	244.204	[M-H]-	3	2507-55-3	18519.5	21056.2	35648	21446.8	22733	18363.3	14209.3	20812.9	16339.6	20096	18577	17825.3	-	-
Waptn06702	(9S)-Hydroxyoctadecadienoic acid	Lipids	Free fatty acids	C18H32O3	295.23	171.1	296.235	[M-H]-	1	73543-67-6	1.33692e+06	1.67218e+06	1.15673e+06	253639	341776	215722	204459	208407	184489	534532	453898	464769	-	-
Lmyn007883	9,16-Dihydroxypalmitic acid	Lipids	Free fatty acids	C16H32O4	287.22	287.22	288.23	[M-H]-	3	38076-49-2	102337	74660.5	120502	263659	301097	342858	110265	105336	103923	167253	177553	191441	-	-
pmn001694	9,10,13-TriHOME	Lipids	Free fatty acids	C18H34O5	329.23	229.15	330.241	[M-H]-	1	29907-57-1	340902	866400	422117	226301	292850	146458	128380	152306	132257	277783	289160	281736	ko00591	C14835
MWS1900	Undecanedioic acid	Lipids	Free fatty acids	C11H20O4	215.13	153.13	216.136	[M-H]-	3	1852-04-6	38457.8	30614.8	24939.8	30909.2	16173.9	14851.3	58968.2	48365.7	50615.1	24259	20824.4	20832	-	-
mws0366	(6Z,9Z,12Z)-Octadecatrienoic acid	Lipids	Free fatty acids	C18H30O2	277.22	277.22	278.225	[M-H]-	2	506-26-3	1.81676e+07	1.6037e+07	2.28185e+07	3.89366e+07	3.23814e+07	3.17817e+07	6.33353e+06	6.28595e+06	7.55257e+06	2.3978e+07	2.00565e+07	1.79771e+07	ko00591,ko01040,ko01100	C06426
Lmgn007652	9,12,13-Trihydroxy-10-octadecenoic acid	Lipids	Free fatty acids	C18H34O5	329.23	211.13	330.241	[M-H]-	1	-	499265	1.34932e+06	706000	351266	460381	221130	207736	243407	196843	439966	429524	444066	-	-
pmf0297	1-Eicosanol	Lipids	Free fatty acids	C20H42O	297.32	183.21	298.324	[M-H]-	3	629-96-9	122416	45873.6	22299.8	10333	8780.83	11276.3	13825.9	4653.96	9501.71	19576.6	17715.6	22300.1	-	-
Sasn009432	9,10-Dihydroxystearate	Lipids	Free fatty acids	C18H36O4	315.26	297.24	316.261	[M-H]-	3	-	26622.5	24284.1	16820.9	13035.3	12925.7	13871.1	12709	7899.61	12389	15585.9	17358	12799	ko00073	C19622
Zmyn004714	Ricinoleic acid	Lipids	Free fatty acids	C18H34O3	297.24	183.14	298.251	[M-H]-	1	141-22-0	166136	67598.6	36159.3	16311.5	9857.17	11505.6	17435.7	10993.6	9354.3	36428.4	34529.1	24566	-	C08365
Lmbn004685	5S,8R-DiHODE	Lipids	Free fatty acids	C18H32O4	311.22	223.17	312.23	[M-H]-	2	-	16415.3	12069	11484.8	19986.6	23298.3	21158.4	11900.6	14057.4	10319.1	14871.8	10146.2	13008.7	ko00591	C20186
mws2623	cis-Vaccenic acid	Lipids	Free fatty acids	C18H34O2	281.25	281.25	282.256	[M-H]-	1	506-17-2	51806	56627.7	56133.3	52725.2	49158.7	48409.3	36844.1	32366.2	32419.5	48614.7	39741.9	36843.9	-	C21944
Zmpn003368	13(S)-HOT	Lipids	Free fatty acids	C18H30O3	293.21	195.14	294.219	[M-H]-	1	87984-82-5	25437.4	25051.5	23853.4	46192.4	45682.1	43449.3	4064.05	5804.32	10633.3	25072.6	24037.8	27512.5	ko00592	C16316
mws0396	(9E)-Octadecenoic acid	Lipids	Free fatty acids	C18H34O2	281.25	281.25	282.256	[M-H]-	1	112-79-8	284528	340277	308443	261901	250581	263500	244290	230364	229945	247713	262293	202022	-	C01712
Hmqn003054	9,10,11-Trihydroxy-12-octadecenoic acid	Lipids	Free fatty acids	C18H34O5	329.23	311.22	330.241	[M-H]-	1	61911-67-9	20235	40664.5	26712.3	10901.6	12023.3	6701.55	5672.88	8507.64	4950.9	15693.2	12027.3	15185.2	-	-
Wacn005438	Hydroxypentadecenoic acid glucoside	Lipids	Free fatty acids	C21H38O8	477.27	161.04	418.257	[M+CH3COOH-H]-	3	-	50869.9	59657.7	39079.1	53859.7	59567.7	55327.9	14380	45539.6	50722.5	69604.6	36414.5	54331.5	-	-
Sasn008206	(E)-12-hydroxydodec-2-enoic acid	Lipids	Free fatty acids	C12H22O3	213.15	183.14	214.157	[M-H]-	1	-	3647.13	4032.57	5038.03	111606	288758	170196	3768.47	6073.81	5198.38	85317.2	78506.3	74813.8	-	-
Zmjn004133	9(S)-HPODE	Lipids	Free fatty acids	C18H32O4	311.22	293.21	312.23	[M-H]-	3	5502-91-0	300430	221706	353857	16235.7	20078.8	10450.8	49931.8	50871.1	32948.5	101872	91964.1	93952.7	ko00591,ko01100	C14827
Lmmn006932	2-Hydroxy-4-methyl-3-tridecanoyloxypentanoic acid methyl ester	Lipids	Free fatty acids	C20H38O5	357.26	297.24	358.272	[M-H]-	3	-	8181.49	12010.1	14112.1	54718.8	37749.8	41326.8	1636.3	1636.3	1636.3	20293.5	18915.3	17054.6	-	-
Zmyn004449	9-Hydroxy-12-oxo-10(E),15(Z)-octadecadienoic acid	Lipids	Free fatty acids	C18H30O4	309.21	171.1	310.214	[M-H]-	1	-	13458.4	17670.9	6943.21	5624.96	4716.38	3185.9	7215.48	4327.19	4129.97	20272.7	17705.8	15205.1	ko00592,ko01110	C21923
Sasn008742	9,10-dihydroxy-8-oxooctadec-12-enoic acid	Lipids	Free fatty acids	C18H32O5	327.22	309.21	328.225	[M-H]-	2	-	61007.4	36808.1	38785.7	6835.79	5899.78	7412.6	1179.96	1179.96	1179.96	15848.4	17525	12534.2	-	-
Rfmb087	9-Hydroxy-13-oxo-10-octadecenoic Acid	Lipids	Free fatty acids	C18H32O4	311.22	293.21	312.23	[M-H]-	3	-	344417	249320	375102	19557	26754.2	16644.5	46242.5	47783.9	35359.2	99315.1	98068.7	100292	-	-
MWS80006	9-Hydroperoxy-9Z,11E-Octadecadienoic Acid	Lipids	Free fatty acids	C18H32O4	311.22	293.21	312.23	[M-H]-	3	-	113762	65293	113107	9322.99	15095.1	16485.3	20592.5	13345.5	16791.6	41305.9	37188.4	39851.9	-	-
Lmbn005287	(7S,8S)-DiHODE	Lipids	Free fatty acids	C18H32O4	311.22	249.22	312.23	[M-H]-	2	143288-65-7	55141.9	31102.4	37222	8884.06	7603.12	22034.3	1520.62	1520.62	8325.92	20031.7	13354	10195.6	ko00591	C07354
mws0967	Lipoxin A4	Lipids	Free fatty acids	C20H32O5	351.22	271.21	352.225	[M-H]-	3	89663-86-5	19562	4383.41	16755.3	1.66275e+06	1.38241e+06	1.75754e+06	220806	232320	161660	606279	643277	598388	ko00590,ko01100,ko04148	C06314
pmn001686	10,16-Dihydroxyhexadecanoic acid	Lipids	Free fatty acids	C16H32O4	287.22	241.22	288.23	[M-H]-	2	3233-90-7	552.177	552.177	552.177	9878.17	13266.4	12122.8	3301.14	2760.88	3714.74	8891.07	6681.21	6813.28	ko00073	C08285
mws0362	Heptadecanoic acid	Lipids	Free fatty acids	C17H34O2	269.25	269.24	270.256	[M-H]-	3	506-12-7	276034	254480	330071	274876	668107	101553	311344	320604	217324	197056	140312	149101	-	-
pmb2799	12(13)-EpOME	Lipids	Free fatty acids	C18H32O3	295.23	195.14	296.235	[M-H]-	2	6799-85-5	18739.6	23951.8	22928.3	9865.84	8438.22	10433.5	1380.53	1380.53	1380.53	13393	12117.7	6902.65	ko00591,ko01100	C14826
Wahsn05750	12-Oxododecanoic acid glucoside	Lipids	Free fatty acids	C18H32O8	375.2	195.14	376.21	[M-H]-	2	-	30367.9	30367.9	30367.9	331276	441349	409852	30367.9	30367.9	30367.9	151840	156233	165066	-	-
Waqkp05977	2-g-linolenoyl-glycerol	Lipids	Glycerol ester	C21H36O4	353.27	261.22	352.261	[M+H]+	1	-	536701	352294	438422	623591	674611	575600	421117	242637	352137	707670	545808	575423	-	-
Lmhp011562	1-α-Linolenoyl-glycerol	Lipids	Glycerol ester	C21H36O4	353.27	261.22	352.261	[M+H]+	1	-	99837.1	111084	133138	432819	396470	284984	21433.7	29592.8	23380.7	308304	184055	132049	-	-
pmb0296	1-Oleoyl-Sn-Glycerol	Lipids	Glycerol ester	C21H40O4	357.3	265.25	356.293	[M+H]+	1	129784-87-8	844190	542776	589981	174901	230087	144302	144526	105115	150746	491693	353792	344543	-	-
Lmhp008744	1-α-Linolenoyl-glycerol-2,3-di-O-glucoside	Lipids	Glycerol ester	C33H56O14	677.37	261.22	676.367	[M+H]+	2	-	62910.3	35146.3	54141.5	68664.5	74205.3	55416.1	47847.4	37074.5	30524.2	63282	65203.5	72626.2	-	-
Lmsp010763	Monolinolenin	Lipids	Glycerol ester	C21H36O4	353.27	261.22	352.261	[M+H]+	1	75685-85-7	126469	126474	114077	372506	301490	224719	38863.5	56082.4	40383.9	351927	190856	145717	-	-
Hasp010605	MG(18:3(9Z,12Z,15Z)/0:0/0:0)	Lipids	Glycerol ester	C21H36O4	353.27	261.22	352.261	[M+H]+	1	129828-41-7	1.34942e+06	1.04223e+06	974770	1.0509e+06	1.44406e+06	1.11226e+06	697181	384972	532227	1.47456e+06	1.11098e+06	1.12626e+06	-	-
MWSmce549	1-Monomyristin	Lipids	Glycerol ester	C17H34O4	303.25	57.07	302.246	[M+H]+	3	589-68-4	373436	284319	282858	233232	221686	210598	228110	232865	187206	281848	194465	155374	-	-
Lmhp011388	2-α-Linolenoyl-glycerol	Lipids	Glycerol ester	C21H36O4	353.27	261.22	352.261	[M+H]+	1	55268-58-1	110669	109362	135935	473336	422171	319702	24657.1	31876.8	17893.5	320074	198579	144751	-	-
Wcdp010162	1-Monolinolenoyl-Rac-Glycerol	Lipids	Glycerol ester	C21H36O4	353.27	261.22	352.261	[M+H]+	1	18465-99-1	110669	109362	135935	473336	422171	319702	24657.1	31876.8	17893.5	320074	198579	144751	-	-
Lmhp009526	2-α-Linolenoyl-glycerol-1-O-glucoside	Lipids	Glycerol ester	C27H46O9	515.32	261.22	514.314	[M+H]+	1	-	91237.5	58732.5	70672.1	66706.4	92267.2	59674.7	52950.6	22739.8	32144.2	85722	66702.5	61173.1	-	-
Lmhp008513	2-α-Linolenoyl-glycerol-1,3-di-O-glucoside	Lipids	Glycerol ester	C33H56O14	677.37	261.22	676.367	[M+H]+	1	-	36100.2	38780.2	45006.2	88134.9	72362.5	50928.2	54091.3	30056.4	49343.8	56025.3	53845.2	60774.5	-	-
Lmfp009701	Glycerol 9,11,13-octadecatrienoyl ester	Lipids	Glycerol ester	C21H36O4	353.27	261.22	352.261	[M+H]+	1	-	100875	104084	127342	438820	380503	288131	25254.6	31682.4	20073.6	297884	183889	125939	-	-
Lmhp112042	1-Linoleoylglycerol	Lipids	Glycerol ester	C21H38O4	355.28	263.24	354.277	[M+H]+	2	2277-28-3	24079.3	24934.7	21502.4	10172.7	9695.19	6727.55	4162.84	4305.3	3651.46	20193.1	10161.8	10010.3	-	-
Waqkp06484	1-Linolenoylglycerol	Lipids	Glycerol ester	C21H36O4	353.27	261.22	352.261	[M+H]+	1	-	1.19466e+06	965062	933428	1.12426e+06	1.16542e+06	924576	707106	304501	500196	1.43285e+06	937911	983582	-	-
Wcdp010716	Glycidyl Linoleate	Lipids	Glycerol ester	C21H36O3	337.27	95.09	336.266	[M+H]+	1	24305-63-3	21254.9	18864.8	14303	9997.79	9822.82	6554.98	4853.23	6645.43	1403.19	15556	8766.58	8552.11	-	-
Waqkp07598	2-g-Linoleoyl-glycerol	Lipids	Glycerol ester	C21H38O4	355.29	263.24	354.277	[M+H]+	1	-	63436.8	39811	34548.7	8067.07	9823.97	7308.75	14524.2	11057	11603.3	37156.8	26006.6	20918.6	-	-
Lmhp009773	1-α-Linolenoyl-glycerol-3-O-glucoside	Lipids	Glycerol ester	C27H46O9	515.32	261.22	514.314	[M+H]+	1	-	38792.4	36296.1	42242	44814.5	61328.6	64397.9	6309.15	6309.15	6309.15	44372.7	33941	31545.8	-	-
Waqkp07331	1-g-Linoleoyl-glycerol	Lipids	Glycerol ester	C21H38O4	355.29	263.24	354.277	[M+H]+	1	-	67894.7	38153.9	37151.8	2634.85	2634.85	2634.85	14045.5	17790.5	13174.2	33232.7	26461.7	26275.8	-	-
Lmhp009384	1-Linoleoylglycerol-2,3-di-O-glucoside	Lipids	Glycerol ester	C33H58O14	679.39	263.24	678.383	[M+H]+	1	-	26569.1	33824.5	34992.7	2197.64	2197.64	2197.64	14747.6	10988.2	14764.9	28025.6	18247.7	25846.2	-	-
Walbp07705	MG(16:2)	Lipids	Glycerol ester	C19H34O4	327.25	235.21	326.246	[M+H]+	2	-	78284.6	40478.5	118765	5637.19	5637.19	5637.19	5637.19	5637.19	5637.19	35743.2	47525.8	28185.9	-	-
Lmhp009190	2-Linoleoylglycerol-1,3-di-O-glucoside	Lipids	Glycerol ester	C33H58O14	679.39	263.24	678.383	[M+H]+	1	-	16463	13793.6	23078.8	2758.73	2758.73	2758.73	2758.73	2758.73	2758.73	31145.1	14711.3	17182.6	-	-
Lmyn006221	Gingerglycolipid C	Lipids	Glycerol ester	C33H60O14	679.39	397.13	680.398	[M-H]-	3	-	238607	150218	151399	50350.2	53165.8	42011	67866	47476.1	48811.3	99738.6	101014	99166.1	-	-
Wagn012030	2-Palmitoyl-Sn-Glycerol 3-O-Diglucoside	Lipids	Glycerol ester	C31H58O14	653.38	397.14	654.383	[M-H]-	1	-	299088	505200	331245	409003	552143	476445	82878.6	91958	85672.2	344889	339615	325372	-	-
Waptn06085	DGMG 18:3(2n isomer)	Lipids	Glycerol ester	C33H56O14	735.38	397.13	676.367	[M+CH3COO]-	1	-	981464	681147	851425	1.40363e+06	1.6663e+06	1.23317e+06	789970	477782	818527	1.06341e+06	1.08357e+06	1.042e+06	-	-
Waptn05947	DGMG 18:3	Lipids	Glycerol ester	C33H56O14	735.38	397.13	676.367	[M+CH3COO]-	1	-	973509	719123	822776	1.43438e+06	1.62099e+06	1.26352e+06	805348	480582	795510	1.03351e+06	1.10697e+06	1.04165e+06	-	-
Hmyn007081	LysoPG 16:1	Lipids	Glycerol ester	C22H43O9P	481.25	245.04	482.264	[M-H]-	3	-	382685	196242	261863	424532	563152	458465	17074.5	10891.6	18479.7	245159	289202	258851	-	-
Zbfn008434	1-O-Linoleoyl-3-O-galactopyranosyl-L-glycerol	Lipids	Glycerol ester	C27H48O9	515.32	279.23	516.33	[M-H]-	1	-	463122	298242	340568	47117.2	45909.9	35638.2	113377	118456	129539	174363	153722	155881	-	-
Lmyn006011	Gingerglycolipid B	Lipids	Glycerol ester	C33H58O14	677.38	397.13	678.383	[M-H]-	3	88168-90-5	793828	594776	620371	138242	163927	110401	274318	247113	255503	381339	403725	367262	-	-
MWStz396	Gingerglycolipid A	Lipids	Glycerol ester	C33H56O14	675.36	397.13	676.367	[M-H]-	3	145937-22-0	826122	591197	665020	1.36054e+06	1.421e+06	1.1079e+06	639791	427242	649372	1.00019e+06	941516	942377	-	-
Wagn011658	1-Palmitoyl-Sn-Glycerol 3-O-Diglucoside	Lipids	Glycerol ester	C31H58O14	653.38	397.14	654.383	[M-H]-	1	-	91163.6	74340.6	66686.4	60131.1	70574.2	50694.2	7806.56	8208.46	13351.9	48439.1	46217.7	43621	-	-
pmd0152	LysoPA 16:0 (2n isomer)	Lipids	Glycerol ester	C19H39O7P	409.24	153	410.243	[M-H]-	3	-	19722.1	3944.41	3944.41	3944.41	3944.41	3944.41	24912.5	36744.7	48419.5	31181.8	22756.7	26855.7	-	-
pmb2319	LysoPC 15:0	Lipids	LPC	C23H48NO7P	482.32	184.07	481.317	[M+H]+	1	108273-89-8	206274	328777	228671	50206.8	66177.7	55055.7	299269	217785	293253	236511	225375	218883	-	-
pmb0854	LysoPC 18:3	Lipids	LPC	C26H48NO7P	518.32	184.07	517.317	[M+H]+	1	-	3.14595e+06	2.21801e+06	2.56285e+06	4.06728e+06	5.3715e+06	4.27846e+06	1.13107e+07	8.81481e+06	1.25563e+07	6.15615e+06	5.88932e+06	5.79634e+06	-	-
Lmhp008718	LysoPC 17:2	Lipids	LPC	C25H48NO7P	506.32	184.07	505.317	[M+H]+	3	-	143511	90622.2	52338.7	28571.2	43697.2	25342.4	127659	99246.2	163669	123880	111902	117218	-	-
pmb0865	LysoPC 18:3(2n isomer)	Lipids	LPC	C26H48NO7P	518.32	184.07	517.317	[M+H]+	1	-	1.00164e+07	6.41125e+06	8.01844e+06	8.09196e+06	1.34312e+07	9.39365e+06	2.57481e+07	1.97542e+07	3.05805e+07	2.09802e+07	2.08984e+07	2.15184e+07	-	-
pmp001273	LysoPC 18:2	Lipids	LPC	C26H50NO7P	520.34	184.07	519.332	[M+H]+	2	-	1.25898e+07	1.1078e+07	1.11334e+07	4.15641e+06	5.50308e+06	3.70585e+06	3.11278e+07	2.56339e+07	3.63493e+07	1.89579e+07	1.73188e+07	1.70692e+07	-	-
Lmhp009129	LysoPC 15:0(2n isomer)	Lipids	LPC	C23H48NO7P	482.32	184.07	481.317	[M+H]+	1	-	280378	464230	319381	84507.2	113244	64601.7	410945	290358	420610	322240	307108	299768	-	-
pmb0855	LysoPC 16:0	Lipids	LPC	C24H50NO7P	496.34	184.07	495.332	[M+H]+	1	17364-16-8	1.06908e+07	1.05774e+07	1.00559e+07	7.22314e+06	1.13439e+07	7.6128e+06	1.67521e+07	1.32949e+07	1.8458e+07	1.65738e+07	1.34928e+07	1.24227e+07	-	-
Lmhp008833	LysoPC 16:1(2n isomer)	Lipids	LPC	C24H48NO7P	494.32	184.07	493.317	[M+H]+	1	-	587734	406908	268869	137420	184833	128136	1.83575e+06	1.25716e+06	1.91252e+06	867749	796786	821619	-	-
pmd0132	LysoPC 16:0(2n isomer)	Lipids	LPC	C24H50NO7P	496.34	184.07	495.332	[M+H]+	1	-	9.45216e+06	9.16205e+06	8.22266e+06	6.86326e+06	9.41348e+06	6.68975e+06	1.52141e+07	1.18661e+07	1.59733e+07	1.49779e+07	1.21923e+07	1.10835e+07	-	-
pmp001251	LysoPC 18:2(2n isomer)	Lipids	LPC	C26H50NO7P	520.34	184.07	519.332	[M+H]+	1	-	4.76557e+07	3.74361e+07	3.56541e+07	7.52875e+06	1.09191e+07	6.5731e+06	6.67937e+07	5.10343e+07	6.65781e+07	4.80798e+07	4.69564e+07	4.43492e+07	-	-
Lmhp009590	LysoPC 17:1	Lipids	LPC	C25H50NO7P	508.34	184.07	507.332	[M+H]+	1	-	337472	255305	191327	212140	284340	186334	217334	144552	235199	292501	254735	232922	-	-
Safp021800	LPC(18:1/0:0)	Lipids	LPC	C26H53NO7P+	522.35	184.08	522.356	[M]+	1	3542-29-8	1.61369e+07	1.2999e+07	1.21375e+07	4.55459e+06	6.28777e+06	4.32175e+06	2.09947e+07	1.33484e+07	2.02191e+07	1.77456e+07	1.44083e+07	1.34403e+07	-	-
Lmhp010190	LysoPC 18:1(2n isomer)	Lipids	LPC	C26H52NO7P	522.36	184.07	521.348	[M+H]+	1	-	1.56152e+07	1.33038e+07	1.2623e+07	4.67155e+06	6.28642e+06	4.34306e+06	2.12424e+07	1.33868e+07	2.0717e+07	1.67926e+07	1.47435e+07	1.34142e+07	-	-
mws0126	LysoPC 18:0	Lipids	LPC	C26H54NO7P	524.37	184.07	523.364	[M+H]+	1	19420-57-6	251475	171313	198411	198629	255153	174202	1.39029e+06	925917	1.36408e+06	756269	624490	555119	-	-
pmp001281	LysoPC 18:1	Lipids	LPC	C26H52NO7P	522.36	184.07	521.348	[M+H]+	1	-	2.63569e+06	2.35157e+06	2.50963e+06	1.09182e+06	1.79461e+06	1.21698e+06	5.98963e+06	3.63773e+06	5.68e+06	3.54282e+06	2.49745e+06	2.54256e+06	-	-
pmd0130	LysoPC 14:0	Lipids	LPC	C22H46NO7P	468.31	184.07	467.301	[M+H]+	3	20559-16-4	77078.1	61011.4	50612.4	32395.7	61832.6	32195.4	252006	237579	349876	219584	236769	181863	-	-
pmb2406	LysoPC 17:0	Lipids	LPC	C25H52NO7P	510.36	184.07	509.348	[M+H]+	2	50930-23-9	185494	186151	145297	72112.2	128365	82702.7	233558	147142	263661	239661	208133	170573	-	-
pmb2260	LysoPC 15:1	Lipids	LPC	C23H46NO7P	480.31	184.07	479.301	[M+H]+	3	-	45990.6	66711.5	47089.9	14901.6	33757.4	14576.6	57221	39168.5	63720	58813.4	71859.9	54995.8	-	-
Lmhp007598	LysoPC 19:2(2n isomer)	Lipids	LPC	C27H52NO7P	534.36	184.07	533.348	[M+H]+	3	-	51468	39304.7	25116.6	30298.7	64172.3	37349.4	120090	117640	200168	108560	65976.1	72917	-	-
Zken00392	1-(9Z-octadecenoyl)-sn-glycero-3-phosphocholine	Lipids	LPC	C26H52NO7P	544.34	485.26	521.348	[M+Na]+	1	-	75504.4	75729	52752.8	18464	21624.5	14897.2	83567.1	47484.1	71812.8	100251	61527.9	46783.2	-	-
pmp001270	LysoPC 16:1	Lipids	LPC	C24H48NO7P	494.32	184.07	493.317	[M+H]+	1	76790-27-7	179181	139631	82228.4	53145.2	74597.5	68387.3	390895	322971	524689	253571	221541	269208	-	-
pma1303	LysoPC 16:2	Lipids	LPC	C24H46NO7P	492.31	184.07	491.301	[M+H]+	3	-	71377.7	38170.3	29143.1	5828.62	5828.62	5828.62	66953.5	52753.4	72929.7	41126.7	59510	45003	-	-
pmb0863	LysoPC 16:2(2n isomer)	Lipids	LPC	C24H46NO7P	492.31	184.07	491.301	[M+H]+	3	-	73142	36167.2	18237.1	2340.26	11701.3	2340.26	87916.2	41504.8	85074	51824.5	54982.6	57890	-	-
Lmhp011549	LysoPC 20:1	Lipids	LPC	C28H56NO7P	550.39	184.07	549.379	[M+H]+	2	-	22365.8	17012.4	21458.3	3402.48	3402.48	3402.48	73031.8	59825.7	84109.5	38624.1	35949.4	40832.3	-	-
pmb0883	1-Octadecanoyl-sn-glycero-3-phosphoethanolamine	Lipids	LPE	C23H48NO7P	482.32	341.31	481.317	[M+H]+	3	69747-55-3	104401	78250.5	72958.8	51453.8	55260.9	33083.1	239141	162613	221822	216008	157386	111223	-	C21484
Lmhp009769	LysoPE 17:1	Lipids	LPE	C22H44NO7P	466.29	325.27	465.286	[M+H]+	3	-	91008.7	56349.2	57232.8	22644.6	21810.7	25731.3	30679.2	24577.8	43299.5	52848.5	48708.2	42508.5	-	-
Lmhp008885	LysoPE 15:0(2n isomer)	Lipids	LPE	C20H42NO7P	440.28	299.26	439.27	[M+H]+	1	-	107241	157454	110735	24841.8	40339.8	19648.9	122794	109489	178677	138238	121184	111355	-	-
mws0289	LysoPE 18:1	Lipids	LPE	C23H46NO7P	480.31	339.29	479.301	[M+H]+	3	89576-29-4	3.83813e+06	2.73006e+06	3.46063e+06	607108	756217	589146	3.54342e+06	2.11882e+06	3.99471e+06	3.68441e+06	3.02126e+06	2.52931e+06	-	-
pmb0876	LysoPE 16:0	Lipids	LPE	C21H44NO7P	454.29	313.27	453.286	[M+H]+	1	53862-35-4	4.06979e+06	4.07188e+06	3.85065e+06	2.17304e+06	3.36746e+06	2.13507e+06	8.7327e+06	7.32647e+06	8.60701e+06	7.58942e+06	5.93596e+06	5.44768e+06	-	-
Lmhp008589	LysoPE 18:3(2n isomer)	Lipids	LPE	C23H42NO7P	476.28	335.26	475.27	[M+H]+	1	-	3.83428e+06	2.51489e+06	3.40715e+06	2.22619e+06	2.64594e+06	2.06567e+06	9.40739e+06	6.70648e+06	1.09584e+07	7.42707e+06	7.00284e+06	6.61496e+06	-	-
Lmhp008801	LysoPE 18:3	Lipids	LPE	C23H42NO7P	476.28	335.26	475.27	[M+H]+	2	-	845809	570613	904162	670118	987337	768635	1.59187e+06	1.4013e+06	1.85644e+06	1.11594e+06	1.08039e+06	1.00775e+06	-	-
Lmhp008337	LysoPE 14:0(2n isomer)	Lipids	LPE	C19H40NO7P	426.26	285.24	425.254	[M+H]+	2	-	17636.2	29691.3	17568.8	7255.32	19409.3	8787.78	86443.6	57008.6	119532	62147.7	46356.6	53971.8	-	-
pmb0874	LysoPE 18:2(2n isomer)	Lipids	LPE	C23H44NO7P	478.29	337.27	477.286	[M+H]+	1	-	3.14105e+07	2.54111e+07	3.01147e+07	3.84299e+06	5.34067e+06	3.61321e+06	5.24039e+07	3.94116e+07	5.4394e+07	4.0195e+07	3.81698e+07	3.67083e+07	-	-
pmd0160	LysoPE 16:0(2n isomer)	Lipids	LPE	C21H44NO7P	454.29	313.27	453.286	[M+H]+	3	-	3.98646e+06	4.17683e+06	3.81927e+06	2.18514e+06	3.28609e+06	2.07673e+06	8.63658e+06	7.54769e+06	8.99517e+06	7.39977e+06	5.65143e+06	5.27866e+06	-	-
Lmhp009464	LysoPE 17:1(2n isomer)	Lipids	LPE	C22H44NO7P	466.29	325.27	465.286	[M+H]+	3	-	74165	45481.3	36931.9	13654.4	24771.7	20908	41392	18446	24608.1	47961.1	36016.8	43314.2	-	-
pmb0881	LysoPE 18:2	Lipids	LPE	C23H44NO7P	478.29	337.27	477.286	[M+H]+	2	-	7.52871e+06	6.44683e+06	6.78514e+06	1.61611e+06	2.01035e+06	1.42049e+06	1.13309e+07	9.09161e+06	1.22767e+07	6.51343e+06	5.90987e+06	5.80364e+06	-	-
Lmhp009187	LysoPE 15:0	Lipids	LPE	C20H42NO7P	440.28	299.26	439.27	[M+H]+	1	-	97437.8	134069	115763	19526	36570.5	18768	133250	98866.8	130661	158006	118877	119997	-	-
pmb0856	LysoPE 18:1(2n isomer)	Lipids	LPE	C23H46NO7P	480.31	339.29	479.301	[M+H]+	3	-	4.67934e+06	3.63107e+06	4.54199e+06	920369	1.10986e+06	751857	4.95081e+06	3.02645e+06	5.38522e+06	4.79028e+06	4.16355e+06	3.93782e+06	-	-
pmb0864	LysoPE 14:0	Lipids	LPE	C19H40NO7P	426.26	285.24	425.254	[M+H]+	2	-	24098.6	40768.8	29392.3	17852.7	17622.8	9752.05	104012	103117	162271	89691.3	60534.2	67101.1	-	-
Lmhp010162	LysoPE 17:0	Lipids	LPE	C22H46NO7P	468.31	327.29	467.301	[M+H]+	2	-	57945	54147.6	48025.8	16463.3	31509.6	20475.9	79700.4	49008.4	92404.2	85215	49728.7	35372.6	-	-
Lmhp008763	LysoPE 16:1(2n isomer)	Lipids	LPE	C21H42NO7P	452.28	311.26	451.27	[M+H]+	1	-	92719	68523.9	49561.5	13863.1	11293.2	7220.48	178330	144311	274480	135358	118145	98217.8	-	-
Lcsp013328	linoleoyl ethanolamine	Lipids	LPE	C20H37NO2	324.29	62.06	323.282	[M+H]+	2	68171-52-8	8777.18	11854.4	7244.99	4656.36	4978.44	6693.51	6901.47	4678.9	6296.45	10514.5	7891.52	4427.18	-	-
Lmhp008688	LysoPE 20:5	Lipids	LPE	C25H42NO7P	500.28	359.26	499.27	[M+H]+	3	-	40428.8	17858.1	32718.4	3571.62	3571.62	3571.62	35712.3	32060.5	41648.9	60231.4	43082.6	40076.7	-	-
Lmhp009034	LysoPE 16:1	Lipids	LPE	C21H42NO7P	452.28	311.26	451.27	[M+H]+	1	-	18820.7	19803.8	29119.4	16417.8	11839.3	12922.8	124019	80227.9	128489	57963.8	37789.6	48249.3	-	-
Waln011704	1-(2,3-dihydroxypropoxy)-3-(((2-(dimethylamino)ethoxy)(hydroxy)phosphoryl)oxy)propan-2-yl (Z)-14-Octadecenoic Acid	Lipids	LPE	C28H56NO9P	580.36	281.25	581.369	[M-H]-	1	-	370083	281514	266518	93118.8	109389	89995	585997	380380	512379	341341	295248	297325	-	-
Waln011222	2-(2,3-dihydroxypropoxy)-3-(((2-(dimethylamino)ethoxy)(hydroxy)phosphoryl)oxy)propyl palmitate	Lipids	LPE	C26H54NO9P	554.34	255.23	555.354	[M-H]-	1	-	552270	545165	517121	379330	506447	382521	1.04014e+06	824386	1.04571e+06	785065	658609	660951	-	-
Walbn07570	1-(((2-(dimethylamino)ethoxy)(hydroxy)phosphoryl)oxy)-3-hydroxypropan-2-yl (9Z,12Z,15E)-octadeca-9,12,15-trienoate	Lipids	LPE	C25H46NO7P	502.29	277.22	503.301	[M-H]-	1	-	50904.8	34508.1	34664.6	36982.3	34115.8	35565.3	147101	125170	173872	74126.5	74506.6	68186.7	-	-
Waln010449	1-(2,3-dihydroxypropoxy)-3-(((2-(dimethylamino)ethoxy)(hydroxy)phosphoryl)oxy)propan-2-yl (E)-hexadec-9-enoate	Lipids	LPE	C26H52NO9P	552.33	253.22	553.338	[M-H]-	2	-	44453.8	33415.2	16084.2	9718.95	12084.6	6327	148648	103625	161374	63120.5	57631.6	56164.1	-	-
Waln010192	2-(2,3-dihydroxypropoxy)-3-(((2-(dimethylamino)ethoxy)(hydroxy)phosphoryl)oxy)propyl (8E,11Z,14Z)-octadeca-8,11,14-trienoate	Lipids	LPE	C28H52NO9P	576.33	277.22	577.338	[M-H]-	1	-	732074	534092	477872	465011	578433	448723	2.05146e+06	1.51273e+06	2.0917e+06	1.08361e+06	1.03526e+06	1.01609e+06	-	-
Waln011009	2-(2,3-dihydroxypropoxy)-3-(((2-(dimethylamino)ethoxy)(hydroxy)phosphoryl)oxy)propyl (11Z,14Z)-octadeca-11,14-dienoate	Lipids	LPE	C28H54NO9P	578.34	279.23	579.354	[M-H]-	1	-	3.24758e+06	2.48491e+06	1.96511e+06	428856	559933	369120	5.16256e+06	3.7645e+06	4.84709e+06	2.98376e+06	2.75067e+06	2.60013e+06	-	-
WaYn010475	2-(2,3-dihydroxypropoxy)-3-(((2-(dimethylamino)ethoxy)(hydroxy)phosphoryl)oxy)propan-2-yl (E)-hexadec-9-enoate	Lipids	LPE	C26H52NO9P	552.33	253.22	553.338	[M-H]-	3	-	42820.9	26669.1	21533.5	7364.81	11071	6945.4	136348	95979.5	151724	59014.6	55151.5	46461.3	-	-
Walbn08060	1-(((2-(dimethylamino)ethoxy)(hydroxy)phosphoryl)oxy)-3-hydroxypropan-2-yl (9Z,12Z)-octadeca-9,12-dienoate	Lipids	LPE	C25H48NO7P	504.31	279.24	505.317	[M-H]-	1	-	308295	237529	180012	39782.5	63558.4	35110.2	458960	318160	419596	255568	223095	199542	-	-
WaYn011395	2-(2,3-dihydroxypropoxy)-3-(((2-(dimethylamino)ethoxy)(hydroxy)phosphoryl)oxy)propan-2-yl (Z)-14-Octadecenoic Acid	Lipids	LPE	C28H56NO9P	580.36	281.25	581.369	[M-H]-	1	-	355265	325232	293524	93365.6	102892	88487.9	602829	390019	528808	337015	302286	293150	-	-
Waln009920	1-(2,3-dihydroxypropoxy)-3-(((2-(dimethylamino)ethoxy)(hydroxy)phosphoryl)oxy)propan-2-yl (8E,11Z,14Z)-octadeca-8,11,14-trienoate	Lipids	LPE	C28H52NO9P	576.33	277.22	577.338	[M-H]-	1	-	728155	526120	489739	460757	550183	427505	1.99397e+06	1.51311e+06	2.08319e+06	1.12816e+06	1.03084e+06	999373	-	-
Walbn07770	3-(((2-(dimethylamino)ethoxy)(hydroxy)phosphoryl)oxy)-2-hydroxypropyl (9Z,12Z,15E)-octadeca-9,12,15-trienoate	Lipids	LPE	C25H46NO7P	502.29	277.22	503.301	[M-H]-	1	-	50866.8	38035.1	35077.4	34293.8	36595.4	30711.9	168067	136355	159845	67351.6	73706.2	79504.7	-	-
Walbn08189	3-(((2-(dimethylamino)ethoxy)(hydroxy)phosphoryl)oxy)-2-hydroxypropyl (9Z,12Z)-octadeca-9,12-dienoate	Lipids	LPE	C25H48NO7P	504.31	279.23	505.317	[M-H]-	1	-	281906	225451	167861	47885.9	64223.6	33927	412103	347878	420905	261399	238904	221842	-	-
Waln011524	1-(2,3-dihydroxypropoxy)-3-(((2-(dimethylamino)ethoxy)(hydroxy)phosphoryl)oxy)propan-2-yl palmitate	Lipids	LPE	C26H54NO9P	554.35	255.23	555.354	[M-H]-	1	-	574589	593810	498499	372571	493822	355950	1.03107e+06	821617	1.01549e+06	767538	684399	650075	-	-
Waln010743	1-(2,3-dihydroxypropoxy)-3-(((2-(dimethylamino)ethoxy)(hydroxy)phosphoryl)oxy)propan-2-yl (11Z,14Z)-octadeca-11,14-dienoate	Lipids	LPE	C28H54NO9P	578.35	279.23	579.354	[M-H]-	1	-	3.3341e+06	2.48438e+06	1.99864e+06	463416	553792	377111	5.27761e+06	3.8144e+06	4.97152e+06	2.98567e+06	2.72971e+06	2.69226e+06	-	-
mws0120	sn-Glycero-3-phosphocholine	Lipids	PC	C8H20NO6P	258.11	104.11	257.103	[M+H]+	3	28319-77-9	188768	164733	111979	46502.8	31959.2	29082.3	46310.4	37622.6	31623.4	52048.9	67224.6	62138.4	ko00564,ko00565	C00670
Walp007190	2-AminoicoSane-1,5,7,19-tetraol	Lipids	Sphingolipids	C20H43NO4	362.33	300.29	361.319	[M+H]+	1	-	735933	652595	724612	717403	740175	844099	1.41837e+06	1.32964e+06	1.52812e+06	1.20121e+06	1.19105e+06	1.14897e+06	-	-
Walp007043	2-Aminohexadecane-1,4-diol	Lipids	Sphingolipids	C16H35NO2	274.27	88.08	273.267	[M+H]+	1	-	4.08097e+06	3.36758e+06	3.88671e+06	3.65422e+06	3.47396e+06	3.82564e+06	3.98334e+06	4.26313e+06	4.34523e+06	5.15444e+06	3.9835e+06	4.11962e+06	-	-
Walp009429	2-AminodocoSane-1,5,21-triol	Lipids	Sphingolipids	C22H47NO3	374.36	312.33	373.356	[M+H]+	1	-	373512	429843	454261	387446	406818	403870	606520	597252	624387	1.15751e+06	1.03296e+06	1.07441e+06	-	-
Wasyqp6350	Dehydrophytosphingosine	Lipids	Sphingolipids	C18H37NO3	316.29	60.04	315.277	[M+H]+	1	-	1.39061e+06	1.65846e+06	919318	2.01114e+06	2.08365e+06	2.12391e+06	2.52948e+06	2.6273e+06	3.11661e+06	2.2815e+06	2.31935e+06	2.73374e+06	-	-
Walp009431	2-aminotetracoSane-1,5,21,23-tetraol	Lipids	Sphingolipids	C24H51NO4	418.39	356.35	417.382	[M+H]+	1	-	28596.4	41385	47006.1	38031.7	43869.7	33792.3	76283.4	71143.3	67658.3	117478	134946	147566	-	-
PD0462863	2-aminooctadec-12-ene-1,3,4-triol	Lipids	Sphingolipids	C18H37NO3	316.29	60.04	315.277	[M+H]+	1	-	1.40352e+06	1.47692e+06	822289	1.95671e+06	2.2061e+06	2.13878e+06	2.44496e+06	2.64185e+06	3.51246e+06	2.66018e+06	2.09289e+06	2.44646e+06	-	-
WaYp007721	2-Aminohexadecane-1,16,16-triol	Lipids	Sphingolipids	C16H35NO3	290.27	242.25	289.262	[M+H]+	2	-	202360	195966	194373	122366	121217	126066	61901.8	68095.9	59772.2	181191	142192	147074	-	-
WaYp006462	2-Aminohexadecane-1,5,15-triol	Lipids	Sphingolipids	C16H35NO3	290.27	228.23	289.262	[M+H]+	3	-	324468	252907	341884	373994	339086	413776	337617	311418	278843	376021	310989	347122	-	-
Walp008102	2-Aminooctadecane-1,4-diol	Lipids	Sphingolipids	C18H39NO2	302.31	88.08	301.298	[M+H]+	1	-	579547	465334	479553	455499	506011	493404	596584	651563	571885	693953	631223	642808	-	-
WaYp007548	2-Aminotetradecan-1-ol	Lipids	Sphingolipids	C14H31NO	230.25	62.06	229.241	[M+H]+	1	-	28880	23289.6	29449.1	23846.8	24408.7	22261.1	25917.5	26348.6	21981.2	31087.7	31023.9	32442.5	-	-
Wasyqp5995	2-Aminooctadecane-1,5,17-triol	Lipids	Sphingolipids	C18H39NO3	318.3	256.26	317.293	[M+H]+	1	-	7.97448e+06	6.35202e+06	8.19983e+06	8.44317e+06	7.34637e+06	8.17671e+06	1.05604e+07	1.2065e+07	1.10188e+07	1.05567e+07	1.03404e+07	1.10164e+07	-	-
WaYp007695	2-Aminooctadecane-1,16,18,18-tetraol	Lipids	Sphingolipids	C18H39NO4	334.3	242.25	333.288	[M+H]+	3	-	105579	70731.7	98342.8	50691	53888.3	40507.4	19910.9	14359	19239.7	55167.7	57837.7	53669.9	-	-
Walp007182	2-Aminohexadecane-1,15-diol	Lipids	Sphingolipids	C16H35NO2	274.27	88.08	273.267	[M+H]+	1	-	3.96056e+06	3.30942e+06	3.77851e+06	3.84689e+06	3.66658e+06	3.90012e+06	3.92518e+06	4.42603e+06	3.98575e+06	4.8544e+06	4.00865e+06	4.24601e+06	-	-
Walp004906	2-Aminotetradecane-1,11,13-triol	Lipids	Sphingolipids	C14H31NO3	262.24	88.08	261.23	[M+H]+	3	-	98030.9	77348.9	133500	151524	104596	95720.8	134901	88697.3	91041.7	79092.6	71862.7	76447.2	-	-
pmb2221	Phytosphingosine	Lipids	Sphingolipids	C18H39NO3	318.3	60.04	317.293	[M+H]+	2	554-62-1	866829	532507	318058	343805	391875	312997	1.25699e+06	1.40042e+06	1.69023e+06	1.03799e+06	1.01896e+06	990993	ko00600,ko01100	C12144
Lmbp005578	4-Hydroxy-8-sphingenine	Lipids	Sphingolipids	C18H37NO3	316.28	60.04	315.277	[M+H]+	1	-	1.53823e+06	1.56543e+06	757748	2.04188e+06	2.2572e+06	2.2035e+06	2.46328e+06	2.23657e+06	3.40818e+06	2.66599e+06	2.39779e+06	2.76092e+06	-	-
Walbp06501	C16 phytosphingosine	Lipids	Sphingolipids	C16H35NO3	290.27	242.25	289.262	[M+H]+	2	-	237974	196871	206468	163513	128028	117383	54976	52397	78323	176122	151672	163164	-	-
Walp007214	2-Aminohexadecane-1,5,6-triol	Lipids	Sphingolipids	C16H35NO3	290.27	88.08	289.262	[M+H]+	3	-	50112.4	20669.9	36337.6	27876.2	21239.5	22365	10913.7	19367.8	11504	26815.5	30205.7	33978.2	-	-
Walp008158	2-AminoicoSane-1,5,19-triol	Lipids	Sphingolipids	C20H43NO3	346.33	88.08	345.324	[M+H]+	1	-	31404	23063.9	37987.8	25961.2	32639.1	24722.5	52212.2	53163.8	55867.8	54191.2	48629.4	49512.3	-	-
Walp006011	2-Aminotetradecane-1,4-diol	Lipids	Sphingolipids	C14H31NO2	246.24	88.08	245.236	[M+H]+	3	-	303826	210611	258253	224492	211710	226609	274713	313771	240346	223300	200135	218155	-	-
Lmqp006559	2-Amino-1,3-eicosanediol	Lipids	Sphingolipids	C20H43NO2	330.34	312.33	329.329	[M+H]+	1	-	493531	425598	368269	384973	329856	1.01332e+06	446921	454053	414900	577576	468117	355688	-	-
Walp007192	2-aminodocoSane-1,6,19,20,21-pentaol	Lipids	Sphingolipids	C22H47NO5	406.35	300.29	405.345	[M+H]+	3	-	97578.2	95968.7	113126	85566.7	82348.4	98624.5	263215	274797	305206	223920	240652	210334	-	-
Walp004752	2-Aminododecane-1,4-diol	Lipids	Sphingolipids	C12H27NO2	218.21	88.08	217.204	[M+H]+	1	-	510543	439104	557094	435762	423548	227503	496707	566117	276042	370936	360011	351400	-	-
pmp001264	Hexadecylsphingosine	Lipids	Sphingolipids	C16H35NO2	274.27	256.27	273.267	[M+H]+	1	-	3.53858e+06	2.98138e+06	3.17415e+06	3.28966e+06	2.99885e+06	3.18993e+06	3.39271e+06	3.60405e+06	3.54823e+06	4.22246e+06	3.73537e+06	3.55458e+06	-	-
Walp008255	2-aminodocoSane-1,5,7,21-tetraol	Lipids	Sphingolipids	C22H47NO4	390.36	328.32	389.351	[M+H]+	1	-	39217.1	27162.3	41131	31757.5	29724.5	44038.3	81211.6	91917.8	94165.5	74936.2	83450.5	92156.6	-	-
Walp007095	2-Amino-7-methyltridecan-1-ol	Lipids	Sphingolipids	C14H31NO	230.25	62.06	229.241	[M+H]+	1	-	27820.2	20895.6	29391	23856.3	20428	22688.8	17500.3	27651.4	24451.4	36328.9	23808.2	27926.1	-	-
WaYp005128	2-Aminotetradecane-1,5,13-triol	Lipids	Sphingolipids	C14H31NO3	262.24	200.2	261.23	[M+H]+	3	-	174816	225500	162384	146184	236892	216198	149161	305260	128060	229282	172911	254587	-	-
Walp007738	14-Amino-15-hydroxy-11-methylpentadecanoic acid	Lipids	Sphingolipids	C16H33NO3	288.25	88.08	287.246	[M+H]+	3	-	15256.6	13164.2	20740.5	12572.3	14660.7	15924	1888.25	13148.5	9441.25	18410.1	16720.9	16364.4	-	-
ML10195036	3-Dehydrosphinganine	Lipids	Sphingolipids	C18H37NO2	300.3	60.05	299.282	[M+H]+	2	16105-69-4	32587.6	36516.7	26829.5	8398.74	10433.8	6775.08	87699.3	27161.4	86913.6	50615.4	43192.9	43568.2	ko00600,ko01100	C02934
Lmcp002302	N6-(2-Hydroxyethyl)adenosine	Nucleotides and derivatives	Nucleotides and derivatives	C12H17N5O5	312.13	180.09	311.123	[M+H]+	3	4338-48-1	68677.2	42977.8	76541.4	346466	288454	282876	61408.6	64340.1	74214	159528	161410	152484	-	-
pme3967	2-(Dimethylamino)guanosine	Nucleotides and derivatives	Nucleotides and derivatives	C12H17N5O5	312.13	180.09	311.123	[M+H]+	3	2140-67-2	68677.2	42977.8	76541.4	346466	288454	282876	61408.6	64340.1	74214	159528	161410	152484	-	-
Lmqp000329	Aminoimidazole ribotide	Nucleotides and derivatives	Nucleotides and derivatives	C8H14N3O7P	296.07	104.11	295.057	[M+H]+	1	25635-88-5	436787	275887	228038	80337.9	81023	103996	105080	92049.8	107637	185801	105452	144083	ko00230,ko00730,ko00860,ko01100,ko01110,ko01240	C03373
pmc0066	2'-Deoxyinosine 5'-phosphate	Nucleotides and derivatives	Nucleotides and derivatives	C10H13N4O7P	333.06	137.05	332.052	[M+H]+	3	3393-18-8	485213	374046	790265	223028	343536	249623	469843	358498	269025	534549	379891	420943	ko00230,ko01232	C06196
pme3732	Cytidine	Nucleotides and derivatives	Nucleotides and derivatives	C9H13N3O5	244.09	112.05	243.085	[M+H]+	3	65-46-3	153611	142049	186985	197588	155627	179836	667370	495978	431809	417850	267041	295127	ko00240,ko01100,ko01232,ko02010	C00475
MWSmce333	Isoguanosine	Nucleotides and derivatives	Nucleotides and derivatives	C10H13N5O5	284.1	152.06	283.092	[M+H]+	3	1818-71-9	295180	273573	250484	647621	558232	587028	1.02735e+06	1.11747e+06	961269	837013	630886	648075	-	C08432
MWS2027	Barbiturate	Nucleotides and derivatives	Nucleotides and derivatives	C4H4N2O3	129.03	69	128.022	[M+H]+	3	67-52-7	2.32797e+06	1.6222e+06	1.27658e+06	766163	524710	553839	1.44714e+07	1.31379e+07	1.54742e+07	9.52185e+06	8.04878e+06	8.77e+06	ko00240,ko01100	C00813
pmb0530	NAD+	Nucleotides and derivatives	Nucleotides and derivatives	C21H27N7O14P2	664.12	136.06	663.109	[M+H]+	3	53-84-9	81365.1	70178.5	46230.2	63772.9	50426	45014	14468.6	14693.5	14938.2	61162.4	28105.2	33840.3	ko00190,ko00730,ko00760,ko01100,ko01240,ko04148	C00003
pmb0981	AMP	Nucleotides and derivatives	Nucleotides and derivatives	C10H14N5O7P	348.07	136.06	347.063	[M+H]+	3	61-19-8	374262	363276	145859	93394.3	95501.3	185962	138082	92544	125620	84125.6	126094	130335	ko00230,ko00908,ko01100,ko01110,ko01232,ko01240	C00020
MW0103387	AICA ribonucleotide	Nucleotides and derivatives	Nucleotides and derivatives	C9H15N4O8P	361.05	85.03	338.063	[M+Na]+	3	3031-94-5	242897	307160	213287	462094	558047	450897	421114	407379	395569	447064	471682	483608	ko00230,ko00340,ko01100,ko01110	C04677
Sadp001874	Methylthioadenosine sulfoxide	Nucleotides and derivatives	Nucleotides and derivatives	C11H15N5O4S	314.09	136.06	313.084	[M+H]+	3	3387-65-3	239201	164996	191562	348612	246244	357114	320150	287007	301213	313666	211261	268860	-	-
pme1474	5'-Methylthioadenosine	Nucleotides and derivatives	Nucleotides and derivatives	C11H15N5O3S	298.1	136.06	297.09	[M+H]+	1	2457-80-9	3.45491e+06	2.34536e+06	2.42905e+06	9.69923e+06	8.39316e+06	9.3077e+06	1.03237e+07	1.02721e+07	9.89373e+06	8.32609e+06	7.13851e+06	7.74657e+06	ko00270,ko00908,ko01100	C00170
pme1178	Guanosine	Nucleotides and derivatives	Nucleotides and derivatives	C10H13N5O5	284.1	152.06	283.092	[M+H]+	3	118-00-3	2.76932e+06	1.91491e+06	2.34191e+06	3.88664e+06	5.0184e+06	4.20784e+06	1.00571e+07	1.12538e+07	1.20648e+07	6.25083e+06	5.5964e+06	5.22836e+06	ko00230,ko01100,ko01232,ko02010	C00387
pmc0281	Ribosyladenosine	Nucleotides and derivatives	Nucleotides and derivatives	C15H21N5O8	400.15	136.06	399.139	[M+H]+	3	-	991870	568523	778430	1.01892e+06	858636	1.10745e+06	310705	282299	340125	722812	743642	596541	-	-
Sadp002087	2'-O-Methylguanosine	Nucleotides and derivatives	Nucleotides and derivatives	C11H15N5O5	298.11	152.06	297.107	[M+H]+	2	-	40343.5	37397.7	61412.2	252086	165630	230918	71291.3	49498.3	62551.2	128075	99102.8	95539.7	-	-
mws0255	Cytosine	Nucleotides and derivatives	Nucleotides and derivatives	C4H5N3O	112.05	95.02	111.043	[M+H]+	3	71-30-7	288536	177868	203738	218604	191587	211131	152449	105517	118913	186121	168188	127442	ko00240,ko01100,ko01232	C00380
pmb0964	Isopentenyladenine-7-N-glucoside	Nucleotides and derivatives	Nucleotides and derivatives	C16H23N5O5	366.18	204.12	365.17	[M+H]+	3	-	204547	267034	193595	712776	941021	654127	231982	160221	194380	328401	399091	302871	-	-
ML10180524	Cytarabine	Nucleotides and derivatives	Nucleotides and derivatives	C9H13N3O5	244.09	112.05	243.085	[M+H]+	3	147-94-4	241117	219525	185272	176522	171933	166460	219447	213414	337769	155959	250856	217006	-	C02961
pmb0197	N7-Methylguanosine	Nucleotides and derivatives	Nucleotides and derivatives	C11H15N5O5	298.11	166.07	297.107	[M+H]+	1	20244-86-4	353140	229092	348438	861421	859602	1.02785e+06	933004	1.02059e+06	1.10934e+06	868550	707479	694023	-	C20674
MW0103632	Nelarabine	Nucleotides and derivatives	Nucleotides and derivatives	C11H15N5O5	298.11	166.07	297.107	[M+H]+	1	121032-29-9	246225	201799	324695	776915	718981	812379	701870	807983	904699	674485	493695	581442	-	-
MWSslk102	6-Chloropurine	Nucleotides and derivatives	Nucleotides and derivatives	C5H3ClN4	155.01	119.04	154.005	[M+H]+	3	87-42-3	1.28467e+06	1.22619e+06	1.23993e+06	1.06753e+06	737034	972184	1.02548e+06	1.17383e+06	979046	1.11651e+06	977521	870951	-	-
Zkep02152	Cyclic AMP	Nucleotides and derivatives	Nucleotides and derivatives	C10H12N5O6P	330.06	136.06	329.053	[M+H]+	1	-	107965	47408.5	75435	62210.7	37824.3	68212.2	660889	153731	695619	253255	230706	229627	-	-
mws1715	Cordycepin	Nucleotides and derivatives	Nucleotides and derivatives	C10H13N5O3	252.11	136.06	251.102	[M+H]+	3	73-03-0	135165	74494.1	97541	138967	93530	123321	137111	172005	142990	133608	123535	99517.4	-	C08431
pme3961	Deoxyadenosine	Nucleotides and derivatives	Nucleotides and derivatives	C10H13N5O3	252.11	136.06	251.102	[M+H]+	3	958-09-8	45297.8	75598.6	49911	62584.1	64324.8	50004.6	76316.5	70705.6	59856.2	91092	68394.6	39364.2	ko00230,ko01100,ko01232,ko02010	C00559
Zmmp000969	5-Ribofuranosylnicotinamide	Nucleotides and derivatives	Nucleotides and derivatives	C11H14N2O5	255.1	123.06	254.09	[M+H]+	2	107325-67-7	4.63502e+06	6.29283e+06	9.1604e+06	1.22611e+07	1.20257e+07	1.12499e+07	8.97109e+06	9.92543e+06	1.00199e+07	9.3584e+06	7.97916e+06	7.58456e+06	-	-
pme0264	Thymidine	Nucleotides and derivatives	Nucleotides and derivatives	C10H14N2O5	243.1	127.05	242.09	[M+H]+	3	50-89-5	56530.1	32916.3	59916.2	94115	101898	67193.7	122709	96883.6	148240	109173	63624.8	67583.9	ko00240,ko01100,ko01232	C00214
MWS4354	N6-methyladenosine	Nucleotides and derivatives	Nucleotides and derivatives	C11H15N5O4	282.12	150.08	281.112	[M+H]+	3	1867-73-8	84534.5	54621.4	67135.2	46347.5	33869.9	59854.1	22922	26679.1	39193.8	61533.6	68566	45802.7	-	-
PDP064110	2-Aminopurine riboside	Nucleotides and derivatives	Nucleotides and derivatives	C10H13N5O4	268.1	136.06	267.097	[M+H]+	2	-	696139	591405	821366	1.89083e+06	3.10766e+06	2.45634e+06	6.72087e+06	7.24442e+06	7.08633e+06	2.02495e+06	3.34413e+06	3.39382e+06	-	-
Zmjp000966	Vidarabine	Nucleotides and derivatives	Nucleotides and derivatives	C10H13N5O4	268.11	136.06	267.097	[M+H]+	1	5536-17-4	710241	618547	768810	2.0253e+06	3.28044e+06	2.74956e+06	7.08549e+06	7.8086e+06	7.7002e+06	2.10854e+06	3.52814e+06	3.71033e+06	-	-
pmb0374	2-Aminopurine	Nucleotides and derivatives	Nucleotides and derivatives	C5H5N5	136.06	119.04	135.054	[M+H]+	1	452-06-2	381798	317775	488782	645544	625774	618441	2.06129e+06	1.96484e+06	2.04647e+06	961709	707804	1.03922e+06	-	-
Zmsp001773	9-Arabinosyladenine	Nucleotides and derivatives	Nucleotides and derivatives	C10H13N5O4	268.11	136.07	267.097	[M+H]+	1	-	699291	638251	897821	2.15433e+06	3.8285e+06	2.99005e+06	8.4074e+06	8.61411e+06	8.89718e+06	2.07846e+06	4.2831e+06	4.19465e+06	-	-
Wcjp001256	9-Alpha-Ribofuranosyladenine	Nucleotides and derivatives	Nucleotides and derivatives	C10H13N5O4	268.1	136.06	267.097	[M+H]+	1	-	699291	638251	897821	2.15433e+06	3.8285e+06	2.99005e+06	8.4074e+06	8.61411e+06	8.89718e+06	2.07846e+06	4.2831e+06	4.19465e+06	-	-
MWSmce295	Spongouridine	Nucleotides and derivatives	Nucleotides and derivatives	C9H12N2O6	245.07	113.03	244.07	[M+H]+	3	3083-77-0	206152	207229	193960	146041	144682	172242	485141	525045	443548	305046	303983	258026	-	C16745
Hmhp001812	2'-O-Methyladenosine	Nucleotides and derivatives	Nucleotides and derivatives	C11H15N5O4	282.12	136.06	281.112	[M+H]+	3	2140-79-6	106547	109004	108173	290625	223756	381714	165680	189471	202267	233825	206472	161930	-	-
pme3337	Succinyladenosine	Nucleotides and derivatives	Nucleotides and derivatives	C14H17N5O8	384.12	252.07	383.108	[M+H]+	1	4542-23-8	3.59107e+06	1.52769e+06	4.80655e+06	1.9149e+06	2.53404e+06	1.83406e+06	1.33929e+06	1.30016e+06	1.76133e+06	2.69027e+06	2.53588e+06	2.38601e+06	-	-
pme3184	dAMP	Nucleotides and derivatives	Nucleotides and derivatives	C10H14N5O6P	332.08	136.06	331.068	[M+H]+	3	653-63-4	230652	120001	290717	1.05464e+06	907364	813414	39808.7	38475.2	37401.3	293729	226071	239008	ko00230,ko01100,ko01232	C00360
pme0183	Isoguanine	Nucleotides and derivatives	Nucleotides and derivatives	C5H5N5O	152.06	135.03	151.049	[M+H]+	3	3373-53-3	155160	143764	169529	199956	159947	188345	193465	178789	209676	176134	191910	163184	-	-
pme0033	Hypoxanthine	Nucleotides and derivatives	Nucleotides and derivatives	C5H4N4O	137.05	119.04	136.038	[M+H]+	3	68-94-0	641689	444465	796177	1.33105e+06	1.78493e+06	1.53132e+06	2.60332e+06	2.5227e+06	1.7831e+06	1.03626e+06	1.34839e+06	1.12185e+06	ko00230,ko01100,ko01232	C00262
pme1184	Deoxyguanosine	Nucleotides and derivatives	Nucleotides and derivatives	C10H13N5O4	268.1	152.06	267.097	[M+H]+	3	961-07-9	69497.7	47088	75428.9	42980.1	33897.3	31609.7	39760.6	28797.7	40129.2	53190.1	48999.4	36026	ko00230,ko01100,ko01232,ko02010	C00330
MWSHC2054	Adenine	Nucleotides and derivatives	Nucleotides and derivatives	C5H5N5	136.06	119.04	135.054	[M+H]+	3	73-24-5	4.12828e+06	3.87446e+06	4.1344e+06	1.84877e+06	1.80353e+06	1.79546e+06	2.92096e+06	1.96541e+06	2.45291e+06	3.28998e+06	2.62065e+06	2.6686e+06	ko00230,ko00908,ko01100,ko01110,ko01232	C00147
MWS5173	Isocytosine	Nucleotides and derivatives	Nucleotides and derivatives	C4H5N3O	112.05	70.03	111.043	[M+H]+	3	108-53-2	509293	252892	348457	7411.03	22367	14306	44198.2	51875.3	49688	109060	110132	97922.7	-	-
mws0675	Nicotinamide D-ribonucleotide	Nucleotides and derivatives	Nucleotides and derivatives	C11H15N2O8P	335.06	123.06	334.057	[M+H]+	3	1094-61-7	199944	226445	186466	144193	163887	153764	104404	93033.4	107557	133874	173643	140931	ko00760,ko01100	C00455
pme1109	Guanine	Nucleotides and derivatives	Nucleotides and derivatives	C5H5N5O	152.06	135.03	151.049	[M+H]+	2	73-40-5	580129	473361	509793	354963	175408	508377	122248	187087	132989	340044	306827	302882	ko00230,ko01100,ko01232	C00242
PDP054889	(2r,3s,4r,5r)-2-(hydroxymethyl)-5-{4-hydroxypyrrolo[2,3-d]pyrimidin-7-yl}oxolane-3,4-diol	Nucleotides and derivatives	Nucleotides and derivatives	C11H13N3O5	268.09	121.06	267.086	[M+H]+	3	-	537736	467901	912701	71039.5	80374	80926.6	4565.27	4565.27	22826.3	232306	246665	219336	-	-
MWSmce116	5'-Deoxyadenosine	Nucleotides and derivatives	Nucleotides and derivatives	C10H13N5O3	252.1	136.06	251.102	[M+H]+	3	4754-39-6	135165	74494.1	97541	138967	93530	123321	137111	182053	135704	133608	123535	99517.4	-	C05198
Sadp001224	4-Amino-6-hydroxypyrazolo[3,4-d]pyrimidine	Nucleotides and derivatives	Nucleotides and derivatives	C5H5N5O	152.06	135.03	151.049	[M+H]+	2	-	908637	631267	738948	475085	305732	711328	215174	213223	190982	397384	407821	424222	-	-
Lcfp013143	N(6)-OH-Me-Adenosine	Nucleotides and derivatives	Nucleotides and derivatives	C11H15N5O5	298.11	136.06	297.107	[M+H]+	3	-	51698.3	51698.3	51698.3	329369	258492	287626	404128	418656	421735	349793	289453	329773	-	-
pme1173	Allopurinol	Nucleotides and derivatives	Nucleotides and derivatives	C5H4N4O	137.05	110.03	136.038	[M+H]+	3	315-30-0	7788.76	7788.76	7788.76	67697.3	98258	107983	164511	86270.1	132255	38943.8	59833.8	53645.3	-	-
PDP153768	Oxanosine	Nucleotides and derivatives	Nucleotides and derivatives	C10H12N4O6	285.08	153.04	284.076	[M+H]+	3	80394-72-5	38248.2	35007.2	56884.6	970846	1.19487e+06	1.17177e+06	213222	112704	192312	529023	551108	448546	-	-
PDP092148	2-amino-9-[(3,4,5-trihydroxyoxolan-2-yl)methyl]-1H-purin-6-one	Nucleotides and derivatives	Nucleotides and derivatives	C10H13N5O5	284.1	152.06	283.092	[M+H]+	3	-	2159.41	2159.41	2159.41	94300	57150.7	73509	2159.41	2159.41	10797	49203	34197.4	27978	-	-
MWS5083	FMN	Nucleotides and derivatives	Nucleotides and derivatives	C17H21N4O9P	455.1	96.97	456.105	[M-H]-	2	6184-17-4	55095.8	43424.3	57882.4	106236	116772	93562.9	59811.3	75278.2	105797	65511.9	98503.5	85468.9	ko00740,ko01100,ko01110,ko01240	C00061
Safn000221	UDP-D-galactose	Nucleotides and derivatives	Nucleotides and derivatives	C15H24N2O17P2	565.05	323.03	566.055	[M-H]-	1	-	261748	168607	210497	438791	344325	363574	1.42512e+06	2.00342e+06	1.76493e+06	697526	756692	653901	-	-
mws0609	3',5'-Cyclic GMP	Nucleotides and derivatives	Nucleotides and derivatives	C10H12N5O7P	344.04	150.04	345.047	[M-H]-	1	7665-99-8	55115.1	43378.7	19192.8	31745.5	13622.1	33723.7	268795	62874.8	296148	61910.2	117609	99980.2	ko00230,ko01100,ko04075	C00942
mws0884	3',5'-Cyclic AMP	Nucleotides and derivatives	Nucleotides and derivatives	C10H12N5O6P	328.05	134.05	329.053	[M-H]-	3	60-92-4	100864	49392.2	58732.3	66901.5	39086.8	86111.8	495678	135079	409265	204891	194076	184558	ko00230,ko01100	C00575
Zmjn001030	Adenosine 2'-phosphate	Nucleotides and derivatives	Nucleotides and derivatives	C10H14N5O7P	346.06	211	347.063	[M-H]-	3	130-49-4	318982	306107	259593	313674	318330	332340	247408	216305	225414	260811	310175	281579	-	C00946
mws1060	9-(Arabinosyl)hypoxanthine	Nucleotides and derivatives	Nucleotides and derivatives	C10H12N4O5	267.07	135.03	268.081	[M-H]-	3	7013-16-3	125746	179191	147606	83259.5	149507	75515.1	75737.6	63206.3	79137.3	99183.2	95395.6	72706	-	-
mws0248	Uridine	Nucleotides and derivatives	Nucleotides and derivatives	C9H12N2O6	243.06	110.02	244.07	[M-H]-	1	58-96-8	400929	168733	569598	237532	166860	197293	51922.2	32812.1	117307	98147.6	108733	37350.8	ko00240,ko01100,ko01232,ko02010	C00299
mws0668	Xanthosine	Nucleotides and derivatives	Nucleotides and derivatives	C10H12N4O6	283.07	151.03	284.076	[M-H]-	1	146-80-5	110235	111932	182828	72581.8	116470	55120.2	85487.1	85754.1	97095.1	91775.2	80209.3	87861.8	ko00230,ko00232,ko01100,ko01110,ko01232,ko02010	C01762
pmb2507	2-Deoxy-D-ribose 1-phosphate	Nucleotides and derivatives	Nucleotides and derivatives	C5H11O7P	213.02	96.97	214.024	[M-H]-	3	17210-42-3	362457	486980	434421	500759	488361	433166	138304	125959	109945	401042	374101	393685	ko00030,ko00240,ko01100	C00672
Zken115188	Pseudouridine 5'-phosphate	Nucleotides and derivatives	Nucleotides and derivatives	C9H13N2O9P	323.03	211	324.036	[M-H]-	3	1157-60-4	15519.5	28105.7	29171.7	364986	361705	507700	44823.1	23674.9	60682.3	108782	131992	114734	ko00240,ko01100	C01168
pme0257	Uracil	Nucleotides and derivatives	Nucleotides and derivatives	C4H4N2O2	111.02	67.03	112.027	[M-H]-	3	66-22-8	131934	114626	175376	115378	120188	86821.4	813174	768812	822921	551785	614890	575123	ko00240,ko00410,ko00770,ko01100,ko01232	C00106
pmb2922	UDP-glucose	Nucleotides and derivatives	Nucleotides and derivatives	C15H24N2O17P2	565.05	323.03	566.055	[M-H]-	1	133-89-1	180399	131194	76521.5	152051	144097	173813	979511	1.84913e+06	1.50155e+06	281320	306657	316221	ko00040,ko00052,ko00053,ko00500,ko00520,ko00524,ko00561,ko00908,ko01100,ko01110,ko01240,ko01250	C00029
pme3188	UMP	Nucleotides and derivatives	Nucleotides and derivatives	C9H13N2O9P	323.03	211	324.036	[M-H]-	3	58-97-9	24945	16570.5	25185	271792	239097	357157	71728.1	22664.6	69128.7	132572	91183.4	83539.9	ko00240,ko01100,ko01232,ko01240	C00105
MW0154253	N-Adenylyl-L-phenylalanine	Nucleotides and derivatives	Nucleotides and derivatives	C19H23N6O8P	493.11	191.05	494.132	[M-H]-	3	-	37777.1	51982.1	43200.6	132110	139480	147719	36809.1	42549	39233.1	43285.9	93607.6	59072.4	-	C03709
mws0724	8-Hydroxyguanosine	Nucleotides and derivatives	Nucleotides and derivatives	C10H13N5O6	298.08	208.05	299.087	[M-H]-	3	3868-31-3	32880.9	22820.3	9388.72	15400.9	6978.27	28035.1	59420.3	20069.3	31114.9	35268.2	32364.6	45928.8	-	-
pme2746	FAD	Nucleotides and derivatives	Nucleotides and derivatives	C27H33N9O15P2	784.15	437.09	785.157	[M-H]-	3	146-14-5	6178.43	6178.43	6178.43	59814	48332.1	43792.2	33661.8	55667	35124.5	64437.3	30892.1	36181.2	ko00740,ko01100,ko01110,ko01240	C00016
pme2651	NADP+	Nucleotides and derivatives	Nucleotides and derivatives	C21H28N7O17P3	742.07	620.02	743.076	[M-H]-	3	53-59-8	13146.7	1590.88	1590.88	32565.6	15988.6	24163.8	7954.4	12452.9	8062.59	21511.8	19648.3	20057.4	ko00195,ko00480,ko00760,ko01100,ko01240	C00006
pme2117	ADP	Nucleotides and derivatives	Nucleotides and derivatives	C10H15N5O10P2	426.02	158.93	427.029	[M-H]-	3	58-64-0	18166.1	3633.22	53536.9	30440.4	53572.4	21268.9	21430.3	111094	45817.5	25109.7	25750.4	25133.2	ko00190,ko00195,ko00230,ko00908,ko01100,ko01110,ko01232,ko01240	C00008
Zmfn000481	UDP-D-xylose	Nucleotides and derivatives	Nucleotides and derivatives	C14H22N2O16P2	535.04	323.03	536.044	[M-H]-	3	3616-06-6	11670.2	7385.81	6981.07	15552.7	11616.5	7784.92	137993	161811	129600	20297.8	37124.4	35306.1	ko00520,ko00908,ko01100,ko01250	C00190
PDP157684	n-[(4-{[(2s,3r,4s,5r,6s)-5-(acetyloxy)-3,4-dihydroxy-6-methyloxan-2-yl]oxy}phenyl)methyl]methoxycarboximidic acid	Organic acids	Organic acids	C17H23NO8	370.15	147.04	369.142	[M+H]+	3	163812-19-9	77318	123833	230801	110235	110228	618646	9.59754e+06	2.28768e+07	1.63227e+07	7.37417e+06	5.85931e+06	6.54312e+06	-	-
PDN170609	3,4,5-trihydroxy-1-{[(2E)-3-(4-hydroxyphenyl)prop-2-enoyl]oxy}cyclohexane-1-carboxylic acid	Organic acids	Organic acids	C16H18O8	339.11	147.04	338.1	[M+H]+	3	-	1.50262e+07	2.00009e+07	5.29934e+06	7.8186e+07	8.40691e+07	7.50593e+07	135319	175442	126971	4.96828e+07	4.82304e+07	4.59107e+07	-	-
PDP054513	(2-{[(2s)-2-hydroxy-3-[(2-methoxyhexadec-4-en-1-yl)oxy]propyl phosphonato]oxy}ethyl)trimethylazanium	Organic acids	Organic acids	C25H52NO7P	510.36	184.07	509.348	[M+H]+	3	-	212589	206504	190116	104950	148779	89558.7	298298	198426	309972	251959	221074	193869	-	-
PDP060499	Phosphatidylcholine lyso 15:0	Organic acids	Organic acids	C23H48NO7P	482.32	104.11	481.317	[M+H]+	3	17364-10-2	137315	210981	155454	42726.8	50534.4	33802.1	197047	128816	214084	167104	156639	142485	-	-
PDP239474	Phosphatidylcholine lyso 16:1	Organic acids	Organic acids	C24H48NO7P	494.32	184.07	493.317	[M+H]+	3	-	578025	371722	279179	107158	159544	123326	1.5985e+06	1.2276e+06	1.8102e+06	908612	847792	774594	-	-
PDP275023	2-(3-{[5-(4-tert-butylphenyl)-1,2-oxazol-3-yl]methyl}piperidin-4-yl)-1-(4-phenylpiperazin-1-yl)ethan-1-one	Organic acids	Organic acids	C31H40N4O2	501.32	453.3	500.315	[M+H]+	3	-	2.513e+06	2.6846e+06	1.37625e+07	167701	168297	237622	6.05675e+06	3.25656e+06	4.96967e+06	4.44993e+06	4.61293e+06	4.50075e+06	-	-
PDP021587	5-methyl-2-{[3,4,5-trihydroxy-6-(hydroxymethyl)oxan-2-yl]oxy}-4H-chromen-4-one	Organic acids	Organic acids	C16H18O8	339.11	147.04	338.1	[M+H]+	3	-	1.33735e+06	1.31819e+06	2.11645e+06	938088	1.07542e+06	2.03886e+06	143387	81700.7	277653	1.81464e+06	1.44047e+06	1.04896e+06	-	-
Sadp004757	beta-Hydroxypropiovanillone 3-glucoside	Organic acids	Organic acids	C16H22O9	359.13	197.08	358.126	[M+H]+	3	114226-07-2	327049	255960	283849	228924	214054	341468	39755.5	23877.9	43862.5	262503	225879	109950	-	-
PDP230363	(2e)-3-(3-hydroxy-4-methoxyphenyl)-n-[2-(4-hydroxyphenyl)ethyl]prop-2-enimidic acid	Organic acids	Organic acids	C18H19NO4	314.14	177.06	313.131	[M+H]+	3	-	2.53712e+07	1.45752e+07	1.95415e+07	398900	768351	456747	64832.3	49044.5	73134.5	8.27599e+06	6.70439e+06	7.31359e+06	-	-
PDP239459	Phosphatidylcholine lyso 18:3	Organic acids	Organic acids	C26H48NO7P	518.32	184.07	517.317	[M+H]+	3	-	9.75841e+06	6.3008e+06	8.25942e+06	8.37454e+06	1.2898e+07	8.64293e+06	2.4731e+07	1.80411e+07	3.09766e+07	2.10289e+07	2.04814e+07	1.9442e+07	-	-
PDP239506	Phosphatidylcholine lyso 18:1	Organic acids	Organic acids	C26H52NO7P	522.35	184.07	521.348	[M+H]+	3	-	1.61369e+07	1.2999e+07	1.21375e+07	4.55459e+06	6.28777e+06	4.32175e+06	2.09947e+07	1.33484e+07	2.02191e+07	1.77456e+07	1.44083e+07	1.34403e+07	-	-
Zkep008998	O-Phospho-L-homoserine	Organic acids	Organic acids	C4H10NO6P	200.02	98.97	199.025	[M+H]+	3	4210-66-6	4.57211e+06	5.19585e+06	5.81492e+06	6.00212e+06	3.58307e+06	5.29429e+06	3.05654e+06	4.21124e+06	4.68311e+06	5.83543e+06	5.70699e+06	5.50414e+06	ko00260,ko01100,ko01110,ko01230	C01102
PDP239492	Phosphatidylcholine lyso 17:1	Organic acids	Organic acids	C25H50NO7P	508.34	184.08	507.332	[M+H]+	3	-	353792	246718	217293	209967	262492	198393	255020	161293	252866	332844	331222	299600	-	-
MWS1798	2,4-Hexadienoic acid	Organic acids	Organic acids	C6H8O2	113.06	67.05	112.052	[M+H]+	3	110-44-1	126992	88818.6	184404	191295	135506	135670	88901.2	86493.3	111040	178422	119403	85996.6	-	-
PDP228722	[(3r,4r,6r)-4,6-diethyl-6-[(1e,4r,5e)-4-ethyl-2-methylocta-1,5-dien-1-yl]-1,2-dioxan-3-yl]acetic acid	Organic acids	Organic acids	C21H36O4	353.27	261.22	352.261	[M+H]+	3	-	100875	104084	127342	438820	380503	288131	25254.6	31682.4	20073.6	297884	183889	125939	-	-
pme0274	6-Aminohexanoate	Organic acids	Organic acids	C6H13NO2	132.1	69.07	131.095	[M+H]+	2	60-32-2	369784	289280	404760	997639	596425	818026	201701	235467	265862	475555	274507	311609	ko01100	C02378
pme3017	2-Amino-2-methylpropanoate	Organic acids	Organic acids	C4H9NO2	104.07	58.07	103.063	[M+H]+	3	62-57-7	1.22076e+06	1.32445e+06	1.50955e+06	1.32214e+06	1.5152e+06	1.32501e+06	260268	279093	221095	964352	1.00299e+06	921960	-	C03665
Zmdp000917	delta-Guanidinovaleric acid	Organic acids	Organic acids	C6H13N3O2	160.11	114.04	159.101	[M+H]+	3	462-93-1	81720.9	66987.9	91975.3	161589	139436	143842	198788	235198	156865	186596	147915	129133	-	C13688
pme3011	4-Aminobutanoate	Organic acids	Organic acids	C4H9NO2	104.07	69.03	103.063	[M+H]+	3	56-12-2	437507	340127	215898	332985	274479	273155	522332	388827	499399	586798	463332	372612	ko00250,ko00330,ko00410,ko00650,ko00760,ko01100	C00334
PDP240455	N6-Succinyladenosine	Organic acids	Organic acids	C14H17N5O8	384.12	252.07	383.108	[M+H]+	3	-	3.59107e+06	1.52769e+06	4.80655e+06	1.9149e+06	2.53404e+06	1.83406e+06	1.33929e+06	1.30016e+06	1.76133e+06	2.69027e+06	2.53588e+06	2.38601e+06	-	-
mws0567	4-Guanidinobutanoate	Organic acids	Organic acids	C5H11N3O2	146.09	87.04	145.085	[M+H]+	3	463-00-3	3.41146e+06	2.0855e+06	3.01868e+06	2.07316e+06	1.81854e+06	1.85717e+06	319010	380127	382940	1.25898e+06	1.24597e+06	1.11819e+06	ko00330,ko01100	C01035
PDP039248	1,3,4,5-tetrahydroxy-2-[3-(4-hydroxyphenyl)prop-2-enoyl]cyclohexane-1-carboxylic acid	Organic acids	Organic acids	C16H18O8	339.11	147.04	338.1	[M+H]+	3	-	22780.1	27823.9	18897.2	2.12985e+07	1.76296e+07	1.92102e+07	21847.2	16646.1	13669	1.29127e+07	1.04904e+07	1.08077e+07	-	-
PDP061126	CHEBI:76094	Organic acids	Organic acids	C15H18O8	327.1	147.04	326.1	[M+H]+	3	-	35191.6	8407.61	31179.8	320500	210025	158599	113614	110866	95701.6	130232	156333	181214	-	-
PDP231319	3-{[(2s,3r,4s,5s,6r)-3,4,5-trihydroxy-6-(hydroxymethyl)oxan-2-yl]oxy}pyran-4-one	Organic acids	Organic acids	C11H14O8	275.08	121.06	274.069	[M+H]+	3	-	92494.5	152509	166818	25882.8	73957.2	75923.7	12014.2	21098.8	19328.9	26881.8	38103.1	49649.9	-	-
Lmqp000873	Succinic anhydride	Organic acids	Organic acids	C4H4O3	101.02	55.02	100.016	[M+H]+	3	108-30-5	55334	63024.6	40987.9	28395.2	28192.8	43751.6	477869	350004	283346	304085	156535	177950	-	C19524
PDP037465	2-(4-aminophenoxy)-6-(hydroxymethyl)oxane-3,4,5-triol	Organic acids	Organic acids	C12H17NO6	272.12	110.06	271.106	[M+H]+	3	-	7267.21	7267.21	7267.21	1.06375e+06	1.03137e+06	779264	36425	36336	46495.7	230202	137030	287603	-	-
PDP116333	2-(4,5-dihydroxycyclohexa-1,3-dien-1-yl)-5,7-dihydroxy-3-{[3,4,5-trihydroxy-6-(hydroxymethyl)oxan-2-yl]oxy}-4H-chromen-4-one	Organic acids	Organic acids	C21H22O12	467.12	137.02	466.111	[M+H]+	3	-	45283	36127.2	31279.5	19211.1	21434.3	28218.8	6.34873e+06	5.3634e+06	5.17375e+06	2.74668e+06	2.80665e+06	3.15811e+06	-	-
PDP230931	(2e)-n-(4-{[(2s)-1,3-dihydroxy-2-methylpropylidene]amino}butyl)-3-phenylprop-2-enimidic acid	Organic acids	Organic acids	C17H24N2O3	327.16	137.06	304.179	[M+Na]+	3	-	160725	91723.6	264217	1.11465e+06	508224	2.5951e+06	18344.7	18344.7	18344.7	705549	820880	321530	-	-
PDN058521	[(2r,3s,4s,5r,6r)-3,4,5,6-tetrahydroxyoxan-2-yl]methyl 4-hydroxybenzoate	Organic acids	Organic acids	C13H16O8	323.08	139.04	300.084	[M+Na]+	3	-	55856.2	37509	72858.7	1.60382e+06	2.05501e+06	1.63298e+06	17481.6	9425.86	13983.7	862518	694554	589867	-	-
PDP017268	(5E)-3,5-dimethylocta-1,5,7-trien-3-ol	Organic acids	Organic acids	C10H16O	153.13	81.07	152.12	[M+H]+	3	-	104855	143674	62112.1	41152.3	106268	40297.6	8059.52	8059.52	8059.52	81955.6	51265.7	89036.4	-	-
Wccp000476	2-[(1R)-1-carboxyethoxy]propanoic acid	Organic acids	Organic acids	C6H10O5	163.06	69.03	162.053	[M+H]+	2	-	66080.6	73627.9	57928.3	84613.6	60191	90784.7	115632	68368.8	99315.4	137165	105944	111216	-	-
PDP241202	8-hydroxy-4a,7,8-trimethyl-2,3,4,4a,5,6,7,8-octahydronaphthalen-2-one	Organic acids	Organic acids	C13H20O2	209.15	109.06	208.146	[M+H]+	3	-	383890	170795	114519	933786	1.03639e+06	1.49044e+06	22903.7	22903.7	22903.7	788338	609364	466061	-	-
PDP176510	methyl 9-{[3,4,5-trihydroxy-6-(hydroxymethyl)oxan-2-yl]oxy}undec-10-en-5,7-diynoate	Organic acids	Organic acids	C18H24O8	391.14	139.04	368.147	[M+Na]+	3	-	21100.9	21100.9	21100.9	264224	236872	203374	21100.9	21100.9	21100.9	139025	112522	105504	-	-
MWS5238	4-Phenylbutyrate	Organic acids	Organic acids	C10H12O2	165.09	91.05	164.084	[M+H]+	3	1821-12-1	461729	175974	11232.4	2246.48	2246.48	2246.48	2246.48	2246.48	2246.48	60487.3	43133	31195	-	C21793
Sazp003601	Tuberonic acid glucoside	Organic acids	Organic acids	C18H28O9	387.17	207.11	388.173	[M-H]-	1	120399-24-8	170489	187712	154844	474135	408104	372142	63290.1	82375.8	55470	252499	261639	276200	-	C08558
PDN021295	3-(4-hydroxy-3-methoxyphenyl)prop-2-enoyl 1,3,4,5-tetrahydroxycyclohexane-1-carboxylate	Organic acids	Organic acids	C17H20O9	367.1	193.05	368.111	[M-H]-	3	-	2.31615e+06	2.88374e+06	1.09413e+06	5.06457e+07	5.48983e+07	4.88688e+07	162569	129785	146555	1.93732e+07	1.91376e+07	2.19412e+07	-	-
Lmzn001582	5'-Glucosyloxyjasmanic acid	Organic acids	Organic acids	C18H28O9	387.17	207.1	388.173	[M-H]-	1	-	252661	308559	351714	234542	254184	232299	1.18842e+06	974994	1.37066e+06	467299	450201	523607	-	-
Lcsn002223	12-Hydroxyjasmonic Acid Glucoside	Organic acids	Organic acids	C18H28O9	387.16	59.01	388.173	[M-H]-	1	124649-25-8	108727	186583	176573	400738	386220	382277	417397	641968	491139	299046	333079	335619	-	-
Safn001079	(2S,3R)-2,3-dihydroxy-5-oxohexanedioic acid	Organic acids	Organic acids	C6H8O7	191.02	111.01	192.027	[M-H]-	1	-	6.45576e+06	4.37369e+06	5.54793e+06	4.15566e+06	3.08529e+06	2.56911e+06	1.33907e+08	1.26511e+08	1.33013e+08	7.11326e+07	4.04476e+07	4.65443e+07	-	-
Zmyn000453	Isocitrate	Organic acids	Organic acids	C6H8O7	191.02	111.01	192.027	[M-H]-	1	320-77-4	1.11603e+07	9.55038e+06	7.6404e+06	4.61707e+06	6.31348e+06	4.62738e+06	1.14762e+08	1.13905e+08	1.57188e+08	6.27613e+07	6.00253e+07	6.52673e+07	ko00020,ko00630,ko01100,ko01110,ko01200,ko01210,ko01230,ko01240	C00311
pme0243	Glutarate	Organic acids	Organic acids	C5H8O4	131.03	87.05	132.042	[M-H]-	3	110-94-1	256028	235640	200157	294657	201633	255946	737660	797086	628274	279375	283748	302227	ko00071,ko00310,ko01100	C00489
Lmmn000806	Dimethylmalonic acid	Organic acids	Organic acids	C5H8O4	131.035	87.0459	132.042	[M-H]-	3	595-46-0	256028	235640	200157	294657	201633	255946	737660	797086	628274	279375	283748	302227	-	-
Lmmn002164	Monomethyl succinate	Organic acids	Organic acids	C5H8O4	131.03	87.05	132.042	[M-H]-	3	3878-55-5	256028	235640	200157	294657	201633	255946	737660	797086	628274	279375	283748	302227	-	-
Lcfn121145	3-Dehydro-L-gulonate 6-phosphate	Organic acids	Organic acids	C6H11O10P	273	96.97	274.009	[M-H]-	3	-	882100	833819	798728	6.72156e+06	6.43402e+06	4.1848e+06	4.70062e+06	4.32557e+06	3.61363e+06	3.83304e+06	3.61086e+06	3.55074e+06	ko00040,ko00053,ko01100	C14899
Wayn000504	Malic acid-1-O-diglucoside	Organic acids	Organic acids	C16H26O15	457.12	341.11	458.127	[M-H]-	3	-	263978	176806	226710	393508	263599	297197	447411	385299	502115	338532	408784	388269	-	-
PDN235766	(2s,3r,4s,5s,6r)-6-({[(2r,3r,4r)-3,4-dihydroxy-4-(hydroxymethyl)oxolan-2-yl]oxy}methyl)-3,4,5-trihydroxyoxan-2-yl 4-hydroxybenzoate	Organic acids	Organic acids	C18H24O12	431.12	345.08	432.127	[M-H]-	3	-	38784.4	53317.6	76340.4	173041	137656	131317	185098	144533	117285	110519	76146.7	131614	-	-
mws0470	Methylmalonate	Organic acids	Organic acids	C4H6O4	117.019	73.0295	118.027	[M-H]-	1	516-05-2	9.82282e+06	7.18526e+06	7.3679e+06	2.06117e+07	1.82908e+07	1.7411e+07	6.62095e+07	5.25183e+07	5.68047e+07	3.42654e+07	3.389e+07	3.28967e+07	ko00240,ko00280,ko00640,ko01100	C02170
mws0192	Succinate	Organic acids	Organic acids	C4H6O4	117.02	73.03	118.027	[M-H]-	1	110-15-6	9.82282e+06	7.18526e+06	7.3679e+06	2.06117e+07	1.82908e+07	1.7411e+07	6.62095e+07	5.25183e+07	5.68047e+07	3.42654e+07	3.389e+07	3.28967e+07	ko00020,ko00190,ko00250,ko00310,ko00350,ko00360,ko00620,ko00630,ko00640,ko00650,ko00760,ko00920,ko01100,ko01110,ko01200	C00042
pmb2826	(S)-2-Methylmalate	Organic acids	Organic acids	C5H8O5	147.03	87.01	148.037	[M-H]-	1	-	276349	221345	270920	216951	318074	240990	977962	916505	992711	813901	846645	859843	ko00660,ko01100	C02614
PDN235369	(1r,3z,7s,8s,10r,11s,12s,16s,18r)-11,12-dihydroxy-8-[(1e)-2-[(1r,2s,4s,6r)-2-hydroxy-6-methyl-3,7-dioxabicyclo[4.1.0]heptan-4-yl]ethenyl]-16-methyl-14-methylidene-6,9,22-trioxatricyclo[16.3.1.17,10]tricosa-3,20-dien-5-one	Organic acids	Organic acids	C30H42O9	545.26	485.28	546.283	[M-H]-	3	-	1.07337e+06	1.32783e+06	6.7624e+06	80280.1	115892	182249	388395	211081	623534	2.15126e+06	2.206e+06	2.11807e+06	-	-
PDN020883	methyl 2,3,4,5-tetrahydroxypentanoate	Organic acids	Organic acids	C6H12O6	179.06	59.01	180.063	[M-H]-	3	-	865499	1.78722e+06	758690	641460	545932	468705	6.62019e+06	6.19937e+06	4.44565e+06	5.01049e+06	4.10934e+06	4.31965e+06	-	-
Wayn000597	Citric acid-1-O-diglucoside	Organic acids	Organic acids	C18H28O17	515.12	111.01	516.133	[M-H]-	2	-	93609.5	66866.1	120373	72968.1	66259.4	72573.8	147386	139189	169362	101932	105866	121521	-	-
PDN178141	2-(hydroxymethyl)-6-{[2,3,5-trihydroxy-2-(hydroxymethyl)oxan-4-yl]oxy}oxane-3,4,5-triol	Organic acids	Organic acids	C12H22O11	341.11	89.02	342.116	[M-H]-	3	-	3.0793e+06	2.09748e+06	3.12027e+06	3.5597e+06	2.62734e+06	3.71455e+06	6.54051e+06	6.56153e+06	5.39666e+06	4.69928e+06	5.15101e+06	5.25118e+06	-	-
PDN112333	3,4,5-trihydroxy-6-(hydroxymethyl)oxan-2-yl 3-hydroxy-4-methoxybenzoate	Organic acids	Organic acids	C14H18O9	329.09	167.03	330.095	[M-H]-	3	-	1.23036e+06	1.88561e+06	1.85162e+06	269581	129781	268946	68226.9	49965.6	50651.7	544088	511963	572753	-	-
mws0924	2-Methylglutaric acid	Organic acids	Organic acids	C6H10O4	145.051	101.061	146.058	[M-H]-	3	617-62-9	206503	222962	122587	138460	57302.5	87348.6	249832	218159	203086	103095	103430	129604	-	-
mws0208	Adipate	Organic acids	Organic acids	C6H10O4	145.05	101.06	146.058	[M-H]-	3	124-04-9	206503	222962	122587	138460	57302.5	87348.6	249832	218159	203086	103095	103430	129604	ko01100	C06104
PDN124170	2-[3-hydroxy-5-(hydroxymethyl)phenoxy]-6-(hydroxymethyl)oxane-3,4,5-triol	Organic acids	Organic acids	C13H18O8	301.09	139.04	302.1	[M-H]-	3	-	548030	494159	502540	203046	216428	157430	187914	171919	207557	259592	228765	258291	-	-
PDN060126	(2s,3r,4s,5s,6r)-3,4,5-trihydroxy-6-(hydroxymethyl)oxan-2-yl 2,3,4-trihydroxybenzoate	Organic acids	Organic acids	C13H16O10	331.07	169.01	332.074	[M-H]-	3	-	6.31939e+06	6.47998e+06	1.18608e+07	1.83303e+07	1.91389e+07	1.60879e+07	8.18025e+06	9.07129e+06	8.02242e+06	8.04627e+06	8.53946e+06	9.18289e+06	-	-
PDN131799	2-(4-benzoyl-3-hydroxy-5-methoxyphenoxy)-6-(hydroxymethyl)oxane-3,4,5-triol	Organic acids	Organic acids	C20H22O9	405.12	243.06	406.126	[M-H]-	3	-	692411	551525	737056	595455	657599	631182	60409.8	59569.8	103429	541383	516804	545557	-	-
Waptn04416	2-trans-abscisic acid D-glucosyl ester	Organic acids	Organic acids	C21H30O9	485.2	263.13	426.189	[M+CH3COO]-	1	-	152579	149337	144667	390273	231855	242405	2.68441e+06	1.37416e+06	1.76027e+06	561364	565064	630131	-	-
Lmbn001467	5-Acetamidopentanoate	Organic acids	Organic acids	C7H13NO3	158.08	116.07	159.089	[M-H]-	1	1072-10-2	217484	167560	195201	95173.4	59293.1	62776.6	85459.2	81567.8	94193.7	100435	107779	96612.5	ko00310,ko01100	C03087
PDN212427	[(2,3,4,6,7-pentahydroxy-5-oxoheptyl)oxy]phosphonic acid	Organic acids	Organic acids	C7H15O10P	289.03	191.05	290.04	[M-H]-	3	-	1.42725e+06	1.71655e+06	2.05043e+06	4.78793e+06	4.19001e+06	4.74325e+06	1.24095e+06	1.22053e+06	1.32825e+06	2.70526e+06	2.48809e+06	2.85612e+06	-	-
mws0147	3-Hydroxyisovalerate	Organic acids	Organic acids	C5H10O3	117.06	59.01	118.063	[M-H]-	3	625-08-1	48450.3	37238.7	115589	63487	52976.6	50337	59398.8	66637.4	54096.2	67198	57864.6	57915.1	ko00280,ko01100	C20827
Wasyqn4246	12-Sulfooxy-9,10-Dihydrojasmonic Acid	Organic acids	Organic acids	C12H20O7S	307.09	96.96	308.093	[M-H]-	1	-	2.70705e+06	3.05527e+06	3.86545e+06	1.16002e+08	1.09734e+08	1.24751e+08	1.46364e+06	1.27429e+06	1.03147e+06	5.30204e+07	5.0901e+07	5.14448e+07	-	-
Wasyqn2417	Homomevalonic Acid Glucoside	Organic acids	Organic acids	C13H24O9	323.14	59.02	324.142	[M-H]-	3	-	260441	171219	283573	838951	925485	792283	318757	327680	391105	513733	466860	524704	-	-
PDN026956	6-(1,2-dihydroxyethyl)-2-(hydroxymethyl)oxane-2,3,4,5-tetrol	Organic acids	Organic acids	C8H16O8	239.08	59.01	240.084	[M-H]-	3	-	466843	630835	424746	189461	419531	444444	3.1214e+06	2.58128e+06	1.88697e+06	1.76583e+06	1.46996e+06	1.84951e+06	-	-
Wayn000884	Citric acid glucoside	Organic acids	Organic acids	C12H18O12	353.07	111	354.08	[M-H]-	1	-	71724.7	36448.6	88392.5	37445.7	45253.9	63164.3	1.35404e+06	1.26269e+06	1.60307e+06	504422	437366	372761	-	-
Zmgn000447	3-Phospho-D-glycerate	Organic acids	Organic acids	C3H7O7P	184.98	78.96	185.993	[M-H]-	3	820-11-1	74255.8	97877.2	79139.4	129170	91621.6	138641	160571	158367	162241	266530	202058	226421	ko00010,ko00030,ko00260,ko00270,ko00561,ko00630,ko00710,ko01100,ko01110,ko01200,ko01230,ko01240	C00197
PDN026181	4-{[3-(2,3-dihydroxyphenyl)prop-2-enoyl]oxy}-1,3,5-trihydroxycyclohexane-1-carboxylic acid	Organic acids	Organic acids	C16H18O9	353.09	191.05	354.095	[M-H]-	3	-	885692	1.1618e+06	632997	1.29861e+07	1.65137e+07	1.31576e+07	140133	142207	181838	4.70329e+06	4.56003e+06	4.77359e+06	-	-
pme1654	(-)-Jasmonic acid	Organic acids	Organic acids	C12H18O3	209.12	59.02	210.126	[M-H]-	3	77026-92-7	132875	440101	371499	531343	660517	427401	76168.5	143248	163049	336906	331110	325317	ko00592,ko01100,ko01110,ko04075	C08491
Lmyn000160	Mucic acid Dimethyl Ester	Organic acids	Organic acids	C8H14O8	237.06	87.01	238.069	[M-H]-	1	-	408755	561263	475953	344073	296641	307239	368374	458736	406623	354544	336154	337447	-	-
mws0281	Citrate	Organic acids	Organic acids	C6H8O7	191.02	111.01	192.027	[M-H]-	1	77-92-9	3.04561e+07	2.46447e+07	2.91591e+07	2.99573e+07	2.75557e+07	2.21198e+07	1.34151e+08	1.26712e+08	1.42705e+08	1.14516e+08	1.12712e+08	1.11853e+08	ko00020,ko00250,ko00630,ko01100,ko01110,ko01200,ko01210,ko01230,ko01240	C00158
Lmbn001288	(S)-2-Acetolactate	Organic acids	Organic acids	C5H8O4	131.03	87.04	132.042	[M-H]-	3	71698-08-3	27140.9	41489.9	46655.8	57158.6	33878.1	32608.7	151140	127264	106656	43165	48999.8	42204.2	ko00290,ko00650,ko00660,ko00770,ko01100,ko01110,ko01210,ko01230	C06010
PDN054341	(2r,3s,4s,5r,6s)-2-({[(2r,3r,4r)-3,4-dihydroxy-4-(hydroxymethyl)oxolan-2-yl]oxy}methyl)-6-[4-(hydroxymethyl)phenoxy]oxane-3,4,5-triol	Organic acids	Organic acids	C18H26O11	417.14	167.03	418.147	[M-H]-	3	-	3.29052e+06	2.35366e+06	3.21965e+06	290731	271278	248513	44180.6	69999.7	59302.9	857937	883334	831322	-	-
pme3186	Glyceraldehyde 3-phosphate	Organic acids	Organic acids	C3H7O6P	168.99	78.96	169.998	[M-H]-	3	591-59-3	41390.8	37813.4	72911.8	50754.6	41780.8	75960.6	119049	142687	191169	147041	139498	80737.1	-	C00661
pme3207	cis,cis-Muconate	Organic acids	Organic acids	C6H6O4	141.02	59.01	142.027	[M-H]-	3	1119-72-8	2.25688e+06	3.68502e+06	3.04516e+06	3.73586e+06	4.69861e+06	3.25412e+06	3.09532e+06	2.43938e+06	2.27737e+06	3.16793e+06	2.93836e+06	2.93689e+06	ko01100	C02480
PDN053803	[(2s)-4-(4-hydroxyphenyl)butan-2-yl]oxysulfonic acid	Organic acids	Organic acids	C10H14O5S	305.07	225.11	246.056	[M+CH3COO]-	3	-	1.54004e+06	1.67089e+06	2.13334e+06	8.96203e+06	1.08711e+07	1.02612e+07	203751	159500	148994	4.10159e+06	4.35696e+06	4.60802e+06	-	-
Zmpn000638	3-Guanidinopropanoate	Organic acids	Organic acids	C4H9N3O2	130.05	88.04	131.07	[M-H]-	3	353-09-3	167510	144762	131999	44437.2	68469.7	69978.3	137998	121359	233698	134600	108971	118091	-	C03065
Wasyqn1721	Mevalonic Acid Glucoside	Organic acids	Organic acids	C12H22O9	309.12	59.01	310.126	[M-H]-	1	-	52172.5	32784.3	61958.6	76266.2	90305.1	59831.3	17799.7	25903.1	24196.9	36805.6	52941.6	42492.8	-	-
Lmbn000216	D-erythro-3-Methylmalate	Organic acids	Organic acids	C5H8O5	147.03	57.0344	148.037	[M-H]-	3	152204-30-3	305931	196135	279978	329485	320196	262439	944180	1.09201e+06	1.15328e+06	802719	786638	736935	ko00290,ko00660,ko01100,ko01210,ko01230	C06032
Zmyn000247	(S)-2-Hydroxyglutarate	Organic acids	Organic acids	C5H8O5	147.03	57.0346	148.037	[M-H]-	3	13095-48-2	268219	224454	278224	308646	338592	255605	1.03542e+06	1.09201e+06	1.12815e+06	815710	819098	736935	ko00310,ko01100	C03196
PDN189570	3-ethoxy-4-{[3,4,5-trihydroxy-6-(hydroxymethyl)oxan-2-yl]oxy}benzaldehyde	Organic acids	Organic acids	C15H20O8	327.11	150.03	328.116	[M-H]-	3	-	396312	386765	503408	410760	349666	487370	13781.6	12693.4	11794.2	243641	235781	299227	-	-
pme3034	Ethylmalonic acid	Organic acids	Organic acids	C5H8O4	131.035	87.0452	132.042	[M-H]-	3	601-75-2	31484.7	34435.7	38408.3	55225.8	33400.1	51264.1	123994	156531	118712	53868.1	40321	42262.6	-	-
Rn04196	12-hydroxy jasmonoyl sulfate	Organic acids	Organic acids	C12H18O7S	305.07	96.96	306.077	[M-H]-	1	-	1.41666e+06	1.4745e+06	2.25033e+06	9.39424e+06	1.05548e+07	1.17209e+07	163624	160124	132861	4.21873e+06	4.00911e+06	3.83479e+06	-	-
Wasyqn4125	12-Sulfooxyjasmonate	Organic acids	Organic acids	C12H18O7S	305.07	96.96	306.077	[M-H]-	1	155408-18-7	1.40895e+06	1.34033e+06	2.22603e+06	9.54029e+06	1.05239e+07	1.05206e+07	200381	163744	138573	4.15949e+06	4.52835e+06	4.50235e+06	-	C21671
PDN230909	methyl 2-hydroxy-3-{[(2s,3r,4s,5s,6r)-3,4,5-trihydroxy-6-(hydroxymethyl)oxan-2-yl]oxy}benzoate	Organic acids	Organic acids	C14H18O9	329.09	96.96	330.095	[M-H]-	3	-	104989	104405	138077	789941	680626	757931	547773	767009	789545	525961	568770	549924	-	-
PDN232853	(2r,3s,4r,5r)-2-ethoxy-2-(hydroxymethyl)oxane-3,4,5-triol	Organic acids	Organic acids	C8H16O6	267.11	59.01	208.095	[M+CH3COO]-	3	-	589162	424343	377206	361478	383109	314131	33835.4	40085.5	94345.7	150756	113065	88646.6	-	-
Lcfn121182	2-(acetyloxy)-5-ethyl-2,3-dimethylhexanedioicacid	Organic acids	Organic acids	C12H20O6	259.12	155.11	260.126	[M-H]-	2	-	25999.8	41519.8	89308.7	133447	192826	139000	54919.4	38343	58195.3	60242.8	78433	45381.8	-	-
PDN043585	1-(4-hydroxy-2-methyl-6-{[3,4,5-trihydroxy-6-(hydroxymethyl)oxan-2-yl]oxy}phenyl)ethan-1-one	Organic acids	Organic acids	C15H20O8	327.11	165.05	328.116	[M-H]-	3	-	47590.5	32569.9	37194.9	527301	441428	456671	896993	651415	787733	431886	473952	430550	-	-
PDN193459	Terrein Glucoside	Organic acids	Organic acids	C14H20O8	375.13	111.01	316.116	[M+CH3COO]-	3	-	24491.4	30008	99252.7	45281.3	58432.8	99315.2	937210	636300	994842	1.89331e+06	3.51451e+06	2.82122e+06	-	-
pme2550	cis-Aconitate	Organic acids	Organic acids	C6H6O6	173.01	129.02	174.016	[M-H]-	3	4023-65-8	473500	322188	510383	396641	378780	354467	419376	460438	515786	520262	553454	545717	ko00020,ko00630,ko00660,ko01100,ko01110,ko01210	C00417
pme3154	(R)-Mevalonate	Organic acids	Organic acids	C6H12O4	147.07	59.01	148.074	[M-H]-	3	150-97-0	73278.8	84013.5	104243	113905	126945	116107	1.1661e+06	1.34391e+06	1.26428e+06	413256	410712	633950	ko00900,ko01100,ko01110	C00418
Lmgn002555	2-Propylglutaric acid	Organic acids	Organic acids	C8H14O4	173.08	59.01	174.089	[M-H]-	3	32806-62-5	25366.1	5073.22	71335.1	135736	140533	122806	47140.1	50947.3	65524.6	42386	63224.2	58652.2	-	C16658
WaYn000716	Citric Acid diglucoside	Organic acids	Organic acids	C18H28O17	515.12	341.11	516.133	[M-H]-	1	-	458506	330381	437712	938199	211835	1.38966e+06	177700	157821	207382	268664	387398	388292	-	-
mws0376	Fumarate	Organic acids	Organic acids	C4H4O4	115	71.01	116.011	[M-H]-	2	110-17-8	1.17935e+06	927818	1.46251e+06	868438	901581	1.04729e+06	2.23033e+06	2.21396e+06	2.35996e+06	625713	898736	764086	ko00020,ko00190,ko00220,ko00250,ko00350,ko00360,ko00620,ko00650,ko00760,ko01100,ko01110,ko01200	C00122
PDN226079	(2s,4s)-4-(acetyloxy)-5-[(1s,3s,5r)-7-oxo-2,6-dioxabicyclo[3.3.1]nonan-3-yl]pentan-2-yl acetate	Organic acids	Organic acids	C16H24O7	387.16	59.01	328.152	[M+CH3COO]-	3	-	225696	197842	239466	273093	272113	264137	51737.4	72885.2	99914.1	135833	119241	152584	-	-
Wasn003258	Glucosyl 2-Hydroxy-4-Methylpentanoic Acid	Organic acids	Organic acids	C12H22O8	293.12	131.07	294.132	[M-H]-	1	-	208289	130237	173955	409906	376590	736664	373730	257451	374587	209630	253961	345872	-	-
mws0154	Shikimate	Organic acids	Organic acids	C7H10O5	173.05	93.03	174.053	[M-H]-	2	138-59-0	89005.1	85131.9	101748	147976	113176	135974	31927.1	34894.3	35106.5	46581.2	55204.2	52193.5	ko00400,ko00996,ko00999,ko01100,ko01110,ko01230,ko01240	C00493
Lcfn121164	6-Phospho-D-gluconate	Organic acids	Organic acids	C6H13O10P	275.02	78.96	276.025	[M-H]-	1	53411-70-4	10692	8135.32	7125.01	63819.7	69314.1	87318.7	39687.8	35940.3	22883	31224.3	26224.3	31763.5	ko00030,ko01100,ko01110,ko01200	C00345
PDN060168	(2r,3r,4s,5s,6r)-2-[2-(4-hydroxyphenyl)ethoxy]-6-({[(2s,3r,4s,5r)-3,4,5-trihydroxyoxan-2-yl]oxy}methyl)oxane-3,4,5-triol	Organic acids	Organic acids	C19H28O11	431.15	89.02	432.163	[M-H]-	3	-	434503	190315	222713	9247.07	9247.07	9247.07	46235.3	81357.7	88370.6	65442.8	50050.2	75340.6	-	-
Zmgn000217	Itaconate	Organic acids	Organic acids	C5H6O4	129.02	85.03	130.027	[M-H]-	1	97-65-4	119957	83463.4	116894	65670.7	69738.6	76555.7	189213	268819	228798	199842	212811	185005	ko00660,ko01100	C00490
ZbBn000907	Shikimate 3-phosphate	Organic acids	Organic acids	C7H11O8P	253.01	96.97	254.019	[M-H]-	3	114489-69-9	42274.6	26171.2	35392.6	84683.7	81772.3	69625.8	152315	98061.8	92640.5	97975.4	125785	94135.5	ko00400,ko01100,ko01110,ko01230	C03175
mws0267	D-Glycerate	Organic acids	Organic acids	C3H6O4	105.02	105.02	106.027	[M-H]-	3	473-81-4	39042.8	49893.5	45408.6	45265.7	41422.2	43434.1	49778.2	50811.2	55691.3	40361.2	43529.6	45109.8	ko00030,ko00260,ko00561,ko00630,ko01100,ko01110,ko01200	C00258
mws2125	Phosphoenolpyruvate	Organic acids	Organic acids	C3H5O6P	166.98	78.96	167.982	[M-H]-	3	138-08-9	17187	9683.65	19078	31228.6	12300.1	42501.5	54584.6	107322	123257	76707	57272.8	38369.4	ko00010,ko00020,ko00400,ko00440,ko00620,ko00710,ko00996,ko00999,ko01100,ko01110,ko01200,ko01230,ko01240	C00074
PDN055501	(2Z)-2-hydroxy-3-(4-hydroxyphenyl)prop-2-enoic acid	Organic acids	Organic acids	C9H8O4	179.03	135.04	180.042	[M-H]-	3	-	92998.5	127798	161392	89925.2	94827.4	98837	17985	17985	17985	180417	157289	159021	ko00350,ko01100	C05350
Lmgn002184	2-Oxopimelate	Organic acids	Organic acids	C7H10O5	173.05	93.03	174.053	[M-H]-	1	17126-90-8	1.32347e+06	2.16481e+06	600048	2.27796e+06	2.27382e+06	2.77979e+06	10033.2	18350.6	15791.9	1.48221e+06	1.06874e+06	1.50192e+06	ko01100,ko01210,ko01240	C16588
pme2914	3-Hydroxy-3-methylglutarate	Organic acids	Organic acids	C6H10O5	161.05	99.05	162.053	[M-H]-	1	503-49-1	264973	216700	290645	43340	43340	43340	1.80734e+07	1.43159e+07	1.71514e+07	5.17383e+06	5.31402e+06	5.63337e+06	-	C03761
mws0823	3-Methyl-2-oxobutanoic acid	Organic acids	Organic acids	C5H8O3	115.04	71.01	116.047	[M-H]-	3	759-05-7	96931.8	43485.1	65274.2	45469.1	22098.2	38981.1	75166.8	99186	70509.1	43336.4	70291.3	41153.3	ko00280,ko00290,ko00770,ko00785,ko00966,ko01100,ko01110,ko01210,ko01230,ko01240	C00141
mws0277	Quinate	Organic acids	Organic acids	C7H12O6	191.06	85.03	192.063	[M-H]-	2	77-95-2	562293	491712	606813	434000	306315	410388	8.65123e+06	7.16893e+06	9.74613e+06	3.96314e+06	3.98769e+06	3.40257e+06	ko00400,ko01100	C00296
PDN119512	2-[3-hydroxy-2-(4-hydroxy-3-methoxybenzoyl)-5-methoxyphenoxy]-6-(hydroxymethyl)oxane-3,4,5-triol	Organic acids	Organic acids	C21H24O11	451.12	289.07	452.132	[M-H]-	3	-	6.41798e+06	5.00148e+06	5.25273e+06	1.16412e+06	956707	1.04232e+06	367432	321049	278978	1.42854e+06	1.44582e+06	1.53285e+06	-	-
PDN163217	8,21-dihydroxy-9,9,16,20,24-pentamethyl-3-oxahexacyclo[14.8.0.02,?.0?,1?.0?,12.01?,2?]tetracos-6(15)-ene-12,20-dicarboxylic acid	Organic acids	Organic acids	C30H44O7	515.3	471.3	516.309	[M-H]-	3	-	2.31321e+06	956772	1.52865e+06	26974.7	13099.4	15409.5	2619.87	2619.87	2619.87	575271	489758	499989	-	-
pme1975	Malonate	Organic acids	Organic acids	C3H4O4	103	59.01	104.011	[M-H]-	3	141-82-2	3.6252e+06	3.47868e+06	3.35416e+06	2.42033e+06	2.7196e+06	2.21362e+06	64900.2	64900.2	64900.2	461509	345693	324501	ko00061,ko00240,ko00410,ko01100,ko01212	C00383
Lmgn002091	2-Methyl-3-oxoadipate	Organic acids	Organic acids	C7H10O5	173.05	93.03	174.053	[M-H]-	1	-	207537	234571	57683	222066	267680	508339	2607.27	13036.3	2607.27	197694	197262	176524	-	C18307
Wayn001528	(R)-2-Hydroxybutane-1,2,4-tricarboxylate	Organic acids	Organic acids	C7H10O7	205.03	111.01	206.043	[M-H]-	1	13052-73-8	827949	505326	723511	101065	101065	101065	7.42998e+07	7.35565e+07	7.59074e+07	2.6958e+07	2.55263e+07	2.96431e+07	ko00300,ko00620,ko01100,ko01110,ko01210,ko01230,ko01240	C01251
PDN032348	3-(4-hydroxyphenyl)prop-2-enoyl 1,3,4,5-tetrahydroxycyclohexane-1-carboxylate	Organic acids	Organic acids	C16H18O8	337.09	187.07	338.1	[M-H]-	3	-	2733.04	2733.04	15793	517396	523413	681615	13665.2	30662.2	35337.9	418297	408779	428023	-	-
Wayn002279	Dihomocitric acid	Organic acids	Organic acids	C8H12O7	219.05	111.01	220.058	[M-H]-	3	-	18029.5	9871.26	12099.9	1974.25	1974.25	1974.25	64054.9	373318	34647.5	69265.6	68111.9	54489.1	-	-
Safn002037	2-[4-[(1R,2R)-1,2-dihydroxypropyl]phenoxy]-6-(hydroxymethyl)oxane-3,4,5-triol	Organic acids	Organic acids	C15H22O8	329.12	167.07	330.132	[M-H]-	3	-	1.73357e+06	2.88058e+06	1.82406e+06	203430	175285	191447	29792.1	22594.5	4518.9	560317	591731	475958	-	-
Sadn001319	2-(2-ethoxyethoxy)acetic acid	Organic acids	Organic acids	C6H12O4	147.07	85.03	148.074	[M-H]-	3	-	48546.2	62770.8	65122.4	60598	81824.5	75747	823672	745850	869661	407140	291930	441736	-	-
PDN027676	1-[4-(2-carboxyeth-1-en-1-yl)phenoxy]-3,4,5-trihydroxycyclohexane-1-carboxylic acid	Organic acids	Organic acids	C16H18O8	337.09	163.04	338.1	[M-H]-	3	-	2.16455e+06	2.47286e+06	923981	1.72173e+07	1.99618e+07	1.93538e+07	22710.5	36757.4	19629.1	9.28341e+06	9.51422e+06	8.98938e+06	-	-
PDN228668	(2s,3r,4s,5s,6r)-2-[4-(hydroxymethyl)-2,6-dimethoxyphenoxy]-6-({[(2s,3r,4s,5r)-3,4,5-trihydroxyoxan-2-yl]oxy}methyl)oxane-3,4,5-triol	Organic acids	Organic acids	C20H30O13	477.16	315.05	478.169	[M-H]-	3	-	34875.2	14904.8	21233.8	305395	331031	387159	32608.8	16797.8	19436.4	137969	188929	189477	-	-
PDN226026	methyl (2e)-3-(2-{[(2s,3r,4s,5s,6r)-3,4,5-trihydroxy-6-(hydroxymethyl)oxan-2-yl]oxy}phenyl)prop-2-enoate	Organic acids	Organic acids	C16H20O8	339.11	173.04	340.116	[M-H]-	3	-	509528	652656	226678	5.08065e+06	4.58368e+06	5.04894e+06	45335.6	45335.6	45335.6	1.56769e+06	1.6031e+06	1.93587e+06	-	-
Wayn000918	Isocitric acid-1-O-diglucoside	Organic acids	Organic acids	C18H28O17	515.12	111.01	516.133	[M-H]-	2	-	18676.3	7890.72	14927.6	1578.14	1578.14	1578.14	95473.3	97526.8	130183	51324.8	33093.1	36927	-	-
MWSmce536	Methyl 2-furoate	Organic acids	Organic acids	C6H6O3	125.02	79.02	126.032	[M-H]-	1	611-13-2	47502.7	31354.6	85086.8	225749	79462.9	262994	6270.91	6270.91	6270.91	74630.8	85658	74338.9	-	-
MWS1709	Malate	Organic acids	Organic acids	C4H6O5	133.01	71.01	134.022	[M-H]-	1	636-61-3	1.66852e+07	1.73394e+07	2.45272e+07	1.6542e+07	1.74747e+07	1.82782e+07	1.51407e+07	1.52239e+07	1.20713e+07	1.15763e+07	1.07675e+07	1.7056e+07	-	C00711
MWS3036	3-Hydroxyglutaric acid	Organic acids	Organic acids	C5H8O5	147.03	85.03	148.037	[M-H]-	2	638-18-6	79228.5	46348.7	64469.1	58346.3	62113.9	29608.3	773197	688249	873174	365507	349360	411896	-	-
Wasyqn1008	Dimethylglyceric Acid Glucoside	Organic acids	Organic acids	C11H20O9	295.1	59.01	296.111	[M-H]-	1	-	32260.1	32260.1	32260.1	32260.1	343113	300229	243209	200507	291700	164887	178552	161300	-	-
PDN174202	7-hydroxy-9-methoxy-1-methyl-3-{[3,4,5-trihydroxy-6-(hydroxymethyl)oxan-2-yl]oxy}-6H-benzo[c]chromen-6-one	Organic acids	Organic acids	C21H22O10	433.11	59.01	434.121	[M-H]-	3	-	138529	132395	72345.8	86004.5	99704.5	101485	109058	93732.5	83253.7	107061	131432	89715.7	-	-
pme2601	3-Hydroxypropanoate	Organic acids	Organic acids	C3H6O3	89.02	59.01	90.0317	[M-H]-	3	503-66-2	1260.73	11074.9	1260.73	8350.04	6303.63	8109.44	40650	36267.3	33434.9	23730.2	37141.3	23158.7	ko00240,ko00410,ko00640,ko01100,ko01200	C01013
mws0341	(R)-2-Hydroxyisocaproate	Organic acids	Organic acids	C6H12O3	131.07	85.07	132.079	[M-H]-	3	20312-37-2	6948.13	51944.4	67152.6	34797.8	6948.13	6948.13	54739.9	34740.7	60511.7	43481.8	65689.9	39462.6	-	C03264
Cmsn004064	Decumbic acid	Organic acids	Organic acids	C9H12O4	183.07	139.08	184.074	[M-H]-	3	390401-25-9	2852.94	2852.94	2852.94	2852.94	2852.94	2852.94	68362.1	47027.2	43894.2	19459.5	14264.7	18442.7	-	-
PDN034025	Isofuranonaphthoquinone D	Organic acids	Organic acids	C15H12O6	287.05	203.03	288.063	[M-H]-	3	-	35027.3	18549.9	37501	1773.59	1773.59	8867.93	1773.59	1773.59	1773.59	57347.4	56188.3	50502.1	-	-
PDN056964	(1r,3r,4s,5r)-3-{[(2e)-3-(3,4-dihydroxyphenyl)prop-2-enoyl]oxy}-1,5-dihydroxy-4-{[(2e)-3-(4-hydroxyphenyl)prop-2-enoyl]oxy}cyclohexane-1-carboxylic acid	Organic acids	Organic acids	C25H24O11	499.12	163.04	500.132	[M-H]-	3	-	15150.4	15150.4	15150.4	184899	225415	145731	15150.4	15150.4	15150.4	101750	75751.8	76723.2	-	-
pme2380	2-Oxoglutarate	Organic acids	Organic acids	C5H6O5	145.01	101.02	146.022	[M-H]-	3	328-50-7	15152	15152	15152	15152	15152	15152	116912	161733	237633	115320	118658	75760.1	ko00020,ko00040,ko00053,ko00220,ko00250,ko00300,ko00310,ko00340,ko00430,ko00470,ko00630,ko00650,ko00660,ko00785,ko01100,ko01110,ko01200,ko01210,ko01230,ko01240	C00026
Rfp03786	Heptaethylene glycol	Others	Alcohol compounds	C14H30O8	327.2	89.06	326.194	[M+H]+	2	5617-32-3	2.34647e+07	2.13658e+07	1.08928e+07	2.57263e+07	1.39969e+07	7.01977e+06	1.92959e+07	2.99308e+07	9.24655e+06	1.10585e+07	5.68192e+06	1.1425e+07	-	-
Wacyp04090	Phenylethyl Primeveroside	Others	Alcohol compounds	C19H28O10	434.2	163.06	416.168	[M+NH4]+	1	-	472135	443808	212186	692294	1.06792e+06	269745	94563.5	134920	122957	599379	413248	578384	-	-
Sasp003889	Decaethylene glycol	Others	Alcohol compounds	C20H42O11	476.31	459.28	458.273	[M+NH4]+	1	5579-66-8	1.53039e+07	8.64574e+06	1.56824e+07	1.034e+07	4.72502e+06	1.87969e+07	1.62132e+07	6.64299e+06	1.24599e+07	9.54984e+06	8.99254e+06	3.21656e+06	-	-
Walbp07454	3-Hydrocinnamyl-6-CinnamylGlucose	Others	Alcohol compounds	C24H30O6	415.21	119.09	414.204	[M+H]+	1	-	4.45928e+07	3.85695e+07	5.67772e+07	4.47779e+07	4.9624e+07	4.78401e+07	4.17112e+07	4.50496e+07	3.53698e+07	3.9591e+07	3.53488e+07	3.3956e+07	-	-
Wagp001892	(2S,4R)-4-(Beta-D-Glucopyranosyloxy)-2-Pentanol	Others	Alcohol compounds	C11H22O7	267.14	69.07	266.137	[M+H]+	2	183744-50-5	27338.1	32345.5	36373.8	175202	137571	177790	28260.7	44461.6	30835.9	95849.7	80401.9	80298	-	-
PDP228000	Glucosylisomaltol	Others	Alcohol compounds	C12H16O8	289.09	127.04	288.084	[M+H]+	1	-	100968	102300	83847.8	143012	129522	102802	189469	145759	113269	156117	154079	142716	-	-
Hmsp004125	3'-Deoxy-4-O-methylsappanol	Others	Alcohol compounds	C16H14O6	303.09	123.04	302.079	[M+H]+	3	112408-68-1	4503.05	4503.05	4503.05	209328	99644.8	283068	61464.9	39290.5	22515.2	143075	127762	111864	-	-
Lcfp115918	2-(2-Hydroxyethoxy)ethylbenzoate	Others	Alcohol compounds	C11H14O4	211.1	105.03	210.089	[M+H]+	2	20587-61-5	21569.8	38484.4	29737.8	4313.96	4313.96	55793.7	54455.4	32157.1	35179.4	36909.9	34075.6	40026.7	-	-
Smnn002694	Osmanthuside H[2-(4-Hydroxyphenyl)ethyl-β-D-apiosyl-(1→6)-β-D-glucoside]	Others	Alcohol compounds	C19H28O11	431.15	149.05	432.163	[M-H]-	3	149155-70-4	985848	491090	564007	74051.6	97087.3	82885.6	117717	161881	188163	194733	201509	200462	-	-
Wacyn03531	2-[4-(3-Hydroxypropyl)-2-methoxyphenoxy]-1,3-propanediol 1-glucoside	Others	Alcohol compounds	C19H30O10	477.2	181.09	418.184	[M+CH3COO]-	1	-	2.22276e+06	2.7609e+06	2.54051e+06	4.85862e+06	6.84954e+06	5.14963e+06	636462	709014	847667	3.25894e+06	3.93261e+06	3.11768e+06	-	-
pmf0175	2-Decanol	Others	Alcohol compounds	C10H22O	157.16	157.16	158.167	[M-H]-	3	1120-06-5	1.14565e+07	6.58876e+06	6.53104e+06	6.17765e+06	7.75789e+06	8.31179e+06	1.28056e+07	8.01781e+06	1.0098e+07	6.57437e+06	6.34729e+06	6.11631e+06	-	-
mws0906	Coniferin	Others	Alcohol compounds	C16H22O8	341.12	179.07	342.132	[M-H]-	3	531-29-3	267790	239083	465612	643571	427376	411180	1.8019e+06	1.50611e+06	1.70693e+06	503567	633936	606960	ko00940,ko01110	C00761
pmf0174	1-Decanol	Others	Alcohol compounds	C10H22O	157.16	157.16	158.167	[M-H]-	3	112-30-1	7.72143e+06	4.32135e+06	4.35151e+06	4.3431e+06	5.05979e+06	5.60238e+06	9.00326e+06	5.48016e+06	6.74675e+06	4.4337e+06	4.15154e+06	3.97326e+06	-	C01633
Jmzn006005	3,4-methylenedioxy cinnamyl alcohol	Others	Alcohol compounds	C10H10O3	177.06	117.04	178.063	[M-H]-	3	17581-86-1	34786	35875.2	26609.2	155999	135826	152589	23344.8	30616.3	34633.2	38119.9	40459.3	32072.1	-	-
Waptn03150	Benzyl alcohol xylopyranosyl-(1-6)-glucopyranoside	Others	Alcohol compounds	C18H26O10	461.16	269.1	402.153	[M+CH3COO]-	1	-	502020	265995	491689	4.2969e+06	3.88225e+06	3.9968e+06	227602	153990	330605	1.81999e+06	2.13815e+06	2.01594e+06	-	-
Zbln001290	β-Hydroxy-(3,4-dihydroxyphenylethanolyl)-glucoside	Others	Alcohol compounds	C14H20O9	331.1	151.04	332.111	[M-H]-	3	-	1.66404e+06	1.57298e+06	3.32379e+06	4.78269e+06	4.64004e+06	4.29598e+06	1.53352e+06	2.00513e+06	1.89852e+06	1.9494e+06	1.98998e+06	2.12033e+06	-	-
Zmtn001661	Vanilloloside	Others	Alcohol compounds	C14H20O8	315.11	153.02	316.116	[M-H]-	3	74950-96-2	857088	729394	814162	885198	963049	883375	1.25627e+06	870203	879200	902034	937195	893983	-	CM020532
Waptn03329	Benzyl 6-O-beta-D-apiofuranosyl-beta-D-glucoside	Others	Alcohol compounds	C18H26O10	461.17	269.1	402.153	[M+CH3COO]-	1	115009-57-9	538287	294639	565295	4.36825e+06	3.38889e+06	4.10961e+06	270423	219666	286701	1.81334e+06	1.78653e+06	1.89785e+06	-	-
mws0853	Sinapyl alcohol	Others	Alcohol compounds	C11H14O4	209.08	179.07	210.089	[M-H]-	3	537-33-7	219176	170223	168505	113170	115548	141775	19994.8	25108.5	13002	83121.5	93658.2	128632	ko00940,ko01100,ko01110	C02325
Labn004625	2-Phenylethyl beta-primeveroside	Others	Alcohol compounds	C19H28O10	415.16	89.02	416.168	[M-H]-	2	129932-48-5	98014.8	80443.2	170998	99617.5	59397.9	59818.4	35743.2	65587.7	108432	52091.7	75273.8	68585.7	-	-
mws0011	Syringin	Others	Alcohol compounds	C17H24O9	371.13	209.08	372.142	[M-H]-	3	118-34-3	890895	685809	1.31975e+06	111152	98491.1	86689.5	99844	103383	106583	300040	265173	318012	ko00940	C01533
Wafn004433	1-Hexanol arabinosylglucoside	Others	Alcohol compounds	C17H32O10	455.21	263.15	396.2	[M+CH3COOH-H]-	1	-	249996	238345	242949	8.60269e+06	8.99042e+06	9.01956e+06	293207	374685	450002	4.43439e+06	4.66314e+06	4.81687e+06	-	-
Labn003679	(E)-caffeyl alcohol 4-O-β-D-glucopyranoside	Others	Alcohol compounds	C15H20O8	327.11	147.05	328.116	[M-H]-	3	-	36575.8	52584.4	38590.3	117011	99805.1	139237	19269.3	13158.1	32966.7	71629.9	64569.1	50390	-	-
pmn001553	Cimidahurinine	Others	Alcohol compounds	C14H20O8	315.11	153.06	316.116	[M-H]-	3	142542-89-0	359814	337628	446393	346459	347705	291905	689620	494242	441514	385114	357130	409115	-	-
mws0921	4-Coumaryl alcohol	Others	Alcohol compounds	C9H10O2	149.06	131.05	150.068	[M-H]-	3	3690-05-9	17708.3	12166.7	16189.2	21246.2	23268.3	31359.7	2124.46	2124.46	2124.46	14169	18193.5	10622.3	ko00940,ko01100,ko01110	C02646
mws0093	Coniferyl alcohol	Others	Alcohol compounds	C10H12O3	179.07	146.04	180.079	[M-H]-	3	458-35-5	444525	363662	317831	49588.1	41356.2	89901.4	8271.24	8271.24	8271.24	115113	108678	135521	ko00940,ko00999,ko01100,ko01110	C00590
Wamxn01040	(X)-1,2-Propanediol 1-O-B-D-Glucopyranoside	Others	Alcohol compounds	C9H18O7	297.12	59.01	238.105	[M+CH3COO]-	2	-	91933.9	52329.4	66613.8	1.02318e+06	685754	1.04008e+06	10465.9	10465.9	10465.9	90729.6	93366.4	78399.1	-	-
Sakn002857	3,4-Dihydroxyphenethyl alcohol-8-O-[β-D-apinosyl(1→3)]-β-D-glucoside	Others	Alcohol compounds	C19H28O12	447.15	315.11	448.158	[M-H]-	3	-	27386.4	753.203	12361.3	5074.14	3766.02	5813.99	26676.2	31057.5	28002.5	11689.7	20431.3	14155.3	-	-
Wafn003429	3-Methylbutyl 6-O-(alpha-L-arabinopyranosyl)-beta-D-glucopyranoside	Others	Alcohol compounds	C16H30O10	441.2	249.13	382.184	[M+CH3COOH-H]-	1	-	242130	384190	206724	1.60996e+06	1.62676e+06	1.4101e+06	222327	418660	495869	766347	891180	874884	-	-
mws2368	4-Hydroxyphenylethanol	Others	Alcohol compounds	C8H10O2	137.06	119.05	138.068	[M-H]-	3	501-94-0	122397	60685.1	98879.9	2760.94	2760.94	13804.7	2760.94	2760.94	2760.94	46158.9	33303.4	22560.1	ko00350,ko01100	C06044
Wafn005121	1-Octen-3-ol-3-o-beta-D-xylopyranosyl(1->6)-beta-D-glucopyranoside	Others	Alcohol compounds	C19H34O10	421.21	289.16	422.215	[M-H]-	2	-	3699.19	3699.19	3699.19	28078.1	37080.7	27499.2	3699.19	3699.19	3699.19	32728.5	18496	34805.7	-	C17614
Zahp007439	3,4-Methylenedioxycinnamaldehyde	Others	Aldehyde compounds	C10H8O3	177.05	149.02	176.047	[M+H]+	3	58095-77-5	125099	86772.5	73220.3	86625.4	72395.9	63263.2	84383.9	61754.1	70439.1	85433.1	54813.8	36200.2	-	-
MWSmce040	Isovanillin	Others	Aldehyde compounds	C8H8O3	153.05	65.04	152.047	[M+H]+	3	621-59-0	1.39848e+06	777405	1.15988e+06	96298	39140.7	185688	80402.3	24570.2	118662	357679	399611	169389	-	-
pmb0142	Caffeic aldehyde	Others	Aldehyde compounds	C9H8O3	165.05	95.05	164.047	[M+H]+	3	141632-15-7	18797.8	14172.7	12381.5	138967	169665	154642	7483.59	11922.2	16046.9	100169	88008	78719.7	ko00940,ko01110	C10945
MWSHC2067	3,4-Dihydroxybenzaldehyde	Others	Aldehyde compounds	C7H6O3	139.04	65.04	138.032	[M+H]+	1	139-85-5	895758	512588	591985	22393.1	22393.1	22393.1	111966	153386	121740	262061	281466	281300	ko00950	C16700
MWSCX017	4-hydroxyphenyl acrylaldehyde	Others	Aldehyde compounds	C9H8O3	165.05	119.05	164.047	[M+H]+	3	-	78866.5	132718	78144.9	80161.3	113467	9522.07	9522.07	9522.07	9522.07	70071.9	47610.3	82635.5	-	-
Lmbp002309	Sinapaldehyde-4-O-Glucoside	Others	Aldehyde compounds	C17H22O9	371.1	209.05	370.126	[M+H]+	3	154461-65-1	16980.1	16980.1	16980.1	16980.1	16980.1	16980.1	261521	312378	235410	84900.5	116608	90051.9	-	-
mws0458	4-Hydroxy-3-methoxy-benzaldehyde	Others	Aldehyde compounds	C8H8O3	151.04	136.02	152.047	[M-H]-	3	121-33-5	2.61475e+06	2.02482e+06	1.87544e+06	218997	192049	248707	154394	143162	197937	690827	681896	756820	ko00996,ko01100,ko01110	C00755
Wamxn02395	Mycarose glucoside	Others	Aldehyde compounds	C13H24O9	323.14	59.01	324.142	[M-H]-	3	-	260441	171219	283573	838951	925485	792283	318757	327680	391105	513733	466860	524704	-	-
mws1350	Syringaldehyde; 4-Hydroxy-3,5-Dimethoxybenzaldehyde	Others	Aldehyde compounds	C9H10O4	181.05	151	182.058	[M-H]-	3	134-96-3	1.3005e+06	1.04538e+06	1.18367e+06	98060.8	61886.2	106124	15233.5	16954.9	23902.1	440307	376436	401676	-	-
mws0628	4-Hydroxybenzaldehyde	Others	Aldehyde compounds	C7H6O2	121.03	92.03	122.037	[M-H]-	3	123-08-0	371169	383368	394691	627322	561108	665585	242964	424090	370329	388042	369418	448909	ko01100	C00633
Lmbn001930	Salicylaldehyde	Others	Aldehyde compounds	C7H6O2	121.03	77.04	122.037	[M-H]-	3	90-02-8	29022.3	14789.6	18597.8	63336.8	47596.8	44310.5	22720.1	19351.8	41887	16733.6	21324.6	22151.5	ko01100	C06202
Zmln000899	Syringaldehyde-4-O-glucoside	Others	Aldehyde compounds	C15H20O9	343.11	181.05	344.111	[M-H]-	3	-	3797.33	3797.33	18986.6	130840	86527.1	55534.2	102132	103704	80862.6	58559.3	59317.8	54722.3	-	CM020537
Ladp004020	tenuiflorin C glucoside	Others	Chromone	C22H22O12	479.12	317.06	478.111	[M+H]+	3	-	9.247e+06	4.55129e+06	1.33149e+07	2.5529e+07	2.74185e+07	4.36699e+07	3.23935e+06	2.58482e+06	4.06969e+06	1.7761e+07	2.10857e+07	1.82623e+07	-	-
Lmbp010382	6-Methoxy-2-(2-phenylethyl)chromone	Others	Chromone	C18H16O3	281.12	91.05	280.11	[M+H]+	3	84294-89-3	54423.5	43388.1	48613.8	50586.9	55823.2	57089.8	51500.9	64428.3	37075.3	44976.2	33658.3	34720.8	-	-
Hmyp002315	3,5,7,4'-Tetrahydroxy-Coumaronochromone	Others	Chromone	C15H10O7	303.04	257.04	302.043	[M+H]+	1	-	284992	131012	277725	1.91632e+06	1.4772e+06	1.57624e+06	853814	368946	966465	2.15133e+06	1.22293e+06	1.21943e+06	-	-
Layp002880	5,7-Dihydroxychromone glucoside	Others	Chromone	C15H16O9	341.09	179.03	340.079	[M+H]+	1	-	82037.1	85897.1	88899.4	408814	291747	385751	79926.4	54648	65585.3	249862	213551	217663	-	-
zjbp111026	tetrahydrochromone M	Others	Chromone	C20H22O5	343.15	163.07	342.147	[M+H]+	3	-	107962	87139.8	79122.2	67193.1	76783	71845.5	71644.4	64540.4	57116.4	124118	76277.8	67414.1	-	-
MWSmce285	Agarotetrol	Others	Chromone	C17H18O6	319.11	255.1	318.11	[M+H]+	3	69809-22-9	51536.5	10307.3	10307.3	435123	314476	641464	136210	104871	196023	284103	420042	190916	-	-
Zmzp006646	Capillarisin	Others	Chromone	C16H12O7	317.07	302.04	316.058	[M+H]+	3	56365-38-9	12692.5	6650.62	10737.9	57054.4	16390.7	61044.8	1330.12	1330.12	1330.12	25274.9	23761.9	18380.2	-	C08999
zjbp110804	6,7-dimethoxy-2-[2-(4'-hydroxy-3'-methoxyphenyl)ethyl]chromone	Others	Chromone	C20H20O6	357.13	307.1	356.126	[M+H]+	3	-	37387.8	41747.7	32330.6	47451.1	20335.5	19471.6	3579.14	3579.14	3579.14	34006.5	17895.7	23385.5	-	-
MWSmce417	5-O-Methylvisammioside	Others	Chromone	C22H28O10	453.17	291.13	452.168	[M+H]+	3	84272-85-5	4665.46	4665.46	4665.46	4665.46	4665.46	4665.46	35085	23327.3	4665.46	61263.7	27312.4	28803.6	-	-
Zmgp004297	7-(4-Hydroxyphenyl)-1-phenyl-4-hepten-3-one	Others	Ketone compounds	C19H20O2	281.15	107.05	280.146	[M+H]+	3	100667-52-5	505781	442804	672907	514836	625431	572668	457802	637468	427834	417684	368868	353184	-	-
Lmtp004146	Santalin	Others	Ketone compounds	C15H14O5	275.09	107.05	274.084	[M+H]+	3	7400-10-4	6.35959e+06	7.71634e+06	4.60282e+06	6.40566e+06	5.37319e+06	2.97279e+06	1.33706e+07	1.71566e+07	1.11038e+07	8.81373e+06	7.08165e+06	6.76161e+06	-	-
Lasp004380	2',4'-Dihydroxyacetophenone	Others	Ketone compounds	C8H8O3	153.05	65.04	152.047	[M+H]+	3	89-84-9	1.39848e+06	777405	1.15988e+06	96298	39140.7	185688	80402.3	24570.2	118662	357679	399611	169389	-	C03663
Qmyp010506	2,4,6-Trihydroxybenzophenone	Others	Ketone compounds	C13H10O4	231.07	153.02	230.058	[M+H]+	3	3555-86-0	226897	217140	405021	176475	116818	174819	43192	26888.6	38131.5	178098	205189	125963	-	C06356
MWSHC20102	3-Hydroxy-1-(4-Hydroxy-3-Methoxyphenyl)Propan-1-One	Others	Ketone compounds	C10H12O4	197.08	151.04	196.074	[M+H]+	1	2196-18-1	289306	208844	336573	308512	245258	358935	60184.4	28818.2	68696.8	216536	332834	155274	-	-
Wbtp003341	(3,5-dihydroxyphenyl)-(4-hydroxy-2,6-dimethoxyphenyl)methanone	Others	Ketone compounds	C15H14O6	291.09	139.04	290.079	[M+H]+	3	-	4.30443e+07	4.25813e+07	4.66575e+07	8.17968e+06	6.11256e+06	8.23794e+06	2.93377e+07	3.04501e+07	3.20129e+07	2.81615e+07	2.60793e+07	2.44706e+07	-	-
Lmmp003349	Byzantionoside A	Others	Ketone compounds	C19H30O7	371.21	209.15	370.199	[M+H]+	1	189109-41-9	758970	794542	697941	7.31814e+06	1.06696e+07	5.64781e+06	247454	295509	663122	2.95897e+06	1.98604e+06	3.85921e+06	-	-
Cmsp002787	3,4'-Dihydroxy-3',5'-dimethoxypropiophenone	Others	Ketone compounds	C11H14O5	227.09	181.05	226.084	[M+H]+	1	136196-47-9	318096	245646	347680	1.26861e+06	920869	461088	84290.9	84922	22604.4	620586	349540	448652	-	CM01686
WaTKp05525	4a-Methyl-4a,5,8,8a-tetrahydro-2(1H)-naphthalenone	Others	Ketone compounds	C11H14O	163.11	79.05	162.105	[M+H]+	1	17429-21-9	215036	128944	203058	488338	516095	307827	116011	132250	184119	342761	209431	233248	-	-
Wbmp003302	Frambinone	Others	Ketone compounds	C10H12O2	165.09	91.05	164.084	[M+H]+	2	-	117404	117404	117404	1.03253e+06	984528	1.16549e+06	772714	587018	667046	956271	974024	654912	-	-
Lcfp094149	10-hydroxy-6,10-dimethylundeca-5,8-dien-2-one	Others	Ketone compounds	C13H22O2	211.17	109.1	210.162	[M+H]+	1	65017-84-7	145533	142651	151525	969795	973570	1.18148e+06	28530.1	28530.1	28530.1	348650	223038	353020	-	-
Hmbp001276	Gallacetophenone	Others	Ketone compounds	C8H8O4	169.05	65.03	168.042	[M+H]+	2	528-21-2	1.73134e+06	2.53775e+06	1.23736e+06	91444	96319.8	80293	16058.6	16058.6	16058.6	445369	387613	359892	-	CM01681
pmp000602	6-Hydroxymusizin-8-O-β-D-glucoside	Others	Ketone compounds	C19H22O9	395.13	233.08	394.126	[M+H]+	3	-	255850	369459	327292	38676.9	116910	45283	30760	6152.01	6152.01	142861	115251	183183	-	-
Zbjp005858	1-(3,4-Dihydroxy-5-methoxypheny)-7-(4-hydroxyphenyl)hept-1-ene-3,5-diol	Others	Ketone compounds	C20H24O6	361.16	137.06	360.157	[M+H]+	3	-	90359.4	95645.5	113515	63116.1	67697.8	165679	3173.45	3173.45	15867.3	56442.1	73934.5	34216.5	-	-
Rfn03341	Bungeiside A	Others	Ketone compounds	C14H18O8	315.11	153.05	314.1	[M+H]+	3	149475-52-5	418090	681893	696892	726411	491726	765737	83618	83618	83618	489863	453492	458448	-	-
Lmyp003951	3,4-Dihydroxy-3-methoxypropiophenone	Others	Ketone compounds	C11H14O5	227.09	181.09	226.084	[M+H]+	3	-	106762	68164.7	74221.2	45948.8	41681	28962.3	3218.34	16091.7	3218.34	51699.1	28849.6	25410.8	-	-
Lmhp004270	Nigerapyrone E	Others	Ketone compounds	C11H12O4	209.08	79.05	208.074	[M+H]+	3	-	25521.8	25521.8	174404	843402	321709	1.16919e+06	127609	25521.8	201838	341460	321398	139565	-	-
Zbjp002120	5-hydroxy-1-(3,4-Dihydroxy-5-methoxyphenyl)-7-(4-hydroxy-3-methoxyphenyl)hept-1-en-3-one	Others	Ketone compounds	C21H24O7	389.16	153.05	388.152	[M+H]+	3	-	15741.1	15741.1	15741.1	148283	193551	172995	15741.1	15741.1	15741.1	78705.6	88805.4	79713.9	-	-
Wbsp000037	1-[3-(4-methyl-6-oxocyclohex-1-en-1-yl)propyl]pyrrolidin-2-one	Others	Ketone compounds	C14H21NO2	236.16	58.02	235.157	[M+H]+	3	-	210204	83495.3	69223.7	4086.81	4086.81	4086.81	4086.81	4086.81	4086.81	23923.6	20434	25739.1	-	-
pmp000604	Rubrofusarin-6-O-glucoside	Others	Ketone compounds	C21H22O10	435.13	273.07	434.121	[M+H]+	2	132922-80-6	19176.2	19176.2	19176.2	105653	106348	95881.2	334986	377301	220616	136468	125946	162101	-	-
MWSmce466	4'-Hydroxyacetophenone	Others	Ketone compounds	C8H8O2	135.05	92.03	136.052	[M-H]-	3	99-93-4	121062	98784.5	58066.5	102329	78501	98412.1	99615	134861	151348	78359.4	63851.2	99450.7	ko01100	C10700
MWSmce363	2,5-Dihydroxyacetophenone	Others	Ketone compounds	C8H8O3	151.04	108.02	152.047	[M-H]-	3	490-78-8	291724	288291	216053	40806.4	23345.9	37080.5	19905.3	17102.8	24115.7	82012	83481.7	119793	-	CM01680
Zmzn000078	Glycerone phosphate	Others	Ketone compounds	C3H7O6P	168.99	78.96	169.998	[M-H]-	3	57-04-5	61978.7	73131.3	101560	132105	140416	129587	321219	446687	558283	213141	218957	227799	ko00010,ko00040,ko00051,ko00052,ko00561,ko00562,ko00564,ko00630,ko00640,ko00710,ko00760,ko01100,ko01110,ko01200,ko01230	C00111
Lmhn002437	Terreic acid	Others	Ketone compounds	C7H6O4	153.02	109.03	154.027	[M-H]-	1	121-40-4	1.1175e+06	881407	928342	103302	54716	143600	522888	361930	455790	448102	456019	381654	-	-
Wbtn002952	1-(β-D-Glucopyranosyl)-3-ethyl-4-methyl-1H-pyrrole-2,5-dione	Others	Ketone compounds	C13H19NO7	300.11	138.06	301.116	[M-H]-	1	-	481410	296305	400070	954299	775465	912276	209255	210596	218974	501743	528137	567401	-	-
MWSmce490	2-Acetylphloroglucinol	Others	Ketone compounds	C8H8O4	167.04	123.05	168.042	[M-H]-	3	480-66-0	31799.7	15651.2	24606.2	5368.23	8991.36	10646.7	11195.9	6138.1	1073.65	11262.1	15192	9713.73	-	C21895
Saln003418	4-(Beta-D-Glucopyranosyloxy)-2,4',6-Trihydroxybenzophenone	Others	Ketone compounds	C19H20O10	407.1	287.06	408.106	[M-H]-	3	-	1929.68	1929.68	1929.68	127873	73689.4	99143.2	1929.68	1929.68	9648.38	28954.2	47385.8	37860.9	-	-
pmp001230	Senkyunolide M	Others	Lactones	C16H22O4	279.16	121.03	278.152	[M+H]+	3	146986-60-9	7.63767e+06	5.15234e+06	4.86297e+06	4.54541e+06	4.39701e+06	4.20469e+06	5.98271e+06	3.50502e+06	4.52388e+06	7.41474e+06	4.32505e+06	3.62493e+06	-	-
Zmcp102202	Senkyunolide C	Others	Lactones	C12H12O3	205.09	149.02	204.079	[M+H]+	1	-	3.61737e+06	2.65809e+06	2.34838e+06	1.88952e+06	2.07812e+06	2.0672e+06	2.52372e+06	1.5347e+06	1.97066e+06	4.12221e+06	2.27821e+06	1.73566e+06	-	-
Zmcp102204	Senkyunolide Q	Others	Lactones	C16H22O4	279.16	149.02	278.152	[M+H]+	3	-	5.15166e+07	3.78128e+07	3.53645e+07	3.18611e+07	3.34994e+07	3.22766e+07	4.34348e+07	2.8168e+07	3.38114e+07	4.96551e+07	3.30127e+07	2.7611e+07	-	-
Zkep143812	6-Deoxy-6-sulfo-D-glucono-1,5-lactone	Others	Lactones	C6H10O8S	243.02	225.01	242.01	[M+H]+	1	-	3.53096e+06	3.40497e+06	2.65372e+06	4.48453e+06	3.80878e+06	4.30235e+06	1.67692e+06	1.86811e+06	2.33218e+06	4.01602e+06	3.14407e+06	2.65875e+06	-	C21064
MWSslk178	Griffonilide	Others	Lactones	C8H8O4	169.05	77.04	168.042	[M+H]+	3	61371-55-9	40475.6	43290.6	54621.5	101095	75057.8	86045.4	76718.7	57231.8	83022.8	82305.2	62605.3	53220.1	-	-
MWStz534	Kinsenoside	Others	Lactones	C10H16O8	282.12	103.04	264.084	[M+NH4]+	3	151870-74-5	45316.3	73075.6	24580.6	58917	34612.3	54477.7	46271.4	38697.2	40874.8	35281.8	19354.7	20842.1	-	-
Rfn02152	Gerberin	Others	Lactones	C12H18O8	291.11	129.06	290.1	[M+H]+	3	125445-59-2	95235.7	27024.6	75250.5	559056	1.09576e+06	1.23192e+06	4829.92	4829.92	24149.6	333347	306721	242096	-	-
Lchp000218	(R)-3-ethyl-7-hydroxy-6-methoxyphthalide	Others	Lactones	C11H12O4	209.08	121.06	208.074	[M+H]+	1	-	201080	175664	150605	1.20283e+06	1.17046e+06	20037	100185	165724	112386	412595	508939	541083	-	-
Rlp02935	(3Z,9Z)-7-{[3,4,5-trihydroxy-6-(hydroxymethyl)oxan-2-yl]oxy}-1-oxacyclododeca-3,9-dien-2-one	Others	Lactones	C17H26O8	359.17	197.12	358.163	[M+H]+	2	-	70148.7	70148.7	70148.7	3.90305e+06	2.2908e+06	5.20504e+06	70148.7	350743	70148.7	1.89502e+06	2.90018e+06	1.69964e+06	-	-
Lmxn008846	Hydroxydihydrobovolide	Others	Lactones	C11H18O3	197.12	153.13	198.126	[M-H]-	1	-	5394.32	4752.54	7762.49	48246.6	37757	39989.5	3352.26	5602.93	6711.81	26995.5	25652.5	24876.4	-	-
Lmmn006306	Machilusolide D	Others	Lactones	C18H30O3	293.21	293.21	294.219	[M-H]-	3	-	275055	370615	204891	57749	59647.3	44053.3	53986.2	42067.5	39530.3	150618	102005	100076	-	-
Zahn007990	5-hydroxy-3,4-dimethyl-5-pentylfuran-2(5H)-one	Others	Lactones	C11H18O3	197.12	153.13	198.126	[M-H]-	1	-	6687.08	4950.95	6601.89	42503.7	39075.8	38343.2	4556.43	3680.25	8199.94	27184.6	27027.3	25282.4	-	-
MWSHC20168	Methyl cumalate	Others	Lactones	C7H6O4	153.02	109.03	154.027	[M-H]-	1	6018-41-3	1.1175e+06	2.61676e+06	2.35847e+06	276079	219777	369774	1.42058e+06	936388	1.21973e+06	968840	1.12064e+06	381654	-	-
Lssp210280	1,5-dihydroxy ketone-6 murine O-β-D-glucoside	Others	Others	C19H18O11	423.09	261.04	422.085	[M+H]+	3	-	31012.7	13925.5	19458.9	111593	54779.1	75105.7	168510	308593	211817	143024	99952	103716	-	-
Yshj000011	2,6-Dimethoxy-4-hydroxyphenol-1-O-ß-D-glucopyranoside	Others	Others	C14H20O9	333.12	171.06	332.111	[M+H]+	1	-	1.16125e+06	776471	893468	1.01373e+06	713760	856333	17781.2	45392.7	29339.8	665031	613388	620195	-	-
Zbdp002220	2,6-Dimethoxyhydroquinone-1-O-glucoside	Others	Others	C14H20O9	333.12	171.06	332.111	[M+H]+	1	-	1.16125e+06	776471	893468	1.01373e+06	713760	856333	17781.2	45392.7	29339.8	665031	613388	620195	-	-
Wcdp003593	2-(3,4-dihydroxyphenyl)-4-[2-(3,4-dihydroxyphenyl)-3,5,7-trihydroxy-3,4-dihydro-2h-1-benzopyran-8-yl]-3,4-dihydro-2h-1-benzopyran-3,5,7-triol	Others	Others	C30H26O12	579.15	409.09	578.142	[M+H]+	3	-	2.15685e+07	2.50046e+07	2.73533e+07	759115	810082	1.12916e+06	2.34435e+06	1.60925e+06	1.87167e+06	9.37421e+06	1.43734e+07	1.18382e+07	-	-
Wagp002865	2-(6-amino-9H-purin-9-yl)-5-(((7-hydroxy-1-(hydroxymethyl)-2,5-dioxabicyclo[2.2.1]heptan-3-yl)oxy)methyl)tetrahydrofuran-3,4-diol	Others	Others	C16H21N5O8	412.15	136.06	411.139	[M+H]+	3	-	43247	21566.1	65367.5	30932.4	42903.9	52456.1	25442.5	23899.6	61312.8	54784.6	56072.6	37970.7	-	-
Lhmp122020	3-O-caffeoyl quininyl arabinoside	Others	Others	C21H26O13	487.14	355.1	486.137	[M+H]+	3	-	250156	125130	137615	39835.6	62123.8	45970.4	35739.3	12245	29934.7	98654.3	74391	74069.7	-	-
PDP224190	5-(Aminomethyl)dihydrofuran-2(3H)-one	Others	Others	C5H9NO2	116.07	70.07	115.063	[M+H]+	3	-	4.27603e+06	7.08449e+06	5.4819e+06	1.04171e+07	1.09009e+07	1.14854e+07	3.71733e+06	3.11056e+06	5.97331e+06	5.86777e+06	7.95558e+06	7.18313e+06	-	-
Sasp001756	Itoside L	Others	Others	C12H20O8	310.15	131.07	292.116	[M+NH4]+	3	-	341067	154498	224336	666313	712920	682590	246424	254579	387187	446970	443595	394687	-	-
pme2828	4-Nitrophenol	Others	Others	C6H5NO3	140.03	98.96	139.027	[M+H]+	3	100-02-7	8.42654e+06	9.34206e+06	9.00702e+06	9.47715e+06	8.30966e+06	8.88323e+06	6.21362e+06	7.32621e+06	6.24264e+06	1.08521e+07	8.32486e+06	8.35553e+06	-	C00870
Rfn07761	Myristamine oxide	Others	Others	C16H35NO	258.28	258.28	257.272	[M+H]+	2	3332-27-2	80622.5	60269.5	27219.6	49616.4	49350.3	46774.4	41615.5	56679.9	48169	97179.9	61714.5	56271.1	-	-
PD0363640	26,27-Dinorcholest-5-en-23-yn-3beta-ol	Others	Others	C25H38O	355.3	81.07	354.292	[M+H]+	3	63015-89-4	60134.6	62861.8	52864	29751.9	24618	16420.2	12584.2	15033.5	11775.6	62016.1	31514.7	25085.8	-	-
Latp011219	3,5-Dimethyl-2,3-dihydrobenzofuran	Others	Others	C10H12O	149.1	121.06	148.088	[M+H]+	3	-	3.61852e+06	2.36061e+06	2.15098e+06	1.89607e+06	1.87841e+06	1.86251e+06	2.57551e+06	1.4364e+06	1.85369e+06	3.39925e+06	1.85308e+06	1.5225e+06	-	-
PDP271067	(12E)-2-aminooctadec-12-ene-1,3,4-triol	Others	Others	C18H37NO3	316.28	60.04	315.277	[M+H]+	3	-	1.12773e+06	1.46634e+06	934232	1.96998e+06	2.33915e+06	2.9255e+06	1.91263e+06	2.0705e+06	2.42184e+06	2.64511e+06	2.29455e+06	2.40242e+06	-	-
PDP157957	N-[2-[(1R,2S)-3-Oxo-2-(2Z)-2-penten-1-ylcyclopentyl]acetyl]-L-leucine	Others	Others	C18H29NO4	324.22	86.1	323.21	[M+H]+	3	1272649-78-1	96937.8	250210	180781	271859	533314	134112	68655.3	95434.1	91929.9	225344	164842	160061	-	-
Wchp009502	6a-({[3-(3,4-dihydroxyphenyl)prop-2-enoyl]oxy}methyl)-10-hydroxy-2,2,6b,9,9,12a-hexamethyl-1,3,4,5,6,7,8,8a,10,11,12,12b,13,14b-tetradecahydropicene-4a-carboxylic acid	Others	Others	C39H54O7	635.39	147.04	634.387	[M+H]+	3	-	35664.2	48231.3	51076.3	244688	273261	272608	37497.6	71653.9	33394.8	166232	164478	150818	-	-
PDP274850	(2-aminoethoxy)({2-hydroxy-3-[(11E)-octadec-11-enoyloxy]propoxy})phosphinic acid	Others	Others	C23H46NO7P	480.31	339.29	479.301	[M+H]+	3	-	3.64545e+06	2.91765e+06	3.26254e+06	639501	774750	586604	3.37132e+06	2.03189e+06	4.09711e+06	3.65691e+06	3.12422e+06	2.67362e+06	-	-
PDP018262	(2-aminoethoxy)[2-hydroxy-3-(octadeca-9,12,15-trienoyloxy)propoxy]phosphinic acid	Others	Others	C23H42NO7P	476.28	335.26	475.27	[M+H]+	3	-	3.60246e+06	2.45614e+06	3.52208e+06	2.1541e+06	2.78999e+06	2.04802e+06	9.21259e+06	6.39652e+06	1.08457e+07	7.26494e+06	6.49876e+06	6.60223e+06	-	-
PDP157015	Imberbic acid	Others	Others	C30H48O4	473.36	205.16	472.355	[M+H]+	3	114076-53-8	158796	81975.4	339410	516677	487166	644055	380010	315635	402268	569889	442869	325255	-	-
Walbp05751	12-Hydroxy-4,4-bisnor-4,8,11,13-podocarpatetraen-3-one	Others	Others	C15H16O2	229.12	187.11	228.115	[M+H]+	3	-	28978.7	28785.7	31243.3	26591.8	16058.4	21177.8	364663	414113	449958	176196	150436	146283	-	-
PDN000759	2α,3α,24-trihydroxyurs-12,20(30)-dien-28-oic acid	Others	Others	C30H46O4	471.35	205.16	470.34	[M+H]+	3	-	1.13245e+06	1.05606e+06	1.38755e+06	1.23311e+06	1.385e+06	1.32448e+06	1.11123e+06	1.07852e+06	1.27905e+06	1.62757e+06	1.61175e+06	1.46292e+06	-	-
PDP166031	bicyclo[4.2.0]octa-1,3,5-trien-7-yl acetate	Others	Others	C10H10O2	163.07	77.04	162.068	[M+H]+	3	-	1.51281e+07	1.38599e+07	1.19819e+07	1.6516e+07	1.08072e+07	1.30381e+07	2.13607e+07	2.04893e+07	1.46943e+07	9.14923e+06	8.41276e+06	9.14615e+06	-	-
Wcfp003475	6,7-dimethyl-4-(2,3,4,5-tetrahydroxypentyl)-1H-quinoxaline-2,3-dione	Others	Others	C15H20N2O6	325.14	191.08	324.132	[M+H]+	3	-	3.39941e+06	2.53629e+06	2.03467e+06	1.06852e+07	1.26813e+07	3405739	2.51639e+06	3.83211e+06	2.43618e+06	5.63352e+06	3.81226e+06	6.64621e+06	-	-
PD0313021	2-[(2R)-3-(3,4-dihydroxyphenyl)-2-hydroxypropyl]benzene-1,3,5-triol	Others	Others	C15H16O6	293.1	123.04	292.095	[M+H]+	3	-	692139	487185	787427	95955.2	61141.5	248258	247764	114915	196543	308665	442454	287877	-	-
PDP004191	(2R-cis)-2-(2,5-Dihydroxyphenyl)-3,4-dihydro-2H-1-benzopyran-3,5,7-triol	Others	Others	C15H14O6	291.09	139.04	290.079	[M+H]+	3	182694-29-7	8.37814e+07	6.45545e+07	8.07936e+07	1.11036e+07	1.1018e+07	2.44189e+07	3.1829e+07	1.55774e+07	2.75354e+07	4.34857e+07	4.92926e+07	2.76018e+07	-	-
Wcfp003695	Oleracone B	Others	Others	C13H18O2	207.14	95.08	206.131	[M+H]+	3	-	319025	198741	195989	2.1354e+06	1.31778e+06	1.58282e+06	210452	144588	210736	1.19752e+06	856022	775410	-	-
PDP152403	Ampelopsin 7-glucoside	Others	Others	C21H22O13	483.11	321.05	482.106	[M+H]+	3	87314-54-3	1.83904e+06	1.14001e+06	1.28198e+06	7.95916e+06	6.75848e+06	5.5196e+06	6.07961e+06	6.34462e+06	5.505e+06	7.06901e+06	6.19805e+06	6.34022e+06	-	-
Lscp211202	Sedumoside B	Others	Others	C19H36O8	393.25	177.16	392.241	[M+H]+	3	-	954169	376277	875804	529139	383121	1.18204e+06	80358	50485.3	67245.6	399357	468151	200276	-	-
PDP151454	(12S,13S)-EOD:(12S,13S)-Epoxylinolenic acid	Others	Others	C18H28O3	293.21	133.1	292.204	[M+H]+	3	-	23920	31649.8	25145.5	47769.5	67737.9	32977.2	16627.1	12768.5	10441.5	49629.8	43113.7	30076	-	-
PDN017269	1,4a,7-trimethyl-1,2,3,4,4a,4b,5,6,7,9,10,10a-dodecahydrophenanthrene-1-carboxylic acid	Others	Others	C18H28O2	277.22	93.07	276.209	[M+H]+	3	-	620582	810221	748714	559778	836236	428957	194294	161841	189426	547347	534981	506415	-	-
PDP152235	4,2',4',alpha-Tetrahydroxydihydrochalcone	Others	Others	C15H14O5	275.09	107.05	274.084	[M+H]+	3	88126-55-0	4.31977e+06	4.14276e+06	3.01126e+06	3.88042e+06	2.95107e+06	1.7938e+06	9.08994e+06	9.75519e+06	5.88101e+06	5.55784e+06	3.24062e+06	2.62176e+06	-	-
Wagp005297	3-Hydroxy-beta-ionol 3-Glucoside	Others	Others	C19H32O7	373.22	211.17	372.215	[M+H]+	3	-	321551	209710	223564	2.72957e+06	2.00163e+06	1.28017e+06	39228.3	19273	64720.6	1.38398e+06	1.00436e+06	1.08841e+06	-	-
Wcdp006912	Lauryldiethanolamine	Others	Others	C16H35NO2	274.28	88.08	273.267	[M+H]+	1	1541-67-9	4.12203e+06	3.40767e+06	3.58604e+06	3.81405e+06	3.69139e+06	3.73952e+06	3.8442e+06	4.52526e+06	4.43733e+06	4.62416e+06	4.16231e+06	4.24616e+06	-	-
Wcdp004275	Lauramine oxide	Others	Others	C14H31NO	230.25	57.07	229.241	[M+H]+	2	1643-20-5	89430.4	70300.5	90060.5	82733.2	70565.7	76311.5	67934.7	79626.2	77902.6	117928	89443.5	105868	-	-
Wagp005869	3-Hydroxy-beta-ionol 3-(6''-Malonyl)Glucoside	Others	Others	C22H34O10	459.22	211.17	458.215	[M+H]+	3	-	144377	57066.5	98160.5	86249	39869.6	90027	26180.7	14406.1	63090.2	54052.7	69081.5	45358.2	-	-
Yaap005339	Robustaol B	Others	Others	C11H14O4	211.1	155.03	210.089	[M+H]+	3	-	144985	177222	104194	782883	557559	764598	18058.7	19211.4	26864.1	374181	351891	331549	-	-
Wcgp010223	3-(Cyclohexen-1-yl)-2-hydroxy-4a,5-dimethyl-2,3,4,5,6,7,8,8a-octahydronaphthalen-1-one	Others	Others	C18H28O2	277.22	93.07	276.209	[M+H]+	3	-	441643	535774	553474	415967	466954	331031	134381	104871	120342	471545	339567	289881	-	-
PDP065570	4,6-Dihydroxy-8-methyl-4,6,10-triethyltetradeca-2,7,11-trienoic acid	Others	Others	C21H36O4	353.27	261.22	352.261	[M+H]+	3	-	1.35486e+06	977005	962935	1.27125e+06	1.16754e+06	1.03816e+06	715206	333639	548905	1.54575e+06	1.00964e+06	943794	-	-
PDP114864	10-Oxo-11,15-phytodienoic acid	Others	Others	C18H28O3	293.21	149.1	292.204	[M+H]+	1	-	74877.8	86246.1	67321.8	81354.2	89385.9	56887.8	32465.7	21874.2	27098.3	75746	71705.1	52711.5	-	-
PDP265156	4-{6-[1-hydroxy-2-(4-hydroxy-3-methoxyphenyl)ethyl]oxan-2-yl}-2-methoxyphenol	Others	Others	C21H26O6	397.17	273.11	374.173	[M+Na]+	3	-	463699	543176	659458	1.2392e+06	985077	516120	67982.2	60289.6	38450.5	1.09658e+06	822714	663701	-	-
Wacyp11527	Tributyl acetylcitrate	Others	Others	C20H34O8	403.23	129.02	402.225	[M+H]+	1	77-90-7	32543.2	26470.1	17337.3	20585.9	15454.4	16782.4	18475.5	13696.5	12014.6	32690	19944.9	13394.3	-	-
PDP134357	S-(5'-Adenosyl)-L-methionine-(methyl-3H)	Others	Others	C15H23N6O5S	400.14	136.06	399.145	[M+H]+	3	-	991870	568523	778430	1.01892e+06	858636	1.10745e+06	310705	282299	340125	722812	743642	596541	-	-
PDP275835	p-Hydroxy-dihydro-cinnamic acid	Others	Others	C9H10O3	167.07	121.08	166.063	[M+H]+	3	-	1.21165e+06	1.2469e+06	1.97114e+06	2.48111e+06	1.79267e+06	1.80515e+06	1.20558e+06	1.11694e+06	1.55228e+06	1.89982e+06	1.55887e+06	1.33593e+06	-	-
Wcdp000970	Acetophenone	Others	Others	C8H8O	121.06	103.05	120.058	[M+H]+	1	98-86-2	5.31468e+06	5.98907e+06	8.03602e+06	8.62798e+06	1.06235e+07	1.13007e+07	7.01063e+06	8.51534e+06	7.16731e+06	4.67018e+06	8.96473e+06	9.43369e+06	-	C07113
Wasyqp0972	Hydroxystyrene	Others	Others	C8H8O	121.07	77.04	120.058	[M+H]+	1	-	2.08239e+06	2.34624e+06	3.31272e+06	3.63116e+06	4.04489e+06	4.42942e+06	2.89304e+06	3.27609e+06	2.78495e+06	1.63481e+06	3.59282e+06	3.66012e+06	-	-
PDP131228	ethyl 1,3,4-trihydroxy-5-{[(2E)-3-(4-hydroxyphenyl)prop-2-enoyl]oxy}cyclohexane-1-carboxylate	Others	Others	C18H22O8	367.13	147.05	366.132	[M+H]+	3	-	1.01069e+06	840223	1.90827e+06	409526	614996	181929	2.05187e+06	3.34018e+06	6.55354e+06	1.79071e+06	1.60808e+06	1.68167e+06	-	-
PDP156996	6-Isoinosine	Others	Others	C10H12N4O5	269.09	137.05	268.081	[M+H]+	3	72346-26-0	2.67313e+06	1.96332e+06	2.26875e+06	5.42986e+06	7.51204e+06	5.65736e+06	1.35759e+07	1.58654e+07	1.49342e+07	9.39175e+06	7.97164e+06	7.76155e+06	-	-
ZbWp001588	3-(((S)-1-carboxy-2-phenylethyl)amino)-2,5-dihydroxycyclopentane-1-carboxylic acid	Others	Others	C15H19NO6	310.13	120.08	309.121	[M+H]+	3	-	35228.3	10244.9	20474.8	41988.3	14918	23802.8	44900.4	35006.9	29196	21560	17382.4	42731.9	-	-
HX1349	dihydro-4-hydroxy-5-hydroxymethyl-2(3H)-furanone	Others	Others	C5H8O4	133.05	69.04	132.042	[M+H]+	3	-	84273.4	94187.4	89134.2	45671.9	58725	52976.3	82269.2	120709	104803	113347	85547.5	74330.2	-	-
PDP134831	4-Ethyl-7-[3,4,5-trihydroxy-6-(hydroxymethyl)oxan-2-yl]oxychromen-2-one	Others	Others	C17H20O8	375.1	127.04	352.116	[M+Na]+	3	-	419994	255586	591814	1.15103e+06	1.03192e+06	1.13457e+06	86621.2	103210	84964.1	711779	787264	648759	-	-
Lcfp121083	Furaneol4-(6-malonylglucoside)	Others	Others	C15H20O11	377.11	129.05	376.101	[M+H]+	1	-	150068	89101.5	145170	255311	356343	301695	38222.6	65920.5	58687.8	171687	132822	142807	-	-
PDP041486	{[5-(6-amino-7H-purin-7-yl)-3,4-dihydroxyoxolan-2-yl]methoxy}phosphonic acid	Others	Others	C10H14N5O7P	348.07	136.06	347.063	[M+H]+	3	-	501947	496904	589304	503819	800467	480221	521180	464028	572751	551334	464366	361244	-	-
PDP162104	1,2,3,4-tetrahydroisoquinoline-1-carboxylic acid	Others	Others	C10H11NO2	178.09	84.08	177.079	[M+H]+	3	-	86796.8	61179.5	92907.4	110906	154462	156246	418186	501233	462159	186304	194976	210030	-	-
Zbsp003145	Leucopelargonidin; 3,4,5,7,4'-Pentahydroxyflavan	Others	Others	C15H14O6	291.09	123.04	290.079	[M+H]+	3	520-17-2	2.43647e+07	2.36512e+07	2.62594e+07	4.38793e+06	3.6862e+06	4.42673e+06	1.64661e+07	1.6368e+07	1.71835e+07	1.57535e+07	1.45255e+07	1.31279e+07	-	-
PDP030688	(3,4,5-trihydroxyphenyl)acetic acid	Others	Others	C8H8O5	185.04	139.04	184.037	[M+H]+	3	-	257670	331513	286531	501478	477251	639282	316574	260306	239333	521852	506578	466641	-	-
Lskp211268	3-Ethyl-7-hydroxyphthalide	Others	Others	C10H10O3	179.07	119.05	178.063	[M+H]+	1	-	952755	838952	990170	658246	629116	576685	52623.3	36480.5	43651	453565	322510	372502	-	-
PDP150211	Ethyl rosmarinate	Others	Others	C20H20O8	411.11	123.04	388.116	[M+Na]+	3	-	457317	286078	400671	158990	123801	102322	84919.3	98775.7	87181.6	269383	219066	207437	-	-
Lmmp003517	Solatuberenol A	Others	Others	C13H20O3	225.15	95.08	224.141	[M+H]+	3	-	65169.3	86686.7	89031.2	289060	174647	247575	44848.1	50303.7	33290.4	188849	180915	98382.6	-	-
Wasyqp2711	2-(Hydroxymethyl)Cyclohexa-2,5-Diene-1,4-Dione	Others	Others	C7H6O3	139.04	121.03	138.032	[M+H]+	2	644-17-7	453510	171526	230824	313273	259868	275978	199381	175681	119783	237186	180112	208084	-	-
Sadp003738	3-Hydroxytropolone	Others	Others	C7H6O3	139.04	65.04	138.032	[M+H]+	2	-	363565	187596	234224	407118	392082	398940	222643	210958	152446	334360	287976	231129	-	-
PDP001226	phenylalanine-O-glu	Others	Others	C15H21NO7	328.14	121.06	327.132	[M+H]+	3	-	1.84774e+06	1.89454e+06	1.86108e+06	1.29822e+06	1.39974e+06	1.57186e+06	157492	193574	166060	1.46647e+06	1.15073e+06	1.17439e+06	-	-
PDP005084	YUA 001	Others	Others	C13H19NO2	222.15	121.07	221.142	[M+H]+	3	218163-66-3	513221	265618	1.09901e+06	960803	824832	950003	100012	185284	158949	776789	684426	578283	-	-
Sasp000997	2,3-Dihydrobenzofuran	Others	Others	C8H8O	121.06	77.04	120.058	[M+H]+	1	496-16-2	1.59941e+06	1.58169e+06	2.25323e+06	2.41269e+06	3.12276e+06	3.2182e+06	1.91396e+06	2.31705e+06	2.08457e+06	1.44665e+06	2.61936e+06	2.8657e+06	-	-
PDP198534	2-(6-amino-7H-purin-7-yl)-5-(hydroxymethyl)oxolane-3,4-diol	Others	Others	C10H13N5O4	268.1	136.06	267.097	[M+H]+	3	-	710241	618547	768810	2.0253e+06	3.28044e+06	2.74956e+06	7.08549e+06	7.8086e+06	7.7002e+06	2.10854e+06	3.52814e+06	3.71033e+06	-	-
Rlp0871	3-O-a-D-Glucosyl Isomaltol	Others	Others	C12H16O8	289.09	127.04	288.084	[M+H]+	1	85559-61-1	108808	142008	101300	165805	175997	144425	197461	249350	212648	156514	133277	174273	-	-
Lcfp025530	Maltol-glucoside	Others	Others	C12H16O8	289.09	127.04	288.084	[M+H]+	2	-	415186	253481	624485	6.11162e+06	5.01049e+06	6.02283e+06	141610	99301.3	96261.5	2.3449e+06	2.29031e+06	1.88909e+06	-	-
PDP267721	methyl (2R)-6-oxopiperidine-2-carboxylate	Others	Others	C7H11NO3	158.08	70.06	157.074	[M+H]+	3	-	1.02812e+06	531057	774241	831714	897594	890069	4.99785e+06	5.41936e+06	3.99377e+06	2.42904e+06	2.16371e+06	1.85734e+06	-	-
PDP223795	1,5-Dihydroxypentan-3-yl dihydrogen phosphate	Others	Others	C5H13O6P	201.06	83	200.045	[M+H]+	3	-	342912	339643	319267	348305	371002	374272	229938	227656	310058	377159	292212	309975	-	-
PDP037399	Pantoyllactone glucoside	Others	Others	C12H20O8	293.13	113.06	292.116	[M+H]+	2	-	46339.6	35107.6	55916.2	184652	145602	166684	37953.7	49024.7	66897.1	121636	84284.3	108226	-	-
PDP049825	HexCer t18:0	Others	Others	C24H47NO9	494.33	332.27	493.325	[M+H]+	3	-	610146	327388	561596	2.33466e+06	2.09827e+06	2.01307e+06	275314	252156	333284	1.13047e+06	1.139e+06	1.11135e+06	-	-
Rfn05148	5-Megastigmen-7-yne-3,9-diol 3-glucoside	Others	Others	C19H30O7	371.2	209.15	370.199	[M+H]+	1	-	758970	794542	697941	7.31814e+06	1.06696e+07	5.64781e+06	247454	295509	663122	2.95897e+06	1.98604e+06	3.85921e+06	-	-
PDP158194	(9S)-4-Oxo-beta-inol beta-D-glucopyranoside	Others	Others	C19H30O7	371.21	209.15	370.199	[M+H]+	1	2245696-16-4	758970	794542	697941	7.31814e+06	1.06696e+07	5.64781e+06	247454	295509	663122	2.95897e+06	1.98604e+06	3.85921e+06	-	-
PDP002721	Quercetagetin 7-methyl ether 3-glucoside	Others	Others	C22H22O13	495.11	333.06	494.106	[M+H]+	3	65180-49-6	898045	752460	801019	5.20134e+06	5.8927e+06	3.97341e+06	974723	1.4541e+06	894917	2.86942e+06	2.4873e+06	3.94099e+06	-	-
Lmsp102909	Deoxysappanol	Others	Others	C19H30O7	371.21	133.1	370.199	[M+H]+	2	-	612840	964492	436018	5.384e+06	6.51641e+06	6.49114e+06	421804	1.04689e+06	297725	2.6178e+06	3.02874e+06	2.90884e+06	-	-
zjgp122317	4-O-(2''-O-acetyl-6''-P-coumaroyl-β-D-glucopyranosyl)-P-coumaric acid	Others	Others	C26H26O11	515.15	177.05	514.148	[M+H]+	3	-	396012	347716	270671	772608	678475	671425	518247	558192	233014	344667	380196	432294	-	-
Wcgp002561	6-(1,2-dihydroxyethyl)-3-hydroxy-2,2,5,7-tetramethyl-3H-inden-1-one	Others	Others	C15H20O4	265.14	119.09	264.136	[M+H]+	3	-	1.2723e+06	1.02899e+06	1.09912e+06	408063	393762	354324	9711.76	13656	19974.1	414114	378591	308845	-	-
Wcdp010708	Octadeca-2,9,12,15-tetraen-1-ol	Others	Others	C18H30O	263.24	81.07	262.23	[M+H]+	1	-	25878.4	33675.7	26076	13825.7	14788.1	9456.08	5341.9	8626.66	4433.37	33481	17796.3	15913.8	-	-
zjtp120203	Tomentodione F	Others	Others	C30H42O3	451.32	405.32	450.313	[M+H]+	3	-	1.98946e+06	1.47724e+06	1.38237e+06	2.06191e+06	2.2679e+06	2.61139e+06	232308	162564	413178	1.60742e+06	2.00293e+06	1.66088e+06	-	-
zjtp120202	Tomentodione E	Others	Others	C30H42O3	451.32	405.32	450.313	[M+H]+	3	-	2.01543e+06	1.55781e+06	1.67499e+06	2.05885e+06	2.25451e+06	2.20854e+06	244443	143557	390749	1.80026e+06	1.56403e+06	1.66122e+06	-	-
Zbzp007397	5,6,7,7a-tetrahydro-4,4,7a-trimethyl-2(4H)-benzofuranone	Others	Others	C11H16O2	181.12	135.12	180.115	[M+H]+	1	15356-74-8	33737.6	14211.4	17838.7	89345.7	112737	96470	5719.61	7762.56	9464	56655.5	36174.9	35253.3	-	-
PDP169449	2-(hydroxymethyl)-5-(6-sulfanyl-9H-purin-9-yl)oxolane-3,4-diol	Others	Others	C10H12N4O4S	285.06	153.02	284.058	[M+H]+	3	-	61842.8	38555.4	81572.9	1.16699e+06	1.22814e+06	1.34996e+06	264729	163776	193751	654250	503496	591127	-	-
zjgp122327	Pyridine-4-formyl-O-β-D-glucopyranoside	Others	Others	C12H15NO7	286.09	124.04	285.085	[M+H]+	1	-	40234.6	28929.7	32162.6	119115	95077.5	128505	1.5298e+06	1.79721e+06	1.49665e+06	477657	481831	522869	-	-
Sadp001435	3-{[3,4,5-trihydroxy-6-(hydroxymethyl)oxan-2-yl]oxy}-4H-pyran-4-one	Others	Others	C11H14O8	275.07	113.02	274.069	[M+H]+	2	-	245964	162442	260684	293520	304903	291335	25101.6	5020.32	25878	218399	169575	172759	-	-
Lhmp110119	Magnostellin D	Others	Others	C20H24O6	361.16	161.06	360.157	[M+H]+	3	-	94648.2	45765.2	126874	654678	488437	467252	9230.18	7188.26	9579.23	241340	141491	198330	-	-
Yshj000013	4,6-dimethoxy-2-methoxyphenyl-1-O-beta-D-glucopyranoside	Others	Others	C13H18O9	319.1	125.02	318.095	[M+H]+	1	-	378673	224167	279031	167371	138600	153759	15772.3	19759.3	10064.3	172369	174272	137120	-	-
PDP008012	Opuntioside I:(-)-Opuntioside I	Others	Others	C13H18O9	319.11	125.02	318.095	[M+H]+	1	497179-09-6	378673	224167	279031	167371	138600	153759	15772.3	19759.3	10064.3	172369	174272	137120	-	-
Sasp003742	Acremonidin E	Others	Others	C16H14O7	319.08	151.04	318.074	[M+H]+	3	701914-81-0	93024.1	97162.2	137501	174577	186820	251702	53778.5	51534.7	10306.9	118282	111980	124455	-	-
HX1348	2-hydroxymethyl-D-ribono-γ-lactone	Others	Others	C5H8O4	133.05	69.03	132.042	[M+H]+	3	-	102061	88299.9	91091.4	60152.4	54294.3	54815.6	135994	165541	168988	134757	105239	108759	-	-
PDP136809	2-Galloyl-D-Glucose	Others	Others	C13H16O10	333.08	153.02	332.074	[M+H]+	1	-	273589	181571	384310	546259	429499	350987	622534	935372	760520	398438	582778	505000	-	-
PDP003446	7,8,4'-Trihydroxyflavanone	Others	Others	C15H12O5	273.08	121.06	272.068	[M+H]+	3	1140775	319634	384022	1.01553e+06	4.53271e+06	5.93364e+06	5.04748e+06	2.22536e+06	2.09988e+06	2.41047e+06	3.24594e+06	2.57394e+06	2.41183e+06	-	-
PDP256170	(2S)-5-carbamimidamido-2-[(3R)-3-carboxy-3-hydroxypropanamido]pentanoic acid	Others	Others	C10H18N4O6	291.13	175.12	290.123	[M+H]+	3	-	3.99849e+06	2.83503e+06	4.75252e+06	26392	55242.8	13997.6	41058.6	52160.8	55189	1.30471e+06	800407	942576	-	-
Lhhp120823	Eugenyl formate	Others	Others	C11H12O3	193.08	105.07	192.079	[M+H]+	1	-	1.09859e+06	651627	1.95593e+06	836373	1.19381e+06	1.42512e+06	347598	311869	438242	1.14424e+06	1.04809e+06	1.08019e+06	-	-
Zmsp003103	Comolactone D	Others	Others	C9H14O3	193.09	105.07	170.094	[M+Na]+	3	-	1.09859e+06	651627	1.95593e+06	836373	1.19381e+06	1.42512e+06	347598	311869	438242	1.14424e+06	1.04809e+06	1.08019e+06	-	-
PDP201954	3-hydroxy-4-phenylbutan-2-one	Others	Others	C10H12O2	165.09	105.07	164.084	[M+H]+	3	-	119250	186011	177981	625598	534266	415982	44633.7	39395.1	53788.8	154987	197598	265197	-	-
Lhhp102901	3-(α,4-Dihydroxy-3-methoxybenzyl)-4-(hydroxy-3-methoxybenzyl)	Others	Others	C20H24O6	361.16	189.09	360.157	[M+H]+	3	-	327677	386366	407376	1.45438e+06	977687	1.06418e+06	48691.4	27126.4	48782.7	740765	745402	592214	-	-
NK10264324	Phloroglucinol	Others	Others	C6H6O3	127.04	81.03	126.032	[M+H]+	1	108-73-6	117330	70063	109294	208105	94093.2	185141	105690	170363	193706	155911	89486.5	152374	ko01100	C02183
Sadp002969	Osmundalin	Others	Others	C12H18O8	291.11	129.05	290.1	[M+H]+	3	-	88416.4	36110.6	71649.8	595964	1.22831e+06	1.24587e+06	2819.26	14096.3	23056.7	302925	291822	192813	-	-
Lcfp121030	Furaneol4-glucoside	Others	Others	C12H18O8	291.11	129.06	290.1	[M+H]+	3	121063-56-7	88416.4	36110.6	71649.8	595964	1.22831e+06	1.24587e+06	2819.26	14096.3	23056.7	302925	291822	192813	-	-
PDP023625	3-(acetyloxy)-2-phenylpropanoic acid	Others	Others	C11H12O4	209.08	125.1	208.074	[M+H]+	3	-	8670.49	8670.49	8670.49	105066	112266	123115	74116.8	43352.5	100450	63399.4	46178	50711.8	-	-
Wcfp001236	Quinoline	Others	Others	C9H7N	130.06	103.05	129.058	[M+H]+	3	91-22-5	77827.2	96276.2	173949	191425	121159	151864	6251.99	31260	6251.99	102440	82758.1	74187.8	-	C06413
PDP002433	Luteolin 3'-methyl ether 7,4'-diglucoside	Others	Others	C28H32O16	625.17	317.07	624.169	[M+H]+	3	36451-45-3	195270	93747.7	333079	927853	678861	2.06854e+06	18749.5	18749.5	18749.5	696246	859630	417208	-	-
Sazp005836	Comazaphilone C	Others	Others	C22H24O8	417.15	181.05	416.147	[M+H]+	3	-	461128	126436	703259	1.56965e+06	1.62009e+06	1.61018e+06	52799.9	23524.6	58937.6	1.04598e+06	851886	817546	-	-
Wcgp003276	5-(2-hydroxypropyl)-3H-2-benzofuran-1-one	Others	Others	C11H12O3	193.09	133.06	192.079	[M+H]+	3	-	634023	328648	425458	893473	783822	23157.3	115786	139159	177479	721245	352938	561555	-	-
PDP083711	1-hydroxy-3-(hydroxymethyl)-3a,4,5,6,7,7a-hexahydro-1H-inden-5-one	Others	Others	C10H14O3	183.1	137.06	182.094	[M+H]+	3	-	107750	164641	129061	631941	556974	333890	27802.8	13194.6	28477	208397	196651	204886	-	-
PDP206554	2H-chromene-3-carbaldehyde	Others	Others	C10H8O2	161.06	77.04	160.052	[M+H]+	3	-	40931.5	27029.5	34896	28846.5	20357.7	33836	4071.54	4071.54	4071.54	59262.2	38779.6	44787.9	-	-
PDP241340	(5R)-1-(3,4-dihydroxyphenyl)-5-hydroxy-7-(4-hydroxy-3-methoxyphenyl)heptan-3-one	Others	Others	C20H24O6	361.16	189.09	360.157	[M+H]+	3	-	140759	116142	86405.3	707834	517764	291999	17281.1	17281.1	17281.1	266624	149618	187570	-	-
Yaap004664	3-Oxo-Alpha-Ionol,4-(3-Hydroxy-1-Butenyl)-3,5,5-Trimethyl-2-Cyclohexen-1-One	Others	Others	C13H20O2	209.15	137.09	208.146	[M+H]+	3	110114-85-7	138944	90472.8	124315	1.41064e+06	1.64086e+06	596067	18094.6	18094.6	18094.6	961309	836002	811392	-	-
Wcjp000888	N-Methyltyramine	Others	Others	C9H13NO	152.11	121.06	151.1	[M+H]+	3	370-98-9	214143	81963.5	99290.4	70106.1	39340.8	75834.4	7868.16	7868.16	7868.16	63935.1	60276.5	61727.4	ko00350,ko01100	C02442
PDP000376	dictamtrinor-guaianol D	Others	Others	C13H22O2	211.17	109.1	210.162	[M+H]+	1	-	145533	142651	151525	969795	973570	1.18148e+06	28530.1	28530.1	28530.1	348650	223038	353020	-	-
Lmxp001668	4-Vinylguaiacol	Others	Others	C9H10O2	151.08	91.05	150.068	[M+H]+	3	7786-61-0	230308	280817	313538	268843	255213	278845	23957.4	23957.4	23957.4	223677	200178	119787	-	C17883
Sadp005314	cspyrone B1	Others	Others	C10H10O6	227.06	153.02	226.048	[M+H]+	3	-	35216.6	21777.8	19463.9	115529	85406.6	93359.7	8377	12225.5	24617	46930.9	39800.8	23568.9	-	-
Lchp000219	3-ethyl-7-hydroxy-5,6-dimethoxyphthalide	Others	Others	C12H14O5	239.09	147.04	238.084	[M+H]+	1	-	4683.42	4683.42	4683.42	61127.1	52621.6	65955.8	26627.5	23417.1	39111.1	45347.1	66545.3	43652.1	-	-
Layp003558	3,4,5-Trimethoxyphenol-1-O-β-D-glucoside	Others	Others	C15H22O9	347.13	185.08	346.126	[M+H]+	3	-	760792	737066	663206	46920.3	48775.6	15950.8	3190.15	3190.15	3190.15	197008	191737	365072	-	-
Salp002156	Benzoyl cyanide	Others	Others	C8H5NO	132.04	104.05	131.037	[M+H]+	2	-	146648	118126	118440	63236.6	67662.4	39407.3	7881.45	7881.45	7881.45	69293	41221.2	53197.8	-	C21329
PDP163123	5-hydroxy-2-[[3,4,5-trihydroxy-6-(hydroxymethyl)oxan-2-yl]oxymethyl]pyran-4-one	Others	Others	C12H16O9	305.09	143.03	304.079	[M+H]+	3	-	142888	91479.7	153720	402815	417433	453654	18295.9	18295.9	18295.9	196249	186564	181963	-	-
Zmsp002859	Comolactone A	Others	Others	C9H14O3	193.09	105.07	170.094	[M+Na]+	3	-	314039	361319	383444	937445	703480	756068	62807.8	62807.8	62807.8	320066	357758	513654	-	-
Safp003571	5-Formylbenzofuran	Others	Others	C9H6O2	147.04	91.05	146.037	[M+H]+	1	10035-16-2	5.84018e+06	6.96953e+06	2.53345e+06	3.62485e+07	3.92685e+07	3.76404e+07	506691	506691	506691	2.70355e+07	2.1664e+07	1.99878e+07	-	-
PDP166357	ethyl 3,6-dihydroxy-2-methylbenzoate	Others	Others	C10H12O4	197.08	151.04	196.074	[M+H]+	1	-	737626	752624	464859	167148	113268	106042	21208.4	21208.4	21208.4	349233	180826	336330	-	-
Zbkp003623	6-Tuliposide B	Others	Others	C11H18O9	295.1	115.04	294.095	[M+H]+	2	-	46635	21757.6	48109.1	24055.6	27589.6	15397.5	3079.5	18652	23338.1	38770.4	52196.2	17020.5	-	C21186
Lhmp110108	1-((Pentanoyl)phloroglucinyl]-β-D-glucopyranoside	Others	Others	C17H24O9	373.15	161.06	372.142	[M+H]+	3	-	14377.7	12531.3	23531.9	55099	43114.3	21752.2	2506.26	2506.26	2506.26	17225.7	20908.9	23527.9	-	-
PDN150996	2α,3α,23-trihydroxy-13α,27-cyclours-11-en-28-oic acid	Others	Others	C30H46O5	487.34	469.33	486.334	[M+H]+	3	-	743591	391804	1.01245e+06	171900	32701.3	163506	1.12022e+06	774957	1.09157e+06	628089	535947	533280	-	-
Wcdp000839	5-Methyl-2-furaldehyde	Others	Others	C6H6O2	111.04	55.05	110.037	[M+H]+	3	620-02-0	123319	233996	208163	24663.9	24663.9	24663.9	588573	574232	627907	416773	477442	365653	-	C11115
PDP170737	2-(4-hydroxy-3-methoxyphenyl)ethyl acetate	Others	Others	C11H14O4	211.1	137.06	210.089	[M+H]+	3	-	4.2354e+06	2.07216e+06	4.26738e+06	133739	164172	189670	26747.9	26747.9	26747.9	722024	716982	678559	-	-
Lhmp122104	Diferuloyl caffeic acid	Others	Others	C29H24O10	533.15	177.05	532.137	[M+H]+	3	-	1285.11	1285.11	1285.11	177807	235989	252965	6425.53	6579.48	7992.83	97988.6	79596.5	111823	-	-
PDP224371	Porilactone B	Others	Others	C30H44O3	453.34	435.33	452.329	[M+H]+	3	-	3234.49	3234.49	3234.49	614195	795455	777312	16172.5	19132.7	3234.49	561251	437366	320588	-	-
PDP082066	(3R,7E,9E,13E)-heptadeca-1,7,9,13-tetraen-11-yn-3-ol	Others	Others	C17H24O	245.19	91.05	244.183	[M+H]+	3	-	165662	21128.5	23969.7	853.647	5125.98	17454.2	4268.23	853.647	853.647	41777.9	38887	32279.5	-	-
Zkep161098	2-Amino-4-methylvaleric acid	Others	Others	C6H13NO2	132.1	86.1	131.095	[M+H]+	1	-	150192	169430	140883	168020	135719	163432	27143.8	27143.8	27143.8	257594	196625	174051	-	-
PDP157913	Neosarmentol II	Others	Others	C13H20O3	225.15	149.1	224.141	[M+H]+	3	1160937-77-8	20237.9	20237.9	20237.9	301557	405760	308278	20237.9	20237.9	20237.9	113001	104396	101189	-	-
PDP157974	3,6-Di-O-galloyl-D-glucose:3,6-Di-O-galloylglucose	Others	Others	C20H20O14	485.08	273.06	484.085	[M+H]+	3	13186-20-4	121876	121876	121876	951671	940710	886481	121876	121876	121876	746280	609378	709345	-	-
Qmjp012113	Hypericumoxide N	Others	Others	C34H52O6	557.38	465.33	556.376	[M+H]+	3	-	5312.37	5312.37	5312.37	67839.9	99947.9	113480	5312.37	5312.37	5312.37	46871.8	34540.5	26561.9	-	-
PD1045058	Spinacetin-3-O-sophoroside	Others	Others	C29H34O18	671.18	347.08	670.174	[M+H]+	3	-	4915.56	4915.56	4915.56	138896	124442	118051	4915.56	4915.56	4915.56	24577.8	50746	36959.5	-	-
PDP071316	7-(6-hydroxy-4-pentylcyclohex-2-en-1-yl)-2-(hydroxymethyl)heptanoic acid	Others	Others	C19H34O4	327.25	81.07	326.246	[M+H]+	3	-	184336	112702	225395	12940	12940	12940	12940	12940	12940	98645.5	67290.9	64699.8	-	-
PDP077590	(2E)-N-[(2S)-2-hydroxy-2-phenylethyl]-3-phenylprop-2-enamide	Others	Others	C17H17NO2	268.13	131.05	267.126	[M+H]+	3	-	440199	168579	167077	13008.7	13008.7	13008.7	13008.7	13008.7	13008.7	90644.3	65043.5	69931.4	-	-
PDN000078	2alpha,3alpha,23-trihydroxyurs-12en-28oic,acid	Others	Others	C30H48O4	473.36	455.35	472.355	[M+H]+	3	-	420951	261467	347647	6145.04	6145.04	30725.2	6145.04	6145.04	6145.04	210543	133321	120801	-	-
Rfn03390	Xylariterpenoid E	Others	Others	C12H16O3	209.12	131.09	208.11	[M+H]+	3	-	29200.3	29200.3	29200.3	221546	29200.3	527090	158072	29200.3	190319	159860	146002	190220	-	-
Zmcp102602	Bupleurynol	Others	Others	C17H22O	243.17	91.05	242.167	[M+H]+	3	-	187571	18470.5	2715.69	543.138	543.138	20098.5	543.138	543.138	7170.56	34289.8	28272.2	27668.2	-	-
PD0325151	(4S)-6-methyl-4-phenylcyclodec-5-en-1-one	Others	Others	C17H22O	243.17	91.05	242.167	[M+H]+	1	-	176555	17849	7250.88	1450.18	1450.18	14707.2	1450.18	1450.18	1450.18	44109.5	20076.6	20173	-	-
zjgp122322	4-O-acetyl-3-O-caffeoyl-2-C-methyl-D-erythronate	Others	Others	C16H18O9	355.1	163.04	354.095	[M+H]+	1	-	1871.73	12485.3	9358.67	185370	280172	146293	1871.73	1871.73	1871.73	121045	134364	107079	-	-
PD0568634	4-methyl-3-[3,4,5-trihydroxy-6-(hydroxymethyl)oxan-2-yl]oxy-2H-furan-5-one	Others	Others	C11H16O8	277.09	115.04	276.084	[M+H]+	3	-	13467.4	13467.4	13467.4	13467.4	13467.4	13467.4	90443.9	103068	125780	67336.8	88203.3	81488.2	-	-
Rdp04642	1-hydroxy-7-(4-hydroxy-3-methoxyphenyl)-1-(4-hydroxyphenyl)heptane-3,5-dione	Others	Others	C20H22O6	359.15	137.06	358.142	[M+H]+	2	-	40361.6	43902.7	33552.9	126003	150218	80433.7	6710.59	6710.59	6710.59	67885.7	64654.4	81423	-	-
Yaap002815	pentacyclo[4.2.0.02,5.03,8.04,7]oct-2-en-1-ol	Others	Others	C8H6O	119.05	91.05	118.042	[M+H]+	3	-	54272	54272	54272	713360	682686	612892	54272	54272	54272	444379	352670	271360	-	-
Zajp005977	Bikaverin	Others	Others	C20H14O8	383.08	355.08	382.069	[M+H]+	3	33390-21-5	2697.81	2697.81	44334.7	2697.81	2697.81	2697.81	2697.81	2697.81	2697.81	14246.8	13489.1	19574.6	-	C10306
zjtp120204	Tomentodione G	Others	Others	C30H42O3	451.32	201.16	450.313	[M+H]+	3	-	16191	16191	16191	80954.9	108115	98003.8	234105	238680	287075	168292	168454	141137	-	-
Lmln001856	5,7-Dihydroxy-4-oxo-2-(3,4,5-trihydroxyphenyl)-4H-chromen-3-yl-alloside	Others	Others	C21H20O13	479.09	316.02	480.09	[M-H]-	1	-	205477	121409	174353	972619	688966	707575	424640	488321	418909	632800	557130	771937	-	-
PDN173984	2-(3-methyl-5-oxo-2,5-dihydrofuran-2-ylidene)acetaldehyde	Others	Others	C7H6O3	137.02	108.02	138.032	[M-H]-	3	-	1.69159e+06	1.21745e+06	1.56046e+06	65149.5	50318.4	62308.9	42467.8	70722.8	56255.2	505543	530368	412595	-	-
Rfn03563	5-methoxycarbonylpentyl alpha-D-mannopyranoside	Others	Others	C13H24O8	307.14	145.09	308.147	[M-H]-	1	-	255269	330625	532110	130191	126174	156046	128469	188319	298928	110375	129704	114980	-	-
mws1521	Salicin	Others	Others	C13H18O7	285.1	121.03	286.105	[M-H]-	3	138-52-3	137412	116460	189338	166121	121622	149496	33050.7	53410.5	51950.4	100386	127757	96371.7	ko00010	C01451
Wmyn000212	4-hydroxy-3-methoxyphenyl 1-O-β-D-(6'-O-galloyol)-glucopyranoside	Others	Others	C20H22O12	453.1	313.05	454.111	[M-H]-	1	-	1.79921e+06	2.29358e+06	3.12058e+06	1.28419e+06	1.56916e+06	1.52326e+06	328452	337211	321269	1.17729e+06	1.26257e+06	1.45814e+06	-	-
Wchn003545	3-Hydroxy-5-Methoxyphenyl-6-O-Galloyl-Beta-D-Galactopyranoside	Others	Others	C20H22O12	453.11	313.06	454.111	[M-H]-	1	-	2.08143e+06	3.10111e+06	3.53953e+06	1.5019e+06	1.63813e+06	1.67108e+06	354451	355269	417488	1.46832e+06	1.37729e+06	1.63432e+06	-	-
PDN279823	(5E)-3-hydroxyoct-5-en-1-yl acetate	Others	Others	C10H18O3	245.14	203.13	186.126	[M+CH3COO]-	3	-	56644.8	48814.8	98717.2	1.2605e+06	1.63371e+06	1.62926e+06	1.0519e+06	1.07756e+06	1.149e+06	767440	769322	706939	-	-
PDN152989	Naringenin 7-O-beta-D-glucoside 6''-acetate:5,7,4'-Trihydroxyflavanone 7-(6-acetylglucoside)	Others	Others	C23H24O11	475.12	271.06	476.132	[M-H]-	3	252324-55-3	730730	547275	774597	311575	395901	258344	286876	203560	329772	408129	412692	420394	-	-
PDN152327	7,8,4'-Trihydroxy-3',5'-dimethoxyflavanone 4'-O-glucoside	Others	Others	C23H26O12	493.13	209.08	494.142	[M-H]-	3	115236-25-4	466014	193959	667217	141514	169356	204039	9561.2	8014.02	14994.4	149028	149297	122806	-	-
Lmln010063	2,6-Di-tert-butylphenol	Others	Others	C14H22O	205.158	189.129	206.167	[M-H]-	1	128-39-2	318676	228552	231239	234788	253110	266079	237776	236095	206820	250252	193503	180821	-	-
Lmbn013410	2,4-Di-Tert-Butylphenol	Others	Others	C14H22O	205.16	189.13	206.167	[M-H]-	1	96-76-4	318676	228552	231239	234788	253110	266079	237776	236095	206820	250252	193503	180821	-	-
PDN001744	1α,2α,3α,20β-tetrahydroxyurs -13(18)-en-28-oic acid	Others	Others	C30H48O6	503.33	485.32	504.345	[M-H]-	3	-	737433	815064	830063	606093	707767	785908	2.26397e+06	2.05929e+06	2.31337e+06	1.41771e+06	1.31525e+06	1.34544e+06	-	-
MWSmce675	Arbutin	Others	Others	C12H16O7	271.08	108.02	272.09	[M-H]-	1	497-76-7	473198	380214	574076	2.18429e+06	1.8106e+06	2.23585e+06	200702	287119	316063	730058	786547	758032	ko00010	C06186
PDN237734	(2e)-13-[(3e,4s,5r)-4-hydroxy-5-methyloxolan-3-ylidene]tridec-2-enal	Others	Others	C18H30O3	293.21	275.2	294.219	[M-H]-	3	-	394711	447444	388286	359359	465023	281366	94816.4	93490.1	108872	293067	276616	259564	-	-
Wcsn010375	Methyl (4E,8E,11E)-5,9,13-trimethyltetradeca-4,8,11-trienoate	Others	Others	C18H30O2	277.22	59.01	278.225	[M-H]-	1	-	22067	16306.3	26980.3	49626.1	40410.9	36708.9	7616.41	6307.61	9045.41	28813.7	21637	18142.3	-	-
Walbn07906	2,6-Di-tert-butyl-4-hydroxymethylphenol	Others	Others	C15H24O2	235.17	217.16	236.178	[M-H]-	1	88-26-6	52771.2	39252.5	39249.5	34869.6	37861.1	35523.3	29110.3	35771.9	33226.6	45981.6	40677.8	39012.9	-	-
Hmsn002598	Salirepin	Others	Others	C13H18O8	301.09	139.04	302.1	[M-H]-	2	26652-12-0	548030	494159	502540	203046	216428	157430	187914	171919	207557	259592	228765	258291	-	-
Ymjm000152	p-Hydroxypheny-β-D-allopyranoside	Others	Others	C12H16O7	271.08	108.02	272.09	[M-H]-	1	-	583502	482480	563177	2.53818e+06	2.24697e+06	2.43574e+06	227827	328463	364890	860071	921030	884004	-	-
Cmjn004337	Benzyl-(2''-O-xylosyl)glucoside	Others	Others	C18H26O10	401.14	269.1	402.153	[M-H]-	1	-	353382	222135	326910	584987	436133	487121	131356	132207	166937	330011	329635	279859	-	-
Labn003910	Benzyl β-primeveroside	Others	Others	C18H26O10	401.14	269.1	402.153	[M-H]-	1	130622-31-0	314086	224471	279286	582136	561092	663970	138010	108548	230294	388495	374163	361126	-	-
Sazp001763	4-Hydroxyphenyl 6-O-(2-Methyl-3-Hydroxypropionyl)-Beta-D-Galactopyranoside	Others	Others	C16H22O9	357.12	195.07	358.126	[M-H]-	2	-	924734	669077	1.03239e+06	316684	333298	282362	45147.8	47876.9	43486.4	293016	374382	328773	-	-
PDN114864	8-{2-oxo-5-[(2Z)-pent-2-en-1-yl]cyclopent-3-en-1-yl}octanoic acid	Others	Others	C18H28O3	291.19	165.13	292.204	[M-H]-	3	-	30099.8	22308	32619.4	51813.8	60187.7	39335.4	24941	58507.2	73164.8	40237.9	41371.7	40467.7	-	-
MWS1848	Phenyl acetate	Others	Others	C8H8O2	135.05	92.03	136.052	[M-H]-	3	122-79-2	73099.8	64345.5	36534.6	43525	39420.8	44229	75256.7	87360.3	74981.7	48441.2	24676.9	64024.8	-	C00548
PDN003705	Catechin 5-O-gallate	Others	Others	C22H18O10	441.08	169.01	442.09	[M-H]-	3	128232-62-2	1.75785e+07	1.93193e+07	2.64402e+07	6.30541e+06	5.99654e+06	5.41373e+06	4.59879e+07	4.53987e+07	4.44712e+07	1.72233e+07	1.84989e+07	1.77362e+07	-	-
Wcdn004141	2-[3-[4-[1,3-dihydroxy-1-(4-hydroxy-3-methoxyphenyl)propan-2-yl]oxy-3-methoxyphenyl]propoxy]-6-(hydroxymethyl)oxane-3,4,5-triol	Others	Others	C26H36O12	539.21	491.19	540.221	[M-H]-	3	-	5.7783e+06	5.72109e+06	7.15213e+06	2.98045e+07	2.48915e+07	2.20897e+07	219844	191340	204556	1.42989e+07	1.39965e+07	1.48546e+07	-	-
PDN288282	(2R,3R,4S,6S)-4,6-dihydroxy-2,4-dimethyloxan-3-yl acetate	Others	Others	C9H16O5	203.08	116.05	204.1	[M-H]-	3	-	6.19507e+06	6.36792e+06	9.38473e+06	1.00843e+07	9.90038e+06	1.01905e+07	373991	430743	501228	5.65358e+06	7.39802e+06	5.53173e+06	-	-
PDN151117	2α,3α,20β,24-tetrahydroxyurs-13(18)-en-28-oic acid	Others	Others	C30H48O6	503.33	485.32	504.345	[M-H]-	3	-	758010	862436	837632	618201	671235	768446	2.22498e+06	2.1325e+06	2.30371e+06	1.33163e+06	1.2969e+06	1.33286e+06	-	-
PDN220765	8-[3-(1-Hydroxyoct-2-EN-1-YL)oxiran-2-YL]octanoic acid	Others	Others	C18H32O4	311.22	171.1	312.23	[M-H]-	3	-	317634	377065	203903	49536.2	77096.5	49797.6	50518	37853.7	36821	99412	111022	102248	-	-
Safn002774	Chaenorrhinoside	Others	Others	C15H18O9	341.09	179.04	342.095	[M-H]-	3	-	229908	158980	278987	420852	385609	395971	1.47467e+06	1.20855e+06	1.32561e+06	408539	505441	522919	-	-
Wamxn05009	Benzyl 6-O-Sulfo-Beta-D-Glucopyranoside	Others	Others	C13H18O9S	349.06	96.96	350.067	[M-H]-	2	-	890464	962651	1.02657e+06	929650	830284	551204	98584.7	65379.2	110224	503407	508413	395781	-	-
Wamxn05958	Phenylethyl 6-O-Sulfo-Beta-D-Glucopyranoside	Others	Others	C14H20O9S	363.08	96.96	364.083	[M-H]-	2	-	1.669e+07	1.69383e+07	2.35783e+07	1.70931e+07	1.48874e+07	1.27043e+07	4.40051e+06	5.07347e+06	4.50629e+06	1.17967e+07	1.18962e+07	1.14746e+07	-	-
Safn000900	2,3,5-trihydroxy-4-(phosphonooxy)hexanedioic acid	Others	Others	C6H11O11P	289.01	96.97	290.004	[M-H]-	2	-	1.38338e+06	2.52365e+06	1.39779e+06	922672	773161	1.454e+06	7.93865e+06	7.53082e+06	6.05458e+06	4.55058e+06	4.53903e+06	4.61673e+06	-	-
Lcsn000626	Rubusin B	Others	Others	C12H6O7	261	181.05	262.011	[M-H]-	3	-	650712	247708	423890	2.51217e+06	2.21473e+06	2.73672e+06	54566.3	85036.3	17914.7	1.02508e+06	1.00722e+06	980776	-	-
Rln001813	2-(3-Hydroxyphenyl)ethanol 1'-glucoside	Others	Others	C14H20O7	299.11	59.01	300.121	[M-H]-	2	-	100034	137097	125444	136692	93034.1	127442	32888.8	27859.8	23294.3	63003.5	60261.8	66336.1	-	-
Lcsn000560	2,5-Furandicarboxylate	Others	Others	C6H4O5	155	67.02	156.006	[M-H]-	1	3238-40-2	137346	114212	99329.4	110170	75667.8	89515.2	459981	543078	483462	343421	408868	311968	-	C20450
Wcfn003424	Coumaroyl Quinic Acid	Others	Others	C16H18O8	337.09	191.06	338.1	[M-H]-	3	-	2.65372e+07	3.26236e+07	2.97331e+07	3.50353e+07	3.02659e+07	3.1031e+07	1.05342e+06	950203	2.09639e+06	1.76904e+07	1.7751e+07	2.06726e+07	-	-
PDN003689	(2R,3R)-3,5,7,3',5'-Pentahydroxyflavan	Others	Others	C15H14O6	289.07	203.07	290.079	[M-H]-	3	87592-94-7	2.25573e+07	1.93537e+07	1.87576e+07	2.70026e+06	2.73584e+06	2.54797e+06	7.68401e+06	7.61469e+06	6.87983e+06	9.64438e+06	9.18341e+06	9.16343e+06	-	-
Wcfn003882	(2S,3S,4S,5R,6R)-6-(3-benzoyloxy-2-hydroxypropoxy)-3,4,5-trihydroxyoxane-2-carboxylic acid	Others	Others	C16H20O10	371.1	121.03	372.106	[M-H]-	3	-	123227	125936	209903	526753	375228	502856	37779.5	31438.2	37784	163049	166897	173759	-	-
PDN062168	2-{3-oxo-2-[4-(sulfooxy)pentyl]cyclopentyl}acetic acid	Others	Others	C12H20O7S	307.09	227.13	308.093	[M-H]-	3	-	3.19845e+06	3.25148e+06	4.67251e+06	1.17988e+08	1.17696e+08	1.23754e+08	1.50046e+06	1.6199e+06	1.14317e+06	5.10697e+07	5.28995e+07	5.36896e+07	-	-
PDN104503	2,3,4,5-tetrahydroxy-6-oxohexyl 4-hydroxybenzoate	Others	Others	C13H16O8	299.08	137.02	300.084	[M-H]-	3	-	2.61179e+06	1.45625e+06	2.20804e+06	3.51771e+06	2.52174e+06	2.6791e+06	1.9901e+06	1.95631e+06	1.45456e+06	1.97493e+06	2.17016e+06	2.1687e+06	-	-
Lmmn001294	Koaburaside	Others	Others	C14H20O9	331.1	153.02	332.111	[M-H]-	1	41653-73-0	1.8305e+06	1.89757e+06	1.93821e+06	2.33482e+06	1.98384e+06	2.13593e+06	119863	95377.4	158414	1.29203e+06	1.20639e+06	1.30123e+06	-	-
Ymjm000116	6-O-Acetylarbutin	Others	Others	C14H18O8	313.09	151.04	314.1	[M-H]-	2	10338-88-2	136122	118380	223411	136498	92227.2	88529	182863	138585	136275	104114	116575	127744	-	-
PDN001542	2-O-caffeoyl glucoside	Others	Others	C15H18O9	341.09	161.02	342.095	[M-H]-	3	-	391674	397124	362337	4.08885e+06	3.02418e+06	3.16595e+06	2.52992e+06	2.14283e+06	1.96444e+06	2.02061e+06	1.9424e+06	2.10498e+06	-	-
Wcfn005424	2-[2-[(Z)-pent-2-enyl]-3-[3,4,5-trihydroxy-6-(hydroxymethyl)oxan-2-yl]oxycyclopentyl]acetic acid	Others	Others	C18H30O8	373.19	59.02	374.194	[M-H]-	3	-	284158	383081	158359	49784.8	100210	73893.7	739203	667065	667978	219998	218260	233633	-	-
Yaan003788	[(2R,3R,4S,5S)-4-hydroxy-5-(hydroxymethyl)-2-[[(2R,3S,4S,5R,6S)-3,4,5-trihydroxy-6-[2-[(1R)-4-methylcyclohex-3-en-1-yl]propan-2-yloxy]oxan-2-yl]methoxy]oxolan-3-yl]3,4,5-trihydroxybenzoate	Others	Others	C28H40O14	599.23	377.16	600.242	[M-H]-	3	-	140606	112135	323585	2.42597e+06	1.71732e+06	1.80451e+06	50622.4	24268.8	46584.7	864022	898636	822331	-	-
Safn004633	Ilicifolinoside B	Others	Others	C19H32O8	447.23	387.2	388.21	[M+CH3COOH-H]-	3	-	183660	233769	131760	910418	1.03099e+06	1.02077e+06	132304	205675	192575	535852	622568	642526	-	-
PDN007763	(-)-Isolariciresinol 4-O-beta-D-glucopyranoside	Others	Others	C26H36O11	523.21	361.16	524.226	[M-H]-	3	129102-89-2	1.51318e+06	1.52617e+06	1.92996e+06	8.27131e+06	7.44682e+06	6.42397e+06	70797.1	84322	121650	5.55691e+06	5.27639e+06	5.44785e+06	-	-
Lcsn000634	Jaboticabin	Others	Others	C16H14O8	333.06	165.02	334.069	[M-H]-	3	-	121574	43074.2	95414.8	4729.3	11791	15192.2	9.94014e+06	7.49781e+06	6.92201e+06	2.42986e+06	2.51239e+06	2.51323e+06	-	-
PDN000696	lup-20(29)-en-oic acid, 3,23-dihydroxy-β-D-glucopyranosyl ester, (3β,4α)-	Others	Others	C36H58O9	693.41	471.34	634.408	[M+CH3COO]-	3	-	20332.2	33367.3	4381.82	134346	136666	180847	4152.3	5767.14	5109.96	69984.9	69220.7	64359.3	-	-
MWS1846	Phenoxyacetate	Others	Others	C8H8O3	151.04	93.0347	152.047	[M-H]-	3	122-59-8	14208.1	9493.99	18525.6	24946.3	26606.9	13964.5	14211.3	1898.8	30635.4	24182.6	17920	18847.8	-	C02181
PDN033061	2,6-dihydroxy-4-(1-hydroxyethenyl)phenyl 3,4,5-trihydroxybenzoate	Others	Others	C15H12O8	319.04	167.03	320.053	[M-H]-	3	-	40444	29211.1	12448.9	104911	82471.7	99703.8	151014	122018	184761	109488	117120	92516.4	-	-
Zmhn000892	4-O-Glucosyl-3,4-dihydroxybenzyl alcohol	Others	Others	C13H18O8	301.09	139.05	302.1	[M-H]-	3	-	303657	300687	289057	300008	330295	314897	43578.9	37982.4	31498	200694	188299	254398	-	-
PDN151625	8-Hydroxyluteolin 8-glucoside-3'-sulfate	Others	Others	C21H20O15S	543.04	463.08	544.052	[M-H]-	3	63109-34-2	19386.2	19386.2	19386.2	4.02002e+06	3.62998e+06	4.12117e+06	265271	106253	96931.1	1.6387e+06	1.43493e+06	1.37349e+06	-	-
Wasdn04423	Imperanene glucoside	Others	Others	C25H32O10	491.19	329.14	492.2	[M-H]-	3	-	58775.3	70090.8	91865.9	437384	392172	376203	11755.1	11755.1	11755.1	227460	191122	236519	-	-
mws0025	1,2,3-Trihydroxybenzene	Others	Others	C6H6O3	125.02	79.02	126.032	[M-H]-	2	87-66-1	122912	72490.9	119809	289551	145428	367378	14498.2	14498.2	14498.2	126234	133876	135139	-	C01108
ZbWn001980	6-methoxyhexyl hydrogen sulfate	Others	Others	C7H16O5S	211.06	96.96	212.072	[M-H]-	2	-	25622.4	28637.7	19052.1	109771	83177.6	73921.6	18799.2	12673.9	18490.6	35889.6	47325	22574.1	-	-
Yaan002728	(1R,3S,4S,5S)-3-((3-(((2R,3S,4R,5R,6S)-6-(5,7-dihydroxy-2-methyl-4-oxo-4H-chromen-6-yl)-3,4,5-trihydroxytetrahydro-2H-pyran-2-yl)methoxy)-3-(4-hydroxyphenyl)propanoyl)oxy)-1,4,5-trihydroxycyclohexane-1-carboxylic acid	Others	Others	C32H36O17	691.19	353.09	692.195	[M-H]-	3	-	481758	693242	260505	1.34584e+06	1.80244e+06	1.45679e+06	52101.1	52101.1	52101.1	837045	778636	826003	-	-
Rfn05303	Makomotine C	Others	Others	C17H30O8	361.19	361.19	362.194	[M-H]-	3	-	161521	178568	178469	983688	670914	850798	32304.3	32304.3	32304.3	336566	344169	344614	-	-
mws1708	Gastrodin	Others	Others	C13H18O7	285.1	123.05	286.105	[M-H]-	3	62499-27-8	29800.1	10665.3	27092.9	33389.6	29029.7	27487.4	7347.48	3261.65	11056.1	7967.11	21492.6	14816	-	C16964
Rfn043586	[(2S,3R,4S,5S,6R)-3,4,5-trihydroxy-6-(hydroxymethyl)oxan-2-yl](2E,4E)-5-[(1R,3S,5S,8S)-3,8-dihydroxy-1,5-dimethyl-6-oxabicyclo[3.2.1]octan-8-yl]-3-methylpenta-2,4-dienoate	Others	Others	C21H32O10	443.19	281.14	444.2	[M-H]-	3	-	92265.6	83477.8	93854.3	44861.1	25780.9	29687	4371.42	4371.42	4371.42	21857.1	32661.7	44563.7	-	-
Zjbn102534	2,7-Dihydroxy-3,5-dimethoxy-9,10-dihydrophenanthrene	Others	Others	C16H16O4	271.1	241.05	272.105	[M-H]-	2	108853-10-7	50716.8	36334.4	30824.6	8862.08	2742.14	15483.2	548.429	548.429	548.429	21693	21605	19804.3	-	-
Hmhn000927	Phloroglucinol-1-O-β-D-glucopyranoside	Others	Others	C12H16O8	287.08	125.02	288.084	[M-H]-	1	-	66555.1	12625.9	43365.6	148897	102318	132731	1669.84	8349.21	14402.3	25736	28546.3	21067.9	-	-
mws1358	Catechol	Others	Others	C6H6O2	109.03	81.03	110.037	[M-H]-	3	120-80-9	59511.6	30661.6	45288	8492	7549.61	18879.5	1509.92	1509.92	1509.92	23611.7	21237.4	18884.1	ko01100	C00090
Lcdn000603	3,5-Dimethoxy-4-acetoxy trans-cinnamyl beta-D-glucopyranoside	Others	Others	C19H26O10	413.15	209.08	414.153	[M-H]-	3	-	96305.3	108446	133958	14274.1	8747.86	10166.6	1749.57	1749.57	1749.57	41553.7	58160.3	30922.5	-	-
PDN197880	5,6,7,8-tetrahydroxy-3-methoxy-2-phenylchromen-4-one	Others	Others	C16H12O7	315.05	151	316.058	[M-H]-	3	71785-06-3	1359.84	1359.84	1359.84	11187.8	6799.21	27881.2	1359.84	1359.84	1359.84	7629.04	10853.4	6933.19	-	-
PDN002358	Baicalein 6-glucuronide	Others	Others	C21H18O11	445.07	341.03	446.085	[M-H]-	3	35990-03-5	79396.7	79396.7	79396.7	1.39557e+06	904772	1.12631e+06	79396.7	79396.7	79396.7	396984	468430	448637	-	-
mws0566	4-Methylcatechol	Others	Others	C7H8O2	123.05	108.02	124.052	[M-H]-	3	452-86-8	153935	77110.1	89127.4	4600.07	4600.07	4600.07	4600.07	4600.07	4600.07	33834.3	26897.5	23000.4	ko01100	C06730
PDN150714	galangin-7-O-glucuronic acid	Others	Others	C21H18O11	505.1	313.03	446.085	[M+CH3COO]-	3	-	51648	51648	51648	547931	682530	552653	51648	51648	51648	269249	259528	258240	-	-
MWS0442	Maltotriose	Others	Saccharides	C18H32O16	527.16	365.1	504.169	[M+Na]+	3	1109-28-0	67507.7	86685.1	54892.2	115284	132994	160329	44780.4	28507.5	33963.5	78604.5	61994.3	56497.4	ko02010	C01835
mws2608	N-Acetyl-D-galactosamine	Others	Saccharides	C8H15NO6	222.1	84.05	221.09	[M+H]+	3	1811-31-0	1.48447e+06	1.17809e+06	1.38745e+06	1.43735e+06	1.13265e+06	1.33045e+06	950581	1.05723e+06	1.08782e+06	1.68817e+06	1.69098e+06	1.50795e+06	ko00052,ko00520,ko01100,ko01250	C01132
pma0134	D-Threose	Others	Saccharides	C4H8O4	121.05	93.06	120.042	[M+H]+	3	95-43-2	3.56589e+07	3.12698e+07	3.50059e+07	3.01218e+07	3.13035e+07	3.30494e+07	2.09158e+07	1.99936e+07	1.77057e+07	3.30125e+07	2.58994e+07	2.39956e+07	-	C06463
Zkep00434	Turanose	Others	Saccharides	C12H22O11	365.11	203.05	342.116	[M+Na]+	2	547-25-1	1.69234e+06	2.78189e+06	1.22918e+06	8.01e+06	1.06867e+07	6.78096e+06	2.34543e+06	2.08067e+06	2.70407e+06	3.20742e+06	4.36645e+06	2.99634e+06	-	C19636
pme2755	N-Acetyl-D-glucosamine	Others	Saccharides	C8H15NO6	222.1	138.05	221.09	[M+H]+	3	7512-17-6	30785.3	42130.2	30746.4	73064.2	38276.3	48860.8	91739.1	78810.8	68623.3	82602.1	64132	62207.1	ko00520,ko01100,ko01250,ko02010	C00140
pmb0786	D-Glucosamine	Others	Saccharides	C6H13NO5	180.09	163.06	179.079	[M+H]+	3	3416-24-8	9.17151e+06	9.74213e+06	9.25111e+06	1.05474e+07	1.04811e+07	9.42989e+06	1.27508e+07	1.27385e+07	1.06872e+07	6.31016e+06	9.16653e+06	1.17989e+07	ko00520,ko01100,ko01250	C00329
Lmmp000647	Glucan	Others	Saccharides	C18H32O16	505.17	145.05	504.169	[M+H]+	3	9041-22-9	14432.1	14333.3	8039.66	17978.9	14691.4	20898.3	30177.2	20241.2	28225.2	16540.8	24847.1	9366.16	-	-
Hmqp000191	6F-alpha-D-Galactosylsucrose	Others	Saccharides	C18H32O16	505.18	127.03	504.169	[M+H]+	3	470-57-5	16460.7	15225.3	13654.7	20700.9	3774.91	11122	33456	34139.1	8395.09	14563.1	15211	15380	-	C03848
Lmfp000418	Trehalosamine	Others	Saccharides	C12H23NO10	342.14	162.07	341.132	[M+H]+	3	-	21857.6	15050.5	19771.4	9726.17	10951.4	13831	75814	58545.7	33596.4	28578.6	26939	42575.6	-	-
[truncated: 796 more rows]
