# Supplementary material for: Combined Metabolomics and Network Pharmacology to Reveal Anti-Diabetic Mechanisms and Potential Pharmacological Components of Synsepalum dulcificum
Source: Plants (Basel). 2025 Jul 10;14(14):2132. doi: 10.3390/plants14142132 (PMC12299813; doi:10.3390/plants14142132)
Supplement: Supplementary file 1 [file plants-14-02132-s001.zip › 2-differential metabolites in the comparison groups.xlsx]

## Sheet: G vs. J
Differential metabolites in the comparison group F vs. S.
Index	Compounds	Class I	Class II	Formula	Level	CAS	G1	G2	G3	J1	J2	J3	VIP	P-value	FDR	Fold_Change	Log2FC	Type
Lafp002938	Evofolin B glucoside	Alkaloids	Alkaloids	C23H28O11	3	-	24867.8	19152.8	18539.2	153857	222691	224147	1.17736	0.0157423	0.0543485	0.104146	-3.26332	down
Lssp210280	1,5-dihydroxy ketone-6 murine O-β-D-glucoside	Alkaloids	Alkaloids	C19H18O11	3	-	168510	308593	211817	31012.7	13925.5	19458.9	1.15445	0.0356947	0.0810945	10.698	3.41927	up
pmb0883	1-Octadecanoyl-sn-glycero-3-phosphoethanolamine	Alkaloids	Alkaloids	C23H48NO7P	3	69747-55-3	239141	162613	221822	104401	78250.5	72958.8	1.11814	0.0212097	0.0621097	2.43956	1.28662	up
Yshj000011	2,6-Dimethoxy-4-hydroxyphenol-1-O-ß-D-glucopyranoside	Alkaloids	Alkaloids	C14H20O9	1	-	17781.2	45392.7	29339.8	1.16125e+06	776471	893468	1.17243	0.014851	0.053209	0.0326766	-4.9356	down
Zbdp002220	2,6-Dimethoxyhydroquinone-1-O-glucoside	Alkaloids	Alkaloids	C14H20O9	1	-	17781.2	45392.7	29339.8	1.16125e+06	776471	893468	1.17243	0.014851	0.053209	0.0326766	-4.9356	down
MWS201447	Phe-Ala	Alkaloids	Alkaloids	C12H16N2O3	3	3918-87-4	522782	511202	512764	145965	101807	116097	1.17635	0.000512146	0.0140181	4.25083	2.08775	up
TKC167236	4-[3-(4,8-Dimethyl-3,7-Nonadienyl)-3-Methyloxiranyl]-2-Butanone	Alkaloids	Alkaloids	C18H30O2	3	115028-53-0	106727	74405.2	91292.3	319476	250780	404747	1.14698	0.0298885	0.0733085	0.279409	-1.83955	down
Lajp003258	Murrayacarpin A glucoside	Alkaloids	Alkaloids	C17H20O9	3	-	48169	47997.1	36356	380680	502623	208212	1.14705	0.0642528	0.115267	0.121411	-3.04203	down
Ljmp121505	Mansonone S	Alkaloids	Alkaloids	C15H18O3	3	-	1.78546e+06	2.05688e+06	2.12569e+06	143949	134956	128027	1.18735	0.0030761	0.0276737	14.6659	3.8744	up
Waptp03252	Procyanidin B7	Alkaloids	Alkaloids	C30H26O12	3	-	2.21352e+06	1.66049e+06	1.62342e+06	2.59387e+07	2.57645e+07	2.84203e+07	1.185	0.000736272	0.0157482	0.0686119	-3.8654	down
Waptp03744	Procyanidin B8	Alkaloids	Alkaloids	C30H26O12	3	12798-60-6	2.03321e+06	1.46687e+06	1.7631e+06	2.07538e+07	2.3282e+07	2.34496e+07	1.18485	0.00128799	0.0195981	0.07799	-3.68057	down
Wcdp003593	2-(3,4-dihydroxyphenyl)-4-[2-(3,4-dihydroxyphenyl)-3,5,7-trihydroxy-3,4-dihydro-2h-1-benzopyran-8-yl]-3,4-dihydro-2h-1-benzopyran-3,5,7-triol	Alkaloids	Alkaloids	C30H26O12	3	-	2.34435e+06	1.60925e+06	1.87167e+06	2.15685e+07	2.50046e+07	2.73533e+07	1.18253	0.00485969	0.0330915	0.0787982	-3.66569	down
Lmhp009769	LysoPE 17:1	Alkaloids	Alkaloids	C22H44NO7P	3	-	30679.2	24577.8	43299.5	91008.7	56349.2	57232.8	1.01025	0.0715515	0.123459	0.481725	-1.05372	down
Wahlp02159	D-Pantothenic Acid 4'-O-Beta-Glucoside	Alkaloids	Alkaloids	C15H27NO10	1	29588-37-2	4.29077e+06	3.69581e+06	4.71613e+06	2.36249e+06	1.5446e+06	2.22334e+06	1.10026	0.00526151	0.0336873	2.07208	1.05108	up
WaXYp01907	N-[(R)-2-Hydroxy-3,3-dimethyl-4-(β-D-glucopyranosyloxy)butyryl]-β-alanine	Alkaloids	Alkaloids	C15H27NO10	2	29493-59-2	4.38038e+06	3.71283e+06	4.16245e+06	2.41501e+06	1.60317e+06	2.06428e+06	1.11726	0.0028573	0.027194	2.01492	1.01072	up
Rlp01992	Zeanoside B	Alkaloids	Alkaloids	C16H17NO9	3	113202-67-8	37984.1	48276.2	45480.1	205958	104862	176052	1.1266	0.0571697	0.107329	0.270585	-1.88584	down
pmb0891	trans-Zeatin-7-beta-D-glucoside	Alkaloids	Alkaloids	C16H23N5O6	3	38165-56-9	4.29077e+06	3.69581e+06	4.71613e+06	2.36249e+06	1.5446e+06	2.22334e+06	1.10026	0.00526151	0.0336873	2.07208	1.05108	up
Lcfp001119	Zeatin-O-glucoside	Alkaloids	Alkaloids	C16H23N5O6	3	71866-93-8	4.29077e+06	3.69581e+06	4.71613e+06	2.36249e+06	1.5446e+06	2.22334e+06	1.10026	0.00526151	0.0336873	2.07208	1.05108	up
PDP157684	n-[(4-{[(2s,3r,4s,5r,6s)-5-(acetyloxy)-3,4-dihydroxy-6-methyloxan-2-yl]oxy}phenyl)methyl]methoxycarboximidic acid	Alkaloids	Alkaloids	C17H23NO8	3	163812-19-9	9.59754e+06	2.28768e+07	1.63227e+07	77318	123833	230801	1.17155	0.052139	0.10033	112.968	6.81978	up
MWStz342	p-Coumaroyl quinic acid	Alkaloids	Alkaloids	C16H18O8	1	1899-30-5	135319	175442	126971	1.50262e+07	2.00009e+07	5.29934e+06	1.1676	0.0912287	0.146215	0.0108547	-6.52553	down
PDN170609	3,4,5-trihydroxy-1-{[(2E)-3-(4-hydroxyphenyl)prop-2-enoyl]oxy}cyclohexane-1-carboxylic acid	Alkaloids	Alkaloids	C16H18O8	3	-	135319	175442	126971	1.50262e+07	2.00009e+07	5.29934e+06	1.1676	0.0912287	0.146215	0.0108547	-6.52553	down
Lhmp122020	3-O-caffeoyl quininyl arabinoside	Alkaloids	Alkaloids	C21H26O13	3	-	35739.3	12245	29934.7	250156	125130	137615	1.0998	0.063501	0.11459	0.151918	-2.71863	down
Wasyqp2836	3-O-Feruloyl Aminogalactitol	Alkaloids	Alkaloids	C16H23NO9	2	-	368110	266034	302859	150491	120134	183957	1.09366	0.0154577	0.0539149	2.06124	1.04351	up
Lmqp000329	Aminoimidazole ribotide	Alkaloids	Alkaloids	C8H14N3O7P	1	25635-88-5	105080	92049.8	107637	436787	275887	228038	1.11674	0.0775785	0.130444	0.323975	-1.62604	down
Zmjp000182	N(omega)-Methyl-L-arginine	Alkaloids	Alkaloids	C7H16N4O2	3	17035-90-4	94753.1	126608	128429	4.78355e+06	2.45175e+06	6.45842e+06	1.17293	0.0619391	0.112957	0.0255439	-5.29088	down
pme1738	1-Methylnicotinamide	Alkaloids	Alkaloids	C7H9N2O	3	1005-24-9	6.0239e+06	6.40558e+06	7.81989e+06	704724	745960	1.3621e+06	1.15951	0.00394634	0.0308541	7.19905	2.84781	up
pme2268	N-Methylnicotinate	Alkaloids	Alkaloids	C7H7NO2	3	535-83-1	6.0239e+06	6.40558e+06	7.81989e+06	704724	745960	1.3621e+06	1.15951	0.00394634	0.0308541	7.19905	2.84781	up
MWSmce548	Betaine	Alkaloids	Alkaloids	C5H11NO2	1	107-43-7	492216	429342	433823	1.21323e+07	7.23012e+06	5.7579e+06	1.17432	0.0543705	0.103493	0.0539556	-4.21208	down
pme3732	Cytidine	Alkaloids	Alkaloids	C9H13N3O5	3	65-46-3	667370	495978	431809	153611	142049	186985	1.15181	0.0303626	0.0739564	3.30503	1.72466	up
mws1346	L-2-Aminoadipate	Alkaloids	Alkaloids	C6H11NO4	3	1118-90-7	378595	413343	238881	95068.3	95378.9	97596.4	1.14752	0.0433462	0.0910899	3.57869	1.83943	up
pme0122	N6-Acetyl-L-lysine	Alkaloids	Alkaloids	C8H16N2O3	3	692-04-6	785432	1.01499e+06	917625	560123	300691	374556	1.06997	0.00879766	0.0411146	2.20019	1.13763	up
Zmsp000758	1-(Hydroxymethyl)hexahydro-1h-pyrrolizin-2-ol	Alkaloids	Alkaloids	C8H15NO2	1	-	451875	515220	447632	1.92979e+06	1.42846e+06	2.30258e+06	1.16303	0.0297711	0.0731605	0.249915	-2.00049	down
MWSmce157	Stachydrine	Alkaloids	Alkaloids	C7H13NO2	1	471-87-4	245565	207989	142404	6.14934e+06	1.92692e+06	1.47002e+06	1.1179	0.183045	0.247643	0.0624284	-4.00165	down
Hmsp000364	L-Cyclopentylglycine	Alkaloids	Alkaloids	C7H13NO2	1	2521-84-8	1.005e+07	9.16891e+06	7.5827e+06	2.28254e+06	1.34814e+06	2.16995e+06	1.15541	0.00469525	0.0326206	4.62046	2.20804	up
MWS201414	Pro-Asn	Alkaloids	Alkaloids	C9H15N3O4	3	107856-82-6	141030	155351	125358	632681	463053	535882	1.1735	0.0125064	0.0482447	0.25848	-1.95188	down
MWSmce333	Isoguanosine	Alkaloids	Alkaloids	C10H13N5O5	3	1818-71-9	1.02735e+06	1.11747e+06	961269	295180	273573	250484	1.18343	0.00193157	0.0238428	3.79144	1.92275	up
mws4002	Dopamine	Alkaloids	Alkaloids	C8H11NO2	1	51-61-6	2.30896e+07	2.08908e+07	1.94314e+07	2.68858e+06	2.55695e+06	3.21516e+06	1.18453	0.00254998	0.0260818	7.49487	2.9059	up
MWS2027	Barbiturate	Alkaloids	Alkaloids	C4H4N2O3	3	67-52-7	1.44714e+07	1.31379e+07	1.54742e+07	2.32797e+06	1.6222e+06	1.27658e+06	1.17216	0.000658155	0.0153052	8.24287	3.04315	up
Walp007190	2-AminoicoSane-1,5,7,19-tetraol	Alkaloids	Alkaloids	C20H43NO4	1	-	1.41837e+06	1.32964e+06	1.52812e+06	735933	652595	724612	1.17404	0.00198602	0.0238428	2.02359	1.01692	up
HJKP000649	N-Benzylformamide	Alkaloids	Alkaloids	C8H9NO	3	6343-54-0	108631	124698	112539	1.06636e+06	908427	1.17933e+06	1.18538	0.00680448	0.036766	0.109656	-3.18895	down
Zmdp000972	S-Methyl-L-cysteine	Alkaloids	Alkaloids	C4H9NO2S	3	1187-84-4	99203.3	116018	148702	1.13185e+06	1.04343e+06	1.27488e+06	1.18133	0.00306687	0.0276737	0.10548	-3.24496	down
pmb0530	NAD+	Alkaloids	Alkaloids	C21H27N7O14P2	3	53-84-9	14468.6	14693.5	14938.2	81365.1	70178.5	46230.2	1.15819	0.0385558	0.0847814	0.222984	-2.16499	down
Layp000971	Hydroxymenisdaurin D	Alkaloids	Alkaloids	C14H21NO8	3	-	327926	261609	526973	4.24958e+06	1.96358e+06	3.14096e+06	1.14328	0.0513251	0.0996193	0.11936	-3.06661	down
MWS04559g	3-Hydroxy-L-phenylalanine	Alkaloids	Alkaloids	C9H11NO3	2	587-33-7	492036	385300	606993	3.725e+06	3.3313e+06	2.82477e+06	1.17366	0.00606547	0.0351797	0.150219	-2.73486	down
mws0250	L-Tyrosine	Alkaloids	Alkaloids	C9H11NO3	2	60-18-4	483962	447242	639773	3.83376e+06	2.94214e+06	2.85032e+06	1.17449	0.0112249	0.0458861	0.163198	-2.61531	down
Lmgp000659	2-Phenylacetamide	Alkaloids	Alkaloids	C8H9NO	3	103-81-1	108631	124698	112539	1.06636e+06	908427	1.17933e+06	1.18538	0.00680448	0.036766	0.109656	-3.18895	down
Rfp02304	methyl 6-O-galloyl-beta-d-glucopyranoside	Alkaloids	Alkaloids	C14H18O10	3	-	17001	19962.5	29308.9	63128.7	160516	95852.9	1.0992	0.0958876	0.151691	0.207427	-2.26932	down
pmb0492	N',N'',N'''-p-Coumaroyl-cinnamoyl-caffeoyl spermidine	Alkaloids	Alkaloids	C34H37N3O6	3	-	12359	35020.6	34067	105768	69965.4	128715	1.04059	0.0336319	0.0783603	0.267523	-1.90227	down
Lmxp000429	Hercynine	Alkaloids	Alkaloids	C9H15N3O2	3	534-30-5	475889	500185	476274	2.31535e+06	2.15329e+06	1.26457e+06	1.14251	0.0485249	0.0961527	0.253322	-1.98095	down
Waptp02666	Procyanidin B5	Alkaloids	Alkaloids	C30H26O12	3	12798-57-1	1.05287e+06	846502	989367	2.12111e+07	2.64704e+07	3.0467e+07	1.18543	0.0111912	0.0458861	0.0369648	-4.7577	down
Zmbp000490	Valerine	Alkaloids	Alkaloids	C8H15NO2	3	-	133062	134767	178552	879387	543652	1.03328e+06	1.15245	0.0422471	0.0897752	0.181728	-2.46015	down
Zbqp002380	Tyr-Leu	Alkaloids	Alkaloids	C15H22N2O4	3	17355-10-1	210601	250400	214143	124301	62738.5	90741.2	1.08556	0.00514887	0.0336873	2.4305	1.28125	up
WaQzp09970	Estrane-3,17-diol	Alkaloids	Alkaloids	C18H30O2	3	517-01-1	187822	148230	191812	899482	1.02118e+06	821613	1.17925	0.00425724	0.0315138	0.192492	-2.37713	down
pmb0854	LysoPC 18:3	Alkaloids	Alkaloids	C26H48NO7P	1	-	1.13107e+07	8.81481e+06	1.25563e+07	3.14595e+06	2.21801e+06	2.56285e+06	1.16399	0.0133046	0.0497661	4.12294	2.04367	up
pma0461	14,15-Dehydrocrepenynic acid	Alkaloids	Alkaloids	C18H28O2	3	4154-44-3	177007	158606	190917	651640	778022	730624	1.18216	0.00291437	0.0274024	0.243731	-2.03664	down
PD0363640	26,27-Dinorcholest-5-en-23-yn-3beta-ol	Alkaloids	Alkaloids	C25H38O	3	63015-89-4	12584.2	15033.5	11775.6	60134.6	62861.8	52864	1.18015	0.00204921	0.0240538	0.224003	-2.15841	down
Lmhp011562	1-α-Linolenoyl-glycerol	Alkaloids	Alkaloids	C21H36O4	1	-	21433.7	29592.8	23380.7	99837.1	111084	133138	1.1729	0.00842987	0.0407444	0.216263	-2.20914	down
PDP239474	Phosphatidylcholine lyso 16:1	Alkaloids	Alkaloids	C24H48NO7P	3	-	1.5985e+06	1.2276e+06	1.8102e+06	578025	371722	279179	1.12077	0.00958819	0.0424673	3.77264	1.91558	up
Wasyqp6350	Dehydrophytosphingosine	Alkaloids	Alkaloids	C18H37NO3	1	-	2.52948e+06	2.6273e+06	3.11661e+06	1.39061e+06	1.65846e+06	919318	1.06793	0.00762748	0.0388468	2.08482	1.05992	up
pmb0865	LysoPC 18:3(2n isomer)	Alkaloids	Alkaloids	C26H48NO7P	1	-	2.57481e+07	1.97542e+07	3.05805e+07	1.00164e+07	6.41125e+06	8.01844e+06	1.13207	0.0225235	0.0641114	3.11227	1.63797	up
pmp001273	LysoPC 18:2	Alkaloids	Alkaloids	C26H50NO7P	2	-	3.11278e+07	2.56339e+07	3.63493e+07	1.25898e+07	1.1078e+07	1.11334e+07	1.1597	0.0221265	0.0632002	2.67552	1.41982	up
Waptp03409	6-Hydroxy-7-Methoxychromanon	Alkaloids	Alkaloids	C10H10O4	1	-	604736	1.06808e+06	512857	181899	288149	131191	1.06718	0.0826836	0.136554	3.63528	1.86207	up
Latp003160	6-Hydroxymellein	Alkaloids	Benzylphenylethylamine alkaloids	C10H10O4	1	70901-60-9	604736	1.06808e+06	512857	181899	288149	131191	1.06718	0.0826836	0.136554	3.63528	1.86207	up
PD0462863	2-aminooctadec-12-ene-1,3,4-triol	Alkaloids	Phenolamine	C18H37NO3	1	-	2.44496e+06	2.64185e+06	3.51246e+06	1.40352e+06	1.47692e+06	822289	1.06187	0.0193437	0.0596774	2.32241	1.21563	up
pmp000268	2-Hydroxymethyl-A(1)-nor-19,24-dihydroxyurs-2,12-dien-28-oic acid (Rosamultic acid)	Alkaloids	Phenolamine	C30H46O5	1	214285-76-4	11539.3	15824.9	24441.2	341556	203918	1.37902e+06	1.1171	0.23439	0.302024	0.0269189	-5.21524	down
pmb0296	1-Oleoyl-Sn-Glycerol	Alkaloids	Phenolamine	C21H40O4	1	129784-87-8	144526	105115	150746	844190	542776	589981	1.16057	0.0279542	0.0705293	0.202528	-2.30381	down
pmb0876	LysoPE 16:0	Alkaloids	Phenolamine	C21H44NO7P	1	53862-35-4	8.7327e+06	7.32647e+06	8.60701e+06	4.06979e+06	4.07188e+06	3.85065e+06	1.17314	0.00964546	0.0424673	2.05683	1.04042	up
Wasdp05532	5-hydroxy-4a-methyl-4,4a,5,6,7,8-hexahydronaphthalen-2(3h)-one	Alkaloids	Phenolamine	C11H16O2	3	4242-00-6	31107.7	31543.7	20626.3	101287	47710.8	68724	1.03998	0.0959375	0.151691	0.382496	-1.38648	down
PDP018262	(2-aminoethoxy)[2-hydroxy-3-(octadeca-9,12,15-trienoyloxy)propoxy]phosphinic acid	Alkaloids	Phenolamine	C23H42NO7P	3	-	9.21259e+06	6.39652e+06	1.08457e+07	3.60246e+06	2.45614e+06	3.52208e+06	1.10444	0.0408459	0.0877813	2.76127	1.46533	up
WaYp007721	2-Aminohexadecane-1,16,16-triol	Alkaloids	Phenolamine	C16H35NO3	2	-	61901.8	68095.9	59772.2	202360	195966	194373	1.1857	2.74174e-06	0.00146617	0.320179	-1.64305	down
Lmsp010763	Monolinolenin	Alkaloids	Phenolamine	C21H36O4	1	75685-85-7	38863.5	56082.4	40383.9	126469	126474	114077	1.15591	0.000535698	0.0140181	0.368726	-1.43938	down
Lmhp008589	LysoPE 18:3(2n isomer)	Alkaloids	Phenolamine	C23H42NO7P	1	-	9.40739e+06	6.70648e+06	1.09584e+07	3.83428e+06	2.51489e+06	3.40715e+06	1.11127	0.0338326	0.0786025	2.77485	1.47241	up
Lmhp008801	LysoPE 18:3	Alkaloids	Phenolamine	C23H42NO7P	2	-	1.59187e+06	1.4013e+06	1.85644e+06	845809	570613	904162	1.0868	0.00848292	0.0408406	2.08982	1.06338	up
Lmhp008337	LysoPE 14:0(2n isomer)	Alkaloids	Phenolamine	C19H40NO7P	2	-	86443.6	57008.6	119532	17636.2	29691.3	17568.8	1.1046	0.0610984	0.11231	4.05238	2.01877	up
Walbp05751	12-Hydroxy-4,4-bisnor-4,8,11,13-podocarpatetraen-3-one	Alkaloids	Phenolamine	C15H16O2	3	-	364663	414113	449958	28978.7	28785.7	31243.3	1.18704	0.00417808	0.0313048	13.8048	3.7871	up
Cmcp006262	2,3,7,19-Tetrahydroxyurs-12-en-28-oic acid (Roxburic Acid)	Alkaloids	Phenolamine	C30H48O6	1	108657-25-6	87320.1	74119.2	99870.6	249271	301785	1.23614e+06	1.01216	0.253446	0.322532	0.146212	-2.77387	down
Cmcp007058	1,2,3,19-Tetrahydroxyurs-12-en-28-oic acid	Alkaloids	Phenolamine	C30H48O6	1	120211-98-5	58733.9	52199.7	63072	186754	178004	704693	1.03476	0.228596	0.296718	0.162706	-2.61966	down
pmd0160	LysoPE 16:0(2n isomer)	Alkaloids	Phenolamine	C21H44NO7P	3	-	8.63658e+06	7.54769e+06	8.99517e+06	3.98646e+06	4.17683e+06	3.81927e+06	1.1741	0.00708406	0.0373923	2.10134	1.07131	up
Hasp010605	MG(18:3(9Z,12Z,15Z)/0:0/0:0)	Alkaloids	Phenolamine	C21H36O4	1	129828-41-7	697181	384972	532227	1.34942e+06	1.04223e+06	974770	1.05134	0.0181619	0.0577697	0.479554	-1.06024	down
Rfn02285	9H-pyrido[3,4-b]indole-3-carboxylic acid	Alkaloids	Phenolamine	C12H8N2O2	3	74214-63-4	32973.1	37179.6	35928.4	501314	430100	658288	1.18364	0.0180474	0.0577697	0.0667302	-3.90552	down
Lsjp211202	(6S,9R)-Vomifoliol	Alkaloids	Phenolamine	C13H20O3	3	23526-45-6	98313.6	117101	93498.1	580329	410268	448742	1.17356	0.0166598	0.0558303	0.214621	-2.22014	down
MWSHC2042	(2E)-3-(1-Hydroxy-2,6,6-trimethyl-4-oxo-2-cyclohexen-1-yl)-2-propenoic acid	Alkaloids	Phenolamine	C12H16O4	3	26690-86-8	98313.6	117101	93498.1	580329	410268	448742	1.17356	0.0166598	0.0558303	0.214621	-2.22014	down
Lmgp004167	Luteoforol	Alkaloids	Phenolamine	C15H14O6	3	13392-26-2	4.32514e+07	2.37159e+07	3.85298e+07	8.95065e+07	7.02243e+07	8.93139e+07	1.08241	0.00541618	0.0341804	0.423607	-1.2392	down
PD0313021	2-[(2R)-3-(3,4-dihydroxyphenyl)-2-hydroxypropyl]benzene-1,3,5-triol	Alkaloids	Phenolamine	C15H16O6	3	-	247764	114915	196543	692139	487185	787427	1.0969	0.0205861	0.0615288	0.284338	-1.81432	down
PDP004191	(2R-cis)-2-(2,5-Dihydroxyphenyl)-3,4-dihydro-2H-1-benzopyran-3,5,7-triol	Alkaloids	Phenolamine	C15H14O6	3	182694-29-7	3.1829e+07	1.55774e+07	2.75354e+07	8.37814e+07	6.45545e+07	8.07936e+07	1.10257	0.00302288	0.0275731	0.327071	-1.61232	down
mws5035	L-Leucyl-L-phenylalanine	Alkaloids	Phenolamine	C15H22N2O3	1	56217-82-4	736277	480499	902105	203943	163846	302005	1.08396	0.0471738	0.0945186	3.16348	1.66151	up
MW0107462	Ile-Ser-Arg	Alkaloids	Phenolamine	C15H30N6O5	3	-	173064	266007	213815	2.03507e+06	1.3658e+06	1.19514e+06	1.16396	0.034751	0.0795369	0.142055	-2.81548	down
Wacyp04031	4-(2,4,6-Trihydroxybenzoyl)-3-Formyl-5-Hydroxybenzoic acid	Alkaloids	Phenolamine	C15H10O8	1	-	860843	1.29059e+06	1.23072e+06	503080	273776	232168	1.09251	0.0117589	0.0469223	3.3519	1.74498	up
PDP152403	Ampelopsin 7-glucoside	Alkaloids	Phenolamine	C21H22O13	3	87314-54-3	6.07961e+06	6.34462e+06	5.505e+06	1.83904e+06	1.14001e+06	1.28198e+06	1.16428	0.000176337	0.00944936	4.20772	2.07304	up
PD1005692	3',4',5,5',6,7-hexahydroxyflavone 6-glucoside	Alkaloids	Phenolamine	C21H20O13	1	-	4.55147e+06	4.68433e+06	4.22161e+06	1.32728e+06	916389	854719	1.16832	7.18754e-05	0.00553665	4.34336	2.11881	up
Lscp211202	Sedumoside B	Alkaloids	Phenolamine	C19H36O8	3	-	80358	50485.3	67245.6	954169	376277	875804	1.14586	0.0656341	0.11673	0.0897853	-3.47738	down
Wacyp04090	Phenylethyl Primeveroside	Alkaloids	Phenolamine	C19H28O10	1	-	94563.5	134920	122957	472135	443808	212186	1.06338	0.0852436	0.139773	0.312412	-1.67848	down
Lmmp001947	Gossypetin-3-O-glucoside	Alkaloids	Phenolamine	C21H20O13	1	-	1.43624e+07	1.09395e+07	1.72167e+07	3.12154e+06	1.50763e+06	2.91152e+06	1.13698	0.0175054	0.0568181	5.63856	2.49533	up
Lmpp003465	Myricetin-3-O-β-D-glucoside	Alkaloids	Phenolamine	C21H20O13	1	19833-12-6	1.39708e+07	9.82526e+06	1.69708e+07	3.27787e+06	1.69625e+06	3.03893e+06	1.13154	0.0286804	0.0714455	5.08756	2.34697	up
Lmtp003948	3',5',5,7-Tetrahydroxy-4'-methoxyflavanone-3'-O-glucoside	Alkaloids	Phenolamine	C22H24O12	3	-	1.39708e+07	9.82526e+06	1.69708e+07	3.27787e+06	1.69625e+06	3.03893e+06	1.13154	0.0286804	0.0714455	5.08756	2.34697	up
MWStz602	Quercetagetin-7-O-glucoside(Quercetagitrin)	Alkaloids	Phenolamine	C21H20O13	1	548-75-4	1.37837e+07	1.03134e+07	1.42431e+07	3.07709e+06	1.48877e+06	2.68918e+06	1.14155	0.00734835	0.0383216	5.28462	2.4018	up
Zmgp003492	8-Hydroxy-α-conidendrin	Alkaloids	Piperidine alkaloids	C20H20O7	3	-	26195	22702.8	10455	83832	84335.9	140026	1.10579	0.0398979	0.0866505	0.192582	-2.37645	down
PDP021587	5-methyl-2-{[3,4,5-trihydroxy-6-(hydroxymethyl)oxan-2-yl]oxy}-4H-chromen-4-one	Alkaloids	Piperidine alkaloids	C16H18O8	3	-	143387	81700.7	277653	1.33735e+06	1.31819e+06	2.11645e+06	1.13002	0.0277977	0.0705293	0.105352	-3.24671	down
Layp004192	3,4,5-Trimethoxyphenol-1-O-β-D-malonylglucoside	Alkaloids	Piperidine alkaloids	C18H24O12	1	-	64804.9	79646	20938.1	6.65738e+06	4.144e+06	4.59013e+06	1.16777	0.0224405	0.064023	0.0107455	-6.54013	down
TKC186786	10-Hydroxy-2,4A,6A,6B,9,9,12A-Heptamethyl-8-Oxo-1,2,3,4,4A,5,6,6A,6B,7,8,8A,9,10,11,12,12A,12B-Octadecahydropicene-2-Carboxylic Acid	Alkaloids	Piperidine alkaloids	C30H44O4	2	-	16495.4	12558	29005.1	175308	140466	459237	1.12326	0.141191	0.202282	0.0749132	-3.73864	down
PDP151454	(12S,13S)-EOD:(12S,13S)-Epoxylinolenic acid	Alkaloids	Plumerane	C18H28O3	3	-	16627.1	12768.5	10441.5	23920	31649.8	25145.5	1.08381	0.0124527	0.0481128	0.49355	-1.01873	down
WaYp007695	2-Aminooctadecane-1,16,18,18-tetraol	Alkaloids	Plumerane	C18H39NO4	3	-	19910.9	14359	19239.7	105579	70731.7	98342.8	1.16651	0.0179561	0.0577697	0.194826	-2.35974	down
Lmhp008833	LysoPC 16:1(2n isomer)	Alkaloids	Plumerane	C24H48NO7P	1	-	1.83575e+06	1.25716e+06	1.91252e+06	587734	406908	268869	1.11439	0.0145416	0.0527751	3.96153	1.98606	up
HJAP135	Pinocembrin-7-O-(6''-O-malonyl)glucoside	Alkaloids	Plumerane	C24H24O12	3	-	39048.5	37915.4	51814.1	118522	123348	140721	1.16526	0.000958005	0.0179559	0.336594	-1.57092	down
mws0103	Indole-3-carboxaldehyde	Alkaloids	Plumerane	C9H7NO	3	487-89-8	29651.5	53129.8	45846.1	96898.6	68681.5	104357	1.03192	0.0286941	0.0714455	0.47651	-1.06942	down
PDN017269	1,4a,7-trimethyl-1,2,3,4,4a,4b,5,6,7,9,10,10a-dodecahydrophenanthrene-1-carboxylic acid	Alkaloids	Plumerane	C18H28O2	3	-	194294	161841	189426	620582	810221	748714	1.1769	0.00866509	0.040997	0.250313	-1.99819	down
Wbmp010456	Macrophypene B	Alkaloids	Plumerane	C18H28O2	3	1798799-64-0	194294	161841	189426	620582	810221	748714	1.1769	0.00866509	0.040997	0.250313	-1.99819	down
Zmjp004852	5,6,3',4'-Tetrahydroxy-3,7-dimethoxyflavone-6-O-glucoside	Alkaloids	Plumerane	C23H24O13	1	64190-90-5	423211	526340	673087	1.593e+06	1.25662e+06	1.79129e+06	1.1333	0.0117639	0.0469223	0.349638	-1.51607	down
Wagp004981	Limocitrin-3-O-glucoside	Alkaloids	Plumerane	C23H24O13	1	38836-51-0	423211	526340	673087	1.593e+06	1.25662e+06	1.79129e+06	1.1333	0.0117639	0.0469223	0.349638	-1.51607	down
Zmzp004111	3'-O-Methyltricetin	Alkaloids	Plumerane	C16H12O7	2	-	105092	87737	92666	270821	151248	366421	1.0405	0.113619	0.171872	0.362078	-1.46563	down
PD0901516	Eupatolitin 3-Glucoside	Alkaloids	Plumerane	C23H24O13	1	-	497119	453491	673087	1.67395e+06	924905	2.06581e+06	1.05265	0.0885655	0.143157	0.348084	-1.52249	down
Zmgp004436	Okanin-4'-(6''-O-acetyl)glucoside	Alkaloids	Plumerane	C23H24O13	1	-	497119	453491	673087	1.67395e+06	924905	2.06581e+06	1.05265	0.0885655	0.143157	0.348084	-1.52249	down
HJAP006	Syringetin-7-O-glucoside	Alkaloids	Plumerane	C23H24O13	1	-	497119	453491	673087	1.67395e+06	924905	2.06581e+06	1.05265	0.0885655	0.143157	0.348084	-1.52249	down
Hmcp002187	Limocitrin-3-O-galactoside	Alkaloids	Plumerane	C23H24O13	1	-	497119	453491	673087	1.67395e+06	924905	2.06581e+06	1.05265	0.0885655	0.143157	0.348084	-1.52249	down
Lmbp003668	Kaempferol-3-O-arabinoside (Juglanin)	Alkaloids	Plumerane	C20H18O10	1	5041-67-8	1.01078e+07	7.76274e+06	1.03846e+07	203197	103248	325045	1.17005	0.00777468	0.0393108	44.7434	5.4836	up
MW0153677	Met-Thr-His	Alkaloids	Plumerane	C15H25N5O5S1	3	-	234553	286844	366220	36878.9	38657.8	44580.2	1.17646	0.0213302	0.0622973	7.3896	2.8855	up
Lmtp004146	Santalin	Alkaloids	Plumerane	C15H14O5	3	7400-10-4	1.33706e+07	1.71566e+07	1.11038e+07	6.35959e+06	7.71634e+06	4.60282e+06	1.0702	0.0311823	0.0749895	2.22879	1.15626	up
PDP152235	4,2',4',alpha-Tetrahydroxydihydrochalcone	Alkaloids	Plumerane	C15H14O5	3	88126-55-0	9.08994e+06	9.75519e+06	5.88101e+06	4.31977e+06	4.14276e+06	3.01126e+06	1.05817	0.05373	0.102432	2.15501	1.1077	up
Zblp003803	2,4,2',5'-Tetrahydroxydihydrochalcone	Alkaloids	Pyridine alkaloids	C15H14O5	2	-	57968	89181.1	75221.8	34413.6	41286.1	20538.2	1.03559	0.0231295	0.0649041	2.31064	1.20829	up
Lmjp003655	6-C-MethylKaempferol-3-glucoside	Alkaloids	Pyridine alkaloids	C22H22O11	3	-	169798	166826	160796	487399	294179	558914	1.10097	0.0706918	0.122463	0.371073	-1.43023	down
MWStz610	Diosmetin-7-O-glucoside	Alkaloids	Pyridine alkaloids	C22H22O11	3	20126-59-4	175509	150630	208581	443826	318441	546420	1.09867	0.0519221	0.100147	0.408593	-1.29126	down
MWSslk013	Tectoridin	Alkaloids	Pyridine alkaloids	C22H22O11	3	611-40-5	175509	150630	208581	443826	318441	546420	1.09867	0.0519221	0.100147	0.408593	-1.29126	down
TKC131363	Icariside B6	Alkaloids	Pyridine alkaloids	C19H32O7	3	-	105827	52387.2	159414	737932	273270	858862	1.04269	0.0971434	0.153009	0.169849	-2.55768	down
Wagp005297	3-Hydroxy-beta-ionol 3-Glucoside	Alkaloids	Pyridine alkaloids	C19H32O7	3	-	39228.3	19273	64720.6	321551	209710	223564	1.10674	0.0171417	0.0565517	0.163246	-2.61488	down
Lmdp004892	Kaempferol-3-O-(6''-malonyl)galactoside	Alkaloids	Pyridine alkaloids	C24H22O14	2	-	1.0412e+06	1.62147e+06	1.14572e+06	84507.7	50283.5	141848	1.15422	0.0203285	0.061035	13.7666	3.78311	up
pmp000587	Luteolin 7-O-(6''-malonylglucoside)	Alkaloids	Pyridine alkaloids	C24H22O14	2	-	1.0412e+06	1.62147e+06	1.14572e+06	84507.7	50283.5	141848	1.15422	0.0203285	0.061035	13.7666	3.78311	up
Lmjp101401	Bismurrangatin	Alkaloids	Pyridine alkaloids	C30H30O9	3	-	1.28945e+06	1.29307e+06	1.19304e+06	104372	57386.3	177231	1.14984	1.86326e-05	0.00266548	11.1377	3.47738	up
Labp005025	5-O-Malonylisosakuranin	Alkaloids	Pyridine alkaloids	C25H26O13	3	-	1.28945e+06	1.29307e+06	1.19304e+06	104372	57386.3	177231	1.14984	1.86326e-05	0.00266548	11.1377	3.47738	up
MWSslk237	Homoplantaginin	Alkaloids	Pyridine alkaloids	C22H22O11	3	17680-84-1	169798	166826	160796	487399	294179	558914	1.10097	0.0706918	0.122463	0.371073	-1.43023	down
Qmyp101112	11R,12-Dihydroxy-6(7)-spirovetiven-8-one-9-O-β-D-glucopyranoside	Alkaloids	Pyridine alkaloids	C19H32O7	3	-	105827	52387.2	159414	737932	273270	858862	1.04269	0.0971434	0.153009	0.169849	-2.55768	down
Smhn002274	Blumenol C glucoside; Byzantionoside B	Alkaloids	Pyridine alkaloids	C19H32O7	3	135820-80-3	39228.3	19273	64720.6	321551	209710	223564	1.10674	0.0171417	0.0565517	0.163246	-2.61488	down
pmp000579	Diosmetin-7-O-galactoside	Alkaloids	Pyridine alkaloids	C22H22O11	3	-	169798	166826	160796	487399	294179	558914	1.10097	0.0706918	0.122463	0.371073	-1.43023	down
Rfp04357	Orobol 7-O-(6''-malonylglucoside)	Alkaloids	Pyrrole alkaloids	C24H22O14	2	-	1.0412e+06	1.62147e+06	1.14572e+06	84507.7	50283.5	141848	1.15422	0.0203285	0.061035	13.7666	3.78311	up
Zahp012577	Octadecadienamide	Alkaloids	Pyrrole alkaloids	C18H33NO	1	-	14076.3	9194.05	8798.94	34015.1	26964.4	45825.8	1.11957	0.0360059	0.0814261	0.300259	-1.73572	down
MW0155847	Pro-Glu-Asp	Alkaloids	Pyrrole alkaloids	C14H21N3O8	3	-	82964.7	84052.4	116753	2.9254e+06	1.41565e+06	3.83041e+06	1.16796	0.0648234	0.115882	0.0347269	-4.8478	down
Lafp002722	3-Hydroxy-1-(4-hydroxy-3,5-dimethoxy-phenyl)-propan-1-one glucoside	Alkaloids	Pyrrole alkaloids	C17H24O10	3	-	28062.2	29474.7	20652.3	197873	191698	116731	1.1603	0.0306441	0.0744444	0.154432	-2.69496	down
PD0296445	2-(4-Methoxybenzylidene)imino-2-deoxy-D-glucopyranose	Alkaloids	Pyrrole alkaloids	C14H19NO6	3	-	8.66058e+06	8.83646e+06	8.65424e+06	2.71544e+06	1.92959e+06	2.26828e+06	1.17579	0.000656612	0.0153052	3.78274	1.91943	up
pme1474	5'-Methylthioadenosine	Alkaloids	Quinoline alkaloids	C11H15N5O3S	1	2457-80-9	1.03237e+07	1.02721e+07	9.89373e+06	3.45491e+06	2.34536e+06	2.42905e+06	1.1683	0.000743494	0.0157482	3.70499	1.88947	up
Wasyqp3073	p-Coumaroyl Aminogalactitol	Alkaloids	Quinoline alkaloids	C15H21NO8	1	-	4.13174e+06	4.81311e+06	3.33492e+06	1.57858e+06	1.68517e+06	1.58014e+06	1.15749	0.0277441	0.0705293	2.53511	1.34205	up
Sadp004757	beta-Hydroxypropiovanillone 3-glucoside	Alkaloids	Quinoline alkaloids	C16H22O9	3	114226-07-2	39755.5	23877.9	43862.5	327049	255960	283849	1.16795	0.00389852	0.0307024	0.124006	-3.01152	down
MW0147987	Cys-Asn-His	Alkaloids	Quinoline alkaloids	C13H20N6O5S1	3	-	88753.8	91475	72077.4	304573	450604	368318	1.16892	0.0188432	0.0589682	0.224572	-2.15475	down
MW0150881	His-Asp-Val	Alkaloids	Tropan alkaloids	C15H23N5O6	3	-	103820	93156.6	112589	339692	152309	294328	1.03169	0.104961	0.162212	0.393684	-1.34489	down
pmb2221	Phytosphingosine	Amino acids and derivatives	Amino acids and derivatives	C18H39NO3	2	554-62-1	1.25699e+06	1.40042e+06	1.69023e+06	866829	532507	318058	1.01826	0.0141153	0.0515469	2.53154	1.34001	up
pmb0608	Chrysoeriol-7-O-(6''-malonyl)glucoside	Amino acids and derivatives	Amino acids and derivatives	C25H24O14	1	-	24930.1	15494	26960.4	1.18739e+06	627464	1.34699e+06	1.17543	0.0419071	0.0895156	0.0213118	-5.5522	down
PDP158281	3-oxo-3-[[(2R,3S,4S,5R,6S)-3,4,5-trihydroxy-6-[5-hydroxy-3-(4-hydroxy-3-methoxyphenyl)-4-oxochromen-7-yl]oxyoxan-2-yl]methoxy]propanoic acid	Amino acids and derivatives	Amino acids and derivatives	C25H24O14	1	-	24930.1	15494	26960.4	1.18739e+06	627464	1.34699e+06	1.17543	0.0419071	0.0895156	0.0213118	-5.5522	down
Yaap005339	Robustaol B	Amino acids and derivatives	Amino acids and derivatives	C11H14O4	3	-	18058.7	19211.4	26864.1	144985	177222	104194	1.16342	0.0275641	0.0705293	0.150408	-2.73304	down
Zbjn005361	Diosmetin-7-O-(6''-malonyl)glucoside	Amino acids and derivatives	Amino acids and derivatives	C25H24O14	1	-	24930.1	15494	26960.4	1.18739e+06	627464	1.34699e+06	1.17543	0.0419071	0.0895156	0.0213118	-5.5522	down
Walbp06501	C16 phytosphingosine	Amino acids and derivatives	Amino acids and derivatives	C16H35NO3	2	-	54976	52397	78323	237974	196871	206468	1.1612	0.00103623	0.0185226	0.289555	-1.78809	down
Ymjm000101	6-Hydroxy-3-oxooleana-11,13(18)-dien-28-oic acid	Amino acids and derivatives	Amino acids and derivatives	C30H44O4	1	-	1.00056e+06	1.00221e+06	1.15599e+06	471686	516971	530229	1.17289	0.00464224	0.0325089	2.07965	1.05634	up
pmb1574	9,12-Octadecadien-6-Ynoic Acid	Amino acids and derivatives	Amino acids and derivatives	C18H28O2	3	61481-29-6	134381	104871	120342	441643	535774	553474	1.17731	0.00547929	0.0341804	0.234892	-2.08993	down
Wcgp010223	3-(Cyclohexen-1-yl)-2-hydroxy-4a,5-dimethyl-2,3,4,5,6,7,8,8a-octahydronaphthalen-1-one	Amino acids and derivatives	Amino acids and derivatives	C18H28O2	3	-	134381	104871	120342	441643	535774	553474	1.17731	0.00547929	0.0341804	0.234892	-2.08993	down
mws1293	Theaflavin	Amino acids and derivatives	Amino acids and derivatives	C29H24O12	2	4670-05-7	84739.6	77219	57189.9	276600	285769	170491	1.12326	0.0382074	0.0843163	0.299032	-1.74163	down
mws1433	N-Feruloyltyramine	Amino acids and derivatives	Amino acids and derivatives	C18H19NO4	1	66648-43-9	64832.3	49044.5	73134.5	2.53712e+07	1.45752e+07	1.95415e+07	1.18608	0.0240167	0.0655605	0.00314369	-8.31333	down
PDP230363	(2e)-3-(3-hydroxy-4-methoxyphenyl)-n-[2-(4-hydroxyphenyl)ethyl]prop-2-enimidic acid	Amino acids and derivatives	Amino acids and derivatives	C18H19NO4	3	-	64832.3	49044.5	73134.5	2.53712e+07	1.45752e+07	1.95415e+07	1.18608	0.0240167	0.0655605	0.00314369	-8.31333	down
PDP001360	(7z)-N-(4'-hydroxyphenethyl)-3-methoxy-4-hydroxycinnamamide	Amino acids and derivatives	Amino acids and derivatives	C18H19NO4	1	-	64832.3	49044.5	73134.5	2.53712e+07	1.45752e+07	1.95415e+07	1.18608	0.0240167	0.0655605	0.00314369	-8.31333	down
PDP239459	Phosphatidylcholine lyso 18:3	Amino acids and derivatives	Amino acids and derivatives	C26H48NO7P	3	-	2.4731e+07	1.80411e+07	3.09766e+07	9.75841e+06	6.3008e+06	8.25942e+06	1.11525	0.0400152	0.0868287	3.0326	1.60056	up
Lmhp011388	2-α-Linolenoyl-glycerol	Amino acids and derivatives	Amino acids and derivatives	C21H36O4	1	55268-58-1	24657.1	31876.8	17893.5	110669	109362	135935	1.15876	0.00283734	0.0271798	0.209086	-2.25783	down
Wcdp010162	1-Monolinolenoyl-Rac-Glycerol	Amino acids and derivatives	Amino acids and derivatives	C21H36O4	1	18465-99-1	24657.1	31876.8	17893.5	110669	109362	135935	1.15876	0.00283734	0.0271798	0.209086	-2.25783	down
TKC055258	Astraeusin C	Amino acids and derivatives	Amino acids and derivatives	C30H46O2	3	1946771-11-4	32784.4	29719.9	32749.9	10247.7	7643.23	15533.3	1.10937	0.00538372	0.0341804	2.84986	1.51089	up
PDP114864	10-Oxo-11,15-phytodienoic acid	Amino acids and derivatives	Amino acids and derivatives	C18H28O3	1	-	32465.7	21874.2	27098.3	74877.8	86246.1	67321.8	1.14991	0.00379032	0.0304487	0.356488	-1.48807	down
pmb0889	Punicic acid	Amino acids and derivatives	Amino acids and derivatives	C18H30O2	3	544-72-9	236813	234888	227200	1.22341e+06	1.44451e+06	1.10449e+06	1.18322	0.00927656	0.0419239	0.185267	-2.43233	down
TKC179389	8-(5-Hydroxy-2,6,6-Trimethylcyclohex-2-En-1-Yl)-6-Methyloct-5-En-2-one	Amino acids and derivatives	Amino acids and derivatives	C18H30O2	3	-	185177	213854	222239	1.16203e+06	1.31726e+06	1.02702e+06	1.18227	0.00673559	0.0366517	0.177186	-2.49667	down
Wcdp009119	Octadeca-9,12,15-trienoic acid	Amino acids and derivatives	Amino acids and derivatives	C18H30O2	3	28290-79-1	185177	213854	222239	1.16203e+06	1.31726e+06	1.02702e+06	1.18227	0.00673559	0.0366517	0.177186	-2.49667	down
Lskp211450	2,3,19,23-Tetrahydroxyolean-12-en-28-oic acid (Arjungenin)	Amino acids and derivatives	Amino acids and derivatives	C30H48O6	1	-	79480.4	66691.5	92627	245613	275607	1.03549e+06	1.03393	0.231186	0.299147	0.1534	-2.70463	down
TKC063300	2,3,23,27-Tetrahydroxy-12-Ursen-28-Oic Acid	Amino acids and derivatives	Amino acids and derivatives	C30H48O6	1	1602899-12-6	79480.4	66691.5	92627	245613	275607	1.03549e+06	1.03393	0.231186	0.299147	0.1534	-2.70463	down
TKC144805	Polygalacic Acid	Amino acids and derivatives	Amino acids and derivatives	C30H48O6	1	-	79480.4	66691.5	92627	245613	275607	1.03549e+06	1.03393	0.231186	0.299147	0.1534	-2.70463	down
pmb0864	LysoPE 14:0	Amino acids and derivatives	Amino acids and derivatives	C19H40NO7P	2	-	104012	103117	162271	24098.6	40768.8	29392.3	1.13414	0.0360002	0.0814261	3.91895	1.97047	up
PD0375503	4-[(1S,4aR,5R,8aR)-5-hydroxy-5,8a-dimethyl-2-methylidene-3,4,4a,6,7,8-hexahydro-1H-naphthalen-1-yl]-2-methylidenebutanal	Amino acids and derivatives	Amino acids and derivatives	C18H28O2	2	-	73389.3	60119.3	84907.5	274009	370916	361142	1.1696	0.0103786	0.0439573	0.217099	-2.20358	down
TKC048710	16,23:16:24-Diepoxycycloart-7-Ene-3,12,15,25-Tetrol	Amino acids and derivatives	Amino acids and derivatives	C30H46O6	2	1431277-09-6	1.6125e+06	1.5555e+06	1.56488e+06	572022	503174	532286	1.18569	2.97398e-06	0.00146617	2.94428	1.55792	up
Walp007192	2-aminodocoSane-1,6,19,20,21-pentaol	Amino acids and derivatives	Amino acids and derivatives	C22H47NO5	3	-	263215	274797	305206	97578.2	95968.7	113126	1.17758	0.00150894	0.0207796	2.74956	1.4592	up
Wayp005068	N-Hexanoyl nornicotine	Amino acids and derivatives	Amino acids and derivatives	C15H22N2O	3	-	690994	830376	795218	34174	54611.8	45192.9	1.18261	0.00282157	0.0271798	17.2907	4.11193	up
MWSmce265	Decursinol	Amino acids and derivatives	Amino acids and derivatives	C14H14O4	3	23458-02-8	186422	222995	220578	47355.5	39537.6	49040.6	1.1805	0.00337963	0.0286396	4.63457	2.21244	up
mws0126	LysoPC 18:0	Amino acids and derivatives	Amino acids and derivatives	C26H54NO7P	1	19420-57-6	1.39029e+06	925917	1.36408e+06	251475	171313	198411	1.16663	0.019108	0.0593215	5.92448	2.56669	up
Safp009165	Homobutein 4-glucoside	Amino acids and derivatives	Amino acids and derivatives	C22H24O10	3	-	1.82608e+07	1.09027e+07	2.35624e+07	213019	139238	481358	1.1646	0.0421011	0.0895532	63.2496	5.98299	up
Hmpp003270	Luteolin-4'-O-glucoside	Amino acids and derivatives	Amino acids and derivatives	C21H20O11	1	6920-38-3	1.37764e+07	9.12353e+06	1.95388e+07	249388	95285.8	347131	1.16223	0.0437289	0.0913489	61.3449	5.93887	up
MWSHY0104	Luteolin 7-O-beta-D-glucoside	Amino acids and derivatives	Amino acids and derivatives	C21H20O11	1	5373-11-5	1.82608e+07	1.09027e+07	2.35624e+07	213019	139238	481358	1.1646	0.0421011	0.0895532	63.2496	5.98299	up
PD0876185	Poriolin	Amino acids and derivatives	Amino acids and derivatives	C22H24O10	3	-	1.37764e+07	9.12353e+06	1.95388e+07	249388	95285.8	347131	1.16223	0.0437289	0.0913489	61.3449	5.93887	up
Lmsp004915	Cernuoside	Amino acids and derivatives	Amino acids and derivatives	C21H20O11	1	480-69-3	1.37764e+07	9.12353e+06	1.95388e+07	249388	95285.8	347131	1.16223	0.0437289	0.0913489	61.3449	5.93887	up
MWSHY0136	Kaempferol 3-O-glucoside	Amino acids and derivatives	Amino acids and derivatives	C21H20O11	1	480-10-4	1.37764e+07	9.12353e+06	1.95388e+07	249388	95285.8	347131	1.16223	0.0437289	0.0913489	61.3449	5.93887	up
MWS20147	Luteolin-3'-O-glucoside	Amino acids and derivatives	Amino acids and derivatives	C21H20O11	3	5154-41-6	1.41228e+07	9.10024e+06	1.93658e+07	237353	102077	335454	1.16568	0.0421063	0.0895532	63.1056	5.9797	up
Xmyp005654	Kaempferol-4'-O-glucoside	Amino acids and derivatives	Amino acids and derivatives	C21H20O11	1	52222-74-9	1.82608e+07	1.09027e+07	2.35624e+07	213019	139238	481358	1.1646	0.0421011	0.0895532	63.2496	5.98299	up
Wacyp04721	Rhodioloside F	Amino acids and derivatives	Amino acids and derivatives	C21H36O11	3	-	3.98573e+06	3.87053e+06	5.45082e+06	1.09501e+06	614704	944060	1.15201	0.0145771	0.0527751	5.01439	2.32607	up
PDP265156	4-{6-[1-hydroxy-2-(4-hydroxy-3-methoxyphenyl)ethyl]oxan-2-yl}-2-methoxyphenol	Amino acids and derivatives	Amino acids and derivatives	C21H26O6	3	-	67982.2	60289.6	38450.5	463699	543176	659458	1.17092	0.0112153	0.0458861	0.100053	-3.32116	down
MW0145398	Arg-Ile-Ser	Amino acids and derivatives	Amino acids and derivatives	C15H30N6O5	3	-	57434.1	43080.1	71394.2	2.71226e+06	2.20312e+06	2.67041e+06	1.18474	0.00425353	0.0315138	0.0226619	-5.46359	down
Lskp211454	2,3,19,23-Tetrahydroxyolean-12-en-28-oic acid	Amino acids and derivatives	Amino acids and derivatives	C30H48O6	1	55306-03-1	248759	251256	393278	164546	141139	132437	1.07309	0.0810953	0.134703	2.03891	1.0278	up
Lasp004380	2',4'-Dihydroxyacetophenone	Amino acids and derivatives	Amino acids and derivatives	C8H8O3	3	89-84-9	80402.3	24570.2	118662	1.39848e+06	777405	1.15988e+06	1.1217	0.0268399	0.0691332	0.0670414	-3.8988	down
MWSmce040	Isovanillin	Amino acids and derivatives	Amino acids and derivatives	C8H8O3	3	621-59-0	80402.3	24570.2	118662	1.39848e+06	777405	1.15988e+06	1.1217	0.0268399	0.0691332	0.0670414	-3.8988	down
Wcdp007645	9-Oxo-10,12-Octadecadienoic Acid	Amino acids and derivatives	Amino acids and derivatives	C18H30O3	1	54665-32-6	14433	10879.5	8685.39	90475.5	80144.9	50996.7	1.15397	0.0317746	0.0758916	0.153408	-2.70455	down
MWSHY0106	Myricetin	Amino acids and derivatives	Amino acids and derivatives	C15H10O8	1	529-44-2	1.96471e+06	1.35892e+06	2.93594e+06	353330	217660	288574	1.14733	0.0583853	0.108948	7.28227	2.86439	up
Hmgp001996	Quercetagetin	Amino acids and derivatives	Amino acids and derivatives	C15H10O8	1	90-18-6	1.31888e+06	709000	1.73338e+06	201209	177723	193699	1.14031	0.0701178	0.122183	6.56838	2.71554	up
Wacyp04478	4-(2,6-Dihydroxybenzoyl)-3-Formyl-5-Hydroxybenzoic acid	Amino acids and derivatives	Amino acids and derivatives	C15H10O7	1	127448-92-4	3.18867e+06	2.44958e+06	3.76009e+06	1.47908e+06	666936	1.58583e+06	1.00738	0.0190333	0.0591639	2.51842	1.33252	up
Qmyp010506	2,4,6-Trihydroxybenzophenone	Amino acids and derivatives	Amino acids and derivatives	C13H10O4	3	3555-86-0	43192	26888.6	38131.5	226897	217140	405021	1.15585	0.0552235	0.104551	0.12745	-2.972	down
Lahp004470	5,7,3',4',5'-Pentahydroxyflavan-7-gallate	Amino acids and derivatives	Amino acids and derivatives	C22H18O10	1	-	1.84369e+07	1.49104e+07	1.54749e+07	2.35923e+06	2.17503e+06	4.58419e+06	1.1435	0.000977544	0.0179824	5.35422	2.42068	up
MWSHC20102	3-Hydroxy-1-(4-Hydroxy-3-Methoxyphenyl)Propan-1-One	Amino acids and derivatives	Amino acids and derivatives	C10H12O4	1	2196-18-1	60184.4	28818.2	68696.8	289306	208844	336573	1.12053	0.0183309	0.0580048	0.188924	-2.40412	down
Lmmp003817	Kaempferol-3-O-(6''-malonyl)glucoside	Amino acids and derivatives	Amino acids and derivatives	C24H22O14	2	81149-02-2	1.00102e+06	1.36463e+06	1.07868e+06	120258	40334.1	161586	1.12316	0.00660887	0.0365936	10.6908	3.41829	up
Rdp04590	3-(3,4-Dihydroxyphenyl)-1-(3,4,5-trihydroxyphenyl)prop-2-en-1-one	Amino acids and derivatives	Amino acids and derivatives	C15H12O6	2	-	253217	381410	211388	44978.1	51532.9	55065.3	1.16161	0.0450967	0.092482	5.58145	2.48064	up
Lajp003377	Fisetinidol-(4α,6)-gallocatechin	Amino acids and derivatives	Amino acids and derivatives	C30H26O12	3	1262536-83-3	2.06167e+06	1.44574e+06	1.51047e+06	2.18641e+07	2.71985e+07	2.54051e+07	1.18311	0.00407416	0.0311888	0.0673835	-3.89146	down
pme1178	Guanosine	Amino acids and derivatives	Amino acids and derivatives	C10H13N5O5	3	118-00-3	1.00571e+07	1.12538e+07	1.20648e+07	2.76932e+06	1.91491e+06	2.34191e+06	1.17478	0.00139366	0.020208	4.75023	2.248	up
pmp001281	LysoPC 18:1	Amino acids and derivatives	Amino acids and derivatives	C26H52NO7P	1	-	5.98963e+06	3.63773e+06	5.68e+06	2.63569e+06	2.35157e+06	2.50963e+06	1.07709	0.0700391	0.122183	2.04183	1.02986	up
Wcfp003211	1,1'-(6-hydroxy-2,3-dihydro-1H-indene-2,5-diyl)bis(ethan-1-one)	Amino acids and derivatives	Amino acids and derivatives	C13H14O3	3	-	15272.9	119241	27534.2	817749	545731	1.02495e+06	1.09686	0.0278596	0.0705293	0.0678472	-3.88157	down
pma1751	N-(beta-D-Glucosyl)nicotinate	Amino acids and derivatives	Amino acids and derivatives	C12H15NO7	3	-	3.44256e+06	3.33634e+06	3.53998e+06	33574.8	55905.9	48349.2	1.18593	0.000256736	0.0101289	74.8667	6.22625	up
Walbp01749	N-Glucosylpicolinate	Amino acids and derivatives	Amino acids and derivatives	C12H16NO7+	1	-	3.44256e+06	3.33634e+06	3.53998e+06	33574.8	55905.9	48349.2	1.18593	0.000256736	0.0101289	74.8667	6.22625	up
PD0016633	Buchananine	Amino acids and derivatives	Amino acids and derivatives	C12H15NO7	2	-	3.44256e+06	3.33634e+06	3.53998e+06	33574.8	55905.9	48349.2	1.18593	0.000256736	0.0101289	74.8667	6.22625	up
Wbtp004753	1,2,3,7,8-pentahydroxy-6-methylanthracene-9,10-dione	Amino acids and derivatives	Amino acids and derivatives	C15H10O7	1	-	1.25368e+06	1.58141e+06	1.01547e+06	473109	452300	526529	1.14421	0.0375335	0.0834583	2.65201	1.40709	up
MWSprf134	Plantagoside	Amino acids and derivatives	Amino acids and derivatives	C21H22O12	3	78708-33-5	7.87306e+06	7.26567e+06	6.34083e+06	3.26415e+06	2.46823e+06	3.30202e+06	1.14981	0.00289096	0.0273036	2.37753	1.24947	up
PDP134357	S-(5'-Adenosyl)-L-methionine-(methyl-3H)	Amino acids and derivatives	Amino acids and derivatives	C15H23N6O5S	3	-	310705	282299	340125	991870	568523	778430	1.11243	0.0593079	0.110003	0.398974	-1.32563	down
pmc0281	Ribosyladenosine	Amino acids and derivatives	Amino acids and derivatives	C15H21N5O8	3	-	310705	282299	340125	991870	568523	778430	1.11243	0.0593079	0.110003	0.398974	-1.32563	down
PDP157312	2-{[(2e)-3-(4-hydroxyphenyl)prop-2-enoyl]oxy}butanedioic acid	Amino acids and derivatives	Amino acids and derivatives	C13H12O7	3	92280-19-8	396243	280800	302920	49179.1	33460.8	33191.3	1.17488	0.0132502	0.049638	8.46027	3.0807	up
Walp008255	2-aminodocoSane-1,5,7,21-tetraol	Amino acids and derivatives	Amino acids and derivatives	C22H47NO4	1	-	81211.6	91917.8	94165.5	39217.1	27162.3	41131	1.13751	0.000878746	0.0172154	2.48622	1.31396	up
MW0145710	Asn-Cys-Gly	Amino acids and derivatives	Amino acids and derivatives	C9H16N4O5S1	3	-	304909	344464	166351	1.33667e+06	1.30189e+06	1.11239e+06	1.13905	0.000517075	0.0140181	0.217471	-2.20111	down
pmb0484	Choline	Amino acids and derivatives	Amino acids and derivatives	C5H14NO+	3	62-49-7	998586	1.07613e+06	691333	8.6312e+06	7.3447e+06	8.63668e+06	1.17813	0.00199255	0.0238428	0.112384	-3.1535	down
MWSmce585	Methyl 3-aminopropanoate	Amino acids and derivatives	Amino acids and derivatives	C4H9NO2	3	4138-35-6	131301	126302	88284.4	1.06755e+06	850075	1.05011e+06	1.17786	0.00495452	0.0333342	0.116549	-3.10099	down
MW0105524	Ala-Lys	Amino acids and derivatives	Amino acids and derivatives	C9H19N3O3	3	6366-77-4	576981	512666	586884	143032	103618	204881	1.13828	0.000534478	0.0140181	3.71299	1.89258	up
Sadp000595	5-Methylnicotinic acid	Amino acids and derivatives	Amino acids and derivatives	C7H7NO2	1	-	1.08158e+07	9.60544e+06	9.80088e+06	1.26657e+06	1.1018e+06	1.87452e+06	1.17278	0.000140189	0.00863914	7.12302	2.83249	up
mws0120	sn-Glycero-3-phosphocholine	Amino acids and derivatives	Amino acids and derivatives	C8H20NO6P	3	28319-77-9	46310.4	37622.6	31623.4	188768	164733	111979	1.14476	0.0320768	0.0763218	0.248252	-2.01012	down
pme2122	Histamine	Amino acids and derivatives	Amino acids and derivatives	C5H9N3	3	51-45-6	106479	99825.1	84323.2	302823	171722	257325	1.1022	0.0582135	0.108874	0.397102	-1.33242	down
Zjgp101323	23-hydroxy-betulinic acid-GlcA-Glc	Amino acids and derivatives	Amino acids and derivatives	C42H66O14	3	-	2.37681e+07	2.44865e+07	2.93763e+07	634866	76440	316248	1.14706	0.00445348	0.0320883	75.5493	6.23935	up
Smcp000882	N-benzoyl-2-aminoethyl-β-D-glucopyranoside	Amino acids and derivatives	Amino acids and derivatives	C15H21NO7	2	-	63888.7	67637.5	71448.1	700113	682130	720896	1.18836	0.000195513	0.0096388	0.0965102	-3.37318	down
pmb0818	5-Methoxyindoleacetate	Amino acids and derivatives	Amino acids and derivatives	C11H11NO3	3	3471-31-6	98507.7	99909.3	106768	1.30078e+06	989369	2.16392e+06	1.17139	0.0588805	0.109788	0.0685183	-3.86737	down
Yamp004713	4-[5-(3-Hydroxypropyl)-7-methoxy-3-methyl-2,3-dihydro-1-benzofuran-2-yl]-2-methoxyphenol	Amino acids and derivatives	Amino acids and derivatives	C20H24O5	3	-	55959.4	31125.6	79009	402648	414416	641723	1.14519	0.0279568	0.0705293	0.113858	-3.1347	down
pmd0130	LysoPC 14:0	Amino acids and derivatives	Amino acids and derivatives	C22H46NO7P	3	20559-16-4	252006	237579	349876	77078.1	61011.4	50612.4	1.15841	0.0213562	0.0622995	4.44861	2.15335	up
Zbqp000949	5-methyl 1-propyl L-glutamate	Amino acids and derivatives	Amino acids and derivatives	C9H17NO4	1	-	220412	251666	193894	1.06283e+07	4.3881e+06	2.95403e+06	1.15453	0.134051	0.193804	0.0370592	-4.75403	down
MWSslk108	O-Acetylcarnitine	Amino acids and derivatives	Amino acids and derivatives	C9H17NO4	3	3040-38-8	220412	251666	193894	1.06283e+07	4.3881e+06	2.95403e+06	1.15453	0.134051	0.193804	0.0370592	-4.75403	down
pmp000263	3-Hydroxyurs-12,19-dien-28-oic acid (Sanguisorbigenin)	Amino acids and derivatives	Amino acids and derivatives	C30H46O3	1	-	1.40219e+06	1.52158e+06	1.43199e+06	272429	147951	446680	1.11225	0.00196528	0.0238428	5.0236	2.32872	up
pmb0197	N7-Methylguanosine	Amino acids and derivatives	Amino acids and derivatives	C11H15N5O5	1	20244-86-4	933004	1.02059e+06	1.10934e+06	353140	229092	348438	1.15258	0.000515945	0.0140181	3.29111	1.71858	up
Zazp002547	cyclo-(Gly-Phe)	Amino acids and derivatives	Amino acids and derivatives	C11H12N2O2	1	10125-07-2	2.79761e+06	2.63839e+06	2.93302e+06	3.68408e+07	2.73677e+07	4.79157e+07	1.17952	0.0282118	0.0707945	0.0746406	-3.7439	down
Wacyp06135	3,7-Dimethyl-2,6-Octadienyl 6-O-(beta-D-Xylopyranosyl)-beta-D-glucopyranoside	Amino acids and derivatives	Amino acids and derivatives	C21H36O10	3	-	1.40098e+06	1.49257e+06	2.30005e+06	192221	153480	150098	1.17521	0.0314587	0.0755342	10.4752	3.38891	up
PDP228722	[(3r,4r,6r)-4,6-diethyl-6-[(1e,4r,5e)-4-ethyl-2-methylocta-1,5-dien-1-yl]-1,2-dioxan-3-yl]acetic acid	Amino acids and derivatives	Amino acids and derivatives	C21H36O4	3	-	25254.6	31682.4	20073.6	100875	104084	127342	1.16463	0.00419091	0.0313048	0.231749	-2.10936	down
Lmfp009701	Glycerol 9,11,13-octadecatrienoyl ester	Amino acids and derivatives	Amino acids and derivatives	C21H36O4	1	-	25254.6	31682.4	20073.6	100875	104084	127342	1.16463	0.00419091	0.0313048	0.231749	-2.10936	down
MWS4296	Glycyl-phenylalanine	Amino acids and derivatives	Amino acids and derivatives	C11H14N2O3	3	3321-03-7	606692	554540	750631	307487	200393	350647	1.0757	0.0104959	0.044155	2.22691	1.15504	up
Lmqp001457	Methyl gallate-4-O-β-D-glucoside	Amino acids and derivatives	Amino acids and derivatives	C14H18O10	2	-	110766	98901.4	95805.2	31695.9	42349.5	43732.3	1.15842	0.000540253	0.0140181	2.59363	1.37497	up
Qmxp082605	Sculponeatin A	Amino acids and derivatives	Amino acids and derivatives	C20H24O6	3	85287-60-1	32136.5	57087.6	18215.7	149246	148349	173257	1.09479	0.00150223	0.0207796	0.228182	-2.13174	down
MWS20201	1-O-Galloyl-beta-D-glucose	Amino acids and derivatives	Amino acids and derivatives	C13H16O10	1	58511-73-2	547627	784029	523018	236855	222906	331278	1.09637	0.0363127	0.0820447	2.34461	1.22935	up
Lhzp102808	Sesamin	Amino acids and derivatives	Amino acids and derivatives	C20H18O6	3	607-80-7	146984	137435	726501	3.64096e+06	5.68164e+06	4.82436e+06	1.11198	0.0114029	0.0462263	0.0714585	-3.80675	down
Wbjp001169	o-Carboxy-5-hydroxytryptamine	Amino acids and derivatives	Amino acids and derivatives	C11H12N2O3	1	-	1.05971e+06	1.36408e+06	1.67396e+06	284802	179852	407676	1.12331	0.0166698	0.0558303	4.69747	2.23188	up
Lskp211249	epieudesmin	Amino acids and derivatives	Amino acids and derivatives	C22H26O6	3	-	78085.3	55053.7	85457.1	405871	429784	571184	1.16967	0.0143325	0.0521854	0.155381	-2.68612	down
PDP156996	6-Isoinosine	Amino acids and derivatives	Amino acids and derivatives	C10H12N4O5	3	72346-26-0	1.35759e+07	1.58654e+07	1.49342e+07	2.67313e+06	1.96332e+06	2.26875e+06	1.18173	0.00135068	0.0198597	6.42639	2.68401	up
Lasp006411	5'-Demethylaquillochin	Amino acids and derivatives	Amino acids and derivatives	C20H18O8	3	305364-91-4	25707.3	20773.2	76388.2	195715	191872	293789	1.08257	0.0154033	0.0539149	0.180324	-2.47134	down
MW0150884	His-Cys-Gln	Amino acids and derivatives	Amino acids and derivatives	C14H22N6O5S1	3	-	25707.3	20773.2	76388.2	195715	191872	293789	1.08257	0.0154033	0.0539149	0.180324	-2.47134	down
Walbp01542	N-Glucosylnicotinate	Amino acids and derivatives	Amino acids and derivatives	C12H16NO7+	1	-	3.53356e+06	3.35945e+06	3.48134e+06	43163.6	41509.2	66219	1.18567	0.0001677	0.00944936	68.7536	6.10336	up
MWS201424	Ile-Asn	Amino acids and derivatives	Amino acids and derivatives	C10H19N3O4	3	59652-59-4	25574.9	31421.4	23963.6	73676.1	96058.3	104432	1.16122	0.0153665	0.0539149	0.295295	-1.75977	down
Zbcp002269	Petunidin-3-O-glucoside-5-O-arabinoside	Amino acids and derivatives	Amino acids and derivatives	C27H31O16+	3	-	6.86272e+06	7.32775e+06	8.20934e+06	557049	352395	606580	1.1784	0.00237286	0.025881	14.7754	3.88512	up
Zbjp001957	Cyanidin 3,5-O-diglucoside	Amino acids and derivatives	Amino acids and derivatives	C27H31O16+	3	20905-74-2	1.52401e+07	1.57799e+07	1.55987e+07	656980	430990	932069	1.17689	2.89358e-07	0.000356634	23.0781	4.52845	up
MWStz070	N-(2-Hydroxy-4-methoxyphenyl)acetamide	Amino acids and derivatives	Amino acids and derivatives	C9H11NO3	2	58469-06-0	236553	267383	301285	2.8275e+06	2.89134e+06	3.21853e+06	1.18641	0.00161642	0.0215353	0.0900959	-3.47239	down
mws1337	Pantothenate	Amino acids and derivatives	Amino acids and derivatives	C9H17NO5	1	79-83-4	1.03266e+07	8.92541e+06	1.10779e+07	3.126e+06	2.0609e+06	3.746e+06	1.13742	0.00113483	0.0189735	3.39531	1.76354	up
ZbWp000749	ethyl-L-arginine	Amino acids and derivatives	Amino acids and derivatives	C8H18N4O2	3	-	127008	170012	164520	549247	230459	531494	1.01688	0.109116	0.166959	0.351999	-1.50636	down
Zbzp000519	Retronecine	Amino acids and derivatives	Amino acids and derivatives	C8H13NO2	3	480-85-3	854216	749151	778172	3.70065e+06	2.67124e+06	5.50871e+06	1.14766	0.0620635	0.112957	0.200456	-2.31864	down
Zbqp000579	3-(Pyrazol-1-yl)-L-alanine	Amino acids and derivatives	Amino acids and derivatives	C6H9N3O2	3	2734-48-7	854216	749151	778172	3.70065e+06	2.67124e+06	5.50871e+06	1.14766	0.0620635	0.112957	0.200456	-2.31864	down
MWS201415	Pro-Asp	Amino acids and derivatives	Amino acids and derivatives	C9H14N2O5	3	85227-98-1	317171	307367	494636	1.29564e+06	2.19256e+06	1.29586e+06	1.13132	0.0499513	0.0977392	0.233938	-2.0958	down
Lakp004320	Desmanthin 2	Amino acids and derivatives	Amino acids and derivatives	C28H24O16	1	-	236623	247037	261884	82575.7	102175	68537.4	1.16189	0.000276661	0.0101289	2.94347	1.55752	up
Lmfp003594	Quercetin-3-O-(2''-O-galloyl)galactoside	Amino acids and derivatives	Amino acids and derivatives	C28H24O16	1	53209-27-1	236623	247037	261884	82575.7	102175	68537.4	1.16189	0.000276661	0.0101289	2.94347	1.55752	up
Zmdp000292	Arginine methyl ester	Amino acids and derivatives	Amino acids and derivatives	C7H16N4O2	3	-	78969	137977	163087	4.93371e+06	2.8109e+06	6.4966e+06	1.17022	0.0494302	0.0973984	0.0266855	-5.2278	down
TKC130526	Teuhircoside	Amino acids and derivatives	Amino acids and derivatives	C15H20O9	3	-	3.17822e+06	2.86622e+06	3.05407e+06	417638	470750	658184	1.17443	3.84783e-05	0.00443115	5.88301	2.55656	up
Lmrj001698	L-Seryl-L-Isoleucine	Amino acids and derivatives	Amino acids and derivatives	C9H18N2O4	3	91086-51-0	201792	217058	262337	107302	69955.9	98612.2	1.12654	0.005772	0.0345527	2.46923	1.30406	up
MWSslk106	Phenethylamine	Amino acids and derivatives	Amino acids and derivatives	C8H11N	3	156-28-5	1.97588e+06	1.72484e+06	1.77689e+06	241299	99169	152964	1.16303	0.000266042	0.0101289	11.101	3.47262	up
Lahp001956	Pyran[3,4-b]indole-2-ketone	Amino acids and derivatives	Amino acids and derivatives	C11H9O2N	3	-	1.36182e+06	1.63742e+06	1.32845e+06	2.13571e+07	1.3354e+07	2.84289e+07	1.17159	0.0458993	0.0932659	0.0685412	-3.86689	down
Wahlp02551	N-Acetylindole-3-carboxaldehyde	Amino acids and derivatives	Amino acids and derivatives	C11H9NO2	1	22948-94-3	1.36182e+06	1.63742e+06	1.32845e+06	2.13571e+07	1.3354e+07	2.84289e+07	1.17159	0.0458993	0.0932659	0.0685412	-3.86689	down
Rlp001162	5-(2-aminoethyl)-8-hydroxyquinolin-2(1H)-one	Amino acids and derivatives	Amino acids and derivatives	C11H12N2O2	1	94592-62-8	2.5546e+06	2.45917e+06	3.02963e+06	3.65717e+07	2.81139e+07	4.70303e+07	1.18021	0.0240592	0.065585	0.0719988	-3.79588	down
Hmmp001310	3-Indoleacrylate	Amino acids and derivatives	Amino acids and derivatives	C11H9NO2	1	1204-06-4	1.36182e+06	1.63742e+06	1.32845e+06	2.13571e+07	1.3354e+07	2.84289e+07	1.17159	0.0458993	0.0932659	0.0685412	-3.86689	down
Smcp001137	naphthisoxazol A	Amino acids and derivatives	Amino acids and derivatives	C11H9NO2	1	-	1.36182e+06	1.63742e+06	1.32845e+06	2.13571e+07	1.3354e+07	2.84289e+07	1.17159	0.0458993	0.0932659	0.0685412	-3.86689	down
Lmhp206353	Tricin-4'-O-glucoside	Amino acids and derivatives	Amino acids and derivatives	C23H24O12	3	-	801632	1.01155e+06	1.05999e+06	416382	450751	407702	1.1587	0.0191683	0.059359	2.25376	1.17233	up
pmb0736	Tricin-7-O-Glucoside	Amino acids and derivatives	Amino acids and derivatives	C23H24O12	3	32769-01-0	801632	1.01155e+06	1.05999e+06	416382	450751	407702	1.1587	0.0191683	0.059359	2.25376	1.17233	up
PD0485458	6-Hydroxyluteolin 6-glucoside	Amino acids and derivatives	Amino acids and derivatives	C21H20O12	1	-	6.5656e+06	6.8922e+06	7.83811e+06	2.76835e+06	1.4536e+06	2.50354e+06	1.12143	0.00094337	0.0178877	3.16645	1.66287	up
MW0103632	Nelarabine	Amino acids and derivatives	Amino acids and derivatives	C11H15N5O5	1	121032-29-9	701870	807983	904699	246225	201799	324695	1.14634	0.00283957	0.0271798	3.12475	1.64374	up
Zkep02152	Cyclic AMP	Amino acids and derivatives	Amino acids and derivatives	C10H12N5O6P	1	-	660889	153731	695619	107965	47408.5	75435	1.00431	0.133883	0.193788	6.54326	2.71001	up
PDP134831	4-Ethyl-7-[3,4,5-trihydroxy-6-(hydroxymethyl)oxan-2-yl]oxychromen-2-one	Amino acids and derivatives	Amino acids and derivatives	C17H20O8	3	-	86621.2	103210	84964.1	419994	255586	591814	1.12609	0.0758251	0.128489	0.216819	-2.20544	down
Zmjp010858	Kanerocin	Amino acids and derivatives	Amino acids and derivatives	C30H46O3	3	-	337330	322620	304660	136386	122935	186536	1.12934	0.00454666	0.0321754	2.16349	1.11336	up
Zbkp003100	Robinetinidol-(4alpha->8)-catechin-(6->4alpha)-robinetinidol	Amino acids and derivatives	Amino acids and derivatives	C45H38O18	1	85820-29-7	429324	343409	379270	8.61373e+06	9.75525e+06	1.03222e+07	1.1871	0.00292366	0.0274024	0.0401519	-4.63839	down
Lcfp121083	Furaneol4-(6-malonylglucoside)	Amino acids and derivatives	Amino acids and derivatives	C15H20O11	1	-	38222.6	65920.5	58687.8	150068	89101.5	145170	1.04314	0.0473607	0.0946062	0.423665	-1.239	down
Wacyp05527	2,7-Dimethyl-2,4-Octadiene-1,8-Diol 8-O-B-D-(6''-Malonylglucoside)	Amino acids and derivatives	Amino acids and derivatives	C19H30O10	1	-	525533	652935	1.53408e+06	3.75397e+06	3.71463e+06	2.67621e+06	1.07016	0.00662056	0.0365936	0.267383	-1.90302	down
Lahp002857	Epicatechin-(4β→8)-epigallocatechin	Amino acids and derivatives	Amino acids and derivatives	C30H26O13	1	-	581069	422844	490483	1.49395e+06	825772	1.07631e+06	1.06924	0.0758947	0.128489	0.440042	-1.18429	down
PDP162104	1,2,3,4-tetrahydroisoquinoline-1-carboxylic acid	Amino acids and derivatives	Amino acids and derivatives	C10H11NO2	3	-	418186	501233	462159	86796.8	61179.5	92907.4	1.17357	0.00132238	0.0198597	5.73546	2.51991	up
Xmbp001692	2,4,6-Trihydroxybenzoic acid	Amino acids and derivatives	Amino acids and derivatives	C7H6O5	1	83-30-7	1.3189e+06	1.65439e+06	1.30138e+06	621929	581516	911311	1.08479	0.00990045	0.0428903	2.02135	1.01532	up
Yalp005912	Swietenialide D	Amino acids and derivatives	Amino acids and derivatives	C40H54O17	3	-	4.90106e+06	5.57581e+06	7.47759e+06	536461	57970.3	472083	1.07854	0.0155059	0.0539149	16.8347	4.07337	up
Lcsp001306	Ser-Ile-Asp	Amino acids and derivatives	Amino acids and derivatives	C13H23N3O7	3	-	126123	138612	126588	26154.4	12737.8	36583.9	1.11729	0.000632065	0.0149812	5.18474	2.37427	up
MWSHY0174	(-)-Epicatechin	Amino acids and derivatives	Amino acids and derivatives	C15H14O6	1	490-46-0	3.1892e+07	3.60722e+07	1.73311e+07	1.01537e+08	9.52921e+07	9.64822e+07	1.11953	0.00338345	0.0286396	0.290801	-1.78189	down
Zbkp004768	Schizonepetoside A	Amino acids and derivatives	Amino acids and derivatives	C16H26O7	3	-	64284.2	132539	66925.4	526096	710542	684559	1.15368	0.00517246	0.0336873	0.137284	-2.86477	down
MW0155839	Pro-Gln-Ser	Amino acids and derivatives	Amino acids and derivatives	C13H22N4O6	3	-	64284.2	132539	66925.4	526096	710542	684559	1.15368	0.00517246	0.0336873	0.137284	-2.86477	down
MWS201465	Glu-Phe	Amino acids and derivatives	Amino acids and derivatives	C14H18N2O5	2	20556-22-3	248761	243866	230793	81657.6	57088.4	107920	1.12649	0.00410168	0.0312057	2.93279	1.55227	up
Lskp211268	3-Ethyl-7-hydroxyphthalide	Amino acids and derivatives	Amino acids and derivatives	C10H10O3	1	-	52623.3	36480.5	43651	952755	838952	990170	1.18525	0.0024216	0.0260818	0.0477213	-4.38922	down
PDP150211	Ethyl rosmarinate	Amino acids and derivatives	Amino acids and derivatives	C20H20O8	3	-	84919.3	98775.7	87181.6	457317	286078	400671	1.16465	0.0279228	0.0705293	0.236767	-2.07846	down
Zbyp005789	Epicatechin-3-O-p-hydroxybenzoate	Flavonoids	Anthocyanidins	C22H18O8	2	-	84919.3	98775.7	87181.6	457317	286078	400671	1.16465	0.0279228	0.0705293	0.236767	-2.07846	down
MWS00204g	N-Ethylglycine	Flavonoids	Anthocyanidins	C4H9NO2	3	627-01-0	260268	279093	221095	1.22076e+06	1.32445e+06	1.50955e+06	1.18148	0.00449106	0.0320883	0.187546	-2.41468	down
pme3033	N,N-Dimethylglycine	Flavonoids	Anthocyanidins	C4H9NO2	3	1118-68-9	260268	279093	221095	1.22076e+06	1.32445e+06	1.50955e+06	1.18148	0.00449106	0.0320883	0.187546	-2.41468	down
pme3017	2-Amino-2-methylpropanoate	Flavonoids	Anthocyanidins	C4H9NO2	3	62-57-7	260268	279093	221095	1.22076e+06	1.32445e+06	1.50955e+06	1.18148	0.00449106	0.0320883	0.187546	-2.41468	down
Rlp0787	2-amino-2-(1-methyl-1H-pyrazol-4-yl)acetic acid	Flavonoids	Anthocyanidins	C6H9N3O2	1	195070-68-9	776331	817504	740996	4.25338e+06	3.58165e+06	6.1719e+06	1.16943	0.0374653	0.0834583	0.166691	-2.58475	down
pme0008	L-Citrulline	Flavonoids	Anthocyanidins	C6H13N3O3	3	372-75-8	212721	190013	225948	1.74097e+06	1.13755e+06	2.12483e+06	1.16907	0.0365491	0.0824278	0.125652	-2.99249	down
pme0278	LL-2,6-Diaminoheptanedioate	Flavonoids	Anthocyanidins	C7H14N2O4	3	583-93-7	18782.4	36687.5	20212.3	200926	237035	108507	1.13079	0.0517782	0.100105	0.138494	-2.85211	down
PDP068719	4-amino-2-methylbutanoic acid	Flavonoids	Anthocyanidins	C5H11NO2	1	-	236610	354972	320084	1.75004e+07	1.17226e+07	7.17143e+06	1.17445	0.0583039	0.108921	0.0250496	-5.31907	down
PD0579459	2-propyl-1,3,2-dioxazolidine	Flavonoids	Aurones	C5H11NO2	1	-	143519	121937	153560	7.49439e+06	5.48853e+06	2.93173e+06	1.17379	0.0595557	0.11038	0.0263289	-5.24721	down
mws0224	Methionine	Flavonoids	Aurones	C5H11NO2S	3	59-51-8	399636	349637	546256	267798	178296	179347	1.05489	0.0441065	0.0915173	2.07139	1.0506	up
MWS201054	O-Acetyl-L-homoserine	Flavonoids	Chalcones	C6H11NO4	3	250736-84-6	155829	182204	158379	60513	45314.1	65461.4	1.15843	0.000760259	0.0157482	2.8981	1.53511	up
PD0596599	1,7-dihydroxyisoquinoline-5-carboxylic acid	Flavonoids	Chalcones	C10H7NO4	1	-	70256.2	57441.2	57009.5	445416	218270	331985	1.14947	0.0535241	0.102163	0.18551	-2.43043	down
Lcsp001929	Ala-Glu-Leu	Flavonoids	Chalcones	C14H25N3O6	3	-	146546	131212	144849	22703.3	30360.2	21621.9	1.17952	0.000171914	0.00944936	5.6585	2.50042	up
PD0668588	5-Methyltetrahydrofolate	Flavonoids	Chalcones	C20H25N7O6	3	134-35-0	1.57487e+06	1.50357e+06	1.67817e+06	751805	714333	861851	1.16946	0.000303164	0.0106681	2.04323	1.03085	up
Wacyp01633	5-Galloylquinic acid	Flavonoids	Chalcones	C14H16O10	1	53584-43-3	3.62813e+06	3.06387e+06	3.21361e+06	574161	556182	789325	1.17575	0.0011163	0.0189735	5.16007	2.36739	up
pma0149	Sinapoyl malate	Flavonoids	Chalcones	C15H16O9	3	92344-58-6	36574.8	31376.2	54476.5	341967	200690	250862	1.15635	0.0295854	0.0727824	0.154284	-2.69634	down
MWS201445	Val-Pro	Flavonoids	Chalcones	C10H18N2O3	3	20488-27-1	271652	280062	326618	119925	64973.7	120133	1.10681	0.00162497	0.0215353	2.87948	1.52581	up
Lmsp003511	Riboflavin	Flavonoids	Chalcones	C17H20N4O6	1	83-88-5	335822	338377	470069	128273	110715	134127	1.15889	0.0260404	0.0681424	3.0668	1.61673	up
pme0264	Thymidine	Flavonoids	Chalcones	C10H14N2O5	3	50-89-5	122709	96883.6	148240	56530.1	32916.3	59916.2	1.06481	0.0209922	0.061894	2.46269	1.30023	up
MWS201478	Phe-Ser	Flavonoids	Chalcones	C12H16N2O4	3	16053-39-7	439686	544235	514482	108797	100065	131661	1.17692	0.00367159	0.0302109	4.40031	2.13761	up
MW0144528	Ala-Cys-Met	Flavonoids	Chalcones	C11H21N3O4S2	3	-	6.52068e+06	6.4624e+06	6.73188e+06	1.10004e+06	1.07099e+06	3.06422e+06	1.07239	0.0169705	0.056384	3.76581	1.91296	up
MWS4354	N6-methyladenosine	Flavonoids	Chalcones	C11H15N5O4	3	1867-73-8	22922	26679.1	39193.8	84534.5	54621.4	67135.2	1.07462	0.0266161	0.0689166	0.430435	-1.21613	down
Lahp003147	N,N-cinnamoylbutanediamine	Flavonoids	Chalcones	C13H18N2O	3	-	41546	51496.6	65620.9	289171	217634	418399	1.15036	0.0472341	0.0945186	0.17149	-2.5438	down
Lmyp003873	Quercetin-3-O-(2''-O-galloyl)glucoside	Flavonoids	Chalcones	C28H24O16	1	69624-79-9	593149	471261	293009	139340	195757	105580	1.06914	0.0621619	0.112957	3.0803	1.62307	up
pma0702	N1,N8-Bis(sinapoyl)spermidine	Flavonoids	Chalcones	C29H39N3O8	3	-	457237	363575	428648	6.8034e+06	6.16696e+06	8.62314e+06	1.18465	0.0114863	0.0463189	0.0578628	-4.11122	down
Zasp009163	Mudanpinoic acid A	Flavonoids	Chalcones	C30H46O3	3	203511-36-8	660385	620793	695771	160861	107605	318311	1.06889	0.0113216	0.0462048	3.36917	1.75239	up
PDP001226	phenylalanine-O-glu	Flavonoids	Chalcones	C15H21NO7	3	-	157492	193574	166060	1.84774e+06	1.89454e+06	1.86108e+06	1.18722	1.52851e-07	0.000356634	0.0922885	-3.43771	down
PDP002406	Luteolin 7-xyloside	Flavonoids	Chalcones	C20H18O10	1	-	4.19218e+06	7.28973e+06	3.08422e+06	145462	156196	105300	1.17444	0.0642954	0.115267	35.7927	5.16159	up
Lcsp001671	2-Oxoindole-3-acetate	Flavonoids	Flavanols	C10H9NO3	3	2971-31-5	53813.7	49990.4	72144.4	23210.9	27568.8	20339.3	1.13334	0.0276583	0.0705293	2.474	1.30685	up
PDP064110	2-Aminopurine riboside	Flavonoids	Flavanols	C10H13N5O4	2	-	6.72087e+06	7.24442e+06	7.08633e+06	696139	591405	821366	1.1843	9.26715e-05	0.00692228	9.98223	3.31936	up
Zmjp000966	Vidarabine	Flavonoids	Flavanols	C10H13N5O4	1	5536-17-4	7.08549e+06	7.8086e+06	7.7002e+06	710241	618547	768810	1.18648	0.000746935	0.0157482	10.7715	3.42915	up
PDP198534	2-(6-amino-7H-purin-7-yl)-5-(hydroxymethyl)oxolane-3,4-diol	Flavonoids	Flavanols	C10H13N5O4	3	-	7.08549e+06	7.8086e+06	7.7002e+06	710241	618547	768810	1.18648	0.000746935	0.0157482	10.7715	3.42915	up
pme1383	Pyridoxine	Flavonoids	Flavanols	C8H11NO3	2	65-23-6	1.38693e+06	1.2985e+06	1.51416e+06	287509	172297	359110	1.14843	0.000191048	0.00961088	5.12824	2.35846	up
Rfn02743	1-O,5-O-Bis(3,4,5-trihydroxybenzoyl)-2-C-(hydroxymethyl)-beta-D-ribofuranose	Flavonoids	Flavanols	C20H20O14	2	-	128807	114745	123034	42208.2	66184.8	66837.2	1.10048	0.00622327	0.0355101	2.09203	1.0649	up
Lmhp002001	L-Valyl-L-Phenylalanine	Flavonoids	Flavanols	C14H20N2O3	3	3918-92-1	342505	251153	489263	115733	126019	161361	1.08264	0.0770207	0.129683	2.6864	1.42567	up
pme2755	N-Acetyl-D-glucosamine	Flavonoids	Flavanols	C8H15NO6	3	7512-17-6	91739.1	78810.8	68623.3	30785.3	42130.2	30746.4	1.13374	0.00846275	0.0408233	2.30724	1.20617	up
Zmdp000917	delta-Guanidinovaleric acid	Flavonoids	Flavanols	C6H13N3O2	3	462-93-1	198788	235198	156865	81720.9	66987.9	91975.3	1.12715	0.0265589	0.068841	2.45488	1.29565	up
MW0107359	His-Trp	Flavonoids	Flavanols	C17H19N5O3	3	-	176994	233386	227072	73283.7	69302.7	81271.1	1.16686	0.0136862	0.0506328	2.84758	1.50974	up
Lcyp000676	Isoscopoletin-β-D-glucoside	Flavonoids	Flavanols	C16H18O9	3	20186-29-2	91306.2	125908	679983	3.68865e+06	6.11367e+06	4.07903e+06	1.10063	0.0232331	0.0649041	0.0646333	-3.95158	down
MWS201442	Phe-Thr	Flavonoids	Flavanols	C13H18N2O4	3	51352-44-4	291667	267920	342648	118107	77524.6	97456.8	1.15277	0.00367232	0.0302109	3.07837	1.62217	up
pmb0069	Benzamide	Flavonoids	Flavanols	C7H7NO	3	55-21-0	2.5804e+06	2.59124e+06	2.38099e+06	296318	156481	194483	1.17514	4.36534e-05	0.00467851	11.6682	3.54451	up
pmp001048	Ixoroside	Flavonoids	Flavanols	C16H24O9	3	58514-30-0	108895	121654	100948	275549	176495	249629	1.10599	0.0482242	0.095865	0.472437	-1.08181	down
Zbnp004766	Limocitrin-7-O-glucoside	Flavonoids	Flavanols	C23H24O13	1	-	379177	311896	465748	1.08441e+06	807576	1.25216e+06	1.12384	0.0261365	0.06818	0.367927	-1.44251	down
Zbsp004862	Syringetin-3-O-glucoside	Flavonoids	Flavanols	C23H24O13	1	40039-49-4	381860	352686	433771	1.0767e+06	663247	1.33316e+06	1.08032	0.0808042	0.13431	0.380174	-1.39527	down
Lcfp025530	Maltol-glucoside	Flavonoids	Flavanols	C12H16O8	2	-	141610	99301.3	96261.5	415186	253481	624485	1.08616	0.0946728	0.150076	0.260737	-1.93933	down
MW0147991	Cys-Asp-His	Flavonoids	Flavanols	C13H19N5O6S1	3	-	5.75498e+06	6.15563e+06	6.79704e+06	516600	295702	603607	1.17153	0.00135992	0.0198597	13.2125	3.72383	up
pmb0064	DIMBOA-glucoside	Flavonoids	Flavanols	C15H19NO10	3	18607-79-9	5.75498e+06	6.15563e+06	6.79704e+06	516600	295702	603607	1.17153	0.00135992	0.0198597	13.2125	3.72383	up
PDP267721	methyl (2R)-6-oxopiperidine-2-carboxylate	Flavonoids	Flavanols	C7H11NO3	3	-	4.99785e+06	5.41936e+06	3.99377e+06	1.02812e+06	531057	774241	1.15851	0.00610721	0.0352559	6.17592	2.62665	up
pmb0374	2-Aminopurine	Flavonoids	Flavanols	C5H5N5	1	452-06-2	2.06129e+06	1.96484e+06	2.04647e+06	381798	317775	488782	1.17479	5.14234e-05	0.00528162	5.11009	2.35335	up
Zbkp001454	Miserotoxin	Flavonoids	Flavanols	C9H17NO8	3	24502-76-9	8.4074e+06	8.61411e+06	8.89718e+06	699291	638251	897821	1.18436	1.35605e-05	0.00222844	11.5948	3.53541	up
Zmsp001773	9-Arabinosyladenine	Flavonoids	Flavanols	C10H13N5O4	1	-	8.4074e+06	8.61411e+06	8.89718e+06	699291	638251	897821	1.18436	1.35605e-05	0.00222844	11.5948	3.53541	up
Lacp001431	N-(3-hydroxy-4-methoxyphenethyl)-4-hydroxybutanamide	Flavonoids	Flavanols	C14H21NO4	3	-	8.4074e+06	8.61411e+06	8.89718e+06	699291	638251	897821	1.18436	1.35605e-05	0.00222844	11.5948	3.53541	up
Wcjp001256	9-Alpha-Ribofuranosyladenine	Flavonoids	Flavanols	C10H13N5O4	1	-	8.4074e+06	8.61411e+06	8.89718e+06	699291	638251	897821	1.18436	1.35605e-05	0.00222844	11.5948	3.53541	up
Lmqp002784	Salicylamide	Flavonoids	Flavanols	C7H7NO2	3	65-45-2	1.88385e+06	1.87862e+06	1.83008e+06	329336	468031	969453	1.05996	0.0217675	0.0628684	3.16532	1.66235	up
Wagp002617	D-Glucosyl Indole-3-Carboxylate	Flavonoids	Flavanols	C15H17NO7	3	-	156359	173307	127608	64335.7	40203.1	99499.8	1.00068	0.0200572	0.0608221	2.24112	1.16422	up
Rlp02736	Tyrosyl-Hydroxyproline	Flavonoids	Flavanols	C14H18N2O5	2	-	210946	270260	248467	108388	84348.9	80331	1.15583	0.00453055	0.0321754	2.67213	1.41799	up
MWSmce295	Spongouridine	Flavonoids	Flavanols	C9H12N2O6	3	3083-77-0	485141	525045	443548	206152	207229	193960	1.18032	0.00561151	0.0344947	2.3936	1.25918	up
Zmzp000145	N6,N6,N6-Trimethyl-L-lysine	Flavonoids	Flavanols	C9H20N2O2	1	23284-33-5	1.27657e+08	1.34098e+08	1.18637e+08	3.30995e+07	2.99029e+07	5.32755e+07	1.1386	0.0012622	0.019325	3.27141	1.70991	up
NK10251888	NG,NG-Dimethyl-L-arginine	Flavonoids	Flavanols	C8H18N4O2	3	30315-93-6	141457	154360	172648	559771	380967	506268	1.15924	0.0227574	0.0643884	0.323747	-1.62706	down
MWS5164	N,N'-Dimethylarginine;SDMA	Flavonoids	Flavanols	C8H18N4O2	3	30344-00-4	141457	154360	172648	559771	380967	506268	1.15924	0.0227574	0.0643884	0.323747	-1.62706	down
Waptp02966	Procyanidin B6	Flavonoids	Flavanols	C30H26O12	3	12798-58-2	917204	885165	891005	2.10575e+07	2.55056e+07	2.53624e+07	1.18784	0.00397415	0.0308541	0.0374467	-4.73902	down
Yamp003866	vladinol F	Flavonoids	Flavanones	C20H24O6	3	-	46301.2	37948.9	68869.2	700430	478618	755055	1.17127	0.0186924	0.0586571	0.0791681	-3.65894	down
Zbsp002256	Pelargonidin 3-O-rutinoside	Flavonoids	Flavanones	C27H31O14+	3	-	584447	566548	648667	1.43737e+07	1.68421e+07	1.58061e+07	1.18795	0.0022228	0.0251339	0.0382728	-4.70754	down
Rdp05285	4',5,8-Trihydroxyflavanone	Flavonoids	Flavanones	C15H12O5	2	-	776762	730006	549947	189985	167230	186387	1.172	0.0174515	0.0568013	3.78349	1.91972	up
MW0151120	His-Tyr-Ala	Flavonoids	Flavanones	C18H23N5O5	3	-	98316.7	65586.8	155927	388060	414100	492535	1.1201	0.00154985	0.0209911	0.247032	-2.01723	down
pme3184	dAMP	Flavonoids	Flavanones	C10H14N5O6P	3	653-63-4	39808.7	38475.2	37401.3	230652	120001	290717	1.13228	0.0726235	0.12475	0.180372	-2.47095	down
pmb0789	5'-O-beta-D-Glucosylpyridoxine	Flavonoids	Flavanones	C14H21NO8	3	-	113672	144756	149238	796501	409977	768520	1.13935	0.0512681	0.099587	0.206413	-2.27639	down
Wayp001214	N-(1-Deoxy-1-fructosyl)Arginine	Flavonoids	Flavanones	C12H24N4O7	3	-	25611.3	24231.1	33110.6	211770	82937.7	111535	1.10993	0.109381	0.167157	0.204196	-2.29198	down
mws0567	4-Guanidinobutanoate	Flavonoids	Flavanones	C5H11N3O2	3	463-00-3	319010	380127	382940	3.41146e+06	2.0855e+06	3.01868e+06	1.17511	0.0240042	0.0655605	0.127069	-2.97631	down
Zbqp000676	3-(triazan-2-yl)propyl L-prolinate	Flavonoids	Flavanones	C8H18N4O2	3	-	30695	31840.4	36900.3	121631	87996.4	154600	1.14842	0.0431168	0.0907625	0.273005	-1.873	down
Rlp01511	7-Hydroxy-1-oxo-1,2-dihydroisoquinoline-5-carboxylic acid	Flavonoids	Flavanones	C10H7NO4	1	-	666482	692280	718704	5.648e+06	3.53834e+06	4.51781e+06	1.1766	0.0237958	0.0654727	0.151594	-2.72172	down
Wasyqp2134	2-(2-hydroxy-1H-indol-3-yl)-2-oxoacetic acid	Flavonoids	Flavanones	C10H7NO4	1	14370-71-9	666482	692280	718704	5.648e+06	3.53834e+06	4.51781e+06	1.1766	0.0237958	0.0654727	0.151594	-2.72172	down
Ladp002110	4-hydroxy-2-oxo-1,2-dihydroquinoline-3-carboxylic acid	Flavonoids	Flavanones	C10H7NO4	1	73776-24-6	666482	692280	718704	5.648e+06	3.53834e+06	4.51781e+06	1.1766	0.0237958	0.0654727	0.151594	-2.72172	down
pmb1912	10-Formyltetrahydrofolate	Flavonoids	Flavanones	C20H23N7O7	3	2800-34-2	67792.7	108971	81589.9	326178	450201	370095	1.16046	0.00898877	0.0416491	0.225347	-2.14978	down
mws0045	Quercitrin	Flavonoids	Flavanones	C21H20O11	3	522-12-3	4.72693e+06	9.56511e+06	4.59559e+06	1.09214e+06	719046	676064	1.14331	0.0780616	0.130786	7.59377	2.92482	up
Lmdp003509	Quercetin-3-O-xyloside (Reynoutrin)	Flavonoids	Flavanones	C20H18O11	1	549-32-6	3.98325e+06	3.26298e+06	5.28717e+06	1.66987e+06	1.16343e+06	1.80571e+06	1.10529	0.0364989	0.0823899	2.70175	1.43389	up
MWSHY0100	Avicularin	Flavonoids	Flavanones	C20H18O11	1	572-30-5	3.8831e+06	2.80851e+06	5.15574e+06	1.4037e+06	1.26015e+06	1.63656e+06	1.10794	0.0621834	0.112957	2.75493	1.46202	up
Lmfp004055	Morin-3-O-xyloside	Flavonoids	Flavanones	C20H18O11	1	-	3.8831e+06	2.80851e+06	5.15574e+06	1.4037e+06	1.26015e+06	1.63656e+06	1.10794	0.0621834	0.112957	2.75493	1.46202	up
PDP228328	4-[(2r)-3-hydroxy-2-[2-hydroxy-4-(3-hydroxypropyl)phenoxy]propyl]-2-methoxyphenol	Flavonoids	Flavanones	C19H24O6	3	-	121407	185684	74693.3	2.22034e+06	3.06455e+06	1.81108e+06	1.16394	0.0253885	0.067221	0.053803	-4.21617	down
Zbsp002083	Pelargonin	Flavonoids	Flavanones	C27H31O15+	3	58751-31-8	405728	269653	351170	753815	710734	903243	1.12863	0.00483201	0.0329942	0.433547	-1.20574	down
mws0049	(+)-Gallocatechin	Flavonoids	Flavanones	C15H14O7	1	970-73-0	4.00691e+07	3.57488e+07	4.29551e+07	9.63402e+06	1.17586e+07	1.51705e+07	1.15616	0.000672544	0.0153502	3.24844	1.69975	up
Wayp003781	N-Hydroxynonanoyl nornicotine glucoside	Flavonoids	Flavanones	C24H38N2O7	3	-	3.37291e+06	3.29487e+06	2.58756e+06	1.47326e+06	1.01945e+06	1.01659e+06	1.13728	0.005354	0.0341437	2.63738	1.39911	up
Lahp003422	3,5,3',4',5'-penta-hydroxyflavan-7-gallate	Flavonoids	Flavanones	C22H18O11	1	-	1.24134e+08	1.33672e+08	1.22545e+08	8.57849e+06	9.41622e+06	1.13354e+07	1.18602	0.000501389	0.0140181	12.9679	3.69687	up
MWSHY0060	Epigallocatechin gallate	Flavonoids	Flavanones	C22H18O11	1	989-51-5	1.24134e+08	1.33672e+08	1.22545e+08	8.57849e+06	9.41622e+06	1.13354e+07	1.18602	0.000501389	0.0140181	12.9679	3.69687	up
Lhnp111728	Massoniresinol; Vladinol A	Flavonoids	Flavanonols	C20H24O8	3	96087-10-4	21254	14146.4	29307.3	194789	173780	196830	1.16733	0.00017515	0.00944936	0.114446	-3.12726	down
Zbhp004510	Hesperetin-3'-O-glucoside	Flavonoids	Flavanonols	C22H24O11	3	-	1.96682e+07	3.45163e+07	1.53124e+07	6.22908e+06	6.20026e+06	4.62275e+06	1.11051	0.0938584	0.149169	4.07556	2.027	up
Lmdp003286	Quercetin-3-O-alloside; Isohyperoside	Flavonoids	Flavanonols	C21H20O12	1	35589-21-0	1.56784e+07	2.75871e+07	1.17346e+07	5.53883e+06	4.78058e+06	3.53769e+06	1.0942	0.100365	0.156781	3.96909	1.98881	up
Smgp004575	Quercetin-5-O-β-D-glucoside	Flavonoids	Flavanonols	C21H20O12	1	-	1.56784e+07	2.75871e+07	1.17346e+07	5.53883e+06	4.78058e+06	3.53769e+06	1.0942	0.100365	0.156781	3.96909	1.98881	up
MW0149794	Gln-Pro-Ser	Flavonoids	Flavanonols	C13H22N4O6	3	-	54699.4	81078.6	58539.8	1.52186e+06	1054805	1.81054e+06	1.17939	0.0237986	0.0654727	0.0442919	-4.49681	down
PDP172153	schizonepetoside D	Flavonoids	Flavanonols	C16H26O7	3	-	126317	78280.2	179740	641933	327042	560716	1.08369	0.0457581	0.0932659	0.251252	-1.9928	down
Rdp03457	Myricetin 3-alpha-L-arabinofuranoside	Flavonoids	Flavanonols	C20H18O12	1	35589-22-1	1.58624e+06	1.7358e+06	1.57805e+06	367866	168963	268729	1.15386	6.50943e-05	0.00532731	6.08285	2.60475	up
pme0033	Hypoxanthine	Flavonoids	Flavanonols	C5H4N4O	3	68-94-0	2.60332e+06	2.5227e+06	1.7831e+06	641689	444465	796177	1.13275	0.0139582	0.0511719	3.67051	1.87598	up
Wcgp002561	6-(1,2-dihydroxyethyl)-3-hydroxy-2,2,5,7-tetramethyl-3H-inden-1-one	Flavonoids	Flavones	C15H20O4	3	-	9711.76	13656	19974.1	1.2723e+06	1.02899e+06	1.09912e+06	1.18339	0.00409734	0.0312057	0.012746	-6.29381	down
Lmmp002080	N-(4-Aminobutyl)benzamide	Flavonoids	Flavones	C11H16N2O	1	5692-23-9	11233.9	56169.3	81708.5	1.05317e+06	968634	1.85146e+06	1.1176	0.0470038	0.0944352	0.0384977	-4.69909	down
Lmhp112042	1-Linoleoylglycerol	Flavonoids	Flavones	C21H38O4	2	2277-28-3	4162.84	4305.3	3651.46	24079.3	24934.7	21502.4	1.18507	0.00207934	0.0242918	0.171869	-2.54062	down
Safp000959	N-[(4-methoxyphenyl)methyl]-2-(7H-purin-6-ylsulfanyl)acetamide	Flavonoids	Flavones	C15H15N5O2S	3	-	5.58372e+07	4.84145e+07	5.59157e+07	4.41997e+06	4.26099e+06	2.07552e+06	1.16993	0.00118981	0.0189735	14.8903	3.8963	up
PDP233518	methyl 1,3-dimethyl-2-[2-(6-methylidene-2-oxo-1-bicyclo[3.2.1]octanyl)ethyl]cyclohex-3-ene-1-carboxylate	Flavonoids	Flavones	C21H30O3	3	-	12359.9	11593.5	21640.4	65562.6	111029	90495.7	1.14491	0.0247981	0.0666601	0.170707	-2.5504	down
TKC064086	2,3,23-Trihydroxy-11,13(18)-Oleanadien-28-Oic Acid	Flavonoids	Flavones	C30H46O5	1	-	20138.6	10153.1	17331.9	250363	179085	1.15764e+06	1.11116	0.244822	0.313989	0.0300069	-5.05856	down
Hmgp006095	Lyciumamide C	Flavonoids	Flavones	C28H29O7N	3	-	4867.71	6104.75	18173.4	1.73463e+06	2.14444e+06	2.28284e+06	1.17606	0.0063925	0.0357313	0.00472999	-7.72395	down
Wcdp010708	Octadeca-2,9,12,15-tetraen-1-ol	Flavonoids	Flavones	C18H30O	1	-	5341.9	8626.66	4433.37	25878.4	33675.7	26076	1.14565	0.0047407	0.0327334	0.2149	-2.21826	down
TKC025330	Alangionoside G	Flavonoids	Flavones	C19H34O7	3	168009-92-5	68463.1	43451	50807.2	292595	527745	293607	1.15258	0.0546107	0.10371	0.146076	-2.77521	down
Rfn04984	3-(3,4-dihydroxyphenyl)-2-{[3-(4-hydroxy-3-methoxyphenyl)prop-2-enoyl]oxy}propanoic acid	Flavonoids	Flavones	C19H18O8	3	-	68463.1	43451	50807.2	292595	527745	293607	1.15258	0.0546107	0.10371	0.146076	-2.77521	down
zjtp120203	Tomentodione F	Flavonoids	Flavones	C30H42O3	3	-	232308	162564	413178	1.98946e+06	1.47724e+06	1.38237e+06	1.13374	0.0105606	0.044155	0.16664	-2.58519	down
mws1077	Scopolin	Flavonoids	Flavones	C16H18O9	3	531-44-2	645377	640742	413239	94649	87835.4	66162.5	1.16817	0.0230393	0.0647569	6.83442	2.77282	up
Cmsp002787	3,4'-Dihydroxy-3',5'-dimethoxypropiophenone	Flavonoids	Flavones	C11H14O5	1	136196-47-9	84290.9	84922	22604.4	318096	245646	347680	1.04957	0.00432693	0.0317464	0.210459	-2.24839	down
Lcsp002477	Gly-Val-Leu	Flavonoids	Flavones	C13H25N3O4	3	-	132668	49575.8	145217	29255.7	36094.7	20408.8	1.01773	0.112104	0.170158	3.81837	1.93296	up
PD0619170	4-(1,2,4a,5-tetramethyl-2,3,4,7,8,8a-hexahydronaphthalen-1-yl)butan-2-one	Flavonoids	Flavones	C18H30O	3	-	7724.17	8809.35	5389.85	33028.2	30248.4	34233	1.16534	9.91814e-05	0.00698521	0.224833	-2.15307	down
Lasp002993	Isobavachalcone glucoside	Flavonoids	Flavones	C26H30O9	3	-	1.23573e+07	5.75589e+06	5.79745e+06	259625	150816	232330	1.17231	0.0714834	0.123459	37.1993	5.2172	up
zjtp120202	Tomentodione E	Flavonoids	Flavones	C30H42O3	3	-	244443	143557	390749	2.01543e+06	1.55781e+06	1.67499e+06	1.13857	0.00232735	0.0256735	0.148383	-2.7526	down
Zbqp003309	Asp-Ile-Leu	Flavonoids	Flavones	C16H29N3O6	3	-	314410	331200	262521	57631.9	86150.3	77751.9	1.16686	0.0033146	0.0283854	4.09928	2.03537	up
PDP173395	5,12-dihydroxydodeca-6,8,10-trienoic acid	Flavonoids	Flavones	C12H18O4	2	-	296265	210642	304060	68904.1	74312	136298	1.08453	0.0109111	0.0449765	2.90135	1.53672	up
Zbzp007397	5,6,7,7a-tetrahydro-4,4,7a-trimethyl-2(4H)-benzofuranone	Flavonoids	Flavones	C11H16O2	1	15356-74-8	5719.61	7762.56	9464	33737.6	14211.4	17838.7	1.02436	0.136073	0.195809	0.348791	-1.51956	down
Zbyp004662	6'-O-p-hydroxybenzoylarbutin	Flavonoids	Flavones	C19H20O9	3	-	30872.4	20676.5	29565.9	160661	93196.2	266391	1.11626	0.100341	0.156781	0.155915	-2.68117	down
Lmlp006175	Phlorizin chalcone	Flavonoids	Flavones	C21H22O10	1	4547-85-7	439317	347999	406663	28354.5	35369.6	37441.7	1.18426	0.00496294	0.0333342	11.8022	3.56098	up
Lahp003986	3,4-Dihydro-4-(4'-hydroxyphenyl)-5,7-dihydroxycoumarin glucoside	Flavonoids	Flavones	C21H22O10	1	-	439317	347999	406663	28354.5	35369.6	37441.7	1.18426	0.00496294	0.0333342	11.8022	3.56098	up
Lazp005033	Divanillyltetrahydrofuran	Flavonoids	Flavones	C20H24O5	2	-	46252.6	19151.8	53742.8	323656	476306	530565	1.143	0.0202844	0.061035	0.0895488	-3.48118	down
PDP003725	Epigallocatechin 3-O-p-coumarate	Flavonoids	Flavones	C24H20O9	3	89013-65-0	1.44233e+06	1.87097e+06	1.9938e+06	176999	101524	130906	1.17577	0.00938366	0.0420184	12.9622	3.69624	up
Hmjp003725	Isothankunic acid	Flavonoids	Flavones	C30H48O6	3	22882-19-5	45536.7	46408	66019.8	174190	175675	414152	1.09931	0.125848	0.185092	0.206755	-2.274	down
Qmyp101440	Blumenol C	Flavonoids	Flavones	C13H22O2	3	36151-02-7	53050.1	34180.9	39721.9	308391	291832	339788	1.17785	0.000822269	0.0166139	0.135055	-2.88839	down
Lcsp003242	Dihydrozeatin riboside	Flavonoids	Flavones	C15H23N5O5	3	22663-55-4	14828.9	12436.2	20248.1	135403	120041	188775	1.1714	0.0227949	0.0643884	0.106959	-3.22487	down
Wcdp010716	Glycidyl Linoleate	Flavonoids	Flavones	C21H36O3	1	24305-63-3	4853.23	6645.43	1403.19	21254.9	18864.8	14303	1.01524	0.00691032	0.037192	0.237068	-2.07663	down
pmb0426	N,N-Dimethyl-5-methoxytryptamine	Flavonoids	Flavones	C13H18N2O	3	1019-45-0	61864.8	63031.1	53022.8	797074	566010	1.05249e+06	1.17668	0.0336386	0.0783603	0.0736549	-3.76307	down
Lmhp007598	LysoPC 19:2(2n isomer)	Flavonoids	Flavones	C27H52NO7P	3	-	120090	117640	200168	51468	39304.7	25116.6	1.10113	0.0493948	0.0973984	3.77859	1.91785	up
Walp002129	4-Acetoxy-3-Methoxybenzoic Acid glucoside	Flavonoids	Flavones	C16H20O10	3	-	40863.1	47554.8	41405.3	762312	417388	653889	1.17717	0.030632	0.0744444	0.0708028	-3.82005	down
PDP169449	2-(hydroxymethyl)-5-(6-sulfanyl-9H-purin-9-yl)oxolane-3,4-diol	Flavonoids	Flavones	C10H12N4O4S	3	-	264729	163776	193751	61842.8	38555.4	81572.9	1.09782	0.0257609	0.0676979	3.41953	1.7738	up
Hmlp004943	Nitensoside B	Flavonoids	Flavones	C28H32O16	1	-	25266.5	8339.3	33281.3	284154	166597	597416	1.10214	0.125504	0.184739	0.0638134	-3.97	down
Lmsp004721	Tamarixetin-3-O-glucoside-7-O-rhamnoside	Flavonoids	Flavones	C28H32O16	1	-	25266.5	8339.3	33281.3	284154	166597	597416	1.10214	0.125504	0.184739	0.0638134	-3.97	down
Zblp004717	3'-methoxyquercetin-3-O-L-rhamnosyl(1→2)-glucopyranoside	Flavonoids	Flavones	C28H32O16	1	-	25266.5	8339.3	33281.3	284154	166597	597416	1.10214	0.125504	0.184739	0.0638134	-3.97	down
pme0193	L-Glutamine	Flavonoids	Flavones	C5H10N2O3	3	56-85-9	391679	527037	543146	6.098e+06	3.48349e+06	9.33746e+06	1.15583	0.0751125	0.127691	0.0772698	-3.69395	down
pme0026	L-Lysine	Flavonoids	Flavones	C6H14N2O2	3	56-87-1	391679	527037	543146	6.098e+06	3.48349e+06	9.33746e+06	1.15583	0.0751125	0.127691	0.0772698	-3.69395	down
Lmmp003530	3,4-Divanillyltetrahydrofuran	Flavonoids	Flavones	C20H24O5	2	34730-78-4	36411.2	54060.9	32126.7	395431	567314	459748	1.17489	0.0119918	0.0472957	0.0861859	-3.5364	down
Ymjm000095	13,28-Epoxyolean-11-en-3-one	Flavonoids	Flavones	C30H46O2	1	-	29535.1	28588.6	33849	13788.5	7881.9	19304.8	1.01236	0.020308	0.061035	2.24459	1.16645	up
Wcjp002598	8-Hydroxyquinoline	Flavonoids	Flavones	C9H7NO	1	148-24-3	45606.2	40462.4	66235.5	461290	327342	652362	1.16117	0.0441064	0.0915173	0.105694	-3.24204	down
Wbjp001557	tetrahydroharmol	Flavonoids	Flavones	C12H14N2O	3	17952-75-9	15887.2	17328.3	10032.5	125021	148997	279988	1.15677	0.0712295	0.123128	0.0780642	-3.6792	down
Hmcp001824	Ailanindole	Flavonoids	Flavones	C12H8N2O2	3	159903-51-2	39476.2	43617.2	33301.4	320756	284782	218875	1.17679	0.0148737	0.0532128	0.141185	-2.82434	down
zjgp122327	Pyridine-4-formyl-O-β-D-glucopyranoside	Flavonoids	Flavones	C12H15NO7	1	-	1.5298e+06	1.79721e+06	1.49665e+06	40234.6	28929.7	32162.6	1.1867	0.00359901	0.0299715	47.6051	5.57304	up
Zbnp004170	Eriodictyol-3'-O-glucoside	Flavonoids	Flavones	C21H22O11	3	-	2.55706e+06	1.73646e+06	2.69009e+06	28074.8	31426.2	59409.7	1.17836	0.0164757	0.0556337	58.7298	5.87602	up
Sadp001435	3-{[3,4,5-trihydroxy-6-(hydroxymethyl)oxan-2-yl]oxy}-4H-pyran-4-one	Flavonoids	Flavonols	C11H14O8	2	-	25101.6	5020.32	25878	245964	162442	260684	1.09712	0.0177969	0.0575714	0.0836956	-3.5787	down
MW0145744	Asn-Glu-Ser	Flavonoids	Flavonols	C12H20N4O8	3	-	21252.5	24020.6	44400.8	1.86306e+07	1.08304e+07	1.15721e+07	1.184	0.0316061	0.0757132	0.0021854	-8.83789	down
Lhmp110119	Magnostellin D	Flavonoids	Flavonols	C20H24O6	3	-	9230.18	7188.26	9579.23	94648.2	45765.2	126874	1.14532	0.0760947	0.128683	0.0972648	-3.36194	down
Lmhp001670	L-Valyl-L-Leucine	Flavonoids	Flavonols	C11H22N2O3	3	3989-97-7	719061	390633	636475	3.8461e+06	3.52662e+06	7.12384e+06	1.14627	0.0649712	0.11597	0.120454	-3.05345	down
mws0736	Glycyl-leucine	Flavonoids	Flavonols	C8H16N2O3	2	869-19-2	740503	852477	980299	338206	296451	442407	1.12914	0.00631831	0.0355855	2.38916	1.2565	up
Zkep107564	Ile-gly	Flavonoids	Flavonols	C8H16N2O3	1	-	740503	852477	980299	338206	296451	442407	1.12914	0.00631831	0.0355855	2.38916	1.2565	up
Lcsp001337	Ala-Ile-Ala	Flavonoids	Flavonols	C12H23N3O4	3	-	315544	255720	381127	57229.1	41358.5	54997.3	1.17167	0.0165622	0.0557731	6.20108	2.63252	up
MEDP1616	Pro-ala	Flavonoids	Flavonols	C8H14N2O3	3	6422-36-2	11394.9	16159.4	2278.98	876135	499854	844133	1.14547	0.0260406	0.0681424	0.0134377	-6.21757	down
MW0150095	Glu-Met-Val	Flavonoids	Flavonols	C15H27N3O6S1	3	-	32305.3	33898.3	45955.8	236385	86514.7	163298	1.08596	0.100862	0.157457	0.230687	-2.11599	down
WaXYp05322	2',4',6',3-Tetrahydroxy-4-methoxychalcone	Flavonoids	Flavonols	C16H14O6	3	75679-30-0	540850	624006	238409	100590	83598.8	159090	1.05477	0.0895118	0.144497	4.08784	2.03134	up
pme1261	Pantothenol	Flavonoids	Flavonols	C9H19NO4	3	16485-10-2	25921.3	41107.8	41258.3	11652.5	9736.25	19924.3	1.04624	0.0279828	0.0705293	2.62114	1.39019	up
Yshj000013	4,6-dimethoxy-2-methoxyphenyl-1-O-beta-D-glucopyranoside	Flavonoids	Flavonols	C13H18O9	1	-	15772.3	19759.3	10064.3	378673	224167	279031	1.17226	0.0249478	0.0667713	0.0517036	-4.27359	down
PDP008012	Opuntioside I:(-)-Opuntioside I	Flavonoids	Flavonols	C13H18O9	1	497179-09-6	15772.3	19759.3	10064.3	378673	224167	279031	1.17226	0.0249478	0.0667713	0.0517036	-4.27359	down
PD0087169	Dihydrozeatin-9-N-glucoside	Flavonoids	Flavonols	C16H25N5O6	3	1226978-31-9	1.15306e+06	1.35955e+06	1.0771e+06	56340.1	49415.1	40886.3	1.18578	0.00526091	0.0336873	24.4794	4.6135	up
PDP136809	2-Galloyl-D-Glucose	Flavonoids	Flavonols	C13H16O10	1	-	622534	935372	760520	273589	181571	384310	1.07418	0.0146354	0.0528976	2.76177	1.46559	up
Lmmp000647	Glucan	Flavonoids	Flavonols	C18H32O16	3	9041-22-9	30177.2	20241.2	28225.2	14432.1	14333.3	8039.66	1.02511	0.0241384	0.0656021	2.13676	1.09542	up
Lakp003108	Myricetindiglucoside	Flavonoids	Flavonols	C27H30O18	3	-	190288	269883	136389	58456.8	54902.8	27875.3	1.09537	0.0521797	0.10033	4.22388	2.07857	up
PDP003446	7,8,4'-Trihydroxyflavanone	Flavonoids	Flavonols	C15H12O5	3	1140775	2.22536e+06	2.09988e+06	2.41047e+06	319634	384022	1.01553e+06	1.07049	0.00901014	0.0416698	3.91797	1.9701	up
WaXYp02237	glutamyl-tyramine	Flavonoids	Flavonols	C13H18O4N2	1	-	27616.3	37029	69573.7	5.84802e+06	4.2244e+06	9.27494e+06	1.17754	0.0499996	0.0977392	0.00693732	-7.17141	down
Lcfp031603	N5-(4-Methoxybenzyl)glutamine	Flavonoids	Flavonols	C13H18N2O4	2	-	27616.3	37029	69573.7	5.84802e+06	4.2244e+06	9.27494e+06	1.17754	0.0499996	0.0977392	0.00693732	-7.17141	down
PDP256170	(2S)-5-carbamimidamido-2-[(3R)-3-carboxy-3-hydroxypropanamido]pentanoic acid	Flavonoids	Flavonols	C10H18N4O6	3	-	41058.6	52160.8	55189	3.99849e+06	2.83503e+06	4.75252e+06	1.1852	0.020731	0.0617035	0.0128092	-6.28667	down
PDP010679	N2-(2-Hydroxysuccinoyl)arginine	Flavonoids	Flavonols	C10H18N4O6	1	87605-92-3	41058.6	52160.8	55189	3.99849e+06	2.83503e+06	4.75252e+06	1.1852	0.020731	0.0617035	0.0128092	-6.28667	down
TKC071142	3-[4-(2-Hydroxypropan-2-Yl)Phenyl]-2-Oxopropanal	Flavonoids	Flavonols	C12H14O3	2	-	60401	48667.5	29622.7	216014	162621	271575	1.12873	0.0251691	0.0670108	0.213302	-2.22903	down
ZbWp002423	N-methylphenylalanine	Flavonoids	Flavonols	C10H13NO2	3	-	327605	340542	326794	71654.7	27704.9	59529.7	1.13645	0.000866974	0.0172154	6.26184	2.64659	up
Safp001733	2-Caffeoylisocitrate	Flavonoids	Flavonols	C15H14O10	2	-	3136.31	17511.1	15681.6	328454	327491	173489	1.12012	0.0350395	0.0799005	0.0437998	-4.51293	down
Lhhp120823	Eugenyl formate	Flavonoids	Flavonols	C11H12O3	1	-	347598	311869	438242	1.09859e+06	651627	1.95593e+06	1.02537	0.149765	0.211158	0.296186	-1.75543	down
Zmsp003103	Comolactone D	Flavonoids	Flavonols	C9H14O3	3	-	347598	311869	438242	1.09859e+06	651627	1.95593e+06	1.02537	0.149765	0.211158	0.296186	-1.75543	down
Lcsp000520	Alanylproline	Flavonoids	Flavonols	C8H14N2O3	3	13485-59-1	37878.7	22571.5	29979.7	86415.7	95928.6	81201.8	1.14133	0.000731825	0.0157482	0.343127	-1.54318	down
MW0146106	Asp-Glu-Thr	Flavonoids	Flavonols	C13H21N3O9	3	-	112023	84344.6	119235	221360	206635	418147	1.05304	0.11875	0.177315	0.372989	-1.42279	down
PDP201954	3-hydroxy-4-phenylbutan-2-one	Flavonoids	Flavonols	C10H12O2	3	-	44633.7	39395.1	53788.8	119250	186011	177981	1.14781	0.0278963	0.0705293	0.285194	-1.80998	down
Zmmp002167	L-Glutamyl-L-Tyrosine	Flavonoids	Flavonols	C14H18N2O6	3	-	19647	23359	20061.2	42864.7	50171.9	75765.8	1.11463	0.0696745	0.12185	0.373616	-1.42037	down
Rlp02599	furo[2,3-h]quinoline	Flavonoids	Flavonols	C11H7NO	1	-	20272.1	19095.5	26662.5	215891	185895	283445	1.17819	0.0184355	0.0581121	0.0963619	-3.37539	down
PDP061126	CHEBI:76094	Flavonoids	Flavonols	C15H18O8	3	-	113614	110866	95701.6	35191.6	8407.61	31179.8	1.03248	0.00216365	0.0247167	4.2817	2.09818	up
Lmfp000418	Trehalosamine	Flavonoids	Flavonols	C12H23NO10	3	-	75814	58545.7	33596.4	21857.6	15050.5	19771.4	1.06123	0.0902908	0.145279	2.96326	1.56718	up
Lazn002158	3,4'-Dihydroxypropiophenone glucoside	Flavonoids	Flavonols	C15H20O8	2	-	17473.6	27692.5	27799.3	147453	166615	151377	1.17256	0.000190382	0.00961088	0.156765	-2.67333	down
Zahp001902	Delphinidin 3-O-beta-D-sambubioside	Flavonoids	Flavonols	C26H29O16+	3	53158-73-9	25325.3	26709.1	32575.9	78331.8	81725.3	87995	1.17528	0.000158243	0.00928734	0.341099	-1.55174	down
Rfp02500	3-(beta-D-Glucopyranosyloxy)-4-methoxybenzaldehyde	Flavonoids	Flavonols	C14H18O8	3	-	413231	614287	443691	1.30819e+06	2.34063e+06	3.53882e+06	1.09963	0.0965395	0.152349	0.204686	-2.28852	down
Lshp011101	Narciclasine 4-Glucopyranoside	Flavonoids	Flavonols	C20H23NO12	3	-	241509	309924	401002	79195.9	72281.7	121153	1.12265	0.0292576	0.0723936	3.4935	1.80467	up
Lhhp102901	3-(α,4-Dihydroxy-3-methoxybenzyl)-4-(hydroxy-3-methoxybenzyl)	Flavonoids	Flavonols	C20H24O6	3	-	48691.4	27126.4	48782.7	327677	386366	407376	1.16893	0.00281033	0.0271798	0.11111	-3.16994	down
mws4532g	L-Ornithine	Flavonoids	Flavonols	C5H12N2O2	3	348-66-3	21208	19729.4	57905.5	374926	386136	104412	1.05637	0.106479	0.16384	0.114207	-3.13028	down
Zasp102439	m-Aminophenylacetylene	Flavonoids	Flavonols	C8H7N	3	54060-30-9	55997.1	65436.9	54645.3	288025	179665	288732	1.15831	0.0323891	0.0766947	0.232779	-2.10297	down
WaXYp02013	caffeoylputrescine	Flavonoids	Flavonols	C13H18O3N2	3	-	15274.1	28838.8	16100.4	127279	109221	260711	1.13162	0.0916029	0.146529	0.121102	-3.0457	down
MWStz495	N-Caffeoylputrescine	Flavonoids	Flavonols	C13H18N2O3	3	29554-26-5	15274.1	28838.8	16100.4	127279	109221	260711	1.13162	0.0916029	0.146529	0.121102	-3.0457	down
Wahlp01697	Methyl 3-oxo-2-phenylpropanoate	Flavonoids	Flavonols	C10H10O3	1	5894-79-1	57515.1	33816.5	62023.1	1.3804e+06	1.40919e+06	1.62981e+06	1.18085	0.00277027	0.0271798	0.0347004	-4.8489	down
Lcwp000595	9alpha-Hydroxy-11beta,13-Dihydrozaluzanin C	Flavonoids	Flavonols	C15H20O4	3	-	21017.4	7922.98	9673.57	920675	668305	688877	1.17504	0.0113898	0.0462263	0.0169519	-5.88241	down
Cmsp004086	Dihydrokaempferide	Flavonoids	Flavonols	C16H14O6	3	137225-59-3	1.392e+06	2.10357e+06	818180	371503	188626	311634	1.09017	0.087975	0.142764	4.94831	2.30693	up
MWSmce498	Apigenin 7-O-neohesperidoside	Flavonoids	Flavonols	C27H30O14	3	17306-46-6	154334	262359	52092.3	2.99912e+06	3.00717e+06	2.41085e+06	1.13392	0.00300877	0.0275731	0.0556941	-4.16633	down
MWSHY0201	Kaempferitrin	Flavonoids	Flavonols	C27H30O14	3	482-38-2	171149	281792	70480.5	2.87502e+06	4.24325e+06	2.46479e+06	1.14153	0.0289373	0.0719783	0.0546195	-4.19444	down
PDP004316	Kaempferol 3-rhamnoside-(1->2)-rhamnoside	Flavonoids	Flavonols	C27H30O14	3	-	150587	279062	75854.6	2.77403e+06	3.27759e+06	2.27163e+06	1.1479	0.00985643	0.0428503	0.0607339	-4.04135	down
Lmpp003930	Apigenin-7-O-(6''-p-Coumaryl)glucoside	Flavonoids	Flavonols	C30H26O12	1	-	154334	262359	52092.3	2.99912e+06	3.00717e+06	2.41085e+06	1.13392	0.00300877	0.0275731	0.0556941	-4.16633	down
Lmgp004474	Genistein 7-O-rutinoside	Flavonoids	Flavonols	C27H30O14	3	-	154334	262359	52092.3	2.99912e+06	3.00717e+06	2.41085e+06	1.13392	0.00300877	0.0275731	0.0556941	-4.16633	down
pmp001141	Cimicifugamide	Flavonoids	Flavonols	C25H31NO10	3	-	19282.3	10160.5	15412.6	372976	97713.5	240161	1.12979	0.107671	0.165158	0.063101	-3.98619	down
Lmhp008763	LysoPE 16:1(2n isomer)	Flavonoids	Flavonols	C21H42NO7P	1	-	178330	144311	274480	92719	68523.9	49561.5	1.06086	0.0691266	0.121323	2.83258	1.50212	up
MWStz038	Grossamide	Flavonoids	Flavonols	C36H36N2O8	1	80510-06-1	16694.8	7013.06	21474	3.34328e+06	3.59587e+06	5.03605e+06	1.17935	0.0171218	0.0565517	0.00377294	-8.05009	down
Qagp003587	N-Monocinnamoylputrescine	Flavonoids	Flavonols	C13H18N2O	3	-	9585.75	47928.7	9585.75	331275	317578	197000	1.10419	0.0190123	0.0591639	0.0793284	-3.65602	down
TKC130227	Loganic Acid	Flavonoids	Flavonols	C16H24O10	3	-	49243.7	69523.3	60285.7	239813	163158	179571	1.15106	0.0231872	0.0649041	0.307365	-1.70198	down
Zbsp005521	Chrysin-5-O-glucoside (Toringin)	Flavonoids	Flavonols	C21H20O9	3	1329-10-8	3718.16	18590.8	3718.16	48823.5	54487.1	77677.5	1.06475	0.012939	0.0491584	0.143805	-2.79781	down
Yalp003517	30-Hydroxyfraxinellone	Flavonoids	Flavonols	C14H16O4	3	-	5250.77	26821.8	26253.8	1.54556e+06	892125	1.78492e+06	1.15168	0.0349358	0.0797377	0.0138129	-6.17784	down
pmp000086	1-Feruloyl-sn-glycerol	Flavonoids	Flavonols	C13H16O6	3	-	188488	100030	209628	30479.5	44505.8	81470.6	1.0111	0.0591568	0.110003	3.18394	1.67081	up
PDP023625	3-(acetyloxy)-2-phenylpropanoic acid	Flavonoids	Flavonols	C11H12O4	3	-	74116.8	43352.5	100450	8670.49	8670.49	8670.49	1.15638	0.0605458	0.111825	8.37781	3.06657	up
Walp003918	1-O-p-Coumaroylsedoheptulose	Flavonoids	Flavonols	C16H20O9	3	-	84929.9	83543.2	71015.7	27119.2	30699.9	56719.7	1.02065	0.0300076	0.0734545	2.0909	1.06412	up
Hmjp003546	2,3,6,23-Tetrahydroxyurs-12-en-28-oic acid (Madecassic acid)	Flavonoids	Flavonols	C30H48O6	2	18449-41-7	58619.9	33377.4	41476.1	160681	171756	414152	1.09627	0.13097	0.190804	0.178778	-2.48376	down
Yalp005966		Flavonoids	Flavonols	C33H44O14	3	-	208976	155628	253214	19986.4	27356.2	18216.4	1.17261	0.0218069	0.0628684	9.42385	3.23632	up
Waqkp07598	2-g-Linoleoyl-glycerol	Flavonoids	Flavonols	C21H38O4	1	-	14524.2	11057	11603.3	63436.8	39811	34548.7	1.13348	0.0615591	0.112741	0.269851	-1.88976	down
TKC212530	3a,7b-dimethyl-1a,3,3a,4,5,7b-hexahydronaphtho[1,2-b]oxiren-6(2H)-one	Flavonoids	Flavonols	C12H16O2	3	-	11691	15118	12486	189611	124307	149835	1.1809	0.0173253	0.0566406	0.0847327	-3.56094	down
PDP231319	3-{[(2s,3r,4s,5s,6r)-3,4,5-trihydroxy-6-(hydroxymethyl)oxan-2-yl]oxy}pyran-4-one	Flavonoids	Flavonols	C11H14O8	3	-	12014.2	21098.8	19328.9	92494.5	152509	166818	1.15475	0.0326543	0.0771743	0.127341	-2.97323	down
Wbjp006632	Tribulusamide A	Flavonoids	Flavonols	C36H36N2O8	1	-	15876.2	9160.99	17302.5	3.40611e+06	3.30185e+06	4.81799e+06	1.18483	0.015924	0.054681	0.00367342	-8.08866	down
Rfn001478	1-O-Galloylfructose	Flavonoids	Flavonols	C13H16O10	1	-	655753	955315	658862	218896	227694	210094	1.16413	0.0321863	0.0763611	3.45665	1.78938	up
pmp000593	Luteolin-7-O-rutinoside	Flavonoids	Flavonols	C27H30O15	1	3563-98-2	5236.68	5236.68	5236.68	50649.6	26183.4	28795.6	1.16088	0.0609183	0.112213	0.148729	-2.74924	down
MWSmce332	3,4-Dimethoxycinnamic acid	Flavonoids	Flavonols	C11H12O4	3	2316-26-9	76696.9	121231	69277.5	13855.5	13855.5	13855.5	1.16835	0.0435114	0.0913052	6.42838	2.68445	up
Lmsp004301	3',5,5',7-Tetrahydroxyflavanone-7-O-glucoside	Flavonoids	Flavonols	C21H22O11	3	-	3.23228e+06	2.02002e+06	3.49727e+06	95247.2	19049.4	95515.4	1.14199	0.024283	0.0657776	41.7019	5.38204	up
MWSmce285	Agarotetrol	Flavonoids	Flavonols	C17H18O6	3	69809-22-9	136210	104871	196023	51536.5	10307.3	10307.3	1.04343	0.0273819	0.0702356	6.05817	2.59888	up
Lahp003599	Homoeriodictyol-7,4'-di-O-β-D-glucopyranoside	Flavonoids	Flavonols	C28H34O16	3	-	204860	196178	442747	50521.4	39795.6	66048.9	1.11352	0.103781	0.160955	5.39623	2.43195	up
MWS5173	Isocytosine	Flavonoids	Flavonols	C4H5N3O	3	108-53-2	44198.2	51875.3	49688	509293	252892	348457	1.16417	0.0499534	0.0977392	0.131241	-2.92971	down
MW0148010	Cys-Gly-Glu	Flavonoids	Flavonols	C10H17N3O6S1	3	-	555214	548930	682499	26169.5	26169.5	26169.5	1.18743	0.0057898	0.0345527	22.7573	4.50826	up
Lcsp001414	Ile-Val-Gly	Flavonoids	Flavonols	C13H25N3O4	3	-	139393	91603.6	176542	30242.4	32605.6	43250.2	1.12714	0.0516268	0.100047	3.84115	1.94154	up
MWSHY0135	Isorhamnetin-3-O-rutinoside; Narcissoside; Narcissin	Flavonoids	Flavonols	C28H32O16	1	604-80-8	27137.8	27137.8	27137.8	275994	135689	498107	1.12984	0.120228	0.178746	0.0894859	-3.4822	down
HJAP120	Rhamnetin-3-O-Rutinoside	Flavonoids	Isoflavones	C28H32O16	1	-	27137.8	27137.8	27137.8	275994	135689	498107	1.12984	0.120228	0.178746	0.0894859	-3.4822	down
Lmmp002463	Sexangularetin-3-O-glucoside-7-O-rhamnoside	Flavonoids	Isoflavones	C28H32O16	1	-	27137.8	27137.8	27137.8	275994	135689	498107	1.12984	0.120228	0.178746	0.0894859	-3.4822	down
MWSHY0064	Isorhamnetin-3-O-neohesperidoside	Flavonoids	Isoflavones	C28H32O16	1	55033-90-4	27137.8	27137.8	27137.8	275994	135689	498107	1.12984	0.120228	0.178746	0.0894859	-3.4822	down
Zbqp001296	trans-3'-Hydroxycotinine-O-glucoside	Flavonoids	Isoflavones	C16H22N2O7	3	-	29351.9	47712.9	31430.4	18004.7	13774.1	16591.8	1.08998	0.0687137	0.120813	2.243	1.16543	up
Lskp211458	2,3,19,23-Tetrahydroxy-24-oxo-olean-12-en-28-oic acid	Flavonoids	Isoflavones	C30H46O7	1	-	46656.6	20504	30946.7	244670	293299	969859	1.11113	0.182327	0.246977	0.0650653	-3.94197	down
lsdp210003	Elaeocarpucin A	Flavonoids	Isoflavones	C30H46O5	2	-	12216.6	9516.69	16480.3	192180	131031	756510	1.11877	0.223301	0.290354	0.0353921	-4.82043	down
Wcfp001236	Quinoline	Flavonoids	Isoflavones	C9H7N	3	91-22-5	6251.99	31260	6251.99	77827.2	96276.2	173949	1.06117	0.0654822	0.116628	0.125739	-2.99149	down
Sadp003004	Indole-4-Carboxaldehyde	Flavonoids	Isoflavones	C9H7NO	1	1074-86-8	3680.78	18403.9	25367	243578	224731	342384	1.10735	0.017541	0.0568181	0.0585323	-4.09462	down
Wbmp002283	Α-hydroxyquinoline	Flavonoids	Other Flavonoids	C9H7NO	1	-	3680.78	18403.9	25367	243578	224731	342384	1.10735	0.017541	0.0568181	0.0585323	-4.09462	down
Lhnp111719	Zaluzanin C	Flavonoids	Other Flavonoids	C15H18O3	3	16838-87-2	625726	750702	800885	62950.3	101178	71665	1.17691	0.00469789	0.0326206	9.234	3.20696	up
mws0675	Nicotinamide D-ribonucleotide	Flavonoids	Other Flavonoids	C11H15N2O8P	3	1094-61-7	104404	93033.4	107557	199944	226445	186466	1.16376	0.00675623	0.0366831	0.497662	-1.00676	down
MW0144717	Ala-Pro-Met	Flavonoids	Other Flavonoids	C13H23N3O4S1	3	-	5409.67	5409.67	5409.67	77236.3	27048.4	70147.9	1.14119	0.0782001	0.130864	0.093039	-3.42602	down
Xmqp003266	Peucedanol 7-O-glucoside	Flavonoids	Other Flavonoids	C20H26O10	3	65853-04-5	15942.6	15942.6	15942.6	238940	210628	185392	1.18682	0.00618743	0.0353875	0.0753243	-3.73074	down
Hmlp003068	Meratin	Flavonoids	Other Flavonoids	C27H30O17	3	27215-04-9	332670	347654	365850	41439.1	20887.2	95223.8	1.0939	0.00183666	0.023445	6.64026	2.73124	up
MW0155819	Pro-Asp-Tyr	Flavonoids	Other Flavonoids	C18H23N3O7	3	-	126355	183123	156485	25271	25271	25271	1.18016	0.0155292	0.0539149	6.14622	2.6197	up
PDP002433	Luteolin 3'-methyl ether 7,4'-diglucoside	Flavonoids	Other Flavonoids	C28H32O16	3	36451-45-3	18749.5	18749.5	18749.5	195270	93747.7	333079	1.13215	0.112783	0.170978	0.0904178	-3.46725	down
Zmdp000796	cycloalliin	Lignans and Coumarins	Coumarins	C6H11NO3S	3	15042-85-0	43035.3	37187.3	27482.5	68466.4	108466	116299	1.09209	0.0429817	0.0905554	0.367304	-1.44495	down
Zmtp102902	α-Hydrojuglone glucoside	Lignans and Coumarins	Coumarins	C16H18O8	3	-	324757	1.12191e+06	501115	8942.06	8942.06	8942.06	1.17072	0.117863	0.176508	72.6075	6.18205	up
pme1109	Guanine	Lignans and Coumarins	Coumarins	C5H5N5O	2	73-40-5	122248	187087	132989	580129	473361	509793	1.16033	0.00120138	0.0189834	0.282945	-1.8214	down
MWS201469	Glu-Arg	Lignans and Coumarins	Coumarins	C11H21N5O5	3	7219-59-2	25330	15318.8	25700.1	86923.3	44871	49750.8	1.04668	0.0935556	0.148976	0.365468	-1.45218	down
Sasp001898	2-(2,3-dihydroxy-3H-indol-3-yl)acetic acid	Lignans and Coumarins	Coumarins	C10H9NO4	3	-	7556.5	7556.5	7556.5	48640.9	39112	37782.5	1.18372	0.00979941	0.0427532	0.180582	-2.46927	down
MWStz063	2-Ethyl-2,6,6-trimethylpiperidin-4-one	Lignans and Coumarins	Coumarins	C10H19NO	3	133568-79-3	48419.4	60702.8	68729.9	25907.3	14851	26506.2	1.08939	0.00968154	0.0425076	2.64407	1.40276	up
Sazp005836	Comazaphilone C	Lignans and Coumarins	Coumarins	C22H24O8	3	-	52799.9	23524.6	58937.6	461128	126436	703259	1.0379	0.147234	0.209063	0.104787	-3.25446	down
mws4176	L-Alanyl-L-Phenylalanine	Lignans and Coumarins	Coumarins	C12H16N2O3	3	3061-90-3	110494	90350.1	128918	47113.1	29572.5	41655.7	1.12626	0.0123418	0.0479849	2.78653	1.47847	up
PDP054889	(2r,3s,4r,5r)-2-(hydroxymethyl)-5-{4-hydroxypyrrolo[2,3-d]pyrimidin-7-yl}oxolane-3,4-diol	Lignans and Coumarins	Coumarins	C11H13N3O5	3	-	4565.27	4565.27	22826.3	537736	467901	912701	1.15059	0.0447645	0.0919537	0.0166586	-5.90759	down
Lmqp000873	Succinic anhydride	Lignans and Coumarins	Coumarins	C4H4O3	3	108-30-5	477869	350004	283346	55334	63024.6	40987.9	1.16548	0.0295322	0.0727824	6.9736	2.8019	up
pmb0382	O-Feruloyl 4-hydroxycoumarin	Lignans and Coumarins	Coumarins	C19H14O6	3	-	176571	670100	182152	34271.4	6854.27	42233.8	1.03391	0.193403	0.258395	12.342	3.62551	up
Zmmp002946	(3-(carboxyamino)-2-methylpropanoyl)phenylalanine	Lignans and Coumarins	Coumarins	C14H18N2O5	1	-	3998.59	35207.4	65362.9	2.31911e+06	2.25342e+06	200267	1.01779	0.154653	0.216479	0.0219094	-5.51231	down
Wccp002870	γ-Glu-Phe	Lignans and Coumarins	Coumarins	C14H18N2O5	1	7432-24-8	3998.59	35207.4	65362.9	2.31911e+06	2.25342e+06	200267	1.01779	0.154653	0.216479	0.0219094	-5.51231	down
MWStz430	Apigenin 7,4'-diglucoside	Lignans and Coumarins	Coumarins	C27H30O15	3	31737-50-5	258433	262908	120010	44232	70895.5	61412	1.07692	0.076935	0.129683	3.6329	1.86112	up
MWSHC2067	3,4-Dihydroxybenzaldehyde	Lignans and Coumarins	Coumarins	C7H6O3	1	139-85-5	111966	153386	121740	895758	512588	591985	1.15721	0.042659	0.0901067	0.193514	-2.36949	down
MW0150036	Glu-Ile-Glu	Lignans and Coumarins	Coumarins	C16H27N3O8	3	-	147214	174179	158524	1.08049e+06	866786	1.36048e+06	1.17694	0.0219616	0.0628751	0.145088	-2.785	down
Rfn02496	2-HYDROXY-6-METHYLBENZOIC ACID	Lignans and Coumarins	Coumarins	C8H8O3	2	567-61-3	23586.4	22979	27422.6	48409.1	88280.3	111269	1.08851	0.0865013	0.140836	0.298389	-1.74473	down
Zkep147063	Cannabisin G	Lignans and Coumarins	Coumarins	C36H36N2O8	3	-	2006.52	2006.52	10032.6	3.48207e+06	3.3181e+06	4.63405e+06	1.17507	0.0116212	0.0467313	0.00122839	-9.66902	down
Wcgp003276	5-(2-hydroxypropyl)-3H-2-benzofuran-1-one	Lignans and Coumarins	Coumarins	C11H12O3	3	-	115786	139159	177479	634023	328648	425458	1.10578	0.0663405	0.117647	0.311516	-1.68262	down
PDP037465	2-(4-aminophenoxy)-6-(hydroxymethyl)oxane-3,4,5-triol	Lignans and Coumarins	Coumarins	C12H17NO6	3	-	36425	36336	46495.7	7267.21	7267.21	7267.21	1.18299	0.0106025	0.044155	5.47009	2.45156	up
Zblp001009	3-pyridine-methanol-O-β-D-glucopyranosyl	Lignans and Coumarins	Coumarins	C12H17NO6	1	-	36425	36336	46495.7	7267.21	7267.21	7267.21	1.18299	0.0106025	0.044155	5.47009	2.45156	up
Lmrj002087	L-Isoleucyl-L-Aspartate	Lignans and Coumarins	Coumarins	C10H18N2O5	2	-	710446	832992	675056	273600	200339	390925	1.09634	0.00378815	0.0304487	2.56513	1.35903	up
Lcsp002417	Ser-Val-Leu	Lignans and Coumarins	Coumarins	C14H27N3O5	3	-	165991	208341	171084	34503.9	31731.1	36544.7	1.18283	0.00757231	0.0388061	5.30664	2.4078	up
MW0153668	Met-Ser-Tyr	Lignans and Coumarins	Coumarins	C17H25N3O6S1	3	-	801518	3.28562e+06	1.39678e+06	13306	11209.6	20015.7	1.16734	0.136492	0.196182	123.147	6.94424	up
MWS04448	Suberylglycine	Lignans and Coumarins	Coumarins	C10H17NO5	3	60317-54-6	6320.21	31601.1	6320.21	203709	212965	423379	1.11636	0.0640794	0.115128	0.0526652	-4.24701	down
Wasyqp2936	2-prop-2-ynylcyclohexa-2,5-diene-1,4-dione	Lignans and Coumarins	Coumarins	C9H6O2	1	-	274488	305304	281359	965369	954691	458130	1.05501	0.0938096	0.149169	0.362104	-1.46552	down
MWStz569	Cinnamtannin A2	Lignans and Coumarins	Coumarins	C60H50O24	3	86631-38-1	45819.8	26170	4685.28	806645	1.22146e+06	855084	1.12028	0.0183625	0.0580301	0.0265939	-5.23276	down
PDP116333	2-(4,5-dihydroxycyclohexa-1,3-dien-1-yl)-5,7-dihydroxy-3-{[3,4,5-trihydroxy-6-(hydroxymethyl)oxan-2-yl]oxy}-4H-chromen-4-one	Lignans and Coumarins	Coumarins	C21H22O12	3	-	6.34873e+06	5.3634e+06	5.17375e+06	45283	36127.2	31279.5	1.18743	0.00421217	0.0313686	149.844	7.22732	up
Zbyp002402	methylarbutin	Lignans and Coumarins	Coumarins	C13H18O7	3	6032-32-2	43592.6	41305.5	47499.8	8476.7	1269.2	6346	1.06298	0.000186611	0.00961088	8.22761	3.04047	up
PDP083711	1-hydroxy-3-(hydroxymethyl)-3a,4,5,6,7,7a-hexahydro-1H-inden-5-one	Lignans and Coumarins	Coumarins	C10H14O3	3	-	27802.8	13194.6	28477	107750	164641	129061	1.13432	0.01545	0.0539149	0.173058	-2.53067	down
Zbkp003178	Gambiriin B1	Lignans and Coumarins	Lignans	C30H26O11	3	-	16751.8	23087.6	3350.36	246227	385634	307446	1.11543	0.0161848	0.0550282	0.0459805	-4.44283	down
Lcsp003090	Ser-Leu-Leu	Lignans and Coumarins	Lignans	C15H29N3O5	3	10329-74-5	103750	259512	111573	32796.8	38933.4	34434	1.09434	0.135941	0.195773	4.47265	2.16113	up
Lmsp102911	3-Hydroxyurs-12-ene-27,28-dioic acid (Quinovic acid)	Lignans and Coumarins	Lignans	C30H46O5	2	465-74-7	68220.9	104470	108915	427171	428332	1.81882e+06	1.06464	0.22749	0.295449	0.1053	-3.24743	down
Zmhp003716	Rhodionidin	Lignans and Coumarins	Lignans	C27H30O16	3	94696-40-9	177396	115270	286521	23054.1	23054.1	23054.1	1.15132	0.0768231	0.129616	8.37433	3.06597	up
Lmbp002336	Quercetin-3-O-(2''-O-rhamnosyl)galactoside	Lignans and Coumarins	Lignans	C27H30O16	3	-	245803	133466	252348	26693.3	26693.3	26693.3	1.16449	0.0413318	0.0886709	7.88736	2.97954	up
MWS04447	Homoproline	Lignans and Coumarins	Lignans	C6H11NO2	2	535-75-1	1.10752e+06	1.12252e+06	1.29927e+06	80262.3	80262.3	80262.3	1.1878	0.00313978	0.0278406	14.6574	3.87355	up
TKC059818	Impatienoside B	Lignans and Coumarins	Lignans	C47H76O19	2	1161733-93-2	6960	6096.62	5450.96	42430.6	56328.1	52158.5	1.18193	0.00803818	0.0396241	0.122634	-3.02757	down
Yaap006468	Medioresinol B	Lignans and Coumarins	Lignans	C21H24O7	3	-	6892.65	5426.08	13339.7	218845	256327	135028	1.16436	0.0317383	0.0758916	0.0420492	-4.57178	down
Sadp003518	Abscisic acid glucose ester	Lignans and Coumarins	Lignans	C21H30O9	1	-	15574	15574	15574	288476	226024	230113	1.18691	0.00743407	0.0386603	0.0627466	-3.99432	down
MW0149899	Glu-Ala-His	Lignans and Coumarins	Lignans	C14H21N5O6	3	-	14635.5	9594.04	6799.46	2.34142e+06	1.7836e+06	2.06588e+06	1.18396	0.00608653	0.035219	0.00501204	-7.64039	down
Zbcp002823	Cyanidin 3-O-rutinoside	Lignans and Coumarins	Lignans	C27H31O15+	3	28338-59-2	519126	103825	103825	5.87988e+06	3.63836e+06	4.02099e+06	1.12247	0.0217921	0.0628684	0.0536793	-4.21949	down
Zjmp102704	3,24-Dihydroxy-30-norolean-12,20(29)-dien-28-oic acid (Quinatic acid)	Lignans and Coumarins	Lignans	C29H44O4	2	119863-89-7	49006.7	33561.1	56721.6	4356.04	4356.04	4356.04	1.17825	0.0252037	0.0670108	10.6587	3.41396	up
PDP206554	2H-chromene-3-carbaldehyde	Lignans and Coumarins	Lignans	C10H8O2	3	-	4071.54	4071.54	4071.54	40931.5	27029.5	34896	1.18134	0.0172853	0.0566406	0.118753	-3.07396	down
MWSCX017	4-hydroxyphenyl acrylaldehyde	Lignans and Coumarins	Lignans	C9H8O3	3	-	9522.07	9522.07	9522.07	78866.5	132718	78144.9	1.17467	0.0404959	0.0874751	0.098596	-3.34233	down
TKC072594	5-[(2R,4S)-4-[(2R)-3,3-Dimethyloxiran-2-Yl]-4-Hydroxybutan-2-Yl]-9-Hydroxy-1,2,11,15,15-Pentamethyl-6-Oxapentacyclo[8.8.0.02,7.05,7.011,16]Octadecan-14-one	Lignans and Coumarins	Lignans	C30H48O5	2	-	7545.9	3834.95	11288.7	45113.3	19944.3	93531.3	1.02513	0.169571	0.233645	0.142945	-2.80646	down
pme0368	Apigenin-7-O-rutinoside (Isorhoifolin)	Lignans and Coumarins	Lignans	C27H30O14	3	552-57-8	100842	165683	37873.2	1.74353e+06	2.01004e+06	1.92358e+06	1.14361	0.000348005	0.0115923	0.0536179	-4.22114	down
MWSHC2041	sophorabioside	Lignans and Coumarins	Lignans	C27H30O14	3	2945-88-2	100842	165683	37873.2	1.74353e+06	2.01004e+06	1.92358e+06	1.14361	0.000348005	0.0115923	0.0536179	-4.22114	down
pmp000237	Apigenin-6-C-(2''-glucuronyl)xyloside	Lignans and Coumarins	Lignans	C26H26O15	3	-	33345.7	112612	6400.43	823376	744156	781750	1.06083	9.76179e-05	0.00698521	0.064853	-3.94668	down
Lmwp102713	(+)-Peusedanol	Lignans and Coumarins	Lignans	C14H16O5	1	20516-23-8	697747	734316	1.17255e+06	75006.1	91433.2	64015.8	1.17334	0.0348922	0.0797121	11.3021	3.49851	up
TKC038465	4-Hydroxy-11,12,13-Trinor-8-Eudesmen-7-one	Lignans and Coumarins	Lignans	C12H18O2	3	166197-28-0	15817.8	15817.8	15817.8	174470	111186	220065	1.17202	0.0401541	0.0870536	0.0938329	-3.41376	down
PDP241340	(5R)-1-(3,4-dihydroxyphenyl)-5-hydroxy-7-(4-hydroxy-3-methoxyphenyl)heptan-3-one	Lignans and Coumarins	Lignans	C20H24O6	3	-	17281.1	17281.1	17281.1	140759	116142	86405.3	1.17514	0.0251763	0.0670108	0.151011	-2.72727	down
PDP230931	(2e)-n-(4-{[(2s)-1,3-dihydroxy-2-methylpropylidene]amino}butyl)-3-phenylprop-2-enimidic acid	Lignans and Coumarins	Lignans	C17H24N2O3	3	-	18344.7	18344.7	18344.7	160725	91723.6	264217	1.1442	0.0917433	0.146598	0.106518	-3.23083	down
pmp000530	Phellodendroside	Lignans and Coumarins	Lignans	C26H30O11	3	40451-69-2	36189.7	36189.7	36189.7	220837	180949	333711	1.16801	0.0447286	0.0919537	0.147613	-2.76011	down
Lmhp009773	1-α-Linolenoyl-glycerol-3-O-glucoside	Lignans and Coumarins	Lignans	C27H46O9	1	-	6309.15	6309.15	6309.15	38792.4	36296.1	42242	1.18754	0.00275036	0.0271798	0.161317	-2.63203	down
Lcfp121065	N-(4-aminobutyl)hexadecanamide	Lignans and Coumarins	Lignans	C20H42N2O	1	-	213483	191595	225185	7309.47	7133.49	6714.32	1.18819	0.00233616	0.0256735	29.7894	4.89673	up
Lahp002992	Epigallocatechin-(4β→8)-epigallocatechin-3-O-gallate	Lignans and Coumarins	Lignans	C37H30O18	1	86588-88-7	7.24929e+06	6.57078e+06	5.6886e+06	240937	272959	427948	1.17985	0.00472895	0.0327334	20.7133	4.37248	up
Lsjp211201	3S-3-hydroxy-β-damascon	Lignans and Coumarins	Lignans	C13H20O2	2	-	18094.6	18094.6	18094.6	138944	90472.8	124315	1.17789	0.0200602	0.0608221	0.15346	-2.70407	down
Yaap004664	3-Oxo-Alpha-Ionol,4-(3-Hydroxy-1-Butenyl)-3,5,5-Trimethyl-2-Cyclohexen-1-One	Lignans and Coumarins	Lignans	C13H20O2	3	110114-85-7	18094.6	18094.6	18094.6	138944	90472.8	124315	1.17789	0.0200602	0.0608221	0.15346	-2.70407	down
TKC020426	Iridolinaroside A	Lignans and Coumarins	Lignans	C16H22O9	3	168074-87-1	9718.01	9718.01	9718.01	121083	70595.2	188580	1.15962	0.0757198	0.128458	0.076669	-3.70521	down
Zbkp001117	Bakankoside	Lignans and Coumarins	Lignans	C16H23NO8	2	1398-17-0	16200.3	16200.3	16200.3	162063	81001.5	157612	1.16163	0.0467619	0.0942885	0.121297	-3.04338	down
Lhmp122013	2-(hydroxymethyl)-5-methoxy-3-(3-methoxy-4-((3,4,5-trihydroxy-6-(hydroxymethyl)tetrahydro-2H-pyran-2-yl)oxy)phenyl)-2,3-dihydro-9H-[1,4]dioxino[2,3-h]chromen-9-one	Lignans and Coumarins	Lignans	C26H28O13	2	-	11355.4	11355.4	11355.4	56776.8	92815.3	106304	1.16743	0.0377226	0.0835738	0.133124	-2.90915	down
pmp001270	LysoPC 16:1	Lignans and Coumarins	Lignans	C24H48NO7P	1	76790-27-7	390895	322971	524689	179181	139631	82228.4	1.07772	0.0261825	0.0682241	3.08836	1.62684	up
Zbzp007301	2-Methoxy-6-undecyl-1,4-benzoquinone	Lignans and Coumarins	Lignans	C18H28O3	1	-	1102.73	1102.73	5513.66	26932.6	28915.7	19572.7	1.09431	0.00586582	0.0347578	0.102347	-3.28846	down
Qmzp101810	Dimethoxysamin	Lignans and Coumarins	Lignans	C14H18O5	3	-	9441.31	9441.31	9441.31	81976.4	47206.6	75627.8	1.17112	0.03147	0.0755342	0.138293	-2.8542	down
Lhhp101902	Polygoacetophenoside	Lignans and Coumarins	Lignans	C14H18O10	3	-	10225.1	10225.1	10225.1	1.54981e+06	1.3011e+06	1.63581e+06	1.1884	0.00453379	0.0321754	0.00683692	-7.19244	down
Lcsp000667	Rubuside H	Lignans and Coumarins	Lignans	C36H56O10	2	-	28905.8	28905.8	28905.8	177143	144529	163599	1.18611	0.00503187	0.0335908	0.178699	-2.48439	down
TKC157157	11-Hydroxy-4,8,10,12-Tetramethyltetradeca-3,6,8,12-Tetraenoic Acid	Lignans and Coumarins	Lignans	C18H28O3	2	-	8977.3	6695.48	6408.13	17208.2	36644.8	27864.6	1.1085	0.0686023	0.120703	0.27021	-1.88785	down
Wayp004564	gamma-Hydroxy-3-pyridinebutanoate	Lignans and Coumarins	Lignans	C9H11NO3	3	15569-97-8	318654	107807	271214	19624.7	21346.7	3924.94	1.08558	0.0753224	0.127879	15.5397	3.95789	up
MW0146040	Asp-Asn-Ile	Lignans and Coumarins	Lignans	C14H24N4O7	3	-	17371.3	16562.3	14557.8	289120	357250	193617	1.17801	0.0308311	0.0745815	0.0577287	-4.11457	down
Zmjp004455	Trollioside	Lignans and Coumarins	Lignans	C19H26O9	3	-	1771.2	1771.2	1771.2	8856	14763	17846.9	1.16396	0.0447222	0.0919537	0.128144	-2.96416	down
pma0724	Naringenin-6-C-Glucoside	Lignans and Coumarins	Lignans	C21H22O10	3	3682-03-9	7328.52	7328.52	7328.52	95361.5	36642.6	81482.2	1.14837	0.0691519	0.121323	0.102983	-3.27952	down
Lcmp123012	Hinokitiol Acetate	Lignans and Coumarins	Lignans	C12H14O3	3	-	6209.6	6209.6	6209.6	100222	31048	88126.4	1.13427	0.088332	0.143157	0.0849094	-3.55793	down
Lskp211468	2,3,23-Trihydroxyolean-12,18(19)-dien-28-oic acid-glucoside	Lignans and Coumarins	Lignans	C36H56O10	3	-	8326.17	8326.17	41630.8	154350	152240	227569	1.08927	0.0123858	0.0480802	0.109112	-3.19612	down
MWStz550	Lyciumamide B	Lignans and Coumarins	Lignans	C36H36N2O8	3	1647111-41-8	1876.33	1876.33	9381.64	2.13268e+06	2.17018e+06	3.17937e+06	1.17322	0.0184326	0.0581121	0.0017554	-9.15399	down
Lazn003443	Orientin-2''-O-rhamnoside	Lignans and Coumarins	Lignans	C27H30O15	3	-	42045.6	40520.1	57241	5434.32	5434.32	5434.32	1.18231	0.0163978	0.0555227	8.57554	3.10023	up
Wcjp000888	N-Methyltyramine	Lignans and Coumarins	Lignans	C9H13NO	3	370-98-9	7868.16	7868.16	7868.16	214143	81963.5	99290.4	1.16239	0.0961216	0.151884	0.0596981	-4.06617	down
TKC065005	Quadranoside VIII	Lignans and Coumarins	Lignans	C36H56O10	2	1135502-99-6	31025.1	31025.1	31025.1	238796	194080	155125	1.17776	0.0208015	0.0617035	0.158291	-2.65935	down
Yamp007467		Lignans and Coumarins	Lignans	C42H66O15	3	-	5300.15	5300.15	5300.15	37195	35296.4	38881.9	1.18837	0.00105735	0.018617	0.142767	-2.80826	down
Lskp211490	2,3,23-Trihydroxyurs-12,19-dien-28-oic acid	Lignans and Coumarins	Lignans	C30H46O5	2	-	68201.7	77765.5	43006.8	604185	377591	519191	1.16146	0.0199998	0.0608221	0.125902	-2.98963	down
mws0987	6-MethylCoumarin	Lignans and Coumarins	Lignans	C10H8O2	1	92-48-8	6829.35	6829.35	6829.35	52488.2	34452.9	50805.3	1.17714	0.0209764	0.061894	0.148738	-2.74916	down
Lasp003403	N-propionylcytisine	Lignans and Coumarins	Lignans	C14H18N2O2	3	-	26622.6	23194.7	34358.2	3941.06	3941.06	3941.06	1.18034	0.0182303	0.0577697	7.11952	2.83178	up
Hmbp002730	Isoscutellarein	Lignans and Coumarins	Lignans	C15H10O6	3	41440-05-5	85205.5	54500.9	51290.8	10258.2	10258.2	10258.2	1.171	0.0386086	0.084822	6.20635	2.63374	up
Wafp004641	N-Feruloyltyramine 4-glucoside	Lignans and Coumarins	Lignans	C24H29NO9	1	-	56133.4	87175.1	101538	6.8361e+06	5.40279e+06	3.23244e+07	1.15663	0.233218	0.301143	0.00549436	-7.50783	down
Wbmp003302	Frambinone	Lignans and Coumarins	Lignans	C10H12O2	2	-	772714	587018	667046	117404	117404	117404	1.18408	0.00915409	0.0417483	5.75445	2.52468	up
Wdtp004707	6-[4-(Acetyloxymethyl)phenoxy]-4-hydroxyoxane-2-carboxylic acid	Lignans and Coumarins	Lignans	C15H18O7	2	-	82260.5	24535.3	110573	2604.53	13022.6	2604.53	1.04621	0.117275	0.175735	11.9226	3.57563	up
PD0666321	4-(3-Hydroxybut-1-en-1-yl)-3,5,5-trimethylcyclohex-2-en-1-ol	Lignans and Coumarins	Lignans	C13H22O2	3	-	28530.1	28530.1	28530.1	145533	142651	151525	1.18856	0.000489967	0.0140181	0.194652	-2.36103	down
PDP000376	dictamtrinor-guaianol D	Lignans and Coumarins	Lignans	C13H22O2	1	-	28530.1	28530.1	28530.1	145533	142651	151525	1.18856	0.000489967	0.0140181	0.194652	-2.36103	down
Lcfp094149	10-hydroxy-6,10-dimethylundeca-5,8-dien-2-one	Lignans and Coumarins	Lignans	C13H22O2	1	65017-84-7	28530.1	28530.1	28530.1	145533	142651	151525	1.18856	0.000489967	0.0140181	0.194652	-2.36103	down
Lmlp002765	Stilbostemin B; 3,5-Dihydroxy-4-Methylbibenzyl	Lignans and Coumarins	Lignans	C15H16O2	2	162411-67-8	141746	161877	148182	10333.5	14274.5	14143.8	1.18381	0.00122309	0.0191183	11.6589	3.54336	up
Zbsp011292	Methyl [6]-Gingerdiol 3-acetate	Lignans and Coumarins	Lignans	C20H32O5	3	-	5046.38	5046.38	5046.38	35673.8	25231.9	27902.6	1.18088	0.0158796	0.054681	0.17047	-2.55241	down
lsdp210005	Elaeocarpucin C	Lignans and Coumarins	Lignans	C30H46O5	3	-	116505	116505	116505	824381	613075	582524	1.17972	0.018143	0.0577697	0.173029	-2.53092	down
PD0039361	1-(hydroxymethyl)-1,7-dimethyl-1a,2,3,5,6,7,7a,7b-octahydrocyclopropa[e]azulene-4-carbaldehyde	Lignans and Coumarins	Lignans	C15H22O2	2	-	20910.5	15424.8	25996.3	117146	136405	64916.8	1.12534	0.0545957	0.10371	0.195724	-2.35311	down
Wbsp006152	3α,20β,21β-trihydroxy-16-oxo-serrat-14-en-24-oic acid	Lignans and Coumarins	Lignans	C30H46O6	3	-	864108	786326	766232	310398	281591	269717	1.18228	0.00104388	0.0185226	2.80452	1.48775	up
Wagp001741	N-(gamma-L-glutamyl)tyramine O-glucoside	Lignans and Coumarins	Lignans	C19H28N2O9	2	-	22089	25585.9	36298.8	501130	570763	1.17979e+06	1.1689	0.0785805	0.131323	0.0372938	-4.74492	down
pme2960	Naringenin chalcone	Lignans and Coumarins	Lignans	C15H12O5	3	73692-50-9	170573	151807	152838	15578.4	18756.9	28693.6	1.16984	0.000136577	0.00863238	7.53968	2.9145	up
Waqkp07331	1-g-Linoleoyl-glycerol	Lignans and Coumarins	Lignans	C21H38O4	1	-	14045.5	17790.5	13174.2	67894.7	38153.9	37151.8	1.10927	0.0805011	0.133897	0.314316	-1.66971	down
Lskp211459	Olean-12-ene-3,16-dione (Maniladione)	Lignans and Coumarins	Lignans	C30H46O2	3	-	91325.5	91325.5	91325.5	694419	491087	456628	1.17634	0.0254584	0.0672418	0.166842	-2.58345	down
Lcfp121026	N-p-hydroxybenxoylputrescine	Lignans and Coumarins	Lignans	C11H16N2O2	3	-	21254.8	4250.97	4250.97	404051	246806	306403	1.13939	0.019975	0.0608221	0.0310854	-5.00762	down
Rfp01764	Leucodelphidin	Lipids	Free fatty acids	C15H14O8	2	-	17481.6	9425.86	13983.7	55856.2	37509	72858.7	1.1123	0.0486588	0.0962632	0.246	-2.02327	down
PDN058521	[(2r,3s,4s,5r,6r)-3,4,5,6-tetrahydroxyoxan-2-yl]methyl 4-hydroxybenzoate	Lipids	Free fatty acids	C13H16O8	3	-	17481.6	9425.86	13983.7	55856.2	37509	72858.7	1.1123	0.0486588	0.0962632	0.246	-2.02327	down
MWSprf086	Silydianin	Lipids	Free fatty acids	C25H22O10	3	29782-68-1	611569	515588	557181	253764	146649	303852	1.06604	0.00704486	0.0373923	2.39163	1.25799	up
Zmxp004471	Thunberginol B	Lipids	Free fatty acids	C15H10O6	3	147666-81-7	168833	264340	457104	24488.8	24488.8	24488.8	1.15545	0.0848075	0.139274	12.1181	3.5991	up
Sadp001224	4-Amino-6-hydroxypyrazolo[3,4-d]pyrimidine	Lipids	Free fatty acids	C5H5N5O	2	-	215174	213223	190982	908637	631267	738948	1.17135	0.0198562	0.0608019	0.271794	-1.87941	down
Wmhp000055	2,5-Dimethoxybenzoquinone	Lipids	Free fatty acids	C8H8O4	1	3117-03-1	7809.27	7809.27	7809.27	468414	521596	503322	1.18863	0.00101224	0.0184828	0.0156883	-5.99417	down
Hmcp002298	Limocitrin-3-O-arabinoside	Lipids	Free fatty acids	C22H22O12	3	-	1672.18	1672.18	1672.18	9424.1	8360.89	15687.5	1.16447	0.0534546	0.102144	0.14987	-2.73821	down
Cmcp005829	Potentilanoside B	Lipids	Free fatty acids	C36H56O10	3	-	36106.3	52456.9	61263	128903	119138	125587	1.12722	0.00448146	0.0320883	0.401003	-1.31831	down
Lmcp004369	Quercetin-3',4'-dimethyl ether	Lipids	Free fatty acids	C17H14O7	3	3306-29-4	6693.89	6693.89	6693.89	33469.5	59988	42574.2	1.16969	0.0382069	0.0843163	0.147625	-2.75999	down
PDP017268	(5E)-3,5-dimethylocta-1,5,7-trien-3-ol	Lipids	Free fatty acids	C10H16O	3	-	8059.52	8059.52	8059.52	104855	143674	62112.1	1.16608	0.055802	0.105485	0.0778345	-3.68345	down
MWStz439	Kaempferol-3-O-(6''-Rhamnosyl-2''-Glucosyl)Glucoside (Camelliaside A)	Lipids	Free fatty acids	C33H40O20	3	135095-52-2	102860	78190.2	190050	41164.8	8232.96	8232.96	1.03286	0.0794828	0.132471	6.43928	2.6869	up
Lagp003663	Quercetin 7,3',4'-trimethyl ether-3-glucoside	Lipids	Free fatty acids	C24H26O12	3	-	10727.7	10727.7	10727.7	54632.4	53638.7	60386.7	1.18772	0.00213099	0.0246615	0.19082	-2.38972	down
Wagp006837	(+)-Columbianetin	Lipids	Free fatty acids	C14H14O4	3	3804-70-4	61844.9	72332.2	89475.1	6746.68	13787.8	7209.16	1.15707	0.0103443	0.0438876	8.06137	3.01103	up
TKC053292	9-[4,5-dihydroxy-3-[(2S,3R,4S,5S,6R)-3,4,5-trihydroxy-6-(hydroxymethyl)oxan-2-yl]oxyoxan-2-yl]oxy-10-(hydroxymethyl)-6,10,14,15,21,21-hexamethyl-3,24-dioxaheptacyclo[16.5.2.01,15.02,4.05,14.06,11.018,23]pentacosan-25-one	Lipids	Free fatty acids	C41H64O14	2	1154058-18-0	21358.5	21358.5	21358.5	216570	128417	106793	1.16045	0.0613461	0.112597	0.141829	-2.81777	down
MWS20155	Rosmarinate	Lipids	Free fatty acids	C18H16O8	3	537-15-5	11919.6	11919.6	11919.6	142649	62667.1	191385	1.14259	0.0850334	0.139552	0.0901407	-3.47168	down
Hmbp001276	Gallacetophenone	Lipids	Free fatty acids	C8H8O4	2	528-21-2	16058.6	16058.6	16058.6	1.73134e+06	2.53775e+06	1.23736e+06	1.18392	0.0407548	0.0877386	0.00874898	-6.83667	down
MW0155942	Pro-Met-Gly	Lipids	Free fatty acids	C12H21N3O4S1	3	-	5234.4	26172	5234.4	56664.2	53932.4	49639.9	1.01827	0.0205928	0.0615288	0.228667	-2.12868	down
MWStz254	Isofebrifugine	Lipids	Free fatty acids	C16H19N3O3	3	32434-44-9	14994.6	19689.7	12904.6	77609.8	213550	52647.3	1.07015	0.186768	0.251505	0.138417	-2.85291	down
MW0150333	Gly-Asp-Val	Lipids	Free fatty acids	C11H19N3O6	3	-	125052	105187	141697	1.52118e+06	1.40176e+06	1.05021e+06	1.18025	0.0132093	0.049638	0.0936124	-3.41716	down
Salp003173	5-Hydroxycoumarin	Lipids	Free fatty acids	C9H6O3	1	6093-67-0	37825.4	37825.4	37825.4	467137	582716	451931	1.18634	0.00786872	0.0395658	0.0755609	-3.72622	down
pmp000602	6-Hydroxymusizin-8-O-β-D-glucoside	Lipids	Free fatty acids	C19H22O9	3	-	30760	6152.01	6152.01	255850	369459	327292	1.13041	0.00861036	0.040974	0.0452068	-4.46732	down
Lcsp003873	Leu-Ala-Ile	Lipids	Free fatty acids	C15H29N3O4	3	-	208873	267817	237899	40752.8	17589.2	34115.2	1.15179	0.00262851	0.0267738	7.72886	2.95026	up
pma0948	Phenylethanolamine	Lipids	Free fatty acids	C8H11NO	3	7568-93-6	249704	251587	160165	47572.9	75005.4	43245.4	1.13186	0.0228434	0.0643884	3.98891	1.996	up
MW0149924	Glu-Asn-Asn	Lipids	Free fatty acids	C13H21N5O8	3	-	39698.3	14623.6	10053.2	108269	70435.6	106079	1.05053	0.0104671	0.044155	0.226049	-2.14529	down
pme2244	3-(1H-Indol-3-yl)propanoate	Lipids	Free fatty acids	C11H11NO2	3	830-96-6	5100.18	5100.18	5100.18	37618.5	25500.9	36140.9	1.17873	0.0180963	0.0577697	0.154146	-2.69763	down
Lcfp013143	N(6)-OH-Me-Adenosine	Lipids	Free fatty acids	C11H15N5O5	3	-	404128	418656	421735	51698.3	51698.3	51698.3	1.18865	0.000223439	0.0101289	8.02424	3.00436	up
pma0170	N',N''-Diferuloylspermidine	Lipids	Free fatty acids	C27H35N3O6	3	-	6528.81	6528.81	6528.81	40811.7	32644.1	34992.3	1.18535	0.00665068	0.0365936	0.180607	-2.46908	down
Hmjp004736	Epigallocatechin-3-O-(3,5-O-dimethyl)gallate	Lipids	Free fatty acids	C24H22O11	3	-	22158.3	22158.3	22158.3	177267	110791	140769	1.17641	0.0244	0.0658774	0.155015	-2.68952	down
pme1173	Allopurinol	Lipids	Free fatty acids	C5H4N4O	3	315-30-0	164511	86270.1	132255	7788.76	7788.76	7788.76	1.17794	0.0340355	0.0786823	16.3927	4.03498	up
Lmxp001668	4-Vinylguaiacol	Lipids	Free fatty acids	C9H10O2	3	7786-61-0	23957.4	23957.4	23957.4	230308	280817	313538	1.18556	0.00917954	0.0417483	0.0871533	-3.5203	down
Safp001974	3-(4-Hydroxy-3-methoxyphenyl)propanal	Lipids	Free fatty acids	C10H12O3	2	80638-48-8	7271.68	7271.68	7271.68	54545.5	92639.7	116174	1.16935	0.0463053	0.0938672	0.0828337	-3.59364	down
Lchp000219	3-ethyl-7-hydroxy-5,6-dimethoxyphthalide	Lipids	Free fatty acids	C12H14O5	1	-	26627.5	23417.1	39111.1	4683.42	4683.42	4683.42	1.17176	0.0346692	0.079435	6.34549	2.66573	up
Sadp003970	2-O-P-Cumaroylglycerol	Lipids	Free fatty acids	C12H14O5	3	-	26627.5	23417.1	39111.1	4683.42	4683.42	4683.42	1.17176	0.0346692	0.079435	6.34549	2.66573	up
MWSslk141	Hesperidin methylchalcone	Lipids	Free fatty acids	C29H36O15	3	24292-52-2	18302.5	37730.7	24624.2	391702	395825	423572	1.17531	3.95478e-05	0.00443115	0.0665985	-3.90837	down
PDP153768	Oxanosine	Lipids	Free fatty acids	C10H12N4O6	3	80394-72-5	213222	112704	192312	38248.2	35007.2	56884.6	1.11757	0.045933	0.0932659	3.98216	1.99355	up
Layp003558	3,4,5-Trimethoxyphenol-1-O-β-D-glucoside	Lipids	Free fatty acids	C15H22O9	3	-	3190.15	3190.15	3190.15	760792	737066	663206	1.18862	0.00167447	0.0219552	0.00442859	-7.81894	down
pmb0790	Pyridoxine-5'-O-diglucoside	Lipids	Free fatty acids	C20H31NO13	3	-	791.638	12469.5	4671.76	93123.4	29530.9	76902.4	1.00878	0.0822077	0.136184	0.0898639	-3.47611	down
Ymjm000143	2,3,4-Trihydroxybutyl 6-O-(E)-caffeoyl-β-D-glucopyranoside	Lipids	Free fatty acids	C19H26O12	3	-	25464.8	25464.8	25464.8	194673	182614	227293	1.1866	0.00569636	0.0345001	0.12636	-2.98439	down
TKC021858	Asperulogenin	Lipids	Free fatty acids	C10H12O4	2	1639418-29-3	5821.38	5821.38	5821.38	243533	102737	145679	1.17533	0.0629101	0.114038	0.0354999	-4.81604	down
Salp002156	Benzoyl cyanide	Lipids	Free fatty acids	C8H5NO	2	-	7881.45	7881.45	7881.45	146648	118126	118440	1.18723	0.00616595	0.0353875	0.0617	-4.01858	down
PDP163123	5-hydroxy-2-[[3,4,5-trihydroxy-6-(hydroxymethyl)oxan-2-yl]oxymethyl]pyran-4-one	Lipids	Free fatty acids	C12H16O9	3	-	18295.9	18295.9	18295.9	142888	91479.7	153720	1.17281	0.0286015	0.0714455	0.141431	-2.82183	down
Zmsp002859	Comolactone A	Lipids	Free fatty acids	C9H14O3	3	-	62807.8	62807.8	62807.8	314039	361319	383444	1.18601	0.00494097	0.0333342	0.177959	-2.49038	down
TKC063023	2,3,23-Trihydroxy-16-Oxo-12-Oleanen-28-Oic Acid	Lipids	Free fatty acids	C30H46O6	2	2138417-78-2	54943.3	39171.3	93774.7	911239	605084	1.72316e+06	1.14524	0.0924707	0.14763	0.0579998	-4.10781	down
Lafp002041	2,3-Dihydroxy-1-(4-hydroxy-3,5-dimethoxyphenyl)propan-1-one	Lipids	Glycerol ester	C11H14O6	1	33900-74-2	9636.34	9636.34	9636.34	147077	194984	189376	1.18649	0.00805053	0.0396241	0.0543978	-4.20031	down
PDP001553	kaempferol 3-O-(2''-O-malonyl)glucoside	Lipids	Glycerol ester	C24H22O14	2	-	949330	701665	1.45652e+06	22905.6	22905.6	114528	1.11862	0.045204	0.0926249	19.3809	4.27656	up
Zbjp005858	1-(3,4-Dihydroxy-5-methoxypheny)-7-(4-hydroxyphenyl)hept-1-ene-3,5-diol	Lipids	Glycerol ester	C20H24O6	3	-	3173.45	3173.45	15867.3	90359.4	95645.5	113515	1.11527	0.000964542	0.0179559	0.0741661	-3.7531	down
TKC030186	Prenantheside A	Lipids	Glycerol ester	C21H30O9	3	112606-68-5	13848.1	13848.1	13848.1	229966	189126	144568	1.18229	0.0194917	0.0600587	0.0737043	-3.76211	down
Zmmp003443	γ-Glu-Trp	Lipids	Glycerol ester	C16H19N3O5	3	66471-20-3	5985.89	5985.89	5985.89	46366.5	29929.4	88790.8	1.13994	0.107597	0.165148	0.108777	-3.20055	down
Lhsp101905	Actinidialactone	Lipids	Glycerol ester	C10H14O2	3	76729-80-1	106803	150203	126402	59735.3	55511.1	70120.6	1.12689	0.0243628	0.065849	2.06837	1.0485	up
mws1014	Fraxetin	Lipids	Glycerol ester	C10H8O5	3	574-84-5	77666.6	77666.6	77666.6	388333	448397	801931	1.15806	0.0681665	0.120193	0.142189	-2.81412	down
Rfn03341	Bungeiside A	Lipids	Glycerol ester	C14H18O8	3	149475-52-5	83618	83618	83618	418090	681893	696892	1.17157	0.0295061	0.0727824	0.139606	-2.84057	down
Rfn03069	(2S)-2-{[(2E)-1-hydroxy-3-(4-hydroxy-3-methoxyphenyl)prop-2-en-1-ylidene]amino}butanedioic acid	Lipids	Glycerol ester	C14H15NO7	3	177715-70-7	1.15951e+06	1.05733e+06	1.92094e+06	159319	159319	159319	1.17057	0.0464269	0.0940363	8.65722	3.1139	up
pme0253	N-Acetyl-L-leucine	Lipids	Glycerol ester	C8H15NO3	3	1188-21-2	5069.35	5069.35	5069.35	58734	34876.1	49891.8	1.17784	0.0255055	0.0672418	0.105978	-3.23816	down
pmb0618	Hesperetin-8-C-glucoside-3'-O-glucoside	Lipids	Glycerol ester	C28H34O16	3	-	182867	189965	110955	36154.3	4574.48	15949.4	1.05629	0.019996	0.0608221	8.53569	3.09351	up
Lmyp000435	Nicotine-N-glucuronide	Lipids	Glycerol ester	C16H22N2O6	3	152306-59-7	2203.37	2203.37	11016.9	24748.7	16030.1	28884.6	1.0072	0.0218318	0.0628684	0.221402	-2.17526	down
Safp003571	5-Formylbenzofuran	Lipids	Glycerol ester	C9H6O2	1	10035-16-2	506691	506691	506691	5.84018e+06	6.96953e+06	2.53345e+06	1.14396	0.0742678	0.126868	0.0990716	-3.33538	down
Lmhp009034	LysoPE 16:1	Lipids	Glycerol ester	C21H42NO7P	1	-	124019	80227.9	128489	18820.7	19803.8	29119.4	1.15089	0.0248636	0.0667156	4.91169	2.29622	up
Rlp001069	8-Hydroxy-3,4-dihydro-2H-1-benzopyran-2-one	Lipids	Glycerol ester	C9H8O3	2	20974-72-5	17150.4	17150.4	17150.4	181943	132340	110154	1.17716	0.0279201	0.0705293	0.121222	-3.04427	down
PDP166357	ethyl 3,6-dihydroxy-2-methylbenzoate	Lipids	Glycerol ester	C10H12O4	1	-	21208.4	21208.4	21208.4	737626	752624	464859	1.18352	0.0213018	0.0622881	0.032543	-4.94151	down
MW0147979	Cys-Arg-Asp	Lipids	Glycerol ester	C13H24N6O6S1	3	-	16189.1	16189.1	16189.1	238046	143348	361642	1.16596	0.0671188	0.118686	0.0653634	-3.93537	down
MWSmce089	N-p-Coumaroyltyramine	Lipids	Glycerol ester	C17H17NO3	3	36417-86-4	3385.14	3385.14	3385.14	434893	317419	251936	1.18589	0.0251098	0.0669868	0.0101125	-6.62772	down
Hmqp002567	4-Hydroxycinnamic acid p-hydroxyphenethylamine	Lipids	Glycerol ester	C17H17NO3	3	-	3385.14	3385.14	3385.14	434893	317419	251936	1.18589	0.0251098	0.0669868	0.0101125	-6.62772	down
MWSprf091	Syringaresnol-4-O-beta-D-apiosyl-(1→2)-glucoside	Lipids	Glycerol ester	C33H44O17	3	136997-64-3	4096.09	4096.09	4096.09	20480.4	26934.2	38888.4	1.16724	0.0446004	0.0919537	0.142385	-2.81213	down
Zbsp005279	Tricin-5-O-arabinoside-7-O-syringylalcoholether	Lipids	Glycerol ester	C31H32O14	3	-	59278.7	120434	59128	2581.7	2581.7	12908.5	1.09758	0.0652702	0.116335	13.2161	3.72422	up
Hmsp004125	3'-Deoxy-4-O-methylsappanol	Lipids	LPC	C16H14O6	3	112408-68-1	61464.9	39290.5	22515.2	4503.05	4503.05	4503.05	1.14781	0.0833382	0.137135	9.12499	3.18982	up
Lsjp211207	beta-Ionone	Lipids	LPC	C13H20O	3	79-77-6	29904.4	29904.4	29904.4	176739	149522	233958	1.17703	0.0242585	0.0657776	0.160139	-2.6426	down
Lhmp110108	1-((Pentanoyl)phloroglucinyl]-β-D-glucopyranoside	Lipids	LPC	C17H24O9	3	-	2506.26	2506.26	2506.26	14377.7	12531.3	23531.9	1.16504	0.0521318	0.10033	0.149061	-2.74602	down
Lsjp211261	(6R,9S)-3-Oxo-α-ionol	Lipids	LPC	C13H20O2	3	-	358326	329136	464202	33809.7	33809.7	33809.7	1.18426	0.0134609	0.0501224	11.3544	3.50518	up
MWStz403	Isocarlinoside	Lipids	LPC	C26H28O15	3	83151-90-0	2200.7	2200.7	2200.7	123186	133939	193305	1.18634	0.0210365	0.061894	0.0146573	-6.09223	down
MWStz637	Ganoderic acid C2	Lipids	LPC	C30H46O7	2	103773-62-2	16684.3	9556.55	14163.2	48456.5	55958.8	219492	1.04328	0.232321	0.300433	0.12474	-3.00301	down
Hmqp001780	Pharboside E	Lipids	LPC	C26H42O11	3	-	2.88045e+06	3.58092e+06	3.09475e+06	152553	152553	152553	1.18767	0.00463615	0.0325089	20.8804	4.38408	up
MWS20148	Apigenin-4'-O-glucoside	Lipids	LPC	C21H20O10	3	20486-34-4	205420	189180	143669	49278.9	24610.2	71196.1	1.07336	0.0060085	0.035097	3.71002	1.89143	up
MWSHY0189	Apigenin 7-O-beta-D-glucoside	Lipids	LPC	C21H20O10	3	578-74-5	205420	189180	143669	49278.9	24610.2	71196.1	1.07336	0.0060085	0.035097	3.71002	1.89143	up
Lmgp004731	Genistein-7-O-galactoside	Lipids	LPC	C21H20O10	3	-	205420	189180	143669	49278.9	24610.2	71196.1	1.07336	0.0060085	0.035097	3.71002	1.89143	up
Lahp003757	3,4,5-trimethoxyphenol-1-O-β-D-(6'-O-galloyl)glucopyranoside	Lipids	LPE	C22H26O13	3	-	25197.1	39590.9	15564	111523	205942	240203	1.11636	0.0497425	0.0976237	0.144086	-2.795	down
Wmyp000215	2,4,6-trimethoxyphenol 1-O-β-D-(6'-O-galloyl)-glucopyranoside	Lipids	LPE	C22H26O13	3	-	25197.1	39590.9	15564	111523	205942	240203	1.11636	0.0497425	0.0976237	0.144086	-2.795	down
Zblp004882	4'-Hydroxy-3,5-dimethoxydihydrochalcone	Lipids	LPE	C17H18O4	3	-	118064	58277.7	93802.1	11655.5	11655.5	11655.5	1.16427	0.0457071	0.0932659	7.72576	2.94968	up
Lgmp122818	Ilekudinoside L	Lipids	LPE	C41H64O14	3	-	9700.27	27744.7	8501.02	352906	392633	277773	1.15599	0.00874364	0.041093	0.0448993	-4.47716	down
Lmjp005519	Pinnatifidin	Lipids	LPE	C15H18O3	2	35730-85-9	159546	190094	183547	7818.39	11160.3	16133.4	1.17425	0.00185595	0.0234612	15.1853	3.9246	up
Zmzp006646	Capillarisin	Lipids	LPE	C16H12O7	3	56365-38-9	1330.12	1330.12	1330.12	12692.5	6650.62	10737.9	1.16721	0.0394286	0.0860103	0.132654	-2.91426	down
Cmsp004305	(7S,8R-Threo-3',4,9'-trihydroxy-3-methoxy-4',7-epoxy-neolignan-9-O-rhamnoside	Lipids	LPE	C25H32O10	3	-	6411.46	6411.46	6411.46	32057.3	40971.6	47426.5	1.17961	0.0169953	0.056384	0.159681	-2.64674	down
Lcfp001831	N-p-Coumaroyllysine	Lipids	LPE	C15H20N2O5	2	-	84697.5	20058	40298.6	4011.59	4011.59	4011.59	1.11986	0.14586	0.20747	12.0529	3.59131	up
Rdp02707	Capreoside	Lipids	LPE	C27H30O15	3	7077-96-5	691634	726496	749382	33931.2	33931.2	33931.2	1.18859	0.000593987	0.0143547	21.2932	4.41232	up
Cmsp002257	Peonidin-3-O-sambubioside	Lipids	LPE	C27H31O15+	3	-	691634	726496	749382	33931.2	33931.2	33931.2	1.18859	0.000593987	0.0143547	21.2932	4.41232	up
Ladp003640	3-Hydroxy-1-(3,4-dihydroxyphenethyl)pyrrolidine-2,5-dione	Lipids	LPE	C12H13NO5	3	-	3454.21	3454.21	3454.21	28298	19560.3	127293	1.08034	0.252796	0.321871	0.0591638	-4.07914	down
PDP241202	8-hydroxy-4a,7,8-trimethyl-2,3,4,4a,5,6,7,8-octahydronaphthalen-2-one	Lipids	LPE	C13H20O2	3	-	22903.7	22903.7	22903.7	383890	170795	114519	1.12822	0.13482	0.194802	0.102676	-3.28383	down
MW0151019	His-Lys-Ser	Lipids	LPE	C15H26N6O5	3	-	366509	710434	643480	8580	8580	8580	1.1827	0.0330187	0.0776633	66.8385	6.06261	up
TKC025210	Phlomisionoside	Lipids	LPE	C19H32O8	3	558451-77-7	7885.08	7885.08	7885.08	39425.4	47128.4	68430	1.17117	0.0370925	0.0829701	0.15263	-2.71189	down
Lalp004159	Plantarenaloside	Lipids	LPE	C16H24O9	3	72396-01-1	7566.51	7566.51	7566.51	87396.9	37832.6	121744	1.13779	0.091765	0.146598	0.0919108	-3.44362	down
TKC007145	Grayanotoxin VII	Lipids	LPE	C20H30O4	2	30460-59-4	162127	309649	222566	10256.2	7814.33	1903.43	1.1399	0.0340418	0.0786823	34.7623	5.11945	up
Wbtp005007	asperthecin	Lipids	PC	C15H10O8	3	10089-00-6	184098	119811	142813	63061.2	43258.8	48263.8	1.1336	0.0265057	0.068841	2.88983	1.53099	up
Zbcp003466	Pelargonidin-3-O-arabinoside	Lipids	Sphingolipids	C20H19O9+	3	-	67640.9	60760.3	92588.4	1720.7	1720.7	19740.5	1.03494	0.00753754	0.0387892	9.53285	3.25291	up
Lmap001606	Helicidol	Lipids	Sphingolipids	C13H18O7	3	106982-96-1	3695.7	3695.7	3695.7	33997.4	44644.7	18478.5	1.15332	0.0635599	0.114612	0.114158	-3.1309	down
Zmpp000906	L-Noradrenaline	Lipids	Sphingolipids	C8H11NO3	3	51-41-2	251976	190608	207779	6398.55	6398.55	6398.55	1.1876	0.00746418	0.0386786	33.8808	5.08239	up
PDP158388	Dihydrozeatin-O-glucoside	Lipids	Sphingolipids	C16H25N5O6	3	62512-96-3	1.24882e+06	1.25958e+06	1.07143e+06	119701	20310.4	34247.7	1.13192	0.000503408	0.0140181	20.5432	4.36059	up
Wcdp000839	5-Methyl-2-furaldehyde	Lipids	Sphingolipids	C6H6O2	3	620-02-0	588573	574232	627907	123319	233996	208163	1.12759	0.00193885	0.0238428	3.16672	1.66299	up
Wahlp02334	gamma-Glutamyltyramine	Lipids	Sphingolipids	C13H18N2O4	1	65520-56-1	11718.7	11718.7	11718.7	487163	378327	703462	1.18364	0.0331994	0.0779395	0.0224073	-5.47988	down
Zjgp101303	3,22-Dihydroxy-11-oxoolean-12-en-30-oic acid gamma-lactone (Glabrolide)	Lipids	Sphingolipids	C30H44O4	2	10401-33-9	194419	233754	256326	756504	739979	611294	1.16865	0.00417557	0.0313048	0.324749	-1.6226	down
Lhxp102721	Curculigoside B	Lipids	Sphingolipids	C21H24O11	3	143601-09-6	41552	69049.5	97519.8	8310.41	8310.41	8310.41	1.15507	0.0634247	0.114536	8.34782	3.0614	up
MWStz552	Dhurrin	Lipids	Sphingolipids	C14H17NO7	3	499-20-7	2368.52	2368.52	2368.52	51167.5	41764.3	41639.4	1.18752	0.00547008	0.0341804	0.0528014	-4.24328	down
Zmsp000237	1,4-Dideoxy-1,4-imino-(2-O-β-D-glucosyl)-D-arabinitol	Nucleotides and derivatives	Nucleotides and derivatives	C11H21NO8	3	-	38757.6	27463.3	25520.3	10860.2	15697.4	19114.3	1.02305	0.0442253	0.0916867	2.0087	1.00626	up
PD0615920	N-Coumaroyl-L-aspartic acid	Nucleotides and derivatives	Nucleotides and derivatives	C13H13NO6	1	-	576266	920700	981273	163458	108534	259342	1.10838	0.0254916	0.0672418	4.66418	2.22162	up
Yshj000012	Isotachioside	Nucleotides and derivatives	Nucleotides and derivatives	C13H18O8	2	31427-08-4	24765.3	26714.5	49840.2	4953.06	4953.06	4953.06	1.15595	0.0699817	0.122171	6.81868	2.76949	up
PD0095256	(2S,4R)-1,4-dimethylpyrrolidine-2-carboxylic acid	Nucleotides and derivatives	Nucleotides and derivatives	C7H13NO2	2	-	47650.2	47650.2	47650.2	248634	238251	472792	1.15665	0.0707045	0.122463	0.148957	-2.74703	down
PDP170737	2-(4-hydroxy-3-methoxyphenyl)ethyl acetate	Nucleotides and derivatives	Nucleotides and derivatives	C11H14O4	3	-	26747.9	26747.9	26747.9	4.2354e+06	2.07216e+06	4.26738e+06	1.18324	0.0405223	0.0874751	0.00758809	-7.04205	down
pme2812	6-Hydroxymelatonin	Nucleotides and derivatives	Nucleotides and derivatives	C13H16N2O3	3	2208-41-5	5416.48	5416.48	5416.48	251289	211752	235197	1.18842	0.00253998	0.0260818	0.0232721	-5.42526	down
MWSslk026	Scopolamine	Nucleotides and derivatives	Nucleotides and derivatives	C17H21NO4	3	51-34-3	6705.07	6705.07	6705.07	126708	81537.3	49913.5	1.16156	0.0706149	0.122463	0.0779178	-3.6819	down
Rlp03368	[(2R,4R,5S,6S,7S)-5,6,12,13,14-pentahydroxy-9-oxo-3,8-dioxatricyclo[8.4.0.02,7]tetradeca-1(10),11,13-trien-4-yl]methyl 3,4,5-trihydroxybenzoate	Nucleotides and derivatives	Nucleotides and derivatives	C20H18O13	3	82958-46-1	231820	444211	144229	9128.51	9128.51	9128.51	1.16638	0.0972681	0.153107	29.9523	4.9046	up
Lhmp122104	Diferuloyl caffeic acid	Nucleotides and derivatives	Nucleotides and derivatives	C29H24O10	3	-	6425.53	6579.48	7992.83	1285.11	1285.11	1285.11	1.18457	0.00753265	0.0387892	5.44646	2.44532	up
Lsmp121705	Tachioside	Nucleotides and derivatives	Nucleotides and derivatives	C13H18O8	2	109194-60-7	32948.1	74330.5	31082.5	251529	190999	132632	1.08113	0.0366064	0.0824816	0.240561	-2.05552	down
Wacyp03790	2-(3,4-dihydroxyphenyl)-2H-chromene-3,5,7-triol	Nucleotides and derivatives	Nucleotides and derivatives	C15H12O6	1	-	6.53492e+06	5.82671e+06	4.36581e+06	634628	634628	634628	1.18188	0.0162965	0.0553316	8.78596	3.1352	up
MWSslk066	3-Hydroxy-4-methoxybenzoic acid; Isovanillic Acid	Nucleotides and derivatives	Nucleotides and derivatives	C8H8O4	3	645-08-9	2864.87	2864.87	2864.87	119105	67464.7	61656	1.17973	0.0484826	0.0961461	0.0346242	-4.85207	down
pme3827	3,4-Dihydroxy-L-phenylalanine	Nucleotides and derivatives	Nucleotides and derivatives	C9H11NO4	3	59-92-7	367148	250498	368968	33459.1	33459.1	33459.1	1.18129	0.017148	0.0565517	9.82906	3.29705	up
Rfp03312	Aureusidin 4,6-diglucoside	Nucleotides and derivatives	Nucleotides and derivatives	C27H30O16	3	-	3875.64	3875.64	3875.64	41317.5	19378.2	32235.9	1.16164	0.05097	0.0992425	0.125113	-2.9987	down
Xmgp006913	2,4,2',4'-tetrahydroxy-3'-prenylchalcone	Nucleotides and derivatives	Nucleotides and derivatives	C20H20O5	3	-	4116.46	4116.46	4116.46	137045	135436	157249	1.18841	0.00253501	0.0260818	0.0287375	-5.12092	down
Zbsp002894	Lucenin-2	Nucleotides and derivatives	Nucleotides and derivatives	C27H30O16	3	29428-58-8	1107.55	1107.55	1107.55	8778.2	5537.77	12210.8	1.16008	0.0568082	0.106977	0.125257	-2.99704	down
TKC021773	Paeonin B	Nucleotides and derivatives	Nucleotides and derivatives	C16H22O9	3	1155280-58-2	3633.24	3633.24	3633.24	24820	33974.2	37933.7	1.18072	0.0179305	0.0577697	0.112684	-3.14964	down
Zbkp006565	Cannabisin E	Nucleotides and derivatives	Nucleotides and derivatives	C36H38N2O9	2	-	2303.87	2303.87	2303.87	434120	489737	578977	1.18825	0.00708309	0.0373923	0.00459906	-7.76444	down
Lmyp003951	3,4-Dihydroxy-3-methoxypropiophenone	Nucleotides and derivatives	Nucleotides and derivatives	C11H14O5	3	-	3218.34	16091.7	3218.34	106762	68164.7	74221.2	1.09971	0.0156132	0.0539783	0.0904216	-3.46719	down
Lskp211262	Secoisolariciresinol	Nucleotides and derivatives	Nucleotides and derivatives	C20H26O6	2	29388-59-8	11972.7	11972.7	11972.7	79525.3	99091.6	59863.7	1.17419	0.0269939	0.0694519	0.150613	-2.73108	down
Hmzp006046	Sesaminol 2-O-Beta-D-Glucoside	Nucleotides and derivatives	Nucleotides and derivatives	C26H28O12	3	153512-13-1	5594.99	5594.99	5594.99	95316.1	27974.9	34051.8	1.11707	0.161227	0.223901	0.106678	-3.22867	down
Rdp05299	7-methoxy-3-(4-methoxyphenyl)-8-[(2S,3R,4S,5S,6R)-3,4,5-trihydroxy-6-(hydroxymethyl)oxan-2-yl]oxychromen-4-one	Nucleotides and derivatives	Nucleotides and derivatives	C23H24O10	2	-	779217	453325	970091	35768.2	35768.2	35768.2	1.17517	0.0436264	0.0913489	20.5269	4.35945	up
pmb0769	N-(p-Coumaroyl)serotonin Glucoside	Nucleotides and derivatives	Nucleotides and derivatives	C25H28N2O8	3	76423-56-8	56486.5	51765.3	59467.1	5266.96	5266.96	5266.96	1.18805	0.00195468	0.0238428	10.6145	3.40797	up
Rfp06083	Damascenone	Nucleotides and derivatives	Nucleotides and derivatives	C13H18O	2	23696-85-7	141979	97962.9	77756.9	907433	341548	626891	1.10876	0.0843929	0.138686	0.169361	-2.56183	down
Zbsp003407	Vicenin-2	Nucleotides and derivatives	Nucleotides and derivatives	C27H30O15	3	23666-13-9	163599	169804	250935	13379.2	13379.2	13379.2	1.18222	0.0232211	0.0649041	14.5583	3.86377	up
MWSHY0185	Isomangiferin	Nucleotides and derivatives	Nucleotides and derivatives	C19H18O11	3	24699-16-9	79257.6	59238.1	77141	4450.25	4450.25	4450.25	1.18617	0.00875207	0.041093	16.1517	4.01361	up
PDP082066	(3R,7E,9E,13E)-heptadeca-1,7,9,13-tetraen-11-yn-3-ol	Nucleotides and derivatives	Nucleotides and derivatives	C17H24O	3	-	4268.23	853.647	853.647	165662	21128.5	23969.7	1.06126	0.28877	0.357837	0.0283522	-5.14039	down
Lcrp000333	Fragransin B1	Nucleotides and derivatives	Nucleotides and derivatives	C22H28O7	3	-	1004.74	1004.74	1004.74	494502	508466	275342	1.18601	0.0301169	0.0735987	0.00235797	-8.72824	down
Lmhp009384	1-Linoleoylglycerol-2,3-di-O-glucoside	Nucleotides and derivatives	Nucleotides and derivatives	C33H58O14	1	-	14747.6	10988.2	14764.9	26569.1	33824.5	34992.7	1.13689	0.00939043	0.0420184	0.424597	-1.23583	down
Zjyp102909	11-hydroxy-3-oxo-4(5),6(7)-diene-eudesman-12-ol	Nucleotides and derivatives	Nucleotides and derivatives	C15H22O2	1	-	6502.69	5539.34	12870.9	59106.1	70646.6	22902.6	1.06755	0.0941276	0.149404	0.163197	-2.61531	down
Salp003969	Broussonetine M1	Nucleotides and derivatives	Nucleotides and derivatives	C18H37NO5	2	-	137880	133045	158550	5789.42	5789.42	5789.42	1.18804	0.00322624	0.0282146	24.7276	4.62805	up
Lcsp003132	Ala-Ile-Leu	Nucleotides and derivatives	Nucleotides and derivatives	C15H29N3O4	3	-	229095	119374	275548	3390.01	3390.01	3390.01	1.17954	0.0475775	0.0948088	61.3583	5.93919	up
Sadp004965	N-Feruloylaspartic acid	Nucleotides and derivatives	Nucleotides and derivatives	C14H15NO7	3	-	18719.4	18719.4	18719.4	93597.1	140651	155500	1.17347	0.02702	0.0694519	0.144089	-2.79497	down
PDP152333	5,7,2'-Trihydroxyflavanone 7-glucoside	Nucleotides and derivatives	Nucleotides and derivatives	C21H22O10	1	27960-47-0	501257	512283	568006	23095.9	4619.19	4619.19	1.15143	0.000726673	0.0157482	48.9123	5.61213	up
MWSmce617	Marmesin	Nucleotides and derivatives	Nucleotides and derivatives	C14H14O4	3	13849-08-6	64430.8	91974.3	85691.2	1520.26	1520.26	8735.81	1.12079	0.00762726	0.0388468	20.5579	4.36162	up
Wccp001401	4-[2-formyl-5-(hydroxymethyl)pyrrol-1-yl]butanoic acid	Nucleotides and derivatives	Nucleotides and derivatives	C10H13NO4	2	-	29967.4	19397.9	20784.2	3879.59	3879.59	3879.59	1.17576	0.0277163	0.0705293	6.02723	2.5915	up
TKC012013	Eperuol	Nucleotides and derivatives	Nucleotides and derivatives	C18H30O	3	87553-46-6	4258.58	6814.19	13140.9	34345.3	31872.8	29332.5	1.08685	0.00374567	0.030372	0.253412	-1.98045	down
pmb1178	O-Feruloyl 7-hydroxycoumarin	Nucleotides and derivatives	Nucleotides and derivatives	C19H14O6	3	-	62049.3	120382	69577.5	7232.74	7232.74	7232.74	1.17185	0.0524956	0.100702	11.6142	3.53782	up
PD1006471	α-kamlolenic acid	Organic acids	Organic acids	C18H30O3	3	-	5773.96	10879.9	9665.67	31562	40911.2	37091.8	1.14337	0.00241678	0.0260818	0.240218	-2.05758	down
Zbsp004957	Tricin-4'-O-syringylglyceryl ether-7-O-glucoside	Organic acids	Organic acids	C34H38O17	3	-	1601.28	1601.28	1601.28	8006.38	15663.6	10200.9	1.16413	0.05102	0.0992615	0.141828	-2.81779	down
Wbsp000331	21α-Hydroxyserrat-14-en-3β-yl propanedioic acid mono ester	Organic acids	Organic acids	C33H52O5	3	-	21726.5	21783.3	22798.8	4345.31	4345.31	4345.31	1.18851	0.000384614	0.0123126	5.08662	2.34671	up
PD0229682	2,4b,8,8-tetramethyl-3,4,4a,5,6,7,8a,9-octahydro-1H-phenanthren-2-ol	Organic acids	Organic acids	C18H30O	3	-	10189.7	8966.31	9381.4	38591.1	32440.6	18985.5	1.10625	0.0708144	0.122497	0.317021	-1.65735	down
Zbjp002538	1,7-bis(4-hydroxypheny)hept-1-ene-3-ol	Organic acids	Organic acids	C19H22O3	3	-	33424.3	24842.8	39075.8	4968.56	4968.56	4968.56	1.1767	0.0219294	0.0628751	6.53059	2.70721	up
Lmyp006119	Olean-12-en-3-one (β-Amyrone)	Organic acids	Organic acids	C30H48O	3	638-97-1	18350.4	17555.4	22189.5	3511.07	3511.07	3511.07	1.18436	0.00804582	0.0396241	5.51543	2.46347	up
Waqkp01044	3-Methoxytyrosine	Organic acids	Organic acids	C10H13NO4	2	7636-26-2	2643.11	2643.11	2643.11	34515.9	25021.9	21873.1	1.18067	0.0232308	0.0649041	0.0973989	-3.35995	down
Zkep161098	2-Amino-4-methylvaleric acid	Organic acids	Organic acids	C6H13NO2	1	-	27143.8	27143.8	27143.8	150192	169430	140883	1.18629	0.00439558	0.0320883	0.17683	-2.49956	down
pmb0758	Anisic acid-O-feruloyl glucoside	Organic acids	Organic acids	C24H26O11	3	-	3264.06	3264.06	3264.06	39254.6	16320.3	35131.2	1.15233	0.0621722	0.112957	0.107955	-3.2115	down
Zmcp102504	Marmesinin	Organic acids	Organic acids	C20H24O9	3	495-30-7	4323.82	4323.82	4323.82	40984.6	41590.1	74559.7	1.17407	0.0493681	0.0973984	0.0825501	-3.59859	down
MWStz389	Cyclo(Ser-Pro)	Organic acids	Organic acids	C8H12N2O3	2	1355217-25-2	2448.37	2448.37	2448.37	29955	21769.5	12241.8	1.15311	0.0663093	0.117647	0.114828	-3.12246	down
MWSprf117	5-Hydroxytryptophan	Organic acids	Organic acids	C11H12N2O3	2	4350-09-8	87893.2	116121	73352.9	35271	32331.8	45075.5	1.11356	0.0389013	0.0852371	2.46159	1.29959	up
pmp000439	3-Hydroxyurs-5(6),12,18(19)-trien-28-oic acid (Uncargenin B)	Organic acids	Organic acids	C30H44O3	3	-	55768.6	191579	120347	11153.7	11153.7	11153.7	1.13278	0.104806	0.162074	10.9887	3.45795	up
Zmdp002216	γ-Glu-Leu	Organic acids	Organic acids	C11H20N2O5	1	2566-39-4	25773.6	25773.6	25773.6	998917	1.29948e+06	128868	1.07195	0.155324	0.217172	0.0318551	-4.97233	down
Lmhp002031	L-Leucyl-L-Leucine	Organic acids	Organic acids	C12H24N2O3	1	3303-31-9	397407	425349	369547	8245.36	101834	41226.8	1.02502	0.00116313	0.0189735	7.88005	2.97821	up
PD0374399	Russujaponol E	Organic acids	Organic acids	C15H22O3	2	-	24746.5	15718.5	19540.5	3143.7	3143.7	3143.7	1.17712	0.0232496	0.0649041	6.36252	2.6696	up
MW0155776	Pro-Arg-Asp	Organic acids	Organic acids	C15H26N6O6	3	-	28145	5067.42	25337.1	134508	68305.4	138105	1.01291	0.0428726	0.0904467	0.171741	-2.5417	down
Rfp148084	N-cinnamoyltyramine	Organic acids	Organic acids	C17H17N1O2	3	103188-44-9	17758.9	17758.9	17758.9	482389	173161	162546	1.14737	0.135663	0.195561	0.0651229	-3.94069	down
Wagp007639	N-(4-hydroxyphenethyl)cinnamamide	Organic acids	Organic acids	C17H17NO2	1	-	17758.9	17758.9	17758.9	482389	173161	162546	1.14737	0.135663	0.195561	0.0651229	-3.94069	down
Wagp003518	Acetoxyindole N-Glucoside	Organic acids	Organic acids	C16H19NO7	2	-	629682	742809	685345	29828.5	29828.5	29828.5	1.18817	0.00246839	0.0260818	22.9963	4.52333	up
PDP227088	1h-indol-2-ylacetic acid	Organic acids	Organic acids	C10H9NO2	3	-	1.77754e+06	1.50472e+06	2.15336e+06	64925.4	64925.4	64925.4	1.18637	0.0113876	0.0462263	27.907	4.80256	up
PD0904638	Indole-2-acetic acid	Organic acids	Organic acids	C10H9NO2	2	32588-36-6	1.67273e+06	1.51518e+06	2.42031e+06	5936.83	5936.83	5936.83	1.18719	0.0217169	0.0628684	314.883	8.29867	up
Zahp006974	Cinnamoyltyramine	Organic acids	Organic acids	C17H17NO2	1	20384-14-9	15491.7	15491.7	15491.7	482313	188109	179029	1.15842	0.115089	0.173302	0.0547119	-4.192	down
MWStz541	Cannabisin F	Organic acids	Organic acids	C36H36N2O8	3	163136-19-4	59787.5	59787.5	59787.5	695586	657190	1.17177e+06	1.17745	0.0420159	0.0895532	0.0710475	-3.81507	down
MW0106775	gamma-Glu-Ile	Organic acids	Organic acids	C11H20N2O5	1	23632-83-9	31643.7	31643.7	31643.7	1.17718e+06	1.38402e+06	158219	1.07707	0.147228	0.209063	0.0349086	-4.84027	down
Lmbp002309	Sinapaldehyde-4-O-Glucoside	Organic acids	Organic acids	C17H22O9	3	154461-65-1	261521	312378	235410	16980.1	16980.1	16980.1	1.18672	0.00789712	0.0395658	15.8874	3.98981	up
Lmbp002255	Fraxin	Organic acids	Organic acids	C16H18O10	3	524-30-1	261521	312378	235410	16980.1	16980.1	16980.1	1.18672	0.00789712	0.0395658	15.8874	3.98981	up
MW0105852	Asp-Gln-Ser	Organic acids	Organic acids	C12H20N4O8	3	-	66465.2	66465.2	66465.2	2.3835e+06	1.75499e+06	1.46037e+06	1.18434	0.0221216	0.0632002	0.0356136	-4.81143	down
Zbqp002414	h-gamma-Glu-leu-oh	Organic acids	Organic acids	C11H20N2O5	1	-	3650.37	3650.37	3650.37	143739	114176	22475.9	1.10601	0.133026	0.192995	0.0390566	-4.67829	down
MWS2032	6-Methylnicotinamide	Organic acids	Organic acids	C7H8N2O	3	6960-22-1	2.03098e+07	1.56302e+07	1.56576e+07	1.45275e+06	1.45275e+06	1.45275e+06	1.18606	0.00961547	0.0424673	11.839	3.56548	up
Lmlp003161	Feruloylputrescine	Organic acids	Organic acids	C14H20N2O3	3	501-13-3	3970.71	3970.71	3970.71	94868.9	55314	43402.5	1.17208	0.0600928	0.111124	0.0615342	-4.02247	down
TKC065032	3,19-Dihydroxy-12,20(30)-Ursadiene-24,28-Dioic Acid	Organic acids	Organic acids	C30H44O6	2	1055327-63-3	24507.3	24507.3	24507.3	391311	234271	400505	1.17857	0.0276707	0.0705293	0.0716526	-3.80284	down
MWStz035	3,7,15,20-Tetrahydroxy-11,23-dioxolanost-8-en-26-oic acid (Ganoderic acid L)	Organic acids	Organic acids	C30H46O8	3	102607-24-9	25793.8	11596	19090.9	403318	297052	2.62634e+06	1.10601	0.287614	0.356984	0.0169779	-5.8802	down
pmp000714	2'-(2,3-Dihydroxybenzoyl)gentiopicroside	Organic acids	Organic acids	C23H24O12	3	-	11589.8	11589.8	11589.8	60415.7	69589.8	152531	1.14316	0.106164	0.16384	0.123061	-3.02255	down
MWSprf026	Cyasterone	Organic acids	Organic acids	C29H44O8	3	17086-76-9	16231	16231	16231	171217	86267.4	804164	1.06462	0.274476	0.343269	0.0458656	-4.44644	down
TKC050826	2,3-Dihydroxy-19-Oxo-18,19-Seco-11,13(18)-Ursadiene-24,28-Dioic Acid	Organic acids	Organic acids	C30H44O7	1	-	21411.1	21411.1	21411.1	173809	107056	716379	1.07517	0.248311	0.318132	0.0644109	-3.95655	down
MWStz329	Isookanin	Organic acids	Organic acids	C15H12O6	2	1036-49-3	32733	32733	32733	723150	323766	856906	1.1644	0.0640685	0.115128	0.0515799	-4.27705	down
zjbp110804	6,7-dimethoxy-2-[2-(4'-hydroxy-3'-methoxyphenyl)ethyl]chromone	Organic acids	Organic acids	C20H20O6	3	-	3579.14	3579.14	3579.14	37387.8	41747.7	32330.6	1.18623	0.00650314	0.0361856	0.096329	-3.37589	down
Lcrp000377	Myristicanol B	Organic acids	Organic acids	C22H28O7	3	114912-33-3	912.036	912.036	912.036	559646	486353	266597	1.18539	0.038342	0.084462	0.0020845	-8.90608	down
Zjmp102718	2,3-Dihydroxyolean-12-en-28-oic acid	Organic acids	Organic acids	C30H48O4	3	-	99580.4	132109	118178	4260.99	4260.99	4260.99	1.1872	0.00695859	0.0372966	27.3697	4.77451	up
Zjmp102708	3-Hydroxyolean-12-ene-28,29-dioic acid (Serratagenic Acid)	Organic acids	Organic acids	C30H46O5	1	6488-64-8	49062.1	49062.1	49062.1	743048	1.01579e+06	245310	1.12068	0.111092	0.169248	0.0734407	-3.76728	down
Zbjp002588	Kaempferol-6,8-di-C-glucoside-7-O-glucoside	Organic acids	Organic acids	C33H40O21	3	-	2380.95	2380.95	2380.95	16732.6	11904.8	12876.6	1.18076	0.0161577	0.0550119	0.172059	-2.53902	down
MWStz658	Ilexgenin A	Organic acids	Organic acids	C30H46O6	2	108524-94-3	4956.96	8544.27	1894.92	40440.9	56149.8	660447	1.01934	0.349501	0.417201	0.0203374	-5.61972	down
mws0062	Orobol	Organic acids	Organic acids	C15H10O6	3	480-23-9	19679.7	25900	11036	2207.2	2207.2	2207.2	1.1562	0.0608439	0.112177	8.55014	3.09595	up
Hmqp001839	Pharboside D	Organic acids	Organic acids	C26H42O11	3	-	993065	662438	1.85022e+06	41247.1	41247.1	41247.1	1.16889	0.0860394	0.140362	28.3311	4.82431	up
MWS20184	[6]-Shogaol	Organic acids	Organic acids	C17H24O3	3	555-66-8	868.415	868.415	868.415	10818.2	4342.08	6005.31	1.14967	0.0859933	0.140362	0.123089	-3.02223	down
Wmbp000510	8-O-Acetylharpagide	Organic acids	Organic acids	C17H26O11	3	6926-14-3	47211.3	72686.8	32864.2	6572.83	6572.83	6572.83	1.15883	0.0625449	0.11353	7.74715	2.95367	up
Sadp004710	3,4,5,2',4',6'-Hexahydroxychalcone 2'-glucoside	Organic acids	Organic acids	C21H22O12	1	-	2.08427e+07	1.27397e+07	1.88182e+07	700909	700909	700909	1.18367	0.020445	0.0613101	24.9203	4.63925	up
Waptp02740	6-Methoxycoumarin	Organic acids	Organic acids	C10H8O3	1	-	26671.2	26671.2	26671.2	147523	202763	133356	1.17664	0.0238827	0.0655605	0.165439	-2.59562	down
Lmhp011549	LysoPC 20:1	Organic acids	Organic acids	C28H56NO7P	2	-	73031.8	59825.7	84109.5	22365.8	17012.4	21458.3	1.16392	0.0139304	0.0511719	3.5664	1.83447	up
PDP071316	7-(6-hydroxy-4-pentylcyclohex-2-en-1-yl)-2-(hydroxymethyl)heptanoic acid	Organic acids	Organic acids	C19H34O4	3	-	12940	12940	12940	184336	112702	225395	1.17414	0.0392824	0.0857671	0.0743059	-3.75038	down
Walbp07705	MG(16:2)	Organic acids	Organic acids	C19H34O4	2	-	5637.19	5637.19	5637.19	78284.6	40478.5	118765	1.1551	0.0828985	0.136554	0.0711982	-3.81202	down
Zbsp007466	N-trans-cinnamoylphydroxyphenylethylamine	Organic acids	Organic acids	C17H17NO2	1	-	13008.7	13008.7	13008.7	440199	168579	167077	1.1603	0.113791	0.171872	0.0503007	-4.31328	down
PDP077590	(2E)-N-[(2S)-2-hydroxy-2-phenylethyl]-3-phenylprop-2-enamide	Organic acids	Organic acids	C17H17NO2	3	-	13008.7	13008.7	13008.7	440199	168579	167077	1.1603	0.113791	0.171872	0.0503007	-4.31328	down
PDN000078	2alpha,3alpha,23-trihydroxyurs-12en-28oic,acid	Organic acids	Organic acids	C30H48O4	3	-	6145.04	6145.04	6145.04	420951	261467	347647	1.1861	0.0181731	0.0577697	0.0178971	-5.80413	down
Latp004399	3,4-Dehydro-6-hydroxymellein	Organic acids	Organic acids	C10H8O4	3	1204-37-1	19537.2	19537.2	19537.2	238976	218816	376721	1.17944	0.0348895	0.0797121	0.0702345	-3.83168	down
PD0325151	(4S)-6-methyl-4-phenylcyclodec-5-en-1-one	Organic acids	Organic acids	C17H22O	1	-	1450.18	1450.18	1450.18	176555	17849	7250.88	1.00152	0.35264	0.418153	0.0215742	-5.53455	down
Hmhp006417	Scuteamoenoside	Organic acids	Organic acids	C22H24O11	3	123914-35-2	11611.5	13425	13809.8	2322.3	2322.3	2322.3	1.18625	0.00404368	0.0310519	5.57584	2.47919	up
PDP150476	julibroside C1	Organic acids	Organic acids	C53H84O23	2	-	2595.76	2595.76	2595.76	17906.1	15002	12978.8	1.18214	0.0124414	0.0481128	0.169706	-2.55889	down
Zblp005760	dihydro-N-feruloyltyramine	Organic acids	Organic acids	C18H21NO4	2	-	1467.37	1467.37	1467.37	150901	97994.8	120698	1.18699	0.0154794	0.0539149	0.0119107	-6.3916	down
Rfp02443	(E)-3-(3,4-dihydroxyphenyl)-N-(2-hydroxyethyl)prop-2-enamide-glucoside	Organic acids	Organic acids	C17H23NO9	1	-	1.36999e+07	1.46159e+07	1.18455e+07	16423.6	13116.9	18844.6	1.18795	0.00369356	0.030248	830.037	9.69703	up
TKC062883	6β-Hydroxyarjunic Acid	Organic acids	Organic acids	C30H48O6	1	331732-53-7	7048.47	7048.47	7048.47	54877.3	35242.4	63077.9	1.1705	0.0334436	0.0783603	0.138027	-2.85698	down
TKC051564	3,25-Epidioxy-2,24-Dihydroxy-12,20(30)-Ursadien-28-Oic Acid	Organic acids	Organic acids	C30H44O6	2	936618-03-0	3431.37	3431.37	3431.37	40851.8	31596.4	91010.2	1.15663	0.109613	0.167407	0.0629769	-3.98903	down
TKC145158	3,23-Dihydroxy-7,11,15-Trioxolanosta-8,24-Dien-26-Oic Acid	Organic acids	Organic acids	C30H42O7	2	-	16776	16776	16776	165210	110027	482229	1.12242	0.179146	0.243303	0.0664427	-3.91174	down
pmp000273	Gambiriin B3	Organic acids	Organic acids	C30H26O11	3	76236-90-3	10831.8	10831.8	10831.8	252403	257576	597817	1.17326	0.0883918	0.143157	0.0293334	-5.09131	down
Lasp003143	1,4-Benzodioxin-6-propanol	Organic acids	Organic acids	C11H12O3	1	-	31998.6	31998.6	31998.6	275957	193291	231205	1.1826	0.0137701	0.0507373	0.137048	-2.86724	down
Zbqp003540	L-isoleucyl-L-aspartyl-L-isoleucine	Organic acids	Organic acids	C16H29N3O6	3	-	7862.09	7862.09	7862.09	170432	158285	106073	1.18248	0.0201213	0.0609323	0.0542475	-4.2043	down
mws1392	Sesamol	Organic acids	Organic acids	C7H6O3	2	533-31-3	2204.92	2204.92	2204.92	20380.2	18902	22726.9	1.18755	0.00361759	0.0300248	0.106674	-3.22872	down
pmp001144	Curculigoside	Organic acids	Organic acids	C22H26O11	3	85643-19-2	35315.1	35315.1	35315.1	189778	176576	1.57763e+06	1.01701	0.318199	0.386004	0.0544991	-4.19762	down
Walbp01859	N-[4-Hydroxycinnamoyl]-L-Histidine	Organic acids	Organic acids	C15H15N3O4	3	-	315699	327784	400460	51308.4	51308.4	51308.4	1.185	0.00786717	0.0395658	6.78215	2.76174	up
MWStz456	Saponarin	Organic acids	Organic acids	C27H30O15	3	20310-89-8	4196.37	4196.37	4196.37	20981.8	28436.4	41703.7	1.16482	0.0496315	0.0976237	0.138157	-2.85562	down
pme0057	L-Homocysteine	Organic acids	Organic acids	C4H9NO2S	3	6027-13-0	2364.16	2364.16	2364.16	25661.3	26747.4	48583.1	1.17455	0.0524625	0.100702	0.0702284	-3.8318	down
PD0568634	4-methyl-3-[3,4,5-trihydroxy-6-(hydroxymethyl)oxan-2-yl]oxy-2H-furan-5-one	Organic acids	Organic acids	C11H16O8	3	-	90443.9	103068	125780	13467.4	13467.4	13467.4	1.18333	0.0121425	0.0476613	7.90286	2.98238	up
Rfn01313	methyl 2-(pyrrolidin-2-yl)acetate	Organic acids	Organic acids	C7H13NO2	2	111704-98-4	515326	536901	767767	43955.9	43955.9	43955.9	1.18292	0.0199979	0.0608221	13.8016	3.78677	up
pmp001105	Kaempferol-3-O-neohesperidoside-7-O-glucoside	Organic acids	Organic acids	C33H40O20	3	-	223723	184315	215715	21238	21238	21238	1.18722	0.00412399	0.0312789	9.78989	3.29129	up
MWStz737	Echinocystic acid 28-O-beta-D-glucoside	Organic acids	Organic acids	C36H58O9	2	99633-30-4	18621.1	22947.4	22821.8	3724.22	3724.22	3724.22	1.18487	0.00636126	0.0356375	5.7632	2.52687	up
MWStz377	Isovitexin-2''-O-rhamnoside (2''-O-alpha-L-Rhamnopyranosyl-isovitexin)	Organic acids	Organic acids	C27H30O14	3	72036-50-1	17860.3	17860.3	17860.3	196171	182378	180209	1.18848	0.000879977	0.0172154	0.0958929	-3.38243	down
pmf0291	4-Hydroxypyridine	Organic acids	Organic acids	C5H5NO	3	626-64-2	2448.5	2448.5	2448.5	64067.6	21326.9	29608.2	1.15442	0.111238	0.169345	0.0638725	-3.96866	down
zjbp111502	Ciwujiatone	Organic acids	Organic acids	C22H26O9	3	-	9001.81	9001.81	9001.81	71740.5	92667.3	57563.8	1.17823	0.02374	0.0654727	0.121662	-3.03905	down
lsdp210007	Elaeocarpucin D	Organic acids	Organic acids	C30H44O5	3	-	13504.1	13504.1	13504.1	1.8178e+06	890069	67520.3	1.03601	0.213138	0.279098	0.0145969	-6.09819	down
Lskp211474	2,3,19-Trihydroxy-24-oxo-olean-12-en-28-oic acid	Organic acids	Organic acids	C30H46O6	1	-	6820.9	6820.9	6820.9	34104.5	53829.9	403348	1.02605	0.320829	0.388621	0.0416516	-4.58548	down
pmb1207	O-Feruloyl 3-hydroxycoumarin	Organic acids	Organic acids	C19H14O6	3	-	68749.3	59387.3	195298	5541.47	5541.47	5541.47	1.14813	0.144796	0.206432	19.4554	4.2821	up
Lmyp004022	Kaempferol-3-O-(2''-galloyl)glucoside	Organic acids	Organic acids	C28H24O15	2	76343-90-3	552197	226252	282804	2908.84	2908.84	2908.84	1.18152	0.0732385	0.125516	121.612	6.92614	up
Wacyp04942	2,7-Dimethyl-2,4-Octadiene-1,8-Diol 8-O-B-D-Glucopyranoside	Organic acids	Organic acids	C16H28O7	1	-	30649.1	46909.5	58722.2	6129.83	6129.83	6129.83	1.1664	0.0403089	0.0873123	7.4108	2.88963	up
Lmhp009190	2-Linoleoylglycerol-1,3-di-O-glucoside	Organic acids	Organic acids	C33H58O14	1	-	2758.73	2758.73	2758.73	16463	13793.6	23078.8	1.17352	0.0321461	0.0763392	0.155172	-2.68806	down
Qmyp101334	JiangxiBaiyingsu I	Organic acids	Organic acids	C18H28O3	3	-	6593.59	7844.36	5565.52	38952.4	34014	33237.2	1.17838	0.00151809	0.0207894	0.18835	-2.40851	down
MWS5238	4-Phenylbutyrate	Organic acids	Organic acids	C10H12O2	3	1821-12-1	2246.48	2246.48	2246.48	461729	175974	11232.4	1.02241	0.245341	0.314491	0.0103854	-6.5893	down
pmf0534	beta-Thujaplicin	Organic acids	Organic acids	C10H12O2	3	499-44-5	1958.99	1958.99	1958.99	407981	107236	9794.94	1.01969	0.285561	0.354792	0.011194	-6.48114	down
Yshs000048	6-Hydroxy-lupane-20(29)-en-3-one-28-oic acid	Organic acids	Organic acids	C30H46O4	3	-	7683.93	7683.93	7683.93	620677	407676	38419.7	1.05342	0.177457	0.241438	0.0216089	-5.53223	down
Lmzp002365	Hesperetin 7-O-glucoside	Organic acids	Organic acids	C22H24O11	3	31712-49-9	2.03284e+07	3.45355e+07	1.45191e+07	7.08298e+06	6.61647e+06	5.18599e+06	1.09172	0.104073	0.161042	3.67388	1.87731	up
Wbsp000037	1-[3-(4-methyl-6-oxocyclohex-1-en-1-yl)propyl]pyrrolidin-2-one	Organic acids	Organic acids	C14H21NO2	3	-	4086.81	4086.81	4086.81	210204	83495.3	69223.7	1.16331	0.120863	0.17915	0.0337825	-4.88758	down
Rdp04642	1-hydroxy-7-(4-hydroxy-3-methoxyphenyl)-1-(4-hydroxyphenyl)heptane-3,5-dione	Organic acids	Organic acids	C20H22O6	2	-	6710.59	6710.59	6710.59	40361.6	43902.7	33552.9	1.18374	0.00858681	0.0409576	0.170873	-2.549	down
Wbmp002794	demethylcoclaurine-glucose	Others	Alcohol compounds	C22H27NO8	3	-	816440	521555	703650	61248.6	61248.6	61248.6	1.18179	0.0187036	0.0586571	11.1113	3.47395	up
PD0715740	methyl piperidine-2-carboxylate	Others	Alcohol compounds	C7H13NO2	2	41994-45-0	2.87273e+06	2.17071e+06	1.0803e+06	63058.6	63058.6	63058.6	1.17233	0.0629937	0.114038	32.3706	5.01661	up
pmp000604	Rubrofusarin-6-O-glucoside	Others	Alcohol compounds	C21H22O10	2	132922-80-6	334986	377301	220616	19176.2	19176.2	19176.2	1.1809	0.0247708	0.0666593	16.2163	4.01937	up
mws0582	S-Methyl GSH	Others	Alcohol compounds	C11H19N3O6S	3	2922-56-7	182650	267827	379074	23669.4	23669.4	23669.4	1.17044	0.0470452	0.0944352	11.6825	3.54627	up
Lskp211336	Caesalpin J	Others	Alcohol compounds	C17H16O6	3	99217-67-1	65231.5	97970.7	182866	1.36848e+06	602821	581299	1.10148	0.102204	0.159249	0.135574	-2.88284	down
Zmhp002730	6-Hydroxykaempferol-6,7-O-diglucoside	Others	Alcohol compounds	C27H30O17	3	-	185077	137529	180700	27505.8	27505.8	27505.8	1.18224	0.0114999	0.0463189	6.0994	2.60867	up
zjtp120204	Tomentodione G	Others	Alcohol compounds	C30H42O3	3	-	234105	238680	287075	16191	16191	16191	1.18731	0.00506944	0.0336535	15.6437	3.96751	up
TKC047717	13,27-Cyclo-2,3-Dihydroxy-11,19(29)-Ursadien-28-Oic Acid	Others	Alcohol compounds	C30H44O4	2	1252662-12-6	3469.78	3469.78	3469.78	70099.4	17348.9	157085	1.08192	0.195489	0.260336	0.0425683	-4.55408	down
Salp003599	Apiosporic acid	Others	Alcohol compounds	C13H20O3	2	-	6346.29	6346.29	6346.29	55727.1	58237.4	59542.5	1.18861	0.000472478	0.0140181	0.10973	-3.18797	down
Wasdn03730	Phenylacetylglycerol 2-glucuronide	Others	Alcohol compounds	C17H22O10	2	-	82831.3	116683	90405.3	29291.3	21208.7	34348	1.14302	0.0132245	0.049638	3.41693	1.7727	up
MWSHC2062	Ferulic β-glucoside	Others	Alcohol compounds	C16H20O9	3	14364-12-6	507229	482096	437163	188895	224294	223563	1.171	0.00118412	0.0189735	2.24026	1.16366	up
Zmhn002422	1-O-Feruloyl-beta-D-glucose	Others	Aldehyde compounds	C16H20O9	3	7196-71-6	507229	482096	437163	188895	224294	223563	1.171	0.00118412	0.0189735	2.24026	1.16366	up
mws0355	Catechin gallate	Others	Aldehyde compounds	C22H18O10	1	130405-40-2	4.42527e+07	4.09828e+07	4.31861e+07	1.60018e+07	1.72645e+07	2.18598e+07	1.1592	0.00108014	0.0187502	2.3296	1.22008	up
Zbqn004682	N-(malonyl)tryptophan	Others	Aldehyde compounds	C14H14N2O5	3	-	967724	860559	823228	273459	288637	614035	1.01808	0.0340128	0.0786823	2.25444	1.17277	up
mws1397	Epicatechin gallate	Others	Aldehyde compounds	C22H18O10	1	1257-08-5	4.42527e+07	4.09828e+07	4.31861e+07	1.60018e+07	1.72645e+07	2.18598e+07	1.1592	0.00108014	0.0187502	2.3296	1.22008	up
pme0434	Procyanidin B2	Others	Aldehyde compounds	C30H26O12	1	29106-49-8	3.42292e+06	2.39603e+06	2.70958e+06	5.9845e+07	5.34105e+07	6.47618e+07	1.18512	0.00315113	0.0278406	0.0479084	-4.38358	down
Lmln001856	5,7-Dihydroxy-4-oxo-2-(3,4,5-trihydroxyphenyl)-4H-chromen-3-yl-alloside	Others	Aldehyde compounds	C21H20O13	1	-	424640	488321	418909	205477	121409	174353	1.1294	0.00116697	0.0189735	2.65716	1.40988	up
Lmhn004960	7-O-Galloyltricetiflavan	Others	Aldehyde compounds	C22H18O10	3	-	2.7333e+07	2.8195e+07	2.81714e+07	1.07353e+07	1.18507e+07	1.64507e+07	1.12765	0.0118737	0.0470556	2.14412	1.10039	up
Wmtn004918	lindleyin	Others	Chromone	C23H26O11	2	59282-56-3	181343	154959	183133	353450	632265	987980	1.07086	0.118158	0.176801	0.263179	-1.92588	down
Zmhn001905	HydroxyAloe-emodin-8-O-glucoside	Others	Chromone	C21H20O11	3	-	5.55102e+06	6.48123e+06	5.68813e+06	123548	98365.5	144173	1.18631	0.00245923	0.0260818	48.4048	5.59708	up
mws0913	Kaempferol-3-O-galactoside	Others	Chromone	C21H20O11	3	23627-87-4	7.86985e+06	8.32111e+06	8.02999e+06	160003	188719	160932	1.18834	0.000261644	0.0101289	47.5242	5.57059	up
pmn001716	Carthamone	Others	Ketone compounds	C21H20O11	3	86579-00-2	5.55102e+06	6.48123e+06	5.68813e+06	123548	98365.5	144173	1.18631	0.00245923	0.0260818	48.4048	5.59708	up
mws0089	Kaempferol-7-O-glucoside	Others	Ketone compounds	C21H20O11	3	16290-07-6	7.90001e+06	7.53258e+06	8.57989e+06	155568	103960	200117	1.18287	0.00141119	0.0202243	52.2414	5.70712	up
mws4183	Quercetin-3-O-arabinoside	Others	Ketone compounds	C20H18O11	1	22255-13-6	2.46477e+06	2.48882e+06	2.75683e+06	1.29653e+06	918750	1.26496e+06	1.14103	0.00102278	0.0185226	2.21548	1.14762	up
WaYn005089	Neosakuranin	Others	Ketone compounds	C22H24O10	3	31187-54-9	7.90001e+06	7.53258e+06	8.57989e+06	155568	103960	200117	1.18287	0.00141119	0.0202243	52.2414	5.70712	up
Lmyn003835	4-(3,4,5-Trihydroxybenzoxy)benzoic acid	Others	Ketone compounds	C14H10O7	2	-	2.8196e+06	2.45062e+06	2.7618e+06	8.2318e+06	6.69345e+06	8.50614e+06	1.17366	0.00959249	0.0424673	0.342789	-1.54461	down
pmn001646	Cinnamtannin A1	Others	Ketone compounds	C45H38O18	1	37064-30-5	127755	80359.1	131088	3.23291e+06	3.61027e+06	3.90983e+06	1.18326	0.00299774	0.0275731	0.0315449	-4.98645	down
PDN173984	2-(3-methyl-5-oxo-2,5-dihydrofuran-2-ylidene)acetaldehyde	Others	Ketone compounds	C7H6O3	3	-	42467.8	70722.8	56255.2	1.69159e+06	1.21745e+06	1.56046e+06	1.18223	0.00940532	0.0420184	0.0379116	-4.72122	down
Smnn002694	Osmanthuside H[2-(4-Hydroxyphenyl)ethyl-β-D-apiosyl-(1→6)-β-D-glucoside]	Others	Ketone compounds	C19H28O11	3	149155-70-4	117717	161881	188163	985848	491090	564007	1.12238	0.0741966	0.126834	0.229188	-2.1254	down
Sazp003601	Tuberonic acid glucoside	Others	Ketone compounds	C18H28O9	1	120399-24-8	63290.1	82375.8	55470	170489	187712	154844	1.14656	0.00125602	0.019325	0.392044	-1.35091	down
Ymjm000113	Kanokoside B	Others	Ketone compounds	C21H34O12	3	-	772839	753887	941744	2.14887e+06	3.32844e+06	2.52764e+06	1.15307	0.0306536	0.0744444	0.308368	-1.69727	down
MWStz537	3-O-Feruloylquinic acid	Others	Ketone compounds	C17H20O9	1	40242-06-6	118986	104339	104084	1.6979e+06	2.05635e+06	727167	1.15118	0.0732726	0.125516	0.0730592	-3.77479	down
Wacyn03531	2-[4-(3-Hydroxypropyl)-2-methoxyphenoxy]-1,3-propanediol 1-glucoside	Others	Ketone compounds	C19H30O10	1	-	636462	709014	847667	2.22276e+06	2.7609e+06	2.54051e+06	1.17238	0.00323701	0.0282146	0.29148	-1.77853	down
PDN021295	3-(4-hydroxy-3-methoxyphenyl)prop-2-enoyl 1,3,4,5-tetrahydroxycyclohexane-1-carboxylate	Others	Ketone compounds	C17H20O9	3	-	162569	129785	146555	2.31615e+06	2.88374e+06	1.09413e+06	1.15735	0.0659776	0.117172	0.0697344	-3.84198	down
Lcgn000239	dihydrodehydrodiconiferyl alcohol-9-O-β-D-glucopyranoside	Others	Ketone compounds	C26H34O11	3	-	150514	127716	230864	836241	913435	1.05201e+06	1.16211	0.00187181	0.0235408	0.18171	-2.46029	down
MWSHC2047	(+)-Syringaresinol O-beta-D-glucoside	Others	Ketone compounds	C28H36O13	1	7374-79-0	125402	65292	128637	1.42718e+06	756027	1.19393e+06	1.15465	0.0340713	0.0786823	0.0945568	-3.40267	down
mws1361	Astilbin	Others	Ketone compounds	C21H22O11	3	29838-67-3	603386	594354	730297	199680	83186.1	122087	1.13042	0.00104448	0.0185226	4.76113	2.2513	up
mws0744	Dihydromyricetin	Others	Ketone compounds	C15H12O8	3	27200-12-0	143740	255399	284980	48676.6	39610.5	31601.3	1.14197	0.0468619	0.0943366	5.7063	2.51256	up
mws1521	Salicin	Others	Lactones	C13H18O7	3	138-52-3	33050.7	53410.5	51950.4	137412	116460	189338	1.11917	0.0336083	0.0783603	0.312294	-1.67902	down
Rfn048602	Melilotoside	Others	Others	C15H18O8	1	618-67-7	2.55139e+06	2.65633e+06	2.52385e+06	556267	585013	647664	1.18623	8.40486e-06	0.00222844	4.32186	2.11165	up
Lazn004429	(2S,3R,4S,6S)-2-[4-[(1R,2R)-1,3-Dihydroxy-2-[4-[(E)-3-hydroxyprop-1-enyl]-2,6-dimethoxyphenoxy]propyl]-2,6-dimethoxyphenoxy]-6-(hydroxymethyl)oxane-3,4-diol	Others	Others	C28H38O13	3	-	51810.7	27175.8	47262.3	310400	317375	502383	1.15823	0.0319646	0.0761283	0.111709	-3.16218	down
Rln00929	Salicylic Acid	Others	Others	C7H6O3	2	-	1.20387e+06	1.36576e+06	837591	1.39784e+07	1.59858e+07	2.06063e+07	1.17762	0.0147675	0.0531413	0.0673757	-3.89163	down
Lhyp112511	Rumphioside B	Others	Others	C28H38O13	3	-	51798.2	38277.3	38768.3	236527	236131	449657	1.15487	0.0647419	0.115882	0.139696	-2.83963	down
Walbn04139	Methylprotocatechuate 3-(6''-acetylglucoside)	Others	Others	C16H20O10	1	-	145350	117699	221184	409171	535425	589359	1.11711	0.00905158	0.0417483	0.315676	-1.66348	down
Walbn04343	Methylprotocatechuate 4-(6''-acetylglucoside)	Others	Others	C16H20O10	1	-	158434	159386	175379	338228	444026	574352	1.134	0.0511015	0.0993416	0.363554	-1.45976	down
Zbjn003700	Epicatechin-3-(3''-O-methyl)gallate	Others	Others	C23H20O10	1	83104-86-3	23148.8	14958.4	19405.4	275351	296363	272356	1.18314	0.000307275	0.0106681	0.0681372	-3.87541	down
MWSmce583	Piperonylic acid	Others	Others	C8H6O4	3	94-53-1	22842.2	24076.7	15458.1	174735	108250	114354	1.15998	0.032524	0.0769402	0.156987	-2.67129	down
mws1179	Naringenin 7-O-beta-D-glucoside	Others	Others	C21H22O10	3	529-55-5	593302	671117	709635	65459.6	59593.5	78335.1	1.18422	0.00273384	0.0271798	9.70584	3.27885	up
pmn001423	Roseoside	Others	Others	C19H30O8	3	54835-70-0	306980	246989	259065	48133.7	54738.5	58703.9	1.18199	0.00590494	0.0349057	5.0319	2.3311	up
Lmzn001582	5'-Glucosyloxyjasmanic acid	Others	Others	C18H28O9	1	-	1.18842e+06	974994	1.37066e+06	252661	308559	351714	1.16458	0.0126598	0.0486081	3.87111	1.95275	up
Lmmn003663	5-Glucosyloxy-2-Hydroxybenzoic acid methyl ester	Others	Others	C14H18O9	1	-	980857	1.1504e+06	1.00733e+06	370797	638901	280601	1.05541	0.0153952	0.0539149	2.43245	1.28241	up
Zbqn004590	N-(acetyl)phenylalanine	Others	Others	C11H13NO3	2	-	107200	103734	144532	369352	277256	453000	1.13463	0.0327176	0.077176	0.323266	-1.6292	down
Zbqn004234	N-(malonyl)phenylalanine	Others	Others	C12H13NO5	3	-	42462.1	41513.3	34382.7	91611	57147	107722	1.04581	0.0868879	0.141279	0.461472	-1.11568	down
Lcsn002223	12-Hydroxyjasmonic Acid Glucoside	Others	Others	C18H28O9	1	124649-25-8	417397	641968	491139	108727	186583	176573	1.12055	0.0216245	0.0628588	3.28578	1.71624	up
Wmyn000212	4-hydroxy-3-methoxyphenyl 1-O-β-D-(6'-O-galloyol)-glucopyranoside	Others	Others	C20H22O12	1	-	328452	337211	321269	1.79921e+06	2.29358e+06	3.12058e+06	1.17348	0.0327876	0.0771934	0.13682	-2.86965	down
Wchn003545	3-Hydroxy-5-Methoxyphenyl-6-O-Galloyl-Beta-D-Galactopyranoside	Others	Others	C20H22O12	1	-	354451	355269	417488	2.08143e+06	3.10111e+06	3.53953e+06	1.17284	0.0276571	0.0705293	0.129236	-2.95192	down
Safn001079	(2S,3R)-2,3-dihydroxy-5-oxohexanedioic acid	Others	Others	C6H8O7	1	-	1.33907e+08	1.26511e+08	1.33013e+08	6.45576e+06	4.37369e+06	5.54793e+06	1.18559	0.000153874	0.00925119	24.0228	4.58633	up
Zmyn000453	Isocitrate	Others	Others	C6H8O7	1	320-77-4	1.14762e+08	1.13905e+08	1.57188e+08	1.11603e+07	9.55038e+06	7.6404e+06	1.18059	0.0137212	0.0506328	13.6099	3.76658	up
MWSmce363	2,5-Dihydroxyacetophenone	Others	Others	C8H8O3	3	490-78-8	19905.3	17102.8	24115.7	291724	288291	216053	1.18178	0.00961432	0.0424673	0.0767823	-3.70308	down
mws0458	4-Hydroxy-3-methoxy-benzaldehyde	Others	Others	C8H8O3	3	121-33-5	154394	143162	197937	2.61475e+06	2.02482e+06	1.87544e+06	1.18197	0.0120684	0.047446	0.0760542	-3.71683	down
Zmgn004894	Methyl 4-hydroxybenzoate	Others	Others	C8H8O3	3	99-76-3	51422.6	57862.2	42222.5	628025	557255	470632	1.18218	0.0076647	0.0388755	0.0914948	-3.45017	down
Hmln002100	Nortrachelogenin-4-O-glucoside	Others	Others	C26H32O12	3	33464-78-7	69525.1	62417.7	79869.2	374217	227749	378598	1.15644	0.0342747	0.0790339	0.21601	-2.21083	down
Waqkn01592	Gallocatechin-(4α→8)-epigallocatechin	Others	Others	C30H26O14	1	68964-95-4	1.63005e+07	1.80915e+07	1.59313e+07	1.60244e+06	1.11899e+06	2.6967e+06	1.15913	0.000113098	0.00774404	9.28795	3.21536	up
mws2367	Salidroside	Others	Others	C14H20O7	2	10338-51-9	40301.2	22391	55364.6	122071	166938	130120	1.09379	0.00568697	0.0345001	0.281672	-1.82791	down
Saln001588	8-O-Acetylmussaenoside	Others	Others	C19H28O11	2	-	90524.6	52651.6	165561	323820	248426	361937	1.02925	0.0114076	0.0462263	0.330488	-1.59733	down
pmn001419	p-Coumaroyl-D-glucose	Others	Others	C15H18O8	1	7139-64-2	5.44081e+06	2.09072e+06	7.25451e+06	603775	1.52908e+06	713682	1.02583	0.114296	0.172394	5.1944	2.37696	up
Rfn049443	3-(2-Glucosyloxy-4-methoxyphenyl)propanoic acid	Others	Others	C16H22O9	1	477873-63-5	536369	417338	648644	75551	58421.1	122744	1.14669	0.0155934	0.0539783	6.24171	2.64194	up
WaYn003112	Erythro-Guaiacylglycerol-β-threo-syringylglycerol Ether	Others	Others	C21H28O10	3	1313434-74-0	36005.9	29530.3	43230.1	143524	226587	163800	1.16071	0.0272706	0.0700229	0.203716	-2.29537	down
Lmyn003971	Dihydrodehydrodiconiferyl alcohol-4-O-glucoside	Others	Others	C26H34O11	1	-	575488	536803	771593	7.921e+06	5.35026e+06	7.58378e+06	1.17799	0.015286	0.0539149	0.0903323	-3.46861	down
Lmmn002274	Isolariciresinol-9'-O-glucoside	Others	Others	C26H34O11	1	63358-12-3	556954	481082	733248	7.77606e+06	4.84079e+06	7.47574e+06	1.17408	0.021946	0.0628751	0.0881561	-3.5038	down
mws0906	Coniferin	Others	Others	C16H22O8	3	531-29-3	1.8019e+06	1.50611e+06	1.70693e+06	267790	239083	465612	1.15202	0.000347961	0.0115923	5.15683	2.36648	up
Lakn002786	Protocatechuic acid xylosyl xyloside	Others	Others	C17H22O12	1	-	19530.8	15943.2	16991	2.56426e+06	1.1155e+06	2.52499e+06	1.18062	0.0499765	0.0977392	0.00845563	-6.88587	down
PDN279823	(5E)-3-hydroxyoct-5-en-1-yl acetate	Others	Others	C10H18O3	3	-	1.0519e+06	1.07756e+06	1.149e+06	56644.8	48814.8	98717.2	1.17469	6.37599e-05	0.00532731	16.057	4.00513	up
pme0243	Glutarate	Others	Others	C5H8O4	3	110-94-1	737660	797086	628274	256028	235640	200157	1.1711	0.00569524	0.0345001	3.12654	1.64457	up
Lmmn000806	Dimethylmalonic acid	Others	Others	C5H8O4	3	595-46-0	737660	797086	628274	256028	235640	200157	1.1711	0.00569524	0.0345001	3.12654	1.64457	up
Lmmn002164	Monomethyl succinate	Others	Others	C5H8O4	3	3878-55-5	737660	797086	628274	256028	235640	200157	1.1711	0.00569524	0.0345001	3.12654	1.64457	up
PDN152989	Naringenin 7-O-beta-D-glucoside 6''-acetate:5,7,4'-Trihydroxyflavanone 7-(6-acetylglucoside)	Others	Others	C23H24O11	3	252324-55-3	286876	203560	329772	730730	547275	774597	1.1095	0.0132138	0.049638	0.399594	-1.32339	down
Safn007426	Naringenin 7-O-β-D-glucoside 6''-acetate	Others	Others	C23H24O11	2	-	286876	203560	329772	730730	547275	774597	1.1095	0.0132138	0.049638	0.399594	-1.32339	down
MWS1882	Iminodiacetate	Others	Others	C4H7NO4	3	142-73-4	626177	1.12157e+06	1.02771e+06	2.1669e+06	1.63068e+06	2.75054e+06	1.04581	0.0423935	0.0898071	0.423855	-1.23836	down
mws0219	L-Aspartate	Others	Others	C4H7NO4	3	56-84-8	626177	1.12157e+06	1.02771e+06	2.1669e+06	1.63068e+06	2.75054e+06	1.04581	0.0423935	0.0898071	0.423855	-1.23836	down
mws0866	D-Glucose 6-phosphate	Others	Others	C6H13O9P	1	56-73-5	5.77987e+06	5.9213e+06	6.10312e+06	922733	957686	898774	1.18838	0.000232264	0.0101289	6.40628	2.67949	up
MWS2442	D-Fructose 6-phosphate	Others	Others	C6H13O9P	1	643-13-0	5.77987e+06	5.9213e+06	6.10312e+06	922733	957686	898774	1.18838	0.000232264	0.0101289	6.40628	2.67949	up
Zmzn000078	Glycerone phosphate	Others	Others	C3H7O6P	3	57-04-5	321219	446687	558283	61978.7	73131.3	101560	1.15194	0.0306862	0.0744503	5.60353	2.48634	up
pme2602	O-Phospho-L-serine	Others	Others	C3H8NO6P	3	407-41-0	60302.8	77076.8	115904	29190.4	24244.3	28944.5	1.11462	0.0729983	0.12522	3.07461	1.6204	up
Safn000221	UDP-D-galactose	Others	Others	C15H24N2O17P2	1	-	1.42512e+06	2.00342e+06	1.76493e+06	261748	168607	210497	1.17455	0.010504	0.044155	8.10401	3.01864	up
Lmqn000432	sn-Glycero-3-phospho-1-inositol	Others	Others	C9H19O11P	2	129830-95-1	1.29673e+06	1.09353e+06	901303	316952	163570	183457	1.14467	0.00825489	0.039977	4.95732	2.30956	up
Lcfn121145	3-Dehydro-L-gulonate 6-phosphate	Others	Others	C6H11O10P	3	-	4.70062e+06	4.32557e+06	3.61363e+06	882100	833819	798728	1.1829	0.00851075	0.0408948	5.02648	2.32955	up
pmb2792	13-Hydroxy-6,9,11-octadecatrienoic acid	Others	Others	C18H30O3	3	74784-20-6	15022.3	17178.3	18704.2	48194.3	64856	60337.8	1.17023	0.011676	0.0468751	0.293589	-1.76813	down
Lmyn006221	Gingerglycolipid C	Others	Others	C33H60O14	3	-	67866	47476.1	48811.3	238607	150218	151399	1.13045	0.0445767	0.0919537	0.303862	-1.71851	down
PDN235766	(2s,3r,4s,5s,6r)-6-({[(2r,3r,4r)-3,4-dihydroxy-4-(hydroxymethyl)oxolan-2-yl]oxy}methyl)-3,4,5-trihydroxyoxan-2-yl 4-hydroxybenzoate	Others	Others	C18H24O12	3	-	185098	144533	117285	38784.4	53317.6	76340.4	1.07492	0.0239472	0.0655605	2.65323	1.40775	up
Lmbn005487	12,13-DHOME	Others	Others	C18H34O4	2	263399-35-5	52575	40184.9	48191.9	146905	115048	173136	1.15231	0.0238852	0.0655605	0.323961	-1.62611	down
PDN152327	7,8,4'-Trihydroxy-3',5'-dimethoxyflavanone 4'-O-glucoside	Others	Others	C23H26O12	3	115236-25-4	9561.2	8014.02	14994.4	466014	193959	667217	1.16001	0.0878332	0.142628	0.0245403	-5.34871	down
mws0470	Methylmalonate	Others	Others	C4H6O4	1	516-05-2	6.62095e+07	5.25183e+07	5.68047e+07	9.82282e+06	7.18526e+06	7.3679e+06	1.18008	0.00481792	0.0329894	7.20104	2.84821	up
mws0192	Succinate	Others	Others	C4H6O4	1	110-15-6	6.62095e+07	5.25183e+07	5.68047e+07	9.82282e+06	7.18526e+06	7.3679e+06	1.18008	0.00481792	0.0329894	7.20104	2.84821	up
Zmyn004732	2(R)-HOT	Others	Others	C18H30O3	1	-	29723.8	23944.2	25285.4	145837	183518	107219	1.1651	0.0318037	0.0758916	0.180848	-2.46715	down
Zmyn004676	17-Hydroxylinolenic acid	Others	Others	C18H30O3	2	-	29058.6	26884	22672.3	68824.4	69879.3	57759.2	1.16304	0.00323925	0.0282146	0.400151	-1.32138	down
Safn010965	Porrigenic acid	Others	Others	C18H30O4	3	-	22705.7	18740.6	16741	84427.6	90388.9	82884.9	1.17922	3.54565e-05	0.00437001	0.225793	-2.14693	down
pmb2826	(S)-2-Methylmalate	Others	Others	C5H8O5	1	-	977962	916505	992711	276349	221345	270920	1.18098	3.21007e-05	0.00416464	3.75634	1.90933	up
Lmln007483	6,9,10-Trihydroxyoctadec-7-enoic acid; Sanleng acid	Others	Others	C18H34O5	1	-	316255	352432	271048	965482	1.51193e+06	882190	1.13994	0.0531959	0.101807	0.279716	-1.83796	down
Wagn012030	2-Palmitoyl-Sn-Glycerol 3-O-Diglucoside	Others	Others	C31H58O14	1	-	82878.6	91958	85672.2	299088	505200	331245	1.15911	0.0447328	0.0919537	0.229415	-2.12397	down
pme2827	Hexadecanal	Others	Others	C16H32O	3	629-80-1	4.43106e+06	3.59832e+06	3.64818e+06	2.44216e+07	1.71415e+07	1.74441e+07	1.17264	0.020848	0.0617672	0.197901	-2.33715	down
mws0889	D-Threonate	Others	Others	C4H8O5	3	3909-12-4	1.94637e+06	2.13482e+06	1.76923e+06	247922	295208	303972	1.18446	0.00326081	0.0282866	6.90639	2.78793	up
Lmqn008288	3-Hydroxyoctadecanoic Acid	Others	Others	C18H36O3	2	45261-96-9	112093	73166.7	89314.2	196772	168728	189791	1.11554	0.00349926	0.0294392	0.494469	-1.01605	down
Lazn006735	Erythro-Guaiacylglycerol-β-O-4'-dehydrodisinapyl Ether	Others	Others	C31H36O11	2	613684-55-2	13697.5	16432.9	10987.4	151878	326928	179690	1.16723	0.0630095	0.114038	0.0624421	-4.00134	down
Safn011825	(10E,12Z,15Z)-9-oxooctadeca-10,12,15-trienoic acid	Others	Others	C18H28O3	1	125559-74-2	11938.9	6706.41	9593.72	34500.5	33215.7	24484.4	1.12689	0.00994016	0.0429279	0.306278	-1.70709	down
Wbmn010483	Cannabifolin D	Others	Others	C30H46O5	3	-	273474	221812	243998	2.72281e+06	3.41663e+06	1.81448e+07	1.10963	0.258992	0.328446	0.030443	-5.03775	down
Wasn001246	4-O-Galloylquinic Acid	Others	Others	C14H16O10	1	110170-37-1	2.26986e+06	1.73865e+06	2.11458e+06	623059	837912	1.04771e+06	1.11304	0.00459481	0.0323606	2.44076	1.28733	up
Rfmb091	9(S)-HODE	Others	Others	C18H32O3	1	15514-85-9	132532	140307	130775	394656	412542	368042	1.18535	0.00165718	0.0218446	0.343432	-1.5419	down
PDN001744	1α,2α,3α,20β-tetrahydroxyurs -13(18)-en-28-oic acid	Others	Others	C30H48O6	3	-	2.26397e+06	2.05929e+06	2.31337e+06	737433	815064	830063	1.18286	0.00109811	0.018929	2.78551	1.47794	up
HJN106	2-Carboxy-3-hydroxy-A(1)-norlupan-20(29)-en-28-oic acid (Ceanothic acid)	Others	Others	C30H46O5	1	21302-79-4	12879.5	11398.8	14021.5	152827	124736	848470	1.10133	0.265256	0.334112	0.034013	-4.87777	down
Lmbn003970	9,12,13-TriHOME	Others	Others	C18H34O5	2	97134-11-7	186446	203314	172656	481066	1.34408e+06	651650	1.08539	0.136616	0.196247	0.227074	-2.13877	down
Walbn07570	1-(((2-(dimethylamino)ethoxy)(hydroxy)phosphoryl)oxy)-3-hydroxypropan-2-yl (9Z,12Z,15E)-octadeca-9,12,15-trienoate	Others	Others	C25H46NO7P	1	-	147101	125170	173872	50904.8	34508.1	34664.6	1.15504	0.00892808	0.0414458	3.71545	1.89354	up
Sasn010334	3,3,14,14-tetramethylhexadecanedioic acid	Others	Others	C20H38O4	2	87272-20-6	6452.18	6825.68	5298.73	50832.2	39314.6	76428.1	1.16762	0.0458169	0.0932659	0.111521	-3.16461	down
Zmgn001039	S-Ribosyl-L-homocysteine	Others	Others	C9H17NO6S	3	-	2.17903e+06	1.94434e+06	1.79597e+06	523363	491275	429676	1.18147	0.00372379	0.0302942	4.09838	2.03505	up
MWStz370	Sappanchalcone	Others	Others	C16H14O5	3	94344-54-4	27327.2	13206.8	16848.5	188672	118526	37775.8	1.0015	0.157732	0.219922	0.166338	-2.58781	down
Waqkn02083	Epigallocatechin-(4β→8)-catechin	Others	Others	C30H26O13	1	-	1.73181e+06	1.76436e+06	1.72464e+06	7.09384e+06	4.43132e+06	6.41744e+06	1.15759	0.0336895	0.0783603	0.290973	-1.78104	down
Waln010449	1-(2,3-dihydroxypropoxy)-3-(((2-(dimethylamino)ethoxy)(hydroxy)phosphoryl)oxy)propan-2-yl (E)-hexadec-9-enoate	Others	Others	C26H52NO9P	2	-	148648	103625	161374	44453.8	33415.2	16084.2	1.09312	0.01354	0.0502651	4.40269	2.13838	up
mws4075	Glycyrrhetinate	Others	Others	C30H46O4	1	471-53-4	11879.2	15566.7	18938.7	62936.3	48929.2	112934	1.11691	0.0905984	0.145544	0.206337	-2.27692	down
pme3443	Sinapoyl aldehyde	Others	Others	C11H12O4	3	4206-58-0	13712.3	12662.4	14590.5	751608	620930	362015	1.18012	0.0387451	0.085046	0.0236171	-5.40402	down
Waln010192	2-(2,3-dihydroxypropoxy)-3-(((2-(dimethylamino)ethoxy)(hydroxy)phosphoryl)oxy)propyl (8E,11Z,14Z)-octadeca-8,11,14-trienoate	Others	Others	C28H52NO9P	1	-	2.05146e+06	1.51273e+06	2.0917e+06	732074	534092	477872	1.14495	0.0107233	0.0445	3.24299	1.69732	up
PDN237734	(2e)-13-[(3e,4s,5r)-4-hydroxy-5-methyloxolan-3-ylidene]tridec-2-enal	Others	Others	C18H30O3	3	-	94816.4	93490.1	108872	394711	447444	388286	1.18369	0.00217473	0.0247167	0.241522	-2.04978	down
Sasn000277	myo-Inositol 4-phosphate	Others	Others	C6H13O9P	1	142760-33-6	2.65197e+06	2.91833e+06	2.18521e+06	504918	397373	504140	1.17782	0.0086592	0.040997	5.51433	2.46318	up
WaYn010475	2-(2,3-dihydroxypropoxy)-3-(((2-(dimethylamino)ethoxy)(hydroxy)phosphoryl)oxy)propan-2-yl (E)-hexadec-9-enoate	Others	Others	C26H52NO9P	3	-	136348	95979.5	151724	42820.9	26669.1	21533.5	1.12697	0.0174667	0.0568013	4.21925	2.07699	up
Lmbn005369	13(S)-HODE	Others	Others	C18H32O3	1	10219-69-9	73122.4	74137.5	75423.9	233871	236432	206046	1.18476	0.00397467	0.0308541	0.329244	-1.60277	down
Wafn011571	alpha-Hydroxylinoleic acid	Others	Others	C18H32O3	1	57818-44-7	67949.3	64428.7	64390.6	208757	216718	182619	1.18283	0.00512211	0.0336873	0.323583	-1.62779	down
PDN020883	methyl 2,3,4,5-tetrahydroxypentanoate	Others	Others	C6H12O6	3	-	6.62019e+06	6.19937e+06	4.44565e+06	865499	1.78722e+06	758690	1.12367	0.0091386	0.0417483	5.06101	2.33943	up
pmf0138	D-Mannose	Others	Others	C6H12O6	1	3458-28-4	6.62019e+06	6.19937e+06	4.44565e+06	865499	1.78722e+06	758690	1.12367	0.0091386	0.0417483	5.06101	2.33943	up
Wbmn007818	Cannabifolin B	Others	Others	C30H46O6	3	-	863741	741492	733681	319456	319684	253765	1.16794	0.00200546	0.0238814	2.61944	1.38926	up
mws1090	D-Glucose 1-phosphate	Others	Others	C6H13O9P	1	59-56-3	3.58326e+06	3.82083e+06	3.99906e+06	674548	614177	660814	1.18719	0.0011752	0.0189735	5.84915	2.54823	up
Zbkn000353	myo-Inositol 5-phosphate	Others	Others	C6H13O9P	1	-	3.58326e+06	3.82083e+06	3.99906e+06	674548	614177	660814	1.18719	0.0011752	0.0189735	5.84915	2.54823	up
Zasn010461	Methyl 14-methylpentadecanoate	Others	Others	C17H34O2	3	5129-60-2	107589	100113	86474.1	250175	314491	271118	1.16971	0.0063322	0.0355855	0.351977	-1.50645	down
Wasyqn2170	Vanillic acid glucoside	Others	Others	C14H18O9	1	32142-31-7	70975.4	68694.8	52774	1.19524e+06	1.86049e+06	1.93042e+06	1.18128	0.020774	0.0617035	0.0385957	-4.69542	down
Wasn000528	L-Ascorbic acid-2-glucoside	Others	Others	C12H18O11	1	129499-78-1	319835	314931	333796	1.99035e+06	1.31982e+06	1.48188e+06	1.17482	0.0241358	0.0656021	0.202119	-2.30673	down
Lmmn006306	Machilusolide D	Others	Others	C18H30O3	3	-	53986.2	42067.5	39530.3	275055	370615	204891	1.16122	0.0372941	0.0832293	0.159405	-2.64923	down
Hmcn002743	Lirioresinol A	Others	Others	C22H26O8	1	-	25640.2	24277.4	27379.8	176713	249010	151029	1.17484	0.0295683	0.0727824	0.134022	-2.89946	down
mws5038	Palatinose	Others	Others	C12H22O11	1	13718-94-0	6.54051e+06	6.56153e+06	5.39666e+06	3.0793e+06	2.09748e+06	3.12027e+06	1.11911	0.00281074	0.0271798	2.22955	1.15675	up
Lmxn000398	beta-Lactose	Others	Others	C12H22O11	1	63-42-3	4.83108e+06	4.04672e+06	5.42435e+06	2.2615e+06	2.094e+06	2.56366e+06	1.14203	0.0168917	0.0562675	2.06704	1.04756	up
Lmsn000381	beta-Maltose	Others	Others	C12H22O11	1	69-79-4	4.83108e+06	4.04672e+06	5.42435e+06	2.2615e+06	2.094e+06	2.56366e+06	1.14203	0.0168917	0.0562675	2.06704	1.04756	up
PDN178141	2-(hydroxymethyl)-6-{[2,3,5-trihydroxy-2-(hydroxymethyl)oxan-4-yl]oxy}oxane-3,4,5-triol	Others	Others	C12H22O11	3	-	6.54051e+06	6.56153e+06	5.39666e+06	3.0793e+06	2.09748e+06	3.12027e+06	1.11911	0.00281074	0.0271798	2.22955	1.15675	up
mws0264	alpha,alpha-Trehalose	Others	Others	C12H22O11	1	99-20-7	5.23431e+06	4.58239e+06	4.91832e+06	2.42915e+06	2.2255e+06	2.67987e+06	1.16794	0.000754936	0.0157482	2.009	1.00648	up
pme0519	Sucrose	Others	Others	C12H22O11	1	57-50-1	5.23431e+06	4.58239e+06	4.91832e+06	2.42915e+06	2.2255e+06	2.67987e+06	1.16794	0.000754936	0.0157482	2.009	1.00648	up
Lmgn010741	2α,3α,23-Trihydroxyurs-12,20(30)-dien-28-oic acid	Others	Others	C30H46O5	2	143839-01-4	14274	12192.1	16566.2	93113.8	63859.1	359928	1.07152	0.235535	0.303182	0.0832508	-3.58639	down
Wcsn010375	Methyl (4E,8E,11E)-5,9,13-trimethyltetradeca-4,8,11-trienoate	Others	Others	C18H30O2	1	-	7616.41	6307.61	9045.41	22067	16306.3	26980.3	1.12415	0.0375263	0.0834583	0.351464	-1.50855	down
Wmyn000216	Methyl 6-O-galloyl-glucoside	Others	Others	C14H18O10	1	-	905446	821212	999004	1.76888e+06	3.6186e+06	4.92013e+06	1.06625	0.109282	0.167109	0.264432	-1.91903	down
PDN106554	4-methoxy-3-{[3,4,5-trihydroxy-6-(hydroxymethyl)oxan-2-yl]oxy}benzoic acid	Others	Others	C14H18O9	3	-	68226.9	49965.6	50651.7	1.23036e+06	1.88561e+06	1.85162e+06	1.18238	0.0172076	0.0565517	0.0339892	-4.87878	down
PDN112333	3,4,5-trihydroxy-6-(hydroxymethyl)oxan-2-yl 3-hydroxy-4-methoxybenzoate	Others	Others	C14H18O9	3	-	68226.9	49965.6	50651.7	1.23036e+06	1.88561e+06	1.85162e+06	1.18238	0.0172076	0.0565517	0.0339892	-4.87878	down
Waln009920	1-(2,3-dihydroxypropoxy)-3-(((2-(dimethylamino)ethoxy)(hydroxy)phosphoryl)oxy)propan-2-yl (8E,11Z,14Z)-octadeca-8,11,14-trienoate	Others	Others	C28H52NO9P	1	-	1.99397e+06	1.51311e+06	2.08319e+06	728155	526120	489739	1.14776	0.00964775	0.0424673	3.20541	1.68051	up
Wayn002532	Gallic acid-1-O-xyloside	Others	Others	C12H14O9	1	-	735884	357287	1.53591e+06	6.77865e+06	3.93578e+06	7.72702e+06	1.08465	0.0345006	0.0793321	0.142564	-2.81032	down
Hmyn007081	LysoPG 16:1	Others	Others	C22H43O9P	3	-	17074.5	10891.6	18479.7	382685	196242	261863	1.171	0.0397722	0.08653	0.0552407	-4.17812	down
Walbn07770	3-(((2-(dimethylamino)ethoxy)(hydroxy)phosphoryl)oxy)-2-hydroxypropyl (9Z,12Z,15E)-octadeca-9,12,15-trienoate	Others	Others	C25H46NO7P	1	-	168067	136355	159845	50866.8	38035.1	35077.4	1.16706	0.00184516	0.023445	3.74471	1.90486	up
PDN124170	2-[3-hydroxy-5-(hydroxymethyl)phenoxy]-6-(hydroxymethyl)oxane-3,4,5-triol	Others	Others	C13H18O8	3	-	187914	171919	207557	548030	494159	502540	1.17971	0.000259224	0.0101289	0.367306	-1.44494	down
Hmsn002598	Salirepin	Others	Others	C13H18O8	2	26652-12-0	187914	171919	207557	548030	494159	502540	1.17971	0.000259224	0.0101289	0.367306	-1.44494	down
mws0884	3',5'-Cyclic AMP	Others	Others	C10H12N5O6P	3	60-92-4	495678	135079	409265	100864	49392.2	58732.3	1.01663	0.12275	0.181401	4.97645	2.31512	up
mws0178	Chlorogenate	Others	Others	C16H18O9	1	327-97-9	322859	354062	1.82721e+06	8.39721e+06	1.18283e+07	1.26032e+07	1.10561	0.00868919	0.0410323	0.0762785	-3.71258	down
pme1816	Neochlorogenic acid	Others	Others	C16H18O9	1	906-33-2	340549	305307	1.83829e+06	7.86345e+06	1.20592e+07	1.10686e+07	1.09896	0.00926606	0.0419239	0.0801561	-3.64104	down
Lmhn002437	Terreic acid	Others	Others	C7H6O4	1	121-40-4	522888	361930	455790	1.1175e+06	881407	928342	1.12916	0.00580318	0.0345527	0.457975	-1.12666	down
mws0183	3,4-Dihydroxybenzoate	Others	Others	C7H6O4	1	99-50-3	1.42058e+06	936388	1.21973e+06	2.881e+06	2.61676e+06	2.35847e+06	1.12568	0.00233008	0.0256735	0.455269	-1.13521	down
mws0639	2,3-Dihydroxybenzoate	Others	Others	C7H6O4	1	303-38-8	1.53474e+06	993046	1.27322e+06	2.85794e+06	2.66719e+06	2.48728e+06	1.12198	0.00283555	0.0271798	0.47439	-1.07586	down
mws0180	2,5-Dihydroxybenzoate	Others	Others	C7H6O4	1	490-79-9	1.53474e+06	993046	1.27322e+06	2.85794e+06	2.66719e+06	2.48728e+06	1.12198	0.00283555	0.0271798	0.47439	-1.07586	down
Zbfn008434	1-O-Linoleoyl-3-O-galactopyranosyl-L-glycerol	Others	Others	C27H48O9	1	-	113377	118456	129539	463122	298242	340568	1.15445	0.0367754	0.0825562	0.327944	-1.60848	down
Rfmb26201	Syringaresinol-4'-O-(6''-acetyl)glucoside	Others	Others	C30H38O14	1	-	236072	140567	231107	1.07062e+06	773382	1.31155e+06	1.14601	0.0280679	0.0706716	0.192596	-2.37635	down
PDN112145	7-(6-hydroxy-4-pentylcyclohex-2-en-1-yl)heptanoic acid	Others	Others	C18H32O3	3	-	499757	545223	450427	2.38861e+06	3.12778e+06	2.33614e+06	1.17819	0.0134572	0.0501224	0.190437	-2.39262	down
pmb2804	(9Z,11E)-(13S)-13-Hydroperoxyoctadeca-9,11-dienoic acid	Others	Others	C18H32O4	3	33964-75-9	89211.6	86917.2	65441.2	565854	549145	450522	1.17831	0.00498546	0.0333945	0.154306	-2.69613	down
Zmhn003297	3-O-Digalloyl quinic acid	Others	Others	C21H20O14	1	-	119323	130339	110970	16619.4	29685.4	29827	1.15309	0.000258301	0.0101289	4.73695	2.24396	up
PDN131799	2-(4-benzoyl-3-hydroxy-5-methoxyphenoxy)-6-(hydroxymethyl)oxane-3,4,5-triol	Others	Others	C20H22O9	3	-	60409.8	59569.8	103429	692411	551525	737056	1.17011	0.00618155	0.0353875	0.112776	-3.14846	down
Waptn04416	2-trans-abscisic acid D-glucosyl ester	Others	Others	C21H30O9	1	-	2.68441e+06	1.37416e+06	1.76027e+06	152579	149337	144667	1.17513	0.0440269	0.0915173	13.0297	3.70373	up
Rfn0125088	Episyringaresinol	Others	Others	C22H26O8	1	51152-20-6	14555.8	18164.6	25752.5	155965	218313	161999	1.17093	0.0133269	0.0497739	0.109035	-3.19714	down
mws2108	Cryptochlorogenic acid (4-O-Caffeoylquinic acid)	Others	Others	C16H18O9	1	905-99-7	92733.7	142145	654993	3.20097e+06	5.05063e+06	4.52134e+06	1.10331	0.0122235	0.0476754	0.0696686	-3.84335	down
mws0367	(9Z,12Z,15Z)-Octadecatrienoic acid	Others	Saccharides	C18H30O2	2	463-40-1	6.65519e+06	6.47476e+06	8.25022e+06	1.83696e+07	1.60234e+07	2.29698e+07	1.15016	0.0213823	0.062302	0.372718	-1.42384	down
Cmjn004337	Benzyl-(2''-O-xylosyl)glucoside	Others	Saccharides	C18H26O10	1	-	131356	132207	166937	353382	222135	326910	1.08529	0.0496784	0.0976237	0.477048	-1.06779	down
mws0044	Taxifolin	Others	Saccharides	C15H12O7	2	480-18-2	208839	249175	214439	61270.6	55168.9	69436	1.1779	0.00309286	0.0277232	3.61776	1.8551	up
Yarn005295	Tortoside A	Others	Saccharides	C28H36O13	1	-	94825.8	82604.7	125286	1.4837e+06	1.01899e+06	980037	1.17625	0.0219564	0.0628751	0.0869194	-3.52418	down
Hahn002315	syringaresinol-4-O-glucoside	Others	Saccharides	C28H36O13	1	-	127504	94973.5	154607	1.71371e+06	1.02415e+06	928607	1.16353	0.0466808	0.0942885	0.102847	-3.28143	down
MWSslk132	Hexadecanedioate	Others	Saccharides	C16H30O4	1	505-54-4	34024.8	16212.3	31483.7	256279	143171	157166	1.13661	0.044093	0.0915173	0.146817	-2.76791	down
Wahln03616	Demethylsyringin	Others	Saccharides	C16H22O9	2	-	518975	462930	540371	57877.3	87113.6	99740.5	1.16916	0.000448884	0.0140063	6.22019	2.63696	up
Lmsn011830	2,19-Dihydroxy-3-oxours-12-en-28-oic acid	Others	Saccharides	C30H46O5	2	176983-21-4	267357	202644	247325	5.60292e+06	3.1912e+06	1.45025e+07	1.14739	0.16014	0.222578	0.030791	-5.02135	down
mws1060	9-(Arabinosyl)hypoxanthine	Others	Saccharides	C10H12N4O5	3	7013-16-3	75737.6	63206.3	79137.3	125746	179191	147606	1.12482	0.0283394	0.0709924	0.481901	-1.05319	down
pme1201	Phloretin	Others	Saccharides	C15H14O5	1	60-82-2	14715.6	20524.6	25257.5	181766	72775.2	184441	1.12008	0.0745279	0.127224	0.137814	-2.85921	down
Lmbn001467	5-Acetamidopentanoate	Others	Saccharides	C7H13NO3	1	1072-10-2	85459.2	81567.8	94193.7	217484	167560	195201	1.16201	0.0135068	0.0502178	0.450191	-1.15139	down
WaYn005032	Gentisic acid 2-O-(6''-O-p-coumaroyl)Glucoside	Others	Saccharides	C22H22O11	3	-	422751	510335	516860	93043.4	86298.7	101530	1.18272	0.00523117	0.0336873	5.16231	2.36802	up
Lmfn003035	6-O-p-Coumaroyl-β-D-glucose	Others	Saccharides	C15H18O8	1	114297-65-3	1.83604e+06	1.9208e+06	1.70447e+06	170931	225952	240161	1.18268	0.000566757	0.0143547	8.5729	3.09978	up
Sazp001763	4-Hydroxyphenyl 6-O-(2-Methyl-3-Hydroxypropionyl)-Beta-D-Galactopyranoside	Others	Saccharides	C16H22O9	2	-	45147.8	47876.9	43486.4	924734	669077	1.03239e+06	1.18417	0.0164294	0.0555535	0.0519804	-4.26589	down
Lmsn009589	2,3,19,23-Tetrahydroxyurs-12-en-28-oic acid	Others	Saccharides	C30H48O6	1	-	40842.5	34535.4	31314.3	93590.2	113704	444482	1.00335	0.251265	0.320542	0.163695	-2.61092	down
HJN037	3,5-Dihydroxy-4-methoxybenzoic acid; 4-O-Methylgallic Acid	Others	Saccharides	C8H8O5	3	4319-02-2	732257	683427	701485	1.08964e+06	1.61319e+06	2.46319e+06	1.03564	0.126173	0.18546	0.409826	-1.28692	down
MWSslk062	4'-Methoxyresveratrol	Others	Saccharides	C15H14O3	3	33626-08-3	463957	380714	404197	2.65558e+06	1.97574e+06	1.97005e+06	1.17737	0.0150204	0.0534277	0.189183	-2.40214	down
Lmqn003856	1,4,8-Trihydroxynaphthalene-1-O-glucoside	Others	Saccharides	C16H18O8	3	39015-63-9	20091.9	25591.6	44202.2	111009	51926.2	144739	1.00257	0.107222	0.164675	0.292146	-1.77524	down
MWStz488	4-p-Coumaroylquinic acid	Others	Saccharides	C16H18O8	1	93451-44-6	153841	136828	218386	3.12882e+07	5.03173e+07	1.542e+07	1.17644	0.0858449	0.140314	0.00524661	-7.5744	down
ZBN0052	Arecatannin C1	Others	Saccharides	C45H38O18	3	87727-69-3	190595	122549	134754	4.10368e+06	4.64491e+06	3.88301e+06	1.18409	0.00288871	0.0273036	0.0354585	-4.81772	down
Waptn06702	(9S)-Hydroxyoctadecadienoic acid	Others	Saccharides	C18H32O3	1	73543-67-6	204459	208407	184489	1.33692e+06	1.67218e+06	1.15673e+06	1.18023	0.0155618	0.0539521	0.143394	-2.80194	down
PDN003705	Catechin 5-O-gallate	Others	Saccharides	C22H18O10	3	128232-62-2	4.59879e+07	4.53987e+07	4.44712e+07	1.75785e+07	1.93193e+07	2.64402e+07	1.13249	0.0107723	0.0445532	2.14496	1.10095	up
MWStz385	Eriodictyol-7-O-glucuronide	Others	Saccharides	C21H20O12	2	125535-06-0	272248	321244	214157	47937.8	51332	54788.8	1.17574	0.0192472	0.0595286	5.24248	2.39025	up
Wbtn004381	1,3,6,8-tetrahydroxy-2,5-dimethoxyxanthen-9-one	Others	Saccharides	C15H12O8	3	-	2.30155e+06	1.42385e+06	1.26374e+06	38478.5	51287.6	48052.2	1.18155	0.0375478	0.0834583	36.2008	5.17795	up
Wasyqn4246	12-Sulfooxy-9,10-Dihydrojasmonic Acid	Others	Saccharides	C12H20O7S	1	-	1.46364e+06	1.27429e+06	1.03147e+06	2.70705e+06	3.05527e+06	3.86545e+06	1.13458	0.0196386	0.0602105	0.391513	-1.35287	down
Safn009003	N-trans-Caffeoyl-O-methyltyramine	Others	Saccharides	C18H19NO4	1	189307-47-9	21461.7	18483.8	22062	2.14932e+06	1.41476e+06	746476	1.17539	0.0729849	0.12522	0.014385	-6.11929	down
Lakn001671	2-β-D-Glucopyranosyloxy-5-hydroxy-phenylacetic acid	Others	Saccharides	C14H18O9	1	-	127487	53348.4	33399.3	393224	462192	581433	1.10297	0.00708156	0.0373923	0.149101	-2.74564	down
Lmyn006011	Gingerglycolipid B	Others	Saccharides	C33H58O14	3	88168-90-5	274318	247113	255503	793828	594776	620371	1.16527	0.0209557	0.061894	0.386732	-1.3706	down
Zamn00402	sorbose	Others	Saccharides	C6H12O6	1	3615-56-3	4.52955e+06	4.07989e+06	3.15261e+06	651919	1.00972e+06	458644	1.14353	0.00808556	0.0396241	5.54739	2.47181	up
pmf0139	D-Galactose	Others	Saccharides	C6H12O6	1	59-23-4	5.13831e+06	4.22216e+06	2.87805e+06	468444	824351	252854	1.12192	0.0263103	0.0684123	7.91806	2.98515	up
MWSmce576	D-Glucose	Others	Saccharides	C6H12O6	1	50-99-7	4.52955e+06	4.07989e+06	3.15261e+06	651919	1.00972e+06	458644	1.14353	0.00808556	0.0396241	5.54739	2.47181	up
Lmtn004049	Abscisate	Others	Saccharides	C15H20O4	1	21293-29-8	1.22811e+06	1.44427e+06	1.53003e+06	30638.9	32185.7	35614.9	1.18756	0.00427551	0.0315543	42.6903	5.41584	up
pmn001694	9,10,13-TriHOME	Others	Saccharides	C18H34O5	1	29907-57-1	128380	152306	132257	340902	866400	422117	1.08549	0.130786	0.190649	0.25343	-1.98034	down
Lmfn004769	Quercetin-3-O-(4''-O-galloyl)arabinoside	Others	Saccharides	C27H22O15	1	-	17106.1	13581.7	23684.6	65335.8	37071.2	39423.9	1.06092	0.0724982	0.124709	0.383361	-1.38323	down
ZBN0058	Quercetin-3-O-(2''-O-galloyl)Arabinoside	Others	Saccharides	C27H22O15	1	-	17106.1	13581.7	23684.6	65335.8	37071.2	39423.9	1.06092	0.0724982	0.124709	0.383361	-1.38323	down
Lmhn006533	Awsoniaside B	Others	Saccharides	C17H24O9	3	-	871655	989268	1.07583e+06	124148	177029	159090	1.17866	0.0032207	0.0282146	6.38055	2.67368	up
Lcfn121077	1,3,4,5,6,7,8-heptahydroxyoctan-2-one	Others	Saccharides	C8H16O8	1	-	3.1214e+06	2.58128e+06	1.88697e+06	466843	630835	424746	1.15794	0.0268033	0.0691332	4.98524	2.31766	up
Walbn00312	Octose	Others	Saccharides	C8H16O8	1	6291-04-9	3.1214e+06	2.58128e+06	1.88697e+06	466843	630835	424746	1.15794	0.0268033	0.0691332	4.98524	2.31766	up
PDN026956	6-(1,2-dihydroxyethyl)-2-(hydroxymethyl)oxane-2,3,4,5-tetrol	Others	Saccharides	C8H16O8	3	-	3.1214e+06	2.58128e+06	1.88697e+06	466843	630835	424746	1.15794	0.0268033	0.0691332	4.98524	2.31766	up
pme0516	myo-Inositol	Others	Saccharides	C6H12O6	3	87-89-8	335854	299689	270249	137504	65306.1	153222	1.03918	0.00711447	0.037456	2.54413	1.34717	up
mws0366	(6Z,9Z,12Z)-Octadecatrienoic acid	Others	Saccharides	C18H30O2	2	506-26-3	6.33353e+06	6.28595e+06	7.55257e+06	1.81676e+07	1.6037e+07	2.28185e+07	1.15902	0.0218224	0.0628684	0.353752	-1.49919	down
Zbqn007153	Rubione B	Others	Saccharides	C30H48O4	3	-	1.45462e+07	1.68874e+07	1.76136e+07	1.32102e+06	676641	1.82026e+06	1.15874	0.00153517	0.0209072	12.8466	3.68331	up
Wcdn004141	2-[3-[4-[1,3-dihydroxy-1-(4-hydroxy-3-methoxyphenyl)propan-2-yl]oxy-3-methoxyphenyl]propoxy]-6-(hydroxymethyl)oxane-3,4,5-triol	Others	Saccharides	C26H36O12	3	-	219844	191340	204556	5.7783e+06	5.72109e+06	7.15213e+06	1.18742	0.0059871	0.035097	0.0330128	-4.92083	down
Wayn000884	Citric acid glucoside	Others	Saccharides	C12H18O12	1	-	1.35404e+06	1.26269e+06	1.60307e+06	71724.7	36448.6	88392.5	1.17004	0.00490483	0.0333069	21.4676	4.42409	up
mws0282	Tryptophan	Others	Saccharides	C11H12N2O2	1	54-12-6	373991	430743	501228	6.19507e+06	6.36792e+06	9.38473e+06	1.1817	0.0217982	0.0628684	0.0595033	-4.07089	down
PDN288282	(2R,3R,4S,6S)-4,6-dihydroxy-2,4-dimethyloxan-3-yl acetate	Others	Saccharides	C9H16O5	3	-	373991	430743	501228	6.19507e+06	6.36792e+06	9.38473e+06	1.1817	0.0217982	0.0628684	0.0595033	-4.07089	down
mws0024	Gallate	Others	Stilbene	C7H6O5	1	149-91-7	853441	874001	877181	6.4231e+06	6.85682e+06	1.00419e+07	1.17935	0.0262195	0.0682483	0.111682	-3.16253	down
Lmgn007652	9,12,13-Trihydroxy-10-octadecenoic acid	Others	Stilbene	C18H34O5	1	-	207736	243407	196843	499265	1.34932e+06	706000	1.07792	0.13063	0.190535	0.253656	-1.97905	down
Sacn003282	10-hydroxymajoroside	Others	Stilbene	C17H24O11	3	259753-12-3	22432.8	19254.7	17299.2	137275	87145.7	74153.4	1.15285	0.0526543	0.100928	0.197562	-2.33962	down
ZBN0311	Maplexin B (4-O-Galloyl-1,5-Anhydro-D-Glucitol)	Others	Stilbene	C13H16O9	1	-	142979	183462	209091	51289.5	20489.2	47625.5	1.10162	0.00795064	0.0396241	4.48503	2.16512	up
PDN026181	4-{[3-(2,3-dihydroxyphenyl)prop-2-enoyl]oxy}-1,3,5-trihydroxycyclohexane-1-carboxylic acid	Others	Stilbene	C16H18O9	3	-	140133	142207	181838	885692	1.1618e+06	632997	1.15947	0.0392318	0.0857325	0.173169	-2.52975	down
PDN151117	2α,3α,20β,24-tetrahydroxyurs-13(18)-en-28-oic acid	Others	Stilbene	C30H48O6	3	-	2.22498e+06	2.1325e+06	2.30371e+06	758010	862436	837632	1.184	6.69966e-05	0.00532731	2.70992	1.43825	up
Hmln003605	2,3,19,23-Tetrahydroxyurs-12-ene-28-oic acid (Myrianthic acid)	Others	Vitamin	C30H48O6	2	89786-84-5	2.22498e+06	2.1325e+06	2.30371e+06	758010	862436	837632	1.184	6.69966e-05	0.00532731	2.70992	1.43825	up
PDN220765	8-[3-(1-Hydroxyoct-2-EN-1-YL)oxiran-2-YL]octanoic acid	Others	Vitamin	C18H32O4	3	-	50518	37853.7	36821	317634	377065	203903	1.1615	0.0358457	0.0812876	0.13932	-2.84353	down
MWStz352	Theogallin	Others	Vitamin	C14H16O10	1	17365-11-6	2.67303e+06	2.41389e+06	2.19987e+06	673884	840229	1.15852e+06	1.13024	0.00146963	0.0207007	2.72645	1.44702	up
mws1164	D-Fructose	Others	Vitamin	C6H12O6	1	57-48-7	3.81956e+06	4.01973e+06	3.31866e+06	425819	894963	492089	1.15373	0.000471508	0.0140181	6.15485	2.62172	up
Safn000385	D-α-D-Hep-(1→6)-β-D-Glc	Others	Vitamin	C13H24O12	1	-	1.47646e+07	1.22691e+07	1.50001e+07	2.50433e+06	6.15219e+06	2.50086e+06	1.09219	0.00332795	0.0283854	3.76735	1.91355	up
Sasn009432	9,10-Dihydroxystearate	Others	Vitamin	C18H36O4	3	-	12709	7899.61	12389	26622.5	24284.1	16820.9	1.02878	0.039887	0.0866505	0.48721	-1.03738	down
mws0248	Uridine	Others	Vitamin	C9H12N2O6	1	58-96-8	51922.2	32812.1	117307	400929	168733	569598	1.02472	0.108798	0.166575	0.177344	-2.49538	down
Safn002774	Chaenorrhinoside	Others	Vitamin	C15H18O9	3	-	1.47467e+06	1.20855e+06	1.32561e+06	229908	158980	278987	1.16699	0.00136158	0.0198597	6.00238	2.58553	up
Zmhn001793	6-O-Caffeoyl-D-glucose	Others	Vitamin	C15H18O9	1	-	1.47467e+06	1.20855e+06	1.32561e+06	229908	158980	278987	1.16699	0.00136158	0.0198597	6.00238	2.58553	up
mws0281	Citrate	Others	Vitamin	C6H8O7	1	77-92-9	1.34151e+08	1.26712e+08	1.42705e+08	3.04561e+07	2.46447e+07	2.91591e+07	1.18339	0.000569158	0.0143547	4.78956	2.25989	up
pmb2507	2-Deoxy-D-ribose 1-phosphate	Others	Vitamin	C5H11O7P	3	17210-42-3	138304	125959	109945	362457	486980	434421	1.17003	0.0108223	0.0446852	0.291471	-1.77858	down
MWStz631	(-)-Pinoresinol glucoside	Others	Vitamin	C26H32O11	2	41607-20-9	4.40778e+06	2.18673e+06	2.29857e+06	240113	381006	265478	1.15842	0.0655872	0.11673	10.0306	3.32633	up
Hmhn003518	4-O-β-D-glucopyranosylferulic acid	Others	Vitamin	C16H20O9	3	-	1.95786e+06	2.37317e+06	1.76061e+06	467124	488784	334206	1.16827	0.0087764	0.0411146	4.72179	2.23933	up
pme3096	Aminomalonate	Phenolic acids	Phenolic acids	C3H5NO4	3	1068-84-4	2.53431e+06	1.96722e+06	1.8261e+06	168681	168657	171332	1.18535	0.0122202	0.0476754	12.4396	3.63687	up
Lmbn001288	(S)-2-Acetolactate	Phenolic acids	Phenolic acids	C5H8O4	3	71698-08-3	151140	127264	106656	27140.9	41489.9	46655.8	1.13414	0.00969171	0.0425076	3.34003	1.73986	up
PDN054341	(2r,3s,4s,5r,6s)-2-({[(2r,3r,4r)-3,4-dihydroxy-4-(hydroxymethyl)oxolan-2-yl]oxy}methyl)-6-[4-(hydroxymethyl)phenoxy]oxane-3,4,5-triol	Phenolic acids	Phenolic acids	C18H26O11	3	-	44180.6	69999.7	59302.9	3.29052e+06	2.35366e+06	3.21965e+06	1.18455	0.0106007	0.044155	0.019572	-5.67506	down
mws1350	Syringaldehyde; 4-Hydroxy-3,5-Dimethoxybenzaldehyde	Phenolic acids	Phenolic acids	C9H10O4	3	134-96-3	15233.5	16954.9	23902.1	1.3005e+06	1.04538e+06	1.18367e+06	1.18598	0.00399228	0.0308541	0.0158917	-5.97558	down
Hmln002199	Quercetin-3-O-(6''-O-acetyl)galactoside	Phenolic acids	Phenolic acids	C23H22O13	1	-	153659	142291	118056	72925.8	29691.7	60856.8	1.02967	0.00816447	0.0397736	2.53254	1.34059	up
Wcdn004423	Lyoniresinol-3-O-glucoside	Phenolic acids	Phenolic acids	C28H38O13	1	-	39536.9	32135.1	33248.7	1.63849e+06	1.02987e+06	1.51176e+06	1.18454	0.0181099	0.0577697	0.0250999	-5.31617	down
MWStz638	(+)-Lyoniresinol 9'-O-glucoside	Phenolic acids	Phenolic acids	C28H38O13	1	87585-32-8	39536.9	32135.1	33248.7	1.63849e+06	1.02987e+06	1.51176e+06	1.18454	0.0181099	0.0577697	0.0250999	-5.31617	down
pme3186	Glyceraldehyde 3-phosphate	Phenolic acids	Phenolic acids	C3H7O6P	3	591-59-3	119049	142687	191169	41390.8	37813.4	72911.8	1.08512	0.0245069	0.0660935	2.97736	1.57403	up
Wamxn05009	Benzyl 6-O-Sulfo-Beta-D-Glucopyranoside	Phenolic acids	Phenolic acids	C13H18O9S	2	-	98584.7	65379.2	110224	890464	962651	1.02657e+06	1.17768	0.000782168	0.0159342	0.0952144	-3.39268	down
Wamxn05958	Phenylethyl 6-O-Sulfo-Beta-D-Glucopyranoside	Phenolic acids	Phenolic acids	C14H20O9S	2	-	4.40051e+06	5.07347e+06	4.50629e+06	1.669e+07	1.69383e+07	2.35783e+07	1.17172	0.0228559	0.0643884	0.244382	-2.03279	down
MWSHC2022	Glucosyringic acid	Phenolic acids	Phenolic acids	C15H20O10	1	33228-65-8	65914.1	87114.8	73752.4	4.66235e+06	4.98352e+06	5.32293e+06	1.18779	0.00148809	0.0207796	0.0151503	-6.04451	down
Rfn043250	S-Acetylphosphopantetheine	Phenolic acids	Phenolic acids	C13H25N2O8P1S1	3	129932-89-4	16923.7	22836.6	19792.5	264856	404977	285076	1.18109	0.0206663	0.0616735	0.0623649	-4.00312	down
mws0091	Isoquercitrin	Phenolic acids	Phenolic acids	C21H20O12	1	482-35-9	4.56606e+07	4.93978e+07	4.97479e+07	2.55318e+07	1.84623e+07	1.65596e+07	1.13876	0.00315078	0.0278406	2.39137	1.25784	up
pmb3081	Glucaric acid-1-Phosphate	Phenolic acids	Phenolic acids	C6H11PO11	3	-	7.93865e+06	7.53082e+06	6.05458e+06	1.38338e+06	2.52365e+06	1.39779e+06	1.13971	0.00248725	0.0260818	4.05745	2.02057	up
pme3163	Sedoheptulose 7-phosphate	Phenolic acids	Phenolic acids	C7H15O10P	3	2646-35-7	7.93865e+06	7.53082e+06	6.05458e+06	1.38338e+06	2.52365e+06	1.39779e+06	1.13971	0.00248725	0.0260818	4.05745	2.02057	up
Safn000900	2,3,5-trihydroxy-4-(phosphonooxy)hexanedioic acid	Phenolic acids	Phenolic acids	C6H11O11P	2	-	7.93865e+06	7.53082e+06	6.05458e+06	1.38338e+06	2.52365e+06	1.39779e+06	1.13971	0.00248725	0.0260818	4.05745	2.02057	up
PDN053803	[(2s)-4-(4-hydroxyphenyl)butan-2-yl]oxysulfonic acid	Phenolic acids	Phenolic acids	C10H14O5S	3	-	203751	159500	148994	1.54004e+06	1.67089e+06	2.13334e+06	1.18067	0.0117125	0.0469223	0.0958494	-3.38309	down
ZBN0175	Myricetin-3-O-galactoside	Phenolic acids	Phenolic acids	C21H20O13	1	15648-86-9	3.88803e+07	3.83648e+07	3.83419e+07	2.10741e+07	1.54286e+07	1.42009e+07	1.1428	0.00907389	0.0417483	2.27966	1.18882	up
Zmyn004714	Ricinoleic acid	Phenolic acids	Phenolic acids	C18H34O3	1	141-22-0	17435.7	10993.6	9354.3	166136	67598.6	36159.3	1.04883	0.186332	0.2514	0.139994	-2.83656	down
Wasyqn1721	Mevalonic Acid Glucoside	Phenolic acids	Phenolic acids	C12H22O9	1	-	17799.7	25903.1	24196.9	52172.5	32784.3	61958.6	1.02464	0.0817623	0.135537	0.462169	-1.11351	down
Yaln005580	23-Hydroxytoonacilide	Phenolic acids	Phenolic acids	C31H38O11	3	-	48191	50442.7	44217.6	425596	789229	272503	1.14504	0.0997098	0.156153	0.0960457	-3.38014	down
Lazn006001	Dihydrobuddlenol B	Phenolic acids	Phenolic acids	C31H38O11	3	-	48191	50442.7	44217.6	425596	789229	272503	1.14504	0.0997098	0.156153	0.0960457	-3.38014	down
Yajn001880	7-Deoxygelsemide	Phenolic acids	Phenolic acids	C10H12O4	3	-	23981.9	16033.1	11516.4	254394	376483	221204	1.16753	0.0292805	0.0723936	0.0604772	-4.04747	down
Lmbn000216	D-erythro-3-Methylmalate	Phenolic acids	Phenolic acids	C5H8O5	3	152204-30-3	944180	1.09201e+06	1.15328e+06	305931	196135	279978	1.1629	0.00132993	0.0198597	4.07839	2.028	up
Zmyn000247	(S)-2-Hydroxyglutarate	Phenolic acids	Phenolic acids	C5H8O5	3	13095-48-2	1.03542e+06	1.09201e+06	1.12815e+06	268219	224454	278224	1.18272	5.89658e-05	0.00532731	4.22311	2.07831	up
Zmyn000230	2-Dehydro-3-deoxy-L-arabinonate	Phenolic acids	Phenolic acids	C5H8O5	1	-	1.03542e+06	1.09201e+06	1.12815e+06	268219	224454	278224	1.18272	5.89658e-05	0.00532731	4.22311	2.07831	up
PDN189570	3-ethoxy-4-{[3,4,5-trihydroxy-6-(hydroxymethyl)oxan-2-yl]oxy}benzaldehyde	Phenolic acids	Phenolic acids	C15H20O8	3	-	13781.6	12693.4	11794.2	396312	386765	503408	1.18705	0.00796821	0.0396241	0.0297471	-5.07111	down
ZBN0051	Arecatannin B1	Phenolic acids	Phenolic acids	C45H38O18	3	79763-28-3	175846	137759	142560	4.21251e+06	4.45229e+06	5.12751e+06	1.18682	0.0037214	0.0302942	0.0330738	-4.91817	down
Lcsn000626	Rubusin B	Phenolic acids	Phenolic acids	C12H6O7	3	-	54566.3	85036.3	17914.7	650712	247708	423890	1.06979	0.0758555	0.128489	0.119123	-3.06948	down
Zmzn000113	L-threo-3-Methylaspartate	Phenolic acids	Phenolic acids	C5H9NO4	1	6061-13-8	100369	172826	129283	388068	353513	365800	1.13688	0.00250077	0.0260818	0.363451	-1.46017	down
HJN087	Naringenin-4'-O-glucoside	Phenolic acids	Phenolic acids	C21H22O10	3	-	848581	756907	695779	119626	124750	90208.6	1.18066	0.00303137	0.0275731	6.87798	2.78199	up
HJN090	Isocoreopsin	Phenolic acids	Phenolic acids	C21H22O10	3	-	848581	756907	695779	119626	124750	90208.6	1.18066	0.00303137	0.0275731	6.87798	2.78199	up
pme0422	Isoferulic acid	Phenolic acids	Phenolic acids	C10H10O4	3	25522-33-2	58573.2	35552	51477.2	123663	120441	104819	1.11996	0.00179681	0.0233112	0.417291	-1.26087	down
mws0014	Ferulate	Phenolic acids	Phenolic acids	C10H10O4	3	537-98-4	58573.2	35552	51477.2	123663	120441	104819	1.11996	0.00179681	0.0233112	0.417291	-1.26087	down
Lazn002030	Guaiacylglycerol-β-Guaiacyl Ether glucoside	Phenolic acids	Phenolic acids	C23H30O11	3	-	23957.4	32463.3	14913.3	145074	123581	373091	1.10818	0.139597	0.200178	0.111156	-3.16934	down
Rln001813	2-(3-Hydroxyphenyl)ethanol 1'-glucoside	Phenolic acids	Phenolic acids	C14H20O7	2	-	32888.8	27859.8	23294.3	100034	137097	125444	1.16789	0.010011	0.0430625	0.231795	-2.10908	down
Lcsn000560	2,5-Furandicarboxylate	Phenolic acids	Phenolic acids	C6H4O5	1	3238-40-2	459981	543078	483462	137346	114212	99329.4	1.1763	0.00119306	0.0189735	4.23647	2.08286	up
mws0748	1-Caffeoylquinic acid	Phenolic acids	Phenolic acids	C16H18O9	1	1241-87-8	78073.5	86525.9	96424.9	906560	936143	542925	1.17166	0.0302363	0.0737945	0.109415	-3.19211	down
Wacyn02228	Theasinensin E	Phenolic acids	Phenolic acids	C30H26O14	1	-	1.57943e+07	1.86413e+07	1.76849e+07	1.65055e+06	1.23234e+06	2.48682e+06	1.16917	0.000719312	0.0157482	9.70639	3.27893	up
pmn001421	3-O-p-Coumaroylquinic acid	Phenolic acids	Phenolic acids	C16H18O8	3	87099-71-6	1.05342e+06	950203	2.09639e+06	2.65372e+07	3.26236e+07	2.97331e+07	1.17369	0.00279642	0.0271798	0.0461226	-4.43838	down
Wcfn003424	Coumaroyl Quinic Acid	Phenolic acids	Phenolic acids	C16H18O8	3	-	1.05342e+06	950203	2.09639e+06	2.65372e+07	3.26236e+07	2.97331e+07	1.17369	0.00279642	0.0271798	0.0461226	-4.43838	down
pmn001371	Eucommin A	Phenolic acids	Phenolic acids	C27H34O12	3	99633-12-2	37244	31493.5	42681.3	102637	67974	117279	1.10494	0.0507006	0.098796	0.387019	-1.36952	down
ZBN0312	Ginnalin C (2-O-Galloyl-1,5-Anhydro-D-Glucitol)	Phenolic acids	Phenolic acids	C13H16O9	3	-	94178.8	98694.8	110525	15831.9	14518.5	53086	1.03147	0.0180428	0.0577697	3.63628	1.86246	up
pme0257	Uracil	Phenolic acids	Phenolic acids	C4H4N2O2	3	66-22-8	813174	768812	822921	131934	114626	175376	1.17619	1.20389e-05	0.00222844	5.69969	2.51088	up
PDN003689	(2R,3R)-3,5,7,3',5'-Pentahydroxyflavan	Phenolic acids	Phenolic acids	C15H14O6	3	87592-94-7	7.68401e+06	7.61469e+06	6.87983e+06	2.25573e+07	1.93537e+07	1.87576e+07	1.17809	0.00633754	0.0355855	0.365569	-1.45178	down
Wcgn003981	Methyl 3-O-glucosyl-4-hydroxybenzoate	Phenolic acids	Phenolic acids	C14H18O9	2	155112-92-8	980297	1.0088e+06	833356	303337	544853	358900	1.09739	0.00523204	0.0336873	2.33823	1.22542	up
ZBN0398	Epigallocatechin 3,5-Digallate	Phenolic acids	Phenolic acids	C29H22O15	1	37484-73-4	2.71017e+06	1.895e+06	2.07823e+06	118955	184052	247700	1.1683	0.0127874	0.0488699	12.136	3.60123	up
mws0856	Quercetin-4'-O-glucoside (Spiraeoside)	Phenolic acids	Phenolic acids	C21H20O12	1	20229-56-5	2.84574e+07	2.8276e+07	2.91792e+07	1.33515e+07	9.30471e+06	1.36112e+07	1.14309	0.00551541	0.0341804	2.36887	1.2442	up
MWSN0068	Hyperin	Phenolic acids	Phenolic acids	C21H20O12	1	482-36-0	3.01478e+07	3.49671e+07	3.07432e+07	1.47357e+07	1.17502e+07	1.45396e+07	1.1643	0.00117616	0.0189735	2.33655	1.22438	up
pme1598	Hesperetin-5-O-glucoside	Phenolic acids	Phenolic acids	C22H24O11	3	69651-80-5	2.84574e+07	2.8276e+07	2.91792e+07	1.33515e+07	9.30471e+06	1.36112e+07	1.14309	0.00551541	0.0341804	2.36887	1.2442	up
pmb2947	Catechin-(4α→8)-catechin-(4α→6)-catechin	Phenolic acids	Phenolic acids	C45H38O18	1	-	186192	123667	146499	3.78177e+06	4.82143e+06	6.02114e+06	1.18238	0.0181913	0.0577697	0.0312053	-5.00206	down
Yacn003968	Cantleyine	Phenolic acids	Phenolic acids	C11H13NO3	3	30333-81-4	124120	178785	180396	430765	412694	519841	1.14828	0.00383263	0.0305742	0.354508	-1.49611	down
Wcfn003882	(2S,3S,4S,5R,6R)-6-(3-benzoyloxy-2-hydroxypropoxy)-3,4,5-trihydroxyoxane-2-carboxylic acid	Phenolic acids	Phenolic acids	C16H20O10	3	-	37779.5	31438.2	37784	123227	125936	209903	1.15146	0.0533229	0.101971	0.233086	-2.10107	down
Wasn004683	Protocatechuic acid 1-O-(Glucosylvanilloyl)	Phenolic acids	Phenolic acids	C21H22O12	1	-	2.50922e+06	2.14593e+06	2.93805e+06	416613	310614	419389	1.17657	0.00979459	0.0427532	6.62227	2.72733	up
Wasn002329	Xanthurenic Acid 8-O-Glucoside	Phenolic acids	Phenolic acids	C16H17NO9	1	97451-32-6	57061.8	61669.9	73723.6	197988	112610	194242	1.09508	0.0605625	0.111825	0.38122	-1.3913	down
pme3034	Ethylmalonic acid	Phenolic acids	Phenolic acids	C5H8O4	3	601-75-2	123994	156531	118712	31484.7	34435.7	38408.3	1.17478	0.0123159	0.0479601	3.82672	1.93611	up
PDN062168	2-{3-oxo-2-[4-(sulfooxy)pentyl]cyclopentyl}acetic acid	Phenolic acids	Phenolic acids	C12H20O7S	3	-	1.50046e+06	1.6199e+06	1.14317e+06	3.19845e+06	3.25148e+06	4.67251e+06	1.12509	0.0331812	0.0779395	0.383327	-1.38335	down
Rn04196	12-hydroxy jasmonoyl sulfate	Phenolic acids	Phenolic acids	C12H18O7S	1	-	163624	160124	132861	1.41666e+06	1.4745e+06	2.25033e+06	1.17818	0.0282316	0.0707945	0.0888087	-3.49316	down
Wasyqn4125	12-Sulfooxyjasmonate	Phenolic acids	Phenolic acids	C12H18O7S	1	155408-18-7	200381	163744	138573	1.40895e+06	1.34033e+06	2.22603e+06	1.17197	0.0340903	0.0786823	0.101039	-3.30702	down
PDN230909	methyl 2-hydroxy-3-{[(2s,3r,4s,5s,6r)-3,4,5-trihydroxy-6-(hydroxymethyl)oxan-2-yl]oxy}benzoate	Phenolic acids	Phenolic acids	C14H18O9	3	-	547773	767009	789545	104989	104405	138077	1.17205	0.0153715	0.0539149	6.05612	2.59839	up
Zmhn002236	Resveratrol-3-O-(6''-sulfonyl)glucoside	Phenolic acids	Phenolic acids	C20H22O11S	2	-	29115	22727	37771.4	674854	880733	864558	1.18267	0.00696823	0.0372966	0.0370281	-4.75524	down
Lmdn003868	Frehmaglutoside G	Phenolic acids	Phenolic acids	C21H36O9	3	-	21087.2	17557.1	28089.4	45092	57011.2	42987.3	1.09927	0.0105894	0.044155	0.459945	-1.12047	down
Lmtn002997	Mearnsetin-3-O-glucoside	Phenolic acids	Phenolic acids	C22H22O13	2	-	548036	647967	694045	147491	101547	137129	1.17171	0.00399289	0.0308541	4.89438	2.29112	up
PDN232853	(2r,3s,4r,5r)-2-ethoxy-2-(hydroxymethyl)oxane-3,4,5-triol	Phenolic acids	Phenolic acids	C8H16O6	3	-	33835.4	40085.5	94345.7	589162	424343	377206	1.13542	0.0173496	0.0566447	0.120993	-3.047	down
Zmgn000173	D-Ribose	Phenolic acids	Phenolic acids	C5H10O5	3	50-69-1	202855	201942	158495	32527.5	70030.4	49323	1.12316	0.00229082	0.0256676	3.70878	1.89094	up
Wasyqn2983	3-[4-(Beta-D-Glucopyranosyloxy)Phenyl]Propionic Acid	Phenolic acids	Phenolic acids	C15H20O8	2	-	775428	601263	742091	44825.1	30210.4	58682.2	1.17546	0.00553479	0.0341804	15.8452	3.98597	up
Zbyn003347	4-O-Galloylarbutin	Phenolic acids	Phenolic acids	C19H20O11	1	-	938441	783210	863068	320680	265745	455421	1.11891	0.0024456	0.0260818	2.4809	1.31087	up
mws0836	Procyanidin B1	Phenolic acids	Phenolic acids	C30H26O12	1	20315-25-7	1.14927e+06	1.00332e+06	1.07755e+06	2.53896e+07	3.13282e+07	3.28085e+07	1.18706	0.00613918	0.0353576	0.0360803	-4.79264	down
ZBN0354	Cinchonain Ib	Phenolic acids	Phenolic acids	C24H20O9	2	85081-24-9	160607	94255.3	122209	1.63478e+06	1.71335e+06	1.61987e+06	1.18017	6.75907e-06	0.00222844	0.0759	-3.71976	down
pmn001418	Cinchonain Id	Phenolic acids	Phenolic acids	C24H20O9	2	85022-67-9	134725	78008.9	114532	1.55401e+06	1.64237e+06	1.63411e+06	1.18015	1.14017e-05	0.00222844	0.0677501	-3.88363	down
Lmmn001294	Koaburaside	Phenolic acids	Phenolic acids	C14H20O9	1	41653-73-0	119863	95377.4	158414	1.8305e+06	1.89757e+06	1.93821e+06	1.18213	9.99343e-06	0.00222844	0.0659433	-3.92263	down
Jmwn002117	2,6-dimethoxybenzene-1,4-diol 1-O-β-D-glucopyranoside	Phenolic acids	Phenolic acids	C14H20O9	1	-	119863	95377.4	158414	1.8305e+06	1.89757e+06	1.93821e+06	1.18213	9.99343e-06	0.00222844	0.0659433	-3.92263	down
MWStz398	4'-O-beta-D-Glucosyl-cis-p-coumarate	Phenolic acids	Phenolic acids	C15H18O8	1	117405-48-8	570381	592007	558853	33325.9	24021.4	26770.4	1.18624	0.000119383	0.00795346	20.4623	4.35489	up
mws1000	Fustin	Phenolic acids	Phenolic acids	C15H12O6	2	20725-03-5	117524	72496.1	78206.6	495685	519577	297903	1.13937	0.0340209	0.0786823	0.20426	-2.29152	down
MWSprf094	Tracheloside	Phenolic acids	Phenolic acids	C27H34O12	3	33464-71-0	50636.4	37140.4	29339.7	93302.1	90443.3	146812	1.09214	0.0484645	0.0961461	0.3543	-1.49696	down
Hmln002355	5'-Methoxymatairesinoside	Phenolic acids	Phenolic acids	C27H34O12	3	1691201-82-7	50636.4	37140.4	29339.7	93302.1	90443.3	146812	1.09214	0.0484645	0.0961461	0.3543	-1.49696	down
Wcdn000881	N-Fructosyl Pyroglutamate	Phenolic acids	Phenolic acids	C11H17NO8	3	-	27266.4	30758.7	19212.4	91284.6	70581.5	104925	1.14067	0.0159741	0.054681	0.289506	-1.78834	down
Lmfn001893	Leucocyanidin	Phenolic acids	Phenolic acids	C15H14O7	1	27015-21-0	2.63796e+07	2.59649e+07	2.77989e+07	4.47094e+06	4.95464e+06	6.63423e+06	1.17568	1.9464e-05	0.00266548	4.9903	2.31913	up
Lmsn002548	1-Caffeoyl-beta-D-glucose	Phenolic acids	Phenolic acids	C15H18O9	1	14364-08-0	2.60605e+06	2.13575e+06	1.87625e+06	371952	331681	314995	1.18135	0.0124365	0.0481128	6.49703	2.69978	up
PDN001542	2-O-caffeoyl glucoside	Phenolic acids	Phenolic acids	C15H18O9	3	-	2.52992e+06	2.14283e+06	1.96444e+06	391674	397124	362337	1.18427	0.0080233	0.0396241	5.76578	2.52752	up
Wafn003070	Hydroxyferulic acid glucoside	Phenolic acids	Phenolic acids	C16H20O10	3	-	158399	152558	156033	523611	415056	606173	1.16899	0.0228263	0.0643884	0.30229	-1.72599	down
Wcfn005424	2-[2-[(Z)-pent-2-enyl]-3-[3,4,5-trihydroxy-6-(hydroxymethyl)oxan-2-yl]oxycyclopentyl]acetic acid	Phenolic acids	Phenolic acids	C18H30O8	3	-	739203	667065	667978	284158	383081	158359	1.05087	0.0147543	0.0531413	2.51242	1.32907	up
PDN057349	(2s,3r,4s,5r)-3,4,5-trihydroxyoxan-2-yl 2,5-dihydroxybenzoate	Phenolic acids	Phenolic acids	C12H14O8	1	-	557978	331621	731043	3.04666e+06	2.47866e+06	3.91979e+06	1.14005	0.0188985	0.0589682	0.171585	-2.543	down
Wamxn02513	Protocatechuic acid-1'-O-xyloside	Phenolic acids	Phenolic acids	C12H14O8	1	-	557978	331621	731043	3.04666e+06	2.47866e+06	3.91979e+06	1.14005	0.0188985	0.0589682	0.171585	-2.543	down
Zbfn003303	3-(Hydroxycinnamoyl)-quinic acid	Phenolic acids	Phenolic acids	C16H18O8	1	-	18544.2	20063.5	26547	2.43664e+06	2.60315e+06	837981	1.17094	0.0749766	0.127691	0.011085	-6.49525	down
Lmsn003778	1-O-Caffeoyl-4-O-galloyl-β-D-glucose	Phenolic acids	Phenolic acids	C22H22O13	3	-	1.37842e+07	1.67003e+07	1.78928e+07	4.39866e+06	4.20072e+06	5.71302e+06	1.16438	0.00554652	0.0341804	3.3801	1.75707	up
Wasyqn5112	3-Hydroxybenzoate	Phenolic acids	Phenolic acids	C7H6O3	1	10476-50-3	1.66217e+06	2.06017e+06	1.2891e+06	1.81007e+07	2.30325e+07	2.72167e+07	1.17759	0.0147031	0.0530646	0.0733204	-3.76964	down
Labn004065	4-Hydroxybenzoyl acetyl glucoside	Phenolic acids	Phenolic acids	C15H18O9	1	-	33416.5	47856.4	23354.1	99012.5	90968.8	124300	1.10336	0.00646771	0.0360699	0.332908	-1.5868	down
Lmfn004065	Morin-3-O-arabinoside	Phenolic acids	Phenolic acids	C20H18O11	1	-	3.0228e+06	2.93567e+06	2.50278e+06	1.36168e+06	1.01615e+06	1.17675e+06	1.15703	0.00212508	0.0246615	2.38039	1.2512	up
Yaan003788	[(2R,3R,4S,5S)-4-hydroxy-5-(hydroxymethyl)-2-[[(2R,3S,4S,5R,6S)-3,4,5-trihydroxy-6-[2-[(1R)-4-methylcyclohex-3-en-1-yl]propan-2-yloxy]oxan-2-yl]methoxy]oxolan-3-yl]3,4,5-trihydroxybenzoate	Phenolic acids	Phenolic acids	C28H40O14	3	-	50622.4	24268.8	46584.7	140606	112135	323585	1.05074	0.147345	0.209099	0.210776	-2.24621	down
Wacyn02543	Methylgallic Acid 3-(6''-Sulfate)Glucoside	Phenolic acids	Phenolic acids	C14H18O13S	2	-	118917	93686.8	100479	2.38726e+06	2.3909e+06	2.72896e+06	1.18709	0.00214165	0.024669	0.0417048	-4.58364	down
Lmmn004625	Dihydrokaempferol-7-O-glucoside	Phenolic acids	Phenolic acids	C21H22O11	3	-	1.43238e+06	1.35857e+06	1.79945e+06	317266	197647	241133	1.1698	0.00797162	0.0396241	6.0716	2.60208	up
ZBN0419	Gambiriin A1	Phenolic acids	Phenolic acids	C30H28O12	3	76250-49-2	7.32379e+06	7.21911e+06	3.85079e+06	4.38107e+07	3.95687e+07	3.7642e+07	1.15908	0.000279419	0.0101289	0.151987	-2.71798	down
pmn001583	Quercetin-3-O-robinobioside	Phenolic acids	Phenolic acids	C27H30O16	1	52525-35-6	115745	114673	150135	432365	219001	302780	1.07098	0.0864438	0.140835	0.398841	-1.32611	down
Waptn02725	Feruloyloctose	Phenolic acids	Phenolic acids	C18H24O11	2	-	394901	280403	371029	85235.3	115272	185491	1.07106	0.00917095	0.0417483	2.71071	1.43867	up
Zmtn001624	N-Acetylisatin	Phenolic acids	Phenolic acids	C10H7NO3	3	574-17-4	41954.1	57612.9	42978.7	19885	14414.6	13689.8	1.14346	0.0151147	0.0536854	2.97036	1.57064	up
pmn001647	Procyanidin C2	Phenolic acids	Phenolic acids	C45H38O18	1	37064-31-6	107790	71707	52706.5	3.07069e+06	2.49853e+06	3.91578e+06	1.17852	0.0172293	0.0565517	0.0244811	-5.35219	down
Lcfn121244	(2S)-1-O-palmitoleyl-3-O-beta-D-galactopyranosylglycerol	Phenolic acids	Phenolic acids	C25H46O9	1	-	24620.7	13263.4	15234.8	388082	224921	393229	1.1703	0.0285353	0.0714107	0.05279	-4.24359	down
MWSmce230	Methyl gallate	Phenolic acids	Phenolic acids	C8H8O5	3	99-24-1	1.20439e+06	1.01709e+06	994433	1.64378e+06	2.19522e+06	2.92254e+06	1.06681	0.0813628	0.134966	0.475619	-1.07212	down
mws0853	Sinapyl alcohol	Phenolic acids	Phenolic acids	C11H14O4	3	537-33-7	19994.8	25108.5	13002	219176	170223	168505	1.16874	0.00766307	0.0388755	0.104149	-3.26328	down
Wasdn03813	Benzoylglycerol 3-glucuronide	Phenolic acids	Phenolic acids	C16H20O10	1	-	56387.7	54866.5	58428	207830	257979	367323	1.16288	0.0424079	0.0898071	0.203668	-2.29571	down
Zagn008007	Ilexsaponin A	Phenolic acids	Phenolic acids	C36H56O11	3	108524-93-2	42879	58575	62573.7	25115.5	26598.6	19154.2	1.11481	0.0240789	0.065585	2.31454	1.21073	up
PDN043585	1-(4-hydroxy-2-methyl-6-{[3,4,5-trihydroxy-6-(hydroxymethyl)oxan-2-yl]oxy}phenyl)ethan-1-one	Phenolic acids	Phenolic acids	C15H20O8	3	-	896993	651415	787733	47590.5	32569.9	37194.9	1.18327	0.00889472	0.0413688	19.9066	4.31517	up
Lazn003560	Methoxy-erythro-Guaiacyl glycerol β-threo-syringyl glycerol ether	Phenolic acids	Phenolic acids	C22H30O11	2	-	5202.36	21118	11497.1	77894	53597.1	75223.8	1.08126	0.00624819	0.0355699	0.182945	-2.45052	down
Lmhn003240	Benzoylmalic acid	Phenolic acids	Phenolic acids	C11H10O6	3	22138-51-8	29913.8	18928.7	14932.5	52973.2	47764.8	75737.4	1.07308	0.0301262	0.0735987	0.361382	-1.4684	down
Safn004006	Phenylacetylaspartic acid	Phenolic acids	Phenolic acids	C12H13NO5	3	-	6.24315e+06	9.69037e+06	6.18349e+06	325058	286320	621561	1.16685	0.0258059	0.0677438	17.9384	4.16498	up
MWStz364	(+)-Lyoniresinol	Phenolic acids	Phenolic acids	C22H28O8	1	14464-90-5	7610.12	3789.74	13373.3	158773	386515	261521	1.15282	0.0580404	0.108633	0.0307051	-5.02538	down
WaYn002313	Homosyringic Acid 4'-O-Glucoside	Phenolic acids	Phenolic acids	C16H22O10	2	-	16735.3	20865.7	21890	103101	123413	120537	1.1815	0.00282588	0.0271798	0.171418	-2.54441	down
Zbqn008291	3,13,15-Trihydroxyoleanane-12-one	Phenolic acids	Phenolic acids	C30H50O4	3	-	967351	900411	897695	183993	86167.1	395538	1.04135	0.0126036	0.048526	4.15422	2.05458	up
Hmhn002787	Dihydrophaseic acid-O-β-D-glucoside	Phenolic acids	Phenolic acids	C21H32O10	2	-	6758.84	7579.82	9229.54	508396	383816	405708	1.18667	0.00805631	0.0396241	0.0181584	-5.78322	down
Wbkn004126	Javanicolide C	Phenolic acids	Phenolic acids	C26H36O11	3	-	61623.2	84386.9	84994.7	2.47559e+06	2.09364e+06	2.67055e+06	1.18584	0.00514453	0.0336873	0.0319077	-4.96995	down
Yamn004462	6-((4-(3-hydroxy-2-(4-(3-hydroxypropyl)-2-methylphenoxy)propoxy)-2-methoxyphenoxy)methyl)tetrahydro-2H-pyran-2,3,4,5-tetraol	Phenolic acids	Phenolic acids	C26H36O11	1	-	76344.3	84871.9	97900.6	2.41939e+06	2.0253e+06	2.60112e+06	1.18673	0.00554497	0.0341804	0.036776	-4.76509	down
Lmtn003096	Secoisolariciresinol 4-O-glucoside	Phenolic acids	Phenolic acids	C26H36O11	1	-	76344.3	84871.9	97900.6	2.41939e+06	2.0253e+06	2.60112e+06	1.18673	0.00554497	0.0341804	0.036776	-4.76509	down
Wahln03557	Dihydrosinapic Acid glucoside	Phenolic acids	Phenolic acids	C17H24O10	2	-	86684.9	88370.4	79348.1	186032	173267	190835	1.18112	0.000442374	0.0139801	0.462438	-1.11267	down
MWStz549	Lyoniside	Phenolic acids	Phenolic acids	C27H36O12	2	34425-25-7	33776.4	42038.6	40322.9	649968	440023	536329	1.18323	0.014098	0.0515469	0.0714115	-3.8077	down
mws0914	Pinobanksin	Phenolic acids	Phenolic acids	C15H12O5	1	548-82-3	86808.9	79691.2	78043.6	11842.6	8181.4	11628.7	1.17996	0.000277319	0.0101289	7.72585	2.94969	up
mws0704	Ethanolamine phosphate	Phenolic acids	Phenolic acids	C2H8NO4P	3	1071-23-4	45921.3	30057.6	55034	14588.5	16421	16993.4	1.11117	0.0616954	0.112902	2.72927	1.44852	up
Wasn000495	Vicianose	Phenolic acids	Phenolic acids	C11H20O10	3	14116-69-9	239532	302611	205061	28757.6	41730.3	40700.3	1.17157	0.0160708	0.0548679	6.72017	2.7485	up
pme2074	(-)-Jasmonoyl-L-isoleucine	Phenolic acids	Phenolic acids	C18H29NO4	3	120330-93-0	92099	109465	113700	158102	389208	280127	1.01907	0.123499	0.182181	0.381012	-1.39209	down
Wagn011658	1-Palmitoyl-Sn-Glycerol 3-O-Diglucoside	Phenolic acids	Phenolic acids	C31H58O14	1	-	7806.56	8208.46	13351.9	91163.6	74340.6	66686.4	1.16924	0.00820361	0.0398854	0.126478	-2.98304	down
Zmpn003368	13(S)-HOT	Phenolic acids	Phenolic acids	C18H30O3	1	87984-82-5	4064.05	5804.32	10633.3	25437.4	25051.5	23853.4	1.10067	0.00872835	0.041093	0.275774	-1.85844	down
PDN193459	Terrein Glucoside	Phenolic acids	Phenolic acids	C14H20O8	3	-	937210	636300	994842	24491.4	30008	99252.7	1.13637	0.0151857	0.0538599	16.7045	4.06216	up
pme0075	N-Acetyl-L-glutamate	Phenolic acids	Phenolic acids	C7H11NO5	3	1188-37-0	11535.1	14972.3	20728.9	57408.9	37817.5	56774.8	1.11647	0.0199679	0.0608221	0.310763	-1.68611	down
MW0107248	His-Asp-Lys	Phenolic acids	Phenolic acids	C16H26N6O6	3	-	30744.5	28054	38721.9	3.43576e+06	4.98671e+06	3.63741e+06	1.18644	0.0145801	0.0527751	0.00808636	-6.95029	down
mws0011	Syringin	Phenolic acids	Phenolic acids	C17H24O9	3	118-34-3	99844	103383	106583	890895	685809	1.31975e+06	1.17173	0.0438433	0.0915104	0.106962	-3.22483	down
Labn002833	2-(Hydroxymethyl)Phenyl 6-O-Beta-D-Xylopyranosyl-Beta-D-Glucopyranoside	Phenolic acids	Phenolic acids	C18H26O11	2	-	1918.22	12537.9	9591.08	382687	282223	339539	1.14051	0.00729099	0.0381577	0.0239407	-5.38439	down
Hmqn003054	9,10,11-Trihydroxy-12-octadecenoic acid	Phenolic acids	Phenolic acids	C18H34O5	1	61911-67-9	5672.88	8507.64	4950.9	20235	40664.5	26712.3	1.12315	0.0590036	0.109852	0.218366	-2.19518	down
pmb2922	UDP-glucose	Phenolic acids	Phenolic acids	C15H24N2O17P2	1	133-89-1	979511	1.84913e+06	1.50155e+06	180399	131194	76521.5	1.15145	0.0335039	0.0783603	11.157	3.47988	up
pme3154	(R)-Mevalonate	Phenolic acids	Phenolic acids	C6H12O4	3	150-97-0	1.1661e+06	1.34391e+06	1.26428e+06	73278.8	84013.5	104243	1.18459	0.00146321	0.0207007	14.4313	3.85113	up
PDN007763	(-)-Isolariciresinol 4-O-beta-D-glucopyranoside	Phenolic acids	Phenolic acids	C26H36O11	3	129102-89-2	70797.1	84322	121650	1.51318e+06	1.52617e+06	1.92996e+06	1.18043	0.00701106	0.0373923	0.0556957	-4.16629	down
pme0376	Naringenin	Phenolic acids	Phenolic acids	C15H12O5	1	480-41-1	92018.8	74708.3	63913.8	14675.9	8937.16	15956.3	1.15712	0.0118381	0.0470556	5.82878	2.54319	up
Lazn002213	1-(4-Hydroxy-3-methoxyphenyl)-2-[4-(1,2,3-trihydroxypropyl)-2-methoxyphenoxy]-1,3-propanediol	Phenolic acids	Phenolic acids	C20H26O9	3	-	20262.8	14940.8	24205.8	133517	215929	154448	1.16827	0.0256041	0.0674295	0.117901	-3.08436	down
Labn002716	galloyl acetyl glucoside	Phenolic acids	Phenolic acids	C15H18O11	2	-	44645.7	48012.2	52502.6	581677	554377	718842	1.18593	0.00778242	0.0393108	0.078258	-3.67562	down
Wayn001856	4-Hydroxybenzoic acid 4-(6-O-sulfo)glucopyranoside	Phenolic acids	Phenolic acids	C13H16O11S	1	-	13564.8	15805.1	11295.5	229409	130290	278853	1.16977	0.0447151	0.0919537	0.0636837	-3.97293	down
WaYn000716	Citric Acid diglucoside	Phenolic acids	Phenolic acids	C18H28O17	1	-	177700	157821	207382	458506	330381	437712	1.1335	0.0193017	0.0596223	0.442608	-1.1759	down
Zajn002491	Catechin 4'-O-beta-D-glucopyranoside	Phenolic acids	Phenolic acids	C21H24O11	1	-	522505	449836	449055	1.25291e+07	9.72887e+06	1.10969e+07	1.18689	0.00568382	0.0345001	0.0426143	-4.55252	down
Zbfn002396	6-O-Dihydrocaffeoylglucose	Phenolic acids	Phenolic acids	C15H20O9	3	-	30114.1	42501.2	33112.7	19618.1	12456	18300.1	1.07636	0.0202886	0.061035	2.09885	1.0696	up
pme0436	Procyanidin B3	Phenolic acids	Phenolic acids	C30H26O12	1	23567-23-9	2.36758e+06	2.05005e+06	2.25026e+06	2.16288e+07	2.13809e+07	3.00643e+07	1.18301	0.0161406	0.0550119	0.0912484	-3.45406	down
PDN226079	(2s,4s)-4-(acetyloxy)-5-[(1s,3s,5r)-7-oxo-2,6-dioxabicyclo[3.3.1]nonan-3-yl]pentan-2-yl acetate	Phenolic acids	Phenolic acids	C16H24O7	3	-	51737.4	72885.2	99914.1	225696	197842	239466	1.12152	0.00150338	0.0207796	0.338666	-1.56207	down
pmn001667	Procyanidin B4	Phenolic acids	Phenolic acids	C30H26O12	1	29106-51-2	296790	274739	209984	6.92968e+06	6.22199e+06	5.79184e+06	1.18537	0.00284478	0.0271798	0.0412549	-4.59929	down
Rln001778	1-O-Caffeoyl-(b-D-glucose 6-O-sulfate)	Phenolic acids	Phenolic acids	C15H18O12S	1	-	81379.1	69810.9	73276.9	367078	500535	341287	1.17501	0.0214465	0.0624152	0.185679	-2.42912	down
Lmdn001560	6-DeoxyCatalpol	Phenolic acids	Phenolic acids	C15H22O9	3	99499-99-7	12681.9	23645.2	15554.6	58232.5	29570.5	68032.7	1.02731	0.085649	0.140189	0.332926	-1.58673	down
Walbn04054	Armandiside	Phenolic acids	Phenolic acids	C27H36O12	3	-	44493.2	51991.7	45416.3	130889	128520	201490	1.14903	0.0459083	0.0932659	0.307879	-1.69957	down
mws0154	Shikimate	Phenolic acids	Phenolic acids	C7H10O5	2	138-59-0	31927.1	34894.3	35106.5	89005.1	85131.9	101748	1.18019	0.0057513	0.0345527	0.369458	-1.43652	down
mws0179	Chlorogenic acid methyl ester	Phenolic acids	Phenolic acids	C17H20O9	3	29708-87-0	4043.66	9305.52	22340.3	50265.1	64199.2	52755	1.03706	0.00380454	0.0304487	0.213429	-2.22817	down
HJN041	Epicatechin 3-glucoside	Phenolic acids	Phenolic acids	C21H24O11	2	103303-00-0	88677.7	88677.7	443388	1.20775e+07	9.19474e+06	1.14179e+07	1.15289	0.0058586	0.0347578	0.0189888	-5.71871	down
Wdbn005328	3,3'-Bis(3,4-dihydro-4-hydroxy-6,8-dimethoxy-2H-1-benzopyran)	Phenolic acids	Phenolic acids	C22H26O8	2	-	16069.5	10958.7	22693.3	172838	126216	123895	1.1619	0.0130337	0.0492761	0.117559	-3.08854	down
mws1417	Indole-3-carboxylate	Phenolic acids	Phenolic acids	C9H7NO2	3	771-50-6	19707.9	9372.07	23507.8	66720.1	457211	100532	1.02098	0.266437	0.334915	0.0842126	-3.56982	down
mws0102	Indole-5-carboxylic acid	Phenolic acids	Phenolic acids	C9H7NO2	3	1670-81-1	19707.9	9372.07	23507.8	66720.1	457211	100532	1.02098	0.266437	0.334915	0.0842126	-3.56982	down
Wbtn005483	1,3,6-trihydroxy-2,5,7-trimethoxyxanthen-9-one	Phenolic acids	Phenolic acids	C16H14O8	1	-	9.94014e+06	7.49781e+06	6.92201e+06	121574	43074.2	95414.8	1.17652	0.0129626	0.0491584	93.6694	6.54951	up
Lcsn000634	Jaboticabin	Phenolic acids	Phenolic acids	C16H14O8	3	-	9.94014e+06	7.49781e+06	6.92201e+06	121574	43074.2	95414.8	1.17652	0.0129626	0.0491584	93.6694	6.54951	up
Lcfn121164	6-Phospho-D-gluconate	Phenolic acids	Phenolic acids	C6H13O10P	1	53411-70-4	39687.8	35940.3	22883	10692	8135.32	7125.01	1.1351	0.0368405	0.0825562	3.79584	1.92442	up
HJN012	4,7,9,9'-Tetrahydroxy-3,3'-dimethoxy-8-O-4'-neolignan	Phenolic acids	Phenolic acids	C20H26O7	3	-	21350.3	19418	7362.24	171889	247816	158038	1.14184	0.0219031	0.0628751	0.0833078	-3.5854	down
Lmsn006093	Phloretin-2'-O-(2''-Galloyl)glucoside	Phenolic acids	Phenolic acids	C28H28O14	2	-	58921.8	38137.6	37553.3	7385.14	6345.82	9866.83	1.15963	0.0318706	0.0759778	5.70446	2.51209	up
ZBN0303	Kaempferol-3-O-(2''-O-acetyl)glucoside	Phenolic acids	Phenolic acids	C23H22O12	2	-	205804	130660	159753	3784.63	18923.1	25065.6	1.07804	0.0149709	0.0533283	10.3869	3.37669	up
Lmmn003398	Kaempferol-3-O-(6''-O-acetyl)glucoside	Phenolic acids	Phenolic acids	C23H22O12	2	-	205804	130660	159753	3784.63	18923.1	25065.6	1.07804	0.0149709	0.0533283	10.3869	3.37669	up
MWS0559	1,6-anhydro-β-D-glucose	Phenolic acids	Phenolic acids	C6H10O5	1	498-07-7	198607	150077	152320	26525	41916.8	22969.7	1.15816	0.00712652	0.037456	5.48075	2.45437	up
Lmqn009304	Eucalyptin (5-Hydroxy-7,4'-dimethoxy-6,8-dimethylflavone)	Phenolic acids	Phenolic acids	C19H18O5	3	3122-88-1	3915.45	4537.11	5699.27	11552.4	12788.5	7389.66	1.06043	0.058327	0.108921	0.446001	-1.16488	down
Lmsn010896	23-Formyl-2,3,19-trihydroxyurs-12-en-28-oic acid (Pinfaensic acid)	Phenolic acids	Phenolic acids	C30H46O6	2	-	1618.26	1618.26	1618.26	15388.7	22161.6	318968	1.03611	0.362157	0.427751	0.0136172	-6.19843	down
Wcsn000472	Laminarin	Phenolic acids	Phenolic acids	C18H32O16	3	9008-22-4	35028.8	40146.8	34040.3	8462.06	4229.86	9612.96	1.13267	0.000356126	0.0117047	4.8965	2.29175	up
mws0214	D-Sorbitol	Phenolic acids	Phenolic acids	C6H14O6	3	50-70-4	21771.1	13687.2	7384.49	720177	366606	211408	1.14401	0.108615	0.1664	0.0330019	-4.92131	down
pme2165	Orotate	Phenolic acids	Phenolic acids	C5H4N2O4	3	65-86-1	313092	365898	404695	52944.4	49668.9	47901.7	1.18461	0.00706606	0.0373923	7.19984	2.84797	up
pme0321	Kaempferol-7-O-rhamnoside	Phenolic acids	Phenolic acids	C21H20O10	1	20196-89-8	1.14488e+06	1.13991e+06	1.3872e+06	9233.36	5622.15	13110.3	1.18217	0.00446182	0.0320883	131.303	7.03675	up
mws0919	Afzelin	Phenolic acids	Phenolic acids	C21H20O10	1	482-39-3	1.14488e+06	1.13991e+06	1.3872e+06	9233.36	5622.15	13110.3	1.18217	0.00446182	0.0320883	131.303	7.03675	up
Zmdn002049	Epicatechin-4'-O-β-D-glucopyranoside	Phenolic acids	Phenolic acids	C21H24O11	1	-	329364	361375	331311	6.20418e+06	4.95448e+06	5.67881e+06	1.18732	0.00466194	0.0325543	0.0607009	-4.04214	down
PDN060168	(2r,3r,4s,5s,6r)-2-[2-(4-hydroxyphenyl)ethoxy]-6-({[(2s,3r,4s,5r)-3,4,5-trihydroxyoxan-2-yl]oxy}methyl)oxane-3,4,5-triol	Phenolic acids	Phenolic acids	C19H28O11	3	-	46235.3	81357.7	88370.6	434503	190315	222713	1.07072	0.106817	0.164155	0.254815	-1.97248	down
Saln003976	Isoorientin 7-O-sulfate	Phenolic acids	Phenolic acids	C21H20O14S	2	-	270723	211695	205498	51352.9	42910.8	51019.8	1.17815	0.0118415	0.0470556	4.73499	2.24336	up
Sadn011058	[(2R,3S,4S,5R,6S)-6-{[4,7-dihydroxy-3-(hydroxymethyl)-9,10-dioxo-9,10-dihydroanthracen-2-yl]oxy}-3,4,5-trihydroxyoxan-2-yl]methyl acetate	Phenolic acids	Phenolic acids	C23H22O12	3	-	78674.6	127542	84944.6	2145.26	2145.26	10726.3	1.12388	0.0235397	0.0652912	19.389	4.27717	up
Wmmp000173	eugeniin	Phenolic acids	Phenolic acids	C41H30O26	3	81571-72-4	22187.3	29234.8	25221.2	4437.46	4437.46	4437.46	1.18368	0.00921835	0.0418476	5.75729	2.52539	up
Lmfn001584	Methyl 4,6-di-O-galloyl-D-glucoside	Phenolic acids	Phenolic acids	C21H22O14	3	-	119388	190569	171164	67986.4	35788	61927	1.08169	0.0234063	0.065116	2.90354	1.53781	up
mws1629	Aucubin	Phenolic acids	Phenolic acids	C15H22O9	3	479-98-1	31395.7	25549.1	21209.4	170425	231935	186746	1.17609	0.0100109	0.0430625	0.132666	-2.91413	down
Wacyn04892	Epiafzelechin-(4β→6)-Epicatechin 3,3'-Digallate	Phenolic acids	Phenolic acids	C44H34O19	3	-	36497.1	25996.5	29865	1.30266e+06	1.23605e+06	1.65313e+06	1.1859	0.00881417	0.0411146	0.022033	-5.50419	down
Zmyn000083	alpha-D-Glucose 1,6-bisphosphate	Phenolic acids	Phenolic acids	C6H14O12P2	1	10139-18-1	153540	171682	204656	10450.1	6525.99	21144.9	1.15065	0.00507875	0.0336535	13.8999	3.797	up
ML10197929	Creatine	Phenolic acids	Phenolic acids	C4H9N3O2	3	57-00-1	52978.3	39410.7	62948.1	524214	277071	347924	1.15813	0.044762	0.0919537	0.135169	-2.88717	down
Zmjn004133	9(S)-HPODE	Phenolic acids	Phenolic acids	C18H32O4	3	5502-91-0	49931.8	50871.1	32948.5	300430	221706	353857	1.16346	0.0212156	0.0621097	0.152685	-2.71137	down
MWS20152	(+)-Syringaresinol	Phenolic acids	Phenolic acids	C22H26O8	1	21453-71-4	905.903	4529.51	7192.54	42458.6	52114.9	32738.6	1.06728	0.0138409	0.0509221	0.0991889	-3.33368	down
Zmgn000217	Itaconate	Quinones	Anthraquinone	C5H6O4	1	97-65-4	189213	268819	228798	119957	83463.4	116894	1.10087	0.0182316	0.0577697	2.14424	1.10047	up
Hmqn003268	Dihydrotricetin	Quinones	Anthraquinone	C15H12O7	1	-	20423.9	13676.5	53533.1	99090.1	75194.1	119849	1.00905	0.0182332	0.0577697	0.297938	-1.74692	down
Cmzn002437	Scandoside	Quinones	Anthraquinone	C16H22O11	2	18842-99-4	6955.45	6955.45	6955.45	34777.3	78637.6	61508.3	1.1574	0.0565725	0.106614	0.119289	-3.06747	down
Safn008083	erythro-Canabisine H	Quinones	Naphthol	C28H31NO8	3	-	6639.31	7719.68	14139	870691	877810	748412	1.18261	0.00252898	0.0260818	0.0114133	-6.45314	down
Yajn003045	Ebuloside	Quinones	Quinones	C21H32O10	3	-	9832.81	1966.56	1966.56	156870	131426	109225	1.13818	0.00940776	0.0420184	0.0346295	-4.85185	down
Wasn001271	6-Galloyl Isoascorbic acid	Quinones	Quinones	C13H12O10	1	-	296532	171368	201307	7748.7	7748.7	38743.5	1.10291	0.0255021	0.0672418	12.3377	3.625	up
Lczn000058	6-O-Galloyl-1-O-vanilloyl-β-D-glucose	Quinones	Quinones	C21H22O13	1	-	18647.5	33958.8	27021.4	117148	264293	222557	1.13784	0.0560334	0.10576	0.131835	-2.9232	down
ZbBn000907	Shikimate 3-phosphate	Quinones	Quinones	C7H11O8P	3	114489-69-9	152315	98061.8	92640.5	42274.6	26171.2	35392.6	1.12096	0.045778	0.0932659	3.30338	1.72394	up
ZBN0404	Rhodisin	Quinones	Quinones	C44H34O22	3	-	114454	102641	54846.5	13183.7	28749.8	39160.3	1.00602	0.0570472	0.107181	3.35342	1.74563	up
mws2125	Phosphoenolpyruvate	Steroids	Steroid	C3H5O6P	3	138-08-9	54584.6	107322	123257	17187	9683.65	19078	1.11596	0.0590039	0.109852	6.20612	2.63369	up
Waptn03493	3,3',4,5'-Tetrahydroxybibenzyl	Steroids	Steroidal saponins	C14H14O4	1	22318-80-5	59968.6	72091	48787.1	263602	207919	233033	1.16717	0.0033926	0.0286396	0.256683	-1.96194	down
Zmsn002575	Hastatoside	Steroids	Steroidal saponins	C17H24O11	2	50816-24-5	19178.5	20534	3835.7	207493	294293	276642	1.11765	0.00928618	0.0419239	0.0559439	-4.15988	down
Sacn002893	10-acetylmonomelittoside	Tannins	Proanthocyanidins	C17H24O11	2	-	19178.5	20534	16610.4	300582	294293	276642	1.18723	0.000525567	0.0140181	0.0646264	-3.95173	down
PDN033061	2,6-dihydroxy-4-(1-hydroxyethenyl)phenyl 3,4,5-trihydroxybenzoate	Tannins	Proanthocyanidins	C15H12O8	3	-	151014	122018	184761	40444	29211.1	12448.9	1.10069	0.0101543	0.0433619	5.57578	2.47917	up
PDN055501	(2Z)-2-hydroxy-3-(4-hydroxyphenyl)prop-2-enoic acid	Tannins	Proanthocyanidins	C9H8O4	3	-	17985	17985	17985	92998.5	127798	161392	1.17299	0.0310569	0.0747747	0.141174	-2.82445	down
Cmsn005967	Hispolon;Hisplone	Tannins	Proanthocyanidins	C12H12O4	3	173933-40-9	3700.89	3700.89	3700.89	610437	418590	796752	1.18578	0.0310626	0.0747747	0.00608106	-7.36146	down
Hmfn000531	Ascorbate	Tannins	Proanthocyanidins	C6H8O6	1	50-81-7	84917.5	118748	102418	4806.07	4806.07	4806.07	1.18624	0.00994395	0.0429279	21.229	4.40796	up
Lmdn001925	Olivil-4'-O-glucoside	Tannins	Proanthocyanidins	C26H34O12	2	76880-93-8	23796.9	23796.9	23796.9	221297	118985	201533	1.16751	0.0376869	0.0835738	0.131762	-2.92399	down
Lmgn002184	2-Oxopimelate	Tannins	Proanthocyanidins	C7H10O5	1	17126-90-8	10033.2	18350.6	15791.9	1.32347e+06	2.16481e+06	600048	1.16819	0.0964822	0.152349	0.0108053	-6.53211	down
Wayn000341	N-(1-Deoxy-1-fructosyl)Asparagine	Tannins	Proanthocyanidins	C10H18N2O8	3	-	13340	10513.7	23831.5	74943.6	67547.2	65991.7	1.13266	0.000759378	0.0157482	0.228725	-2.12831	down
Wasn003528	Protocatechuic acid 4-O-(2''-O-Galloy)Glucoside	Tannins	Proanthocyanidins	C20H20O13	1	-	3614.95	8622.71	16956.1	37176.5	32173.4	58583.5	1.02504	0.0377176	0.0835738	0.228195	-2.13166	down
mws0921	4-Coumaryl alcohol	Tannins	Proanthocyanidins	C9H10O2	3	3690-05-9	2124.46	2124.46	2124.46	17708.3	12166.7	16189.2	1.18125	0.0152584	0.0539149	0.138359	-2.85351	down
Zmhn000892	4-O-Glucosyl-3,4-dihydroxybenzyl alcohol	Tannins	Proanthocyanidins	C13H18O8	3	-	43578.9	37982.4	31498	303657	300687	289057	1.18346	2.43821e-06	0.00146617	0.126549	-2.98223	down
HJN054	Secoisolariciresinol-9'-O-xyloside	Tannins	Proanthocyanidins	C25H34O10	3	-	5161.24	5161.24	5161.24	25806.2	25947.5	35821.2	1.17972	0.0185039	0.058253	0.176806	-2.49976	down
mws0093	Coniferyl alcohol	Tannins	Proanthocyanidins	C10H12O3	3	458-35-5	8271.24	8271.24	8271.24	444525	363662	317831	1.18719	0.0100275	0.0430625	0.0220367	-5.50395	down
pmn001415	Catechin-(7,8-bc)-4-(3,4-dihydroxyphenyl)-dihydro-2-(3H)-one	Tannins	Proanthocyanidins	C24H20O9	1	-	9996.34	1999.27	1999.27	1.43226e+06	913348	1.01675e+06	1.16699	0.0195696	0.0600735	0.00416222	-7.90843	down
Wbkn005086	Yadanzioside H	Tannins	Proanthocyanidins	C32H46O16	3	-	5087.03	5087.03	5087.03	112486	151424	82835.8	1.18101	0.0308199	0.0745815	0.0440124	-4.50595	down
MWS0132	Glutathione disulfide	Tannins	Proanthocyanidins	C20H32N6O12S2	3	27025-41-8	12265	12265	12265	214529	242555	248200	1.18822	0.00217587	0.0247167	0.0521706	-4.26062	down
mws0027	Syringic acid	Tannins	Proanthocyanidins	C9H10O5	3	530-57-4	3661.68	3661.68	3661.68	428430	276599	384704	1.18696	0.0153852	0.0539149	0.0100805	-6.63229	down
Rln001789	4'-Methylisoscutellarein 8-(2''-sulfoglucoside)	Tannins	Proanthocyanidins	C22H22O14S	3	136516-95-5	145899	162032	156773	316543	284987	629016	1.04286	0.145378	0.207023	0.377641	-1.40491	down
PDN187561	2,5,7-trihydroxychromen-4-one	Tannins	Tannin	C9H6O5	3	-	2642.19	2642.19	2642.19	25424.4	13210.9	39567.5	1.14236	0.0914201	0.146427	0.101359	-3.30245	down
MWS2058	3-Methylsalicylate	Tannins	Tannin	C8H8O3	3	83-40-9	34387.8	47631.4	41527.8	7738.3	13612.8	12303.2	1.13864	0.00697515	0.0372966	3.67106	1.8762	up
Zmhn001934	Polygonimitin B	Tannins	Tannin	C21H22O9	3	-	109771	133567	135831	21954.2	21954.2	21954.2	1.18489	0.00630933	0.0355855	5.75696	2.52531	up
MWStz656	Neoisoliquiritin	Tannins	Tannin	C21H22O9	3	59122-93-9	109771	133567	135831	21954.2	21954.2	21954.2	1.18489	0.00630933	0.0355855	5.75696	2.52531	up
Lman002731	Grevilloside F	Tannins	Tannin	C15H18O9	3	1094004-50-8	106082	115307	76589.5	30254.7	27912.6	58784	1.04329	0.0178487	0.0576633	2.54788	1.3493	up
Zbqn003921	N-carboxy-N-(2-oxo-2-phenylethyl)-L-alanine	Tannins	Tannin	C12H13NO5	3	-	6.3368e+06	7.34497e+06	6.32927e+06	142238	106569	320961	1.16914	0.0019757	0.0238428	35.1213	5.13428	up
MWSslk235	Allitol	Tannins	Tannin	C6H14O6	3	488-44-8	52509.9	41997	37556.9	1.26476e+06	544111	337797	1.13792	0.139353	0.199945	0.0615203	-4.02279	down
Wamxn03850	Protocatechuic acid 4-O-Acetylglucoside	Tannins	Tannin	C15H18O10	1	-	2742.42	2742.42	2742.42	32008.3	15559.8	23540	1.1666	0.0476919	0.0948833	0.115701	-3.11153	down
Lmmn006932	2-Hydroxy-4-methyl-3-tridecanoyloxypentanoic acid methyl ester	Tannins	Tannin	C20H38O5	3	-	1636.3	1636.3	1636.3	8181.49	12010.1	14112.1	1.17231	0.0299873	0.0734545	0.143101	-2.80489	down
MWSmce560	3,23-Dihydroxylup-20(29)-en-28-oic acid (23-Hydroxybetulinic acid)	Tannins	Tannin	C30H48O4	3	161984-22-1	29990.1	23451.3	26954.1	1204.02	1204.02	1204.02	1.18761	0.00540427	0.0341804	22.2575	4.47622	up
Lmhn009200	Cadambagenic acid	Tannins	Tannin	C30H46O5	1	53318-10-8	4566.92	4566.92	4566.92	23783.5	23417.7	118645	1.06691	0.250572	0.320031	0.0826114	-3.59751	down
pme2914	3-Hydroxy-3-methylglutarate	Tannins	Tannin	C6H10O5	1	503-49-1	1.80734e+07	1.43159e+07	1.71514e+07	264973	216700	290645	1.18699	0.00478992	0.0329809	64.1455	6.00328	up
MWSHC20189	Epipinoresinol	Tannins	Tannin	C20H22O6	3	18779-41-4	35876.6	41198.8	32578	1860.13	1860.13	1860.13	1.18759	0.00519991	0.0336873	19.6498	4.29644	up
pmb3056	Homovanilloylquinic acid	Terpenoids	Ditepenoids	C16H20O9	3	-	1974.56	1974.56	9872.79	55585.5	75317.6	13658.7	1.01185	0.135969	0.195773	0.0956124	-3.38666	down
Lmyn001519	L-Malic acid-2-O-gallate	Terpenoids	Ditepenoids	C11H10O9	1	-	215435	202667	206036	6287.82	6287.82	31439.1	1.11695	0.000367496	0.0119194	14.1802	3.8258	up
Wasn000977	4-O-galactopyranosylxylose	Terpenoids	Ditepenoids	C11H20O10	3	14087-31-1	286404	333755	234615	46249.2	53299.5	44621.2	1.17917	0.0136999	0.0506328	5.92893	2.56777	up
mws1155	Mannitol	Terpenoids	Ditepenoids	C6H14O6	3	69-65-8	13636.9	14581.5	8951.84	1.55782e+06	744252	353751	1.16044	0.132946	0.192995	0.0139958	-6.15887	down
pme2237	Galactitol	Terpenoids	Ditepenoids	C6H14O6	3	608-66-2	13636.9	14581.5	8951.84	1.55782e+06	744252	353751	1.16044	0.132946	0.192995	0.0139958	-6.15887	down
Rln001934	3beta-(beta-D-Glucopyranosyloxy)-5alpha-arbora-9(11)-ene-2alpha,7beta,19alpha,28-tetrol 2-acetate	Terpenoids	Ditepenoids	C38H62O11	3	-	2026.53	2026.53	2026.53	44106.1	25314.1	10132.7	1.11926	0.130243	0.190082	0.076422	-3.70987	down
mws0277	Quinate	Terpenoids	Ditepenoids	C7H12O6	2	77-95-2	8.65123e+06	7.16893e+06	9.74613e+06	562293	491712	606813	1.18485	0.00856587	0.0409576	15.3938	3.94428	up
Wmqn000820	Dehydrololiolide	Terpenoids	Ditepenoids	C11H14O3	1	19355-58-9	3496.35	3496.35	3496.35	63518.3	97260.1	565849	1.12087	0.278761	0.347394	0.0144352	-6.11426	down
Lmdn006025	2-Hydroxy-2,3-dihydrogenistein	Terpenoids	Ditepenoids	C15H12O6	2	-	80823.8	71306.7	76496.8	14261.3	14261.3	14261.3	1.18775	0.00196644	0.0238428	5.34375	2.41785	up
PDN119512	2-[3-hydroxy-2-(4-hydroxy-3-methoxybenzoyl)-5-methoxyphenoxy]-6-(hydroxymethyl)oxane-3,4,5-triol	Terpenoids	Ditepenoids	C21H24O11	3	-	367432	321049	278978	6.41798e+06	5.00148e+06	5.25273e+06	1.18509	0.00672822	0.0366517	0.0580283	-4.1071	down
Zmdn002400	Epicatechin-3'-O-β-D-glucopyranoside	Terpenoids	Ditepenoids	C21H24O11	1	-	367432	321049	278978	6.41798e+06	5.00148e+06	5.25273e+06	1.18509	0.00672822	0.0366517	0.0580283	-4.1071	down
Sasn008742	9,10-dihydroxy-8-oxooctadec-12-enoic acid	Terpenoids	Ditepenoids	C18H32O5	2	-	1179.96	1179.96	1179.96	61007.4	36808.1	38785.7	1.18422	0.0292572	0.0723936	0.0259139	-5.27013	down
Wayn002636	N-(1-Deoxy-1-fructosyl)Tryptophan	Terpenoids	Ditepenoids	C17H22N2O7	3	-	12861.7	9096.39	9214.97	65022.2	70469.8	47439.7	1.16774	0.0159939	0.054681	0.170408	-2.55294	down
Wasn002508	Glucosyl 7-methyl-3-methyleneoctane-1,2,6,7-tetraol	Terpenoids	Ditepenoids	C16H30O9	3	-	12861.7	9096.39	9214.97	65022.2	70469.8	47439.7	1.16774	0.0159939	0.054681	0.170408	-2.55294	down
PDN151625	8-Hydroxyluteolin 8-glucoside-3'-sulfate	Terpenoids	Ditepenoids	C21H20O15S	3	63109-34-2	265271	106253	96931.1	19386.2	19386.2	19386.2	1.1315	0.129302	0.188933	8.05478	3.00984	up
PDN163217	8,21-dihydroxy-9,9,16,20,24-pentamethyl-3-oxahexacyclo[14.8.0.02,?.0?,1?.0?,12.01?,2?]tetracos-6(15)-ene-12,20-dicarboxylic acid	Terpenoids	Monoterpenoids	C30H44O7	3	-	2619.87	2619.87	2619.87	2.31321e+06	956772	1.52865e+06	1.18512	0.0556088	0.1052	0.00163789	-9.25395	down
pme1975	Malonate	Terpenoids	Monoterpenoids	C3H4O4	3	141-82-2	64900.2	64900.2	64900.2	3.6252e+06	3.47868e+06	3.35416e+06	1.1887	0.000523777	0.0140181	0.0186173	-5.74721	down
Wbtn007675	Calyxanthone	Terpenoids	Monoterpenoids	C15H10O6	3	98973-45-6	102509	78965.7	92229.6	15793.1	15793.1	15793.1	1.18449	0.00806082	0.0396241	5.77686	2.53029	up
Zbjn003262	3,4-O-di-Caffeoyl-1-O-glucoside Quinic Acid	Terpenoids	Monoterpenoids	C31H34O17	3	-	40382.5	17806.1	17834.4	3561.21	3561.21	3561.21	1.14275	0.101422	0.158231	7.11584	2.83103	up
Wasdn04423	Imperanene glucoside	Terpenoids	Monoterpenoids	C25H32O10	3	-	11755.1	11755.1	11755.1	58775.3	70090.8	91865.9	1.177	0.023793	0.0654727	0.159765	-2.64598	down
Hahn002084	6'-O-caffeoylcatalpol	Terpenoids	Monoterpenoids	C24H28O13	3	-	252273	250816	205610	64045.7	88031.6	65206.5	1.16484	0.00254225	0.0260818	3.26163	1.70559	up
Wmmp000181	1´-O-Benzoylsucrose	Terpenoids	Monoterpenoids	C19H26O12	2	-	4973.4	4973.4	4973.4	33433.8	33505	35584.3	1.18856	0.000582837	0.0143547	0.14553	-2.78061	down
Rfmb087	9-Hydroxy-13-oxo-10-octadecenoic Acid	Terpenoids	Monoterpenoids	C18H32O4	3	-	46242.5	47783.9	35359.2	344417	249320	375102	1.17463	0.0169894	0.056384	0.133547	-2.90458	down
Wasyqn1906	5-O-Dihydrocaffeoyl Quinic Acid	Terpenoids	Monoterpenoids	C16H20O9	1	-	7417.01	7417.01	7417.01	64025.9	64404.4	37085.1	1.16849	0.0340455	0.0786823	0.134435	-2.89502	down
Lmgn002091	2-Methyl-3-oxoadipate	Terpenoids	Monoterpenoids	C7H10O5	1	-	2607.27	13036.3	2607.27	207537	234571	57683	1.10144	0.0995493	0.1561	0.036517	-4.77529	down
Wayn001528	(R)-2-Hydroxybutane-1,2,4-tricarboxylate	Terpenoids	Monoterpenoids	C7H10O7	1	13052-73-8	7.42998e+07	7.35565e+07	7.59074e+07	827949	505326	723511	1.1863	6.65234e-05	0.00532731	108.793	6.76544	up
Zbyn004323	2,6-di-O-galloylarbutin	Terpenoids	Monoterpenoids	C26H24O15	3	-	212907	241206	290936	22906.6	22906.6	22906.6	1.18506	0.0100795	0.0432104	10.8418	3.43854	up
MWS80006	9-Hydroperoxy-9Z,11E-Octadecadienoic Acid	Terpenoids	Monoterpenoids	C18H32O4	3	-	20592.5	13345.5	16791.6	113762	65293	113107	1.15171	0.0356274	0.0810162	0.173636	-2.52586	down
Ybnn007052	Norartocarpetin	Terpenoids	Monoterpenoids	C15H10O6	3	520-30-9	98351.8	70622.4	85258.5	14124.5	14124.5	14124.5	1.18216	0.0126187	0.048526	5.99981	2.58492	up
Lmsn011015	1-Oxo-Siaresinolic acid	Terpenoids	Monoterpenoids	C30H46O5	2	-	1696.8	1696.8	1696.8	293325	125691	43534.6	1.15006	0.173721	0.238031	0.011005	-6.50569	down
WaYn006734	Hedyotisol A	Terpenoids	Monoterpenoids	C42H50O16	3	95732-59-5	6025.77	6025.77	6025.77	30128.8	70896.1	58494.8	1.15438	0.059687	0.110477	0.113323	-3.14148	down
Wamxn01040	(X)-1,2-Propanediol 1-O-B-D-Glucopyranoside	Terpenoids	Monoterpenoids	C9H18O7	2	-	10465.9	10465.9	10465.9	91933.9	52329.4	66613.8	1.17149	0.0354824	0.080761	0.148891	-2.74768	down
Lmbn005287	(7S,8S)-DiHODE	Terpenoids	Monoterpenoids	C18H32O4	2	143288-65-7	1520.62	1520.62	8325.92	55141.9	31102.4	37222	1.0903	0.0265448	0.068841	0.092067	-3.44117	down
Lmdn003756	Methyl caffeate	Terpenoids	Monoterpenoids	C10H10O4	3	3843-74-1	3167.32	3167.32	3167.32	119298	134321	715609	1.14787	0.244751	0.313989	0.00980363	-6.67247	down
Lmgn000160	3-Ureidopropionate	Terpenoids	Monoterpenoids	C4H8N2O3	1	462-88-4	18223.8	38912.6	74284.7	389137	417761	308834	1.11808	0.00310857	0.0277631	0.117789	-3.08572	down
pmn001516	5-O-Galloylshikimic acid	Terpenoids	Monoterpenoids	C14H14O9	3	95719-51-0	56520.8	53985.3	42127.5	5333.01	5333.01	5333.01	1.18514	0.00935357	0.0420184	9.54018	3.25402	up
WaYn002595	Salicin 6'-Sulfate	Terpenoids	Monoterpenoids	C13H18O10S	2	-	479975	298768	452162	59753.5	59753.5	59753.5	1.17461	0.0248729	0.0667156	6.86657	2.77959	up
mws0025	1,2,3-Trihydroxybenzene	Terpenoids	Monoterpenoids	C6H6O3	2	87-66-1	14498.2	14498.2	14498.2	122912	72490.9	119809	1.17123	0.0309473	0.074643	0.137985	-2.85742	down
Waptn02904	3-(3,5-dihydroxyphenyl)propanoic acid glucoside	Terpenoids	Monoterpenoids	C15H20O9	3	-	97821.6	106352	109990	23165.1	27126.8	63730.7	1.03343	0.0281837	0.0707945	2.75527	1.4622	up
ZBN0047	Kaempferol-3-O-(2''-galloyl)galactoside	Terpenoids	Monoterpenoids	C28H24O15	1	-	36293.1	29583.6	28979.7	5795.93	5795.93	5795.93	1.1848	0.00813671	0.0397168	5.45534	2.44767	up
ZBN0048	Kaempferol-3-O-(6''-galloyl)glucoside	Terpenoids	Monoterpenoids	C28H24O15	1	56317-05-6	36293.1	29583.6	28979.7	5795.93	5795.93	5795.93	1.1848	0.00813671	0.0397168	5.45534	2.44767	up
mws0967	Lipoxin A4	Terpenoids	Monoterpenoids	C20H32O5	3	89663-86-5	220806	232320	161660	19562	4383.41	16755.3	1.12552	0.0102373	0.0435621	15.105	3.91696	up
Zmdn003480	Cycloolivil-6-O-glucoside	Terpenoids	Monoterpenoids	C26H34O12	2	-	20070.6	20070.6	20070.6	244320	100353	180679	1.1542	0.0651924	0.11628	0.114612	-3.12517	down
Labn001995	3,5-dihydroxy-4-[(2S,3R,4S,5S,6R)-3,4,5-trihydroxy-6-(sulfooxymethyl)oxan-2-yl]oxybenzoic acid	Terpenoids	Monoterpenoids	C13H16O13S	3	-	323426	323426	323426	1.39532e+07	2.60532e+07	1.94014e+07	1.18402	0.030779	0.0745815	0.0163325	-5.93611	down
PDN179607	5-(acetyloxy)-4,6-dihydroxy-2-(hydroxymethyl)oxan-3-yl 3-(4-hydroxyphenyl)prop-2-enoate	Terpenoids	Monoterpenoids	C17H20O9	3	-	128325	97738.4	56468.5	22263.5	16852	16396	1.13013	0.0669127	0.118406	5.08961	2.34756	up
Wacyn03753	Theasinensin D	Terpenoids	Monoterpenoids	C44H34O22	3	-	158989	93612.2	121191	29724.9	24552.9	47660.6	1.11132	0.0292576	0.0723936	3.66684	1.87454	up
Labn004329	6'-O-Galloylsalicin	Terpenoids	Monoterpenoids	C20H22O11	2	-	8089.66	12148.7	13121.2	31833.3	26318.4	35860.2	1.12911	0.00681625	0.036766	0.354844	-1.49475	down
Sacn001940	8-Epiloganic acid	Terpenoids	Monoterpenoids	C16H24O10	2	82509-41-9	37645	37645	37645	578932	562999	778565	1.18575	0.0129913	0.0491914	0.0588051	-4.08792	down
MWSslk094	Proanthocyanidins	Terpenoids	Monoterpenoids	C30H26O13	3	20347-71-1	37993.4	27710.5	42402.2	72384.8	67232.9	78598.9	1.1126	0.0032794	0.0282866	0.495408	-1.01331	down
Safn002037	2-[4-[(1R,2R)-1,2-dihydroxypropyl]phenoxy]-6-(hydroxymethyl)oxane-3,4,5-triol	Terpenoids	Monoterpenoids	C15H22O8	3	-	29792.1	22594.5	4518.9	1.73357e+06	2.88058e+06	1.82406e+06	1.15365	0.0286347	0.0714455	0.00883871	-6.82195	down
ML10171848	D-Arabinono-1,4-lactone	Terpenoids	Monoterpenoids	C5H8O5	1	2782-09-4	823672	745850	869661	48546.2	62770.8	65122.4	1.18516	0.00192181	0.0238428	13.8245	3.78915	up
Sadn001319	2-(2-ethoxyethoxy)acetic acid	Terpenoids	Monoterpenoids	C6H12O4	3	-	823672	745850	869661	48546.2	62770.8	65122.4	1.18516	0.00192181	0.0238428	13.8245	3.78915	up
PDN027676	1-[4-(2-carboxyeth-1-en-1-yl)phenoxy]-3,4,5-trihydroxycyclohexane-1-carboxylic acid	Terpenoids	Monoterpenoids	C16H18O8	3	-	22710.5	36757.4	19629.1	2.16455e+06	2.47286e+06	923981	1.17117	0.0610003	0.112213	0.0142225	-6.13568	down
pmb3068	1-O-p-Coumaroylquinic acid	Terpenoids	Monoterpenoids	C16H18O8	1	-	22710.5	36757.4	19629.1	2.16455e+06	2.47286e+06	923981	1.17117	0.0610003	0.112213	0.0142225	-6.13568	down
pmn001417	Cinchonain Ic	Terpenoids	Monoterpenoids	C24H20O9	2	85081-22-7	18901.4	7736.91	15796.1	1.97814e+06	1.80008e+06	1.63318e+06	1.18109	0.00305564	0.0276737	0.00784165	-6.99463	down
pme2746	FAD	Terpenoids	Monoterpenoids	C27H33N9O15P2	3	146-14-5	33661.8	55667	35124.5	6178.43	6178.43	6178.43	1.17156	0.0381811	0.0843163	6.7144	2.74726	up
ZBN0428	6-Hydroxykaempferol-3,6-O-diglucoside	Terpenoids	Monoterpenoids	C27H30O17	2	142674-16-6	106413	95074.9	113300	19015	19015	19015	1.18658	0.00380287	0.0304487	5.51826	2.46421	up
Wasn003913	Protocatechuic acid 4-O-(6''-O-Galloy)Glucoside	Terpenoids	Monoterpenoids	C20H20O13	1	-	15025.1	9106.29	7716.62	30134.4	37430.1	40951	1.12125	0.00403935	0.0310519	0.293488	-1.76862	down
Yaan002728	(1R,3S,4S,5S)-3-((3-(((2R,3S,4R,5R,6S)-6-(5,7-dihydroxy-2-methyl-4-oxo-4H-chromen-6-yl)-3,4,5-trihydroxytetrahydro-2H-pyran-2-yl)methoxy)-3-(4-hydroxyphenyl)propanoyl)oxy)-1,4,5-trihydroxycyclohexane-1-carboxylic acid	Terpenoids	Monoterpenoids	C32H36O17	3	-	52101.1	52101.1	52101.1	481758	693242	260505	1.1479	0.076165	0.128683	0.108884	-3.19914	down
Zbjn003801	1-O-(6'-O-feruloyl)glucoside-3-O-Caffeoyl Quinic Acid	Terpenoids	Monoterpenoids	C32H36O17	3	-	50157.4	50157.4	50157.4	437277	732606	250787	1.14169	0.0944582	0.149832	0.105916	-3.239	down
Zbnn005420	Eriodictyol-7-O-(6''-malonyl)glucoside	Terpenoids	Monoterpenoids	C24H24O14	3	-	32886.1	33055	37158.3	90262	90658.9	129277	1.15904	0.032121	0.0763392	0.332366	-1.58915	down
Rfn05303	Makomotine C	Terpenoids	Monoterpenoids	C17H30O8	3	-	32304.3	32304.3	32304.3	161521	178568	178469	1.18782	0.00162106	0.0215353	0.186889	-2.41975	down
HJN051	Tamarixetin-3-O-rutinoside	Terpenoids	Sesquiterpenoids	C28H32O16	3	-	1698.67	1698.67	8493.35	21054.8	15044.7	25105	1.03099	0.0129255	0.0491584	0.194278	-2.36381	down
PDN226026	methyl (2e)-3-(2-{[(2s,3r,4s,5s,6r)-3,4,5-trihydroxy-6-(hydroxymethyl)oxan-2-yl]oxy}phenyl)prop-2-enoate	Terpenoids	Sesquiterpenoids	C16H20O8	3	-	45335.6	45335.6	45335.6	509528	652656	226678	1.14222	0.079279	0.132221	0.0979267	-3.35215	down
Safn002376	Herbacetin-3,8-Di-O-glucoside	Terpenoids	Sesquiterpenoids	C27H30O17	3	-	51142.8	41835.7	39560	7912	7912	7912	1.18421	0.00940939	0.0420184	5.58386	2.48126	up
pmn001523	Trigallic acid	Terpenoids	Sesquiterpenoids	C21H14O13	3	2131-66-0	626921	633040	704811	163504	127300	333702	1.07353	0.01111	0.0456437	3.14612	1.65357	up
Zmln000899	Syringaldehyde-4-O-glucoside	Terpenoids	Sesquiterpenoids	C15H20O9	3	-	102132	103704	80862.6	3797.33	3797.33	18986.6	1.10143	0.00112077	0.0189735	10.7858	3.43106	up
Lmrn003201	Indolelactate	Terpenoids	Sesquiterpenoids	C11H11NO3	3	1821-52-9	17939.9	10891.1	20474.4	2011.09	2011.09	2011.09	1.16865	0.0373097	0.0832293	8.17223	3.03073	up
Zmzn000079	D-Erythrose 4-phosphate	Terpenoids	Sesquiterpenoids	C4H9O7P	3	585-18-2	66540	64149.2	73785.2	5082.82	13215.2	13161.3	1.12985	0.000133551	0.00863238	6.49963	2.70036	up
mws0059	Rutin	Terpenoids	Sesquiterpenoids	C27H30O16	2	153-18-4	3591.22	3591.22	3591.22	33799.4	17956.1	31774.3	1.16614	0.0396438	0.0863268	0.12898	-2.95478	down
Zbjn003642	1-O-rhamnose-3-O-Caffeoyl Quinic Acid	Terpenoids	Sesquiterpenoids	C22H28O13	3	-	2723.87	2723.87	2723.87	29752.4	13619.4	24901.7	1.15948	0.0524652	0.100702	0.11969	-3.06263	down
pmn001643	Isolariciresinol-9'-O-rhamnoside (Aviculin)	Terpenoids	Sesquiterpenoids	C26H34O10	3	156765-33-2	2121.73	2121.73	2121.73	20667.7	14119.7	10608.6	1.16544	0.0476868	0.0948833	0.140215	-2.83429	down
WaYn006941	Hedyotisol B	Terpenoids	Sesquiterpenoids	C42H50O16	3	95839-45-5	4902.79	4902.79	4902.79	24514	49614.3	25163.1	1.15291	0.0761659	0.128683	0.148133	-2.75503	down
pmn001375	1-Hydroxypinoresinol-1-O-Glucoside	Terpenoids	Sesquiterpenoids	C26H32O12	3	81495-71-8	21739.9	13337.7	24508.9	37840.8	36898.1	44882.8	1.04644	0.0106596	0.0443102	0.498124	-1.00542	down
Zmhn001970	Piceid	Terpenoids	Sesquiterpenoids	C20H22O8	3	27208-80-6	82684.7	62539.8	115486	34812.5	27250	16653.3	1.07894	0.0470221	0.0944352	3.31205	1.72772	up
pmb3066	5-O-p-Coumaroylshikimic acid O-glucoside	Terpenoids	Sesquiterpenoids	C22H26O12	3	-	10423.9	10423.9	10423.9	102709	54513.1	95479.7	1.16729	0.0389362	0.0852379	0.12375	-3.0145	down
pmb3093	Esculetin-7-O-quinic acid	Terpenoids	Sesquiterpenoids	C16H16O9	3	-	3475.2	3475.2	3475.2	22150.9	32286.6	17376	1.16736	0.0431859	0.0908304	0.145176	-2.78413	down
ZBN0371	3,4-Methylenedioxyellagic Acid	Terpenoids	Sesquiterpenoids	C16H8O8	3	-	871.923	871.923	871.923	107980	78227.8	84318	1.18778	0.0101676	0.0433619	0.00966921	-6.69239	down
Lmmn005168	Siegesbeckic acid	Terpenoids	Sesquiterpenoids	C20H32O4	3	-	2152.64	2152.64	2152.64	893257	647162	137575	1.16111	0.129282	0.188933	0.00384859	-8.02146	down
pmn001686	10,16-Dihydroxyhexadecanoic acid	Terpenoids	Sesquiterpenoids	C16H32O4	2	3233-90-7	3301.14	2760.88	3714.74	552.177	552.177	552.177	1.18305	0.0102499	0.0435621	5.90195	2.56119	up
Lmsn010604	2,3,19-Trihydroxyurs-12-en-23-formyl-28-oic Acid	Terpenoids	Sesquiterpenoids	C30H46O6	2	-	1132.06	1132.06	1132.06	9791.16	26178.8	331058	1.03209	0.36571	0.431208	0.0092532	-6.75583	down
Wayn000918	Isocitric acid-1-O-diglucoside	Terpenoids	Sesquiterpenoids	C18H28O17	2	-	95473.3	97526.8	130183	18676.3	7890.72	14927.6	1.14883	0.00970864	0.0425076	7.78854	2.96135	up
Wasn002512	6-Galloylglucosyl Aascorbic acid	Terpenoids	Sesquiterpenoids	C19H22O15	3	-	7395.6	6199.6	8862.25	14347.6	44386.3	38774.5	1.04519	0.112243	0.170264	0.230313	-2.11833	down
Zdhn005610	Citreorosein	Terpenoids	Sesquiterpenoids	C15H10O6	3	481-73-2	1377.8	1377.8	1377.8	822651	541610	873903	1.18755	0.0187001	0.0586571	0.00184679	-9.08077	down
Zbbn009210	3-Myristoyl sucrose	Terpenoids	Sesquiterpenoids	C26H48O12	2	-	1518.68	1518.68	1518.68	11019.3	7593.42	9651.53	1.18055	0.0155041	0.0539149	0.161195	-2.63312	down
Rfn038229	5-[3-[3,4-Dihydroxy-4-(hydroxymethyl)oxolan-2-yl]oxy-4,5-dihydroxyoxan-2-yl]oxy-2-hydroxybenzoic acid	Terpenoids	Sesquiterpenoids	C17H22O12	3	-	11518.4	11518.4	11518.4	502644	310663	379447	1.18519	0.02051	0.0614302	0.028971	-5.10925	down
Rfn043586	[(2S,3R,4S,5S,6R)-3,4,5-trihydroxy-6-(hydroxymethyl)oxan-2-yl](2E,4E)-5-[(1R,3S,5S,8S)-3,8-dihydroxy-1,5-dimethyl-6-oxabicyclo[3.2.1]octan-8-yl]-3-methylpenta-2,4-dienoate	Terpenoids	Sesquiterpenoids	C21H32O10	3	-	4371.42	4371.42	4371.42	92265.6	83477.8	93854.3	1.1885	0.00142148	0.0202541	0.0486438	-4.3616	down
Zjbn102534	2,7-Dihydroxy-3,5-dimethoxy-9,10-dihydrophenanthrene	Terpenoids	Sesquiterpenoids	C16H16O4	2	108853-10-7	548.429	548.429	548.429	50716.8	36334.4	30824.6	1.18594	0.0226326	0.0642734	0.0139578	-6.16278	down
MWSmce536	Methyl 2-furoate	Terpenoids	Sesquiterpenoids	C6H6O3	1	611-13-2	6270.91	6270.91	6270.91	47502.7	31354.6	85086.8	1.14599	0.0933467	0.148739	0.114751	-3.12342	down
Wmhp000012	Ajugoside	Terpenoids	Sesquiterpenoids	C17H26O10	2	52916-96-8	53496.2	53496.2	53496.2	2.81436e+06	1.57101e+06	3.29446e+06	1.18093	0.0395056	0.0861019	0.0208974	-5.58053	down
Wabn003563	3'-O-Beta-D-Glucopyranosyl plumbagic acid	Terpenoids	Sesquiterpenoids	C17H22O10	2	-	37274.3	22618.2	32131.1	4523.65	4523.65	4523.65	1.1747	0.0259074	0.0679379	6.78093	2.76148	up
Wasn002095	3-O-(3-O-Methylgalloyl) Quinic acid	Terpenoids	Terpene	C15H18O10	3	-	2154.27	2154.27	2154.27	26266.1	10771.4	17106.9	1.15379	0.0715856	0.123459	0.119363	-3.06658	down
Zmyn000155	N-Acetylornithine	Terpenoids	Terpene	C7H14N2O3	3	6205-08-9	20278.9	14942.1	19132.2	1.45398e+06	930359	1.76339e+06	1.18332	0.0303052	0.0738896	0.0131043	-6.25381	down
Wmyn000213	3,4-di-hydroxyphenethyol alcohol 4-O-β-D-(6'-O-galloyol)-glucopyranoside	Terpenoids	Terpene	C21H24O12	2	-	4168.79	4168.79	4168.79	24305	47537.8	44752	1.16653	0.0417885	0.0894949	0.107263	-3.22077	down
Cmsn001914	7R,8S-erythro-3',4,9,9'-tetrahydroxy-3-methoxy-8-O-4'-neolignan-7-O-glucopyr-anoside,	Terpenoids	Terpene	C25H34O12	3	-	3328.24	3328.24	3328.24	21672.7	19668.7	16641.2	1.18409	0.00825199	0.039977	0.172202	-2.53783	down
Wasn002933	1-O-(3,4,5-Trimethoxybenzoyl)-B-D-Glucopyranoside	Terpenoids	Triterpene	C16H22O10	1	-	10032.1	10032.1	10032.1	60430.2	50160.4	83438.5	1.17401	0.0309202	0.074643	0.155112	-2.68862	down
MWS3036	3-Hydroxyglutaric acid	Terpenoids	Triterpene	C5H8O5	2	638-18-6	773197	688249	873174	79228.5	46348.7	64469.1	1.17776	0.00448718	0.0320883	12.2845	3.61877	up
Wasyqn5239	Luteolin 7-(2-sulfoglucoside)	Terpenoids	Triterpene	C21H20O14S	2	207683-70-3	12041.4	15663.2	23515	2408.27	2408.27	2408.27	1.16438	0.0494037	0.0973984	7.0894	2.82566	up
Wasyqn1008	Dimethylglyceric Acid Glucoside	Terpenoids	Triterpene	C11H20O9	1	-	243209	200507	291700	32260.1	32260.1	32260.1	1.18184	0.0149699	0.0533283	7.59883	2.92578	up
Saln002244	Randioside	Terpenoids	Triterpene	C16H20O10	3	-	155584	148574	245274	2054.06	14105.1	10270.3	1.1128	0.0290908	0.0722871	20.7887	4.37772	up
Lmsn003644	1-O-Galloyl-6-O-Feruloyl-β-D-glucose	Terpenoids	Triterpene	C23H24O13	2	-	2855.49	2855.49	2855.49	14277.4	21877.4	17992	1.17789	0.020224	0.061035	0.158208	-2.66011	down
Lmbn001181	Fraxetin-7,8-di-O-glucoside	Terpenoids	Triterpene	C22H28O15	2	-	273652	302344	198537	3.82373e+06	3.35643e+06	6.66169e+06	1.1717	0.0517582	0.100105	0.055956	-4.15956	down
Lmdn003699	6-O-Trans-Caffeoyl Ajugol	Terpenoids	Triterpene	C24H30O12	3	-	248493	333611	252229	12345.3	12345.3	12345.3	1.1865	0.0107435	0.0445088	22.5276	4.49362	up
Zbqn003748	N-malonylleucine	Terpenoids	Triterpene	C9H15NO5	1	-	40000.1	73976.9	72554.1	385554	170558	470430	1.08699	0.0861365	0.140428	0.181708	-2.46031	down
pmn001381	Eucommioside	Terpenoids	Triterpene	C15H26O9	3	-	275419	368531	340819	11799	11799	11799	1.18701	0.00752269	0.0387892	27.8206	4.79808	up
Wacyn04876	4-Galloyl-5-p-Coumaroylquinic acid	Terpenoids	Triterpene	C23H22O12	1	-	1311.67	1311.67	1311.67	6558.34	8570.01	24214.2	1.11431	0.168711	0.232847	0.100019	-3.32165	down
Lmsn004162	1-O-Galloyl-2-O-p-Coumaroyl-β-D-glucose	Terpenoids	Triterpene	C22H22O12	2	94356-18-0	54856.5	44128.3	56909.1	80367.6	168995	218031	1.01691	0.121937	0.180418	0.333538	-1.58408	down
pmb2799	12(13)-EpOME	Terpenoids	Triterpene	C18H32O3	2	6799-85-5	1380.53	1380.53	1380.53	18739.6	23951.8	22928.3	1.18695	0.00599931	0.035097	0.063115	-3.98587	down
Waptn02692	3-(3,4-dihydroxyphenyl)propanoic acid glucoside	Terpenoids	Triterpene	C15H20O9	3	-	57673	55150.8	52240.4	4631	4631	4631	1.18855	0.00096882	0.0179559	11.8811	3.5706	up
Zbkn003828	Gambiriin B2	Terpenoids	Triterpene	C30H26O11	2	-	1436.51	1436.51	9657.48	1.20137e+06	1.2707e+06	1.2373e+06	1.16457	0.000207613	0.0100346	0.00337807	-8.20959	down
Ylyn013135	demethylregelin	Terpenoids	Triterpene	C30H46O4	3	173991-81-6	53616.3	25133	125570	9.79297e+06	6.09471e+06	524807	1.06114	0.182708	0.247323	0.012449	-6.32782	down
Lmbn006032	Hypolaetin	Terpenoids	Triterpene	C15H10O7	1	27696-41-9	34144	16726.4	16292.6	3258.53	3258.53	3258.53	1.15138	0.0828921	0.136554	6.87049	2.78041	up
Zmpn004713	Isoetin	Terpenoids	Triterpene	C15H10O7	1	1621-84-7	34144	16726.4	16292.6	3258.53	3258.53	3258.53	1.15138	0.0828921	0.136554	6.87049	2.78041	up
Lmxn001099	Monomelittoside	Terpenoids	Triterpene	C15H22O10	2	20633-72-1	3212.3	3212.3	3212.3	31095.4	66122.6	156772	1.13727	0.161616	0.224189	0.037942	-4.72006	down
Lmtn000940	1-O-(3,4-Dihydroxy-5-methoxy-benzoyl)-glucoside	Terpenoids	Triterpene	C14H18O10	1	-	1.28701e+06	804008	1.00098e+06	1.84857e+06	2.29331e+06	2.07412e+06	1.09523	0.00553018	0.0341804	0.497425	-1.00745	down
pmn001400	2,3,5,4'-Tetrahydroxystilbene-2-O-xyloside	Terpenoids	Triterpene	C19H20O8	3	-	34562.6	26812.7	27748.9	1384.91	1384.91	1384.91	1.18734	0.00735339	0.0383216	21.4513	4.42299	up
Zamn004327	Galloyloxypaeoniflorin	Terpenoids	Triterpene	C30H32O16	3	145898-93-7	2739.26	2739.26	2739.26	121156	29426.1	48095.2	1.1464	0.151421	0.213044	0.0413625	-4.59553	down
Wasn003938	Benzoyl-Beta-D-Glucoside	Terpenoids	Triterpene	C13H16O7	2	-	1587.34	1587.34	1587.34	15972.2	18005.5	22005.8	1.18546	0.0106044	0.044155	0.0850613	-3.55535	down
Wahln04592	3,7-Dimethyl-5-Oxo-2,6-Octadien-1-Yl]Beta-D-Glucopyranoside	Terpenoids	Triterpene	C16H26O7	2	-	44205	55634.5	36008.3	2325.28	12117.1	11626.4	1.02083	0.0098838	0.0428903	5.21112	2.38159	up
Wcdn006629	3,7-dihydroxy-2-methoxy-8,8,10-trimethyl-6,7-dihydroanthracene-1,4,5-trione	Terpenoids	Triterpene	C18H18O6	3	-	2054.2	10271	2054.2	79955.4	448481	195875	1.116	0.161543	0.224189	0.0198525	-5.65454	down
pme2601	3-Hydroxypropanoate	Terpenoids	Triterpene	C3H6O3	3	503-66-2	40650	36267.3	33434.9	1260.73	11074.9	1260.73	1.04339	0.00224224	0.025238	8.11629	3.02082	up
Lcsn002137	Homovanillic acid sulfate	Terpenoids	Triterpene	C9H10O7S	1	38339-06-9	46601	81400.1	61542.2	9320.21	9320.21	9320.21	1.17152	0.0332794	0.078053	6.77894	2.76106	up
Lmyn001220	Mucic acid-1,4-lactone-3-O-gallate	Terpenoids	Triterpene	C13H12O11	3	-	13786.8	17149.7	11123.1	2224.62	2224.62	2224.62	1.17799	0.0211608	0.0620969	6.30213	2.65584	up
Lmyn001390	Mucic acid-1,4-lactone-5-O-gallate	Terpenoids	Triterpene	C13H12O11	3	-	13786.8	17149.7	11123.1	2224.62	2224.62	2224.62	1.17799	0.0211608	0.0620969	6.30213	2.65584	up
Wacyn05736	3-O-Caffeoyl-5-O-p-Coumaroylquinic acid	Terpenoids	Triterpene	C25H24O11	1	-	1227.29	1227.29	1227.29	13794.1	6136.47	16236.4	1.14752	0.0706754	0.122463	0.101802	-3.29616	down
Wacyn05614	3-O-Caffeoyl-4-O-p-Coumaroylquinic acid	Terpenoids	Triterpene	C25H24O11	1	-	1227.29	1227.29	1227.29	13794.1	6136.47	16236.4	1.14752	0.0706754	0.122463	0.101802	-3.29616	down
WaYn003084	Guaiacylglycerol 8-O-(1''-O-Glucosyl)Vanillic Acid Ether	Terpenoids	Triterpene	C24H30O13	3	-	3867.53	3867.53	3867.53	64728.4	166297	67357.2	1.16611	0.103615	0.160867	0.038885	-4.68464	down
Zmfn000481	UDP-D-xylose	Terpenoids	Triterpene	C14H22N2O16P2	3	3616-06-6	137993	161811	129600	11670.2	7385.81	6981.07	1.17972	0.0043273	0.0317464	16.4921	4.0437	up
ZBN0193	Isorhamnetin-3-O-glucoside-7-O-rhamnoside	Terpenoids	Triterpene	C28H32O16	3	17331-71-4	2817.4	2817.4	2817.4	38243.4	14087	19143	1.14242	0.103856	0.160955	0.118257	-3.08001	down
Lmhn002683	p-Coumaroylcaffeoyltartaric acid	Terpenoids	Triterpene	C22H18O11	3	-	103122	86764.8	103341	18234.2	46194.1	38395.3	1.05569	0.00504203	0.0335908	2.85175	1.51185	up
mws1358	Catechol	Terpenoids	Triterpene	C6H6O2	3	120-80-9	1509.92	1509.92	1509.92	59511.6	30661.6	45288	1.1813	0.0345405	0.0793499	0.0334396	-4.9023	down
Hmln003754	Icariside E5	Terpenoids	Triterpene	C26H34O11	3	126176-79-2	159872	176679	200933	3.30011e+06	3.59431e+06	2.96601e+06	1.18675	0.00328194	0.0282866	0.0545091	-4.19736	down
Wahsn05900	4-(3-hydroxy-2-(4-(3-hydroxyprop-1-en-1-yl)phenoxy)propyl)-2-methoxyphenol glucoside	Terpenoids	Triterpene	C25H32O10	2	-	197531	228472	200876	6800.27	6800.27	6800.27	1.18834	0.00234342	0.0256735	30.7281	4.94149	up
Cmsn002383	(7S,8S-Threo-3',4,7,9-tetrahydroxy-3-methoxy-8-O-4'-neolignan-9'-O-rhamnoside	Terpenoids	Triterpene	C25H34O11	2	-	257706	209430	311180	17145.4	17145.4	17145.4	1.18443	0.0143922	0.0523255	15.1317	3.9195	up
Cmsn004064	Decumbic acid	Terpenoids	Triterpene	C9H12O4	3	390401-25-9	68362.1	47027.2	43894.2	2852.94	2852.94	2852.94	1.1838	0.0226192	0.0642734	18.6105	4.21804	up
Lazn005262	Erythro-Guaiacylglycerol-β-Sinapyl Ether	Terpenoids	Triterpene	C21H26O8	3	877875-96-2	7401.14	1480.23	1480.23	99002.9	50519.4	46883.7	1.11482	0.0642973	0.115267	0.052756	-4.24452	down
pmb3114	Epicatechin-(3'-O-7'')-epiafzelechin	Terpenoids	Triterpene	C30H26O11	2	-	2057.76	2057.76	2057.76	487147	594451	596280	1.18844	0.00416542	0.0313048	0.00367922	-8.08639	down
Yamn004631	viburfordosides G	Terpenoids	Triterpene	C27H36O12	2	-	96701.4	96701.4	96701.4	1.56265e+06	1.13384e+06	1.08432e+06	1.184	0.0166115	0.0558303	0.0767307	-3.70405	down
mws2368	4-Hydroxyphenylethanol	Terpenoids	Triterpene	C8H10O2	3	501-94-0	2760.94	2760.94	2760.94	122397	60685.1	98879.9	1.1807	0.0367261	0.0825562	0.0293756	-5.08924	down
Lcdn000603	3,5-Dimethoxy-4-acetoxy trans-cinnamyl beta-D-glucopyranoside	Terpenoids	Triterpene	C19H26O10	3	-	1749.57	1749.57	1749.57	96305.3	108446	133958	1.18757	0.0098177	0.0427573	0.0154962	-6.01194	down
Lmyn002145	Mucic acid-1,4-lactone-3,5-di-O-gallate	Terpenoids	Triterpene	C20H16O15	3	-	49514.8	42238.7	50106.1	1890.05	9450.27	1890.05	1.10382	0.000275749	0.0101289	10.7223	3.42254	up
Laln006487	Benzyl 3,6-dimethoxy-2-{[3,4,5-trihydroxy-6-(hydroxymethyl)oxan-2-yl]oxy}benzoate	Terpenoids	Triterpene	C22H26O10	3	-	21762.9	19129.7	10041	2008.21	2008.21	2008.21	1.1593	0.0519191	0.100147	8.45425	3.07968	up
pme1605	Kaempferol-3-O-robinobioside(Biorobin)	Terpenoids	Triterpene	C27H30O15	3	17297-56-2	1211.4	1211.4	1211.4	6057	12114.7	10598.7	1.16332	0.0440845	0.0915173	0.126318	-2.98487	down
Lazn004796	Demethyl-erythro-Guaiacylglycerol β-Sinapyl Ether	Terpenoids	Triterpene	C20H24O8	3	-	6112.37	6112.37	6112.37	168047	152132	152148	1.18855	0.00122543	0.0191183	0.0388229	-4.68695	down
HJN074	Procyanidin A6	Terpenoids	Triterpene	C31H28O12	3	-	5864.36	5864.36	32922.5	153997	117835	127977	1.08262	0.00123857	0.0192017	0.111681	-3.16254	down
Hmjn008136	2,3-Dihydroxyoleana-11,13(18)-dien-28-oic acid (Camaldulenic acid)	Terpenoids	Triterpene	C30H46O4	1	71850-15-2	47331.5	49317.7	118919	9.8406e+06	5.86896e+06	517476	1.06494	0.186818	0.251505	0.0132845	-6.23411	down
Wmcn000021	clerodendrin	Terpenoids	Triterpene	C27H26O17	3	119738-57-7	5878.95	15417.4	9452.62	1175.79	1175.79	1175.79	1.14818	0.0825416	0.136554	8.71727	3.12388	up
Lmsn004090	1-O-Galloyl-3-O-p-Coumaroyl-β-D-glucose	Terpenoids	Triterpene	C22H22O12	2	-	22780.9	22780.9	22780.9	113904	230422	266647	1.15414	0.0591952	0.110003	0.111859	-3.16025	down
pme0513	Xylitol	Terpenoids	Triterpene	C5H12O5	3	87-99-0	3106.17	3106.17	3106.17	236802	124938	67461.7	1.16644	0.10642	0.16384	0.0217113	-5.52541	down
mws0438	L-Arabitol	Terpenoids	Triterpene	C5H12O5	3	488-82-4	3106.17	3106.17	3106.17	236802	124938	67461.7	1.16644	0.10642	0.16384	0.0217113	-5.52541	down
mws0213	Ribitol	Terpenoids	Triterpene	C5H12O5	3	488-81-3	3106.17	3106.17	3106.17	236802	124938	67461.7	1.16644	0.10642	0.16384	0.0217113	-5.52541	down
pmn001629	Digalloylglucose	Terpenoids	Triterpene	C20H20O14	1	-	155054	135085	112430	22486	22486	22486	1.18268	0.0119326	0.0471376	5.9677	2.57717	up
mws1326	8-Hydroxykaempferol	Terpenoids	Triterpene	C15H10O7	1	527-95-7	3348.94	4481.94	5845.35	669.788	669.788	669.788	1.17136	0.0327538	0.0771874	6.80625	2.76686	up
PDN034025	Isofuranonaphthoquinone D	Terpenoids	Triterpene	C15H12O6	3	-	1773.59	1773.59	1773.59	35027.3	18549.9	37501	1.1742	0.0406693	0.0876309	0.0584197	-4.0974	down
Lmsn009900	1β-Hydroxy-2-oxopomolic acid	Terpenoids	Triterpene	C30H46O6	1	217466-37-0	22874.2	22874.2	22874.2	193306	147247	574052	1.12442	0.172408	0.236893	0.07503	-3.73639	down
Ylyn012389	celastolide	Terpenoids	Triterpene	C30H46O5	3	-	32671.4	22069.7	17465.6	3493.12	3493.12	3493.12	1.16798	0.0446874	0.0919537	6.89038	2.78458	up
Cmsn000894	7-O-Galloyl-D-sedoheptulose	Terpenoids	Triterpene	C14H18O11	3	-	1610.87	1610.87	1610.87	29936.9	34976.8	36374.2	1.18788	0.00367679	0.0302109	0.0477115	-4.38952	down
Lmhn003799	Feruloylferuloyltartaric acid	Terpenoids	Triterpene	C24H22O12	3	-	3191.8	3191.8	3191.8	15959	28980.7	217047	1.0249	0.324646	0.391896	0.0365492	-4.77402	down
Lmzn006024	2-Aldehydo-A(1)-norlup-20(29)-en-27,28-dioic acid (Zizyberanal acid)	Terpenoids	Triterpene	C30H44O5	1	1167421-91-1	106693	106693	106693	562896	566603	3.48416e+06	1.04978	0.279186	0.347572	0.0693762	-3.84942	down
pmb3055	p-Coumaroylquinic acid-4'-O-glucuronide	Terpenoids	Triterpene	C22H26O14	3	-	2099.59	2099.59	2099.59	10497.9	11708.3	27736.1	1.13541	0.120109	0.178746	0.126121	-2.98712	down
mws0566	4-Methylcatechol	Terpenoids	Triterpene	C7H8O2	3	452-86-8	4600.07	4600.07	4600.07	153935	77110.1	89127.4	1.17809	0.0504836	0.0984511	0.0431025	-4.53608	down
pme2380	2-Oxoglutarate	Terpenoids	Triterpene	C5H6O5	3	328-50-7	116912	161733	237633	15152	15152	15152	1.17104	0.0468813	0.0943366	11.3577	3.5056	up
mws1013	Esculetin	Terpenoids	Triterpene Saponin	C9H6O4	3	305-01-1	107889	133505	92847.2	7363.17	7363.17	7363.17	1.18529	0.0127619	0.048848	15.1312	3.91946	up
Labn002293	3-methoxy-4-[3,4,5-trihydroxy-6-(sulfooxymethyl)oxan-2-yl]oxybenzoic acid	Terpenoids	Triterpene Saponin	C14H18O12S	3	-	65890.1	65890.1	65890.1	914587	1.53858e+06	999571	1.18094	0.0309287	0.074643	0.0572503	-4.12657	down
pmb3072	3-O-p-Coumaroylshikimic acid-O-glucoside	Terpenoids	Triterpene Saponin	C22H26O12	3	-	270781	187473	264705	10901.6	2180.32	13685.4	1.12702	0.0120293	0.0473677	27.0091	4.75537	up
HJN044	Epicatechin-(4β→8,2β→O→7)-epicatechin-(4β→8)-epicatechin	Terpenoids	Triterpene Saponin	C45H36O18	3	-	12778.9	2555.78	2555.78	138314	89546.3	121709	1.12543	0.0126967	0.0486739	0.0511785	-4.28832	down
Lmfn005654	Myricetin-3-O-sulfonate	Terpenoids	Triterpene Saponin	C15H10O11S	3	-	51779.9	16804.1	15053.2	3010.64	3010.64	3010.64	1.11111	0.173151	0.237727	9.26018	3.21104	up
Lmdn005219	p-Menth-4(5)-ene-1,2-diol-1-O-β-D-(2-O-acetyl)-glucoside	Terpenoids	Triterpene Saponin	C18H30O8	2	-	12516.7	12516.7	12516.7	282038	237162	196071	1.18568	0.0118611	0.0470556	0.0524978	-4.2516	down
MWStz402	Urolignoside	Terpenoids	Triterpene Saponin	C26H34O11	3	131723-83-6	186108	194936	226498	3.32368e+06	3.1598e+06	3.13958e+06	1.18774	0.000221521	0.0101289	0.063134	-3.98544	down
mws0028	Vanillate	Terpenoids	Triterpene Saponin	C8H8O4	3	121-34-6	893.771	893.771	893.771	125636	131735	138282	1.18872	0.000776158	0.0159342	0.00677694	-7.20515	down
mws0096	(+)-Piperitol	Terpenoids	Triterpene Saponin	C20H20O6	3	52151-92-5	1419.94	1419.94	1419.94	15594	8561.53	12524.4	1.17327	0.0336965	0.0783603	0.116135	-3.10612	down
mws0943	N1-Methyl-4-pyridone-5-carboxamide	Terpenoids	Triterpene Saponin	C7H8N2O2	3	769-49-3	1122.96	1122.96	1122.96	195463	114198	48685.6	1.16992	0.108221	0.165899	0.00940117	-6.73294	down
Hmln000873	2-O-Galloyl-D-glucose	Terpenoids	Triterpene Saponin	C13H16O10	1	-	1.47658e+06	1.03483e+06	944987	97842.9	97842.9	97842.9	1.18187	0.0234312	0.065116	11.7753	3.55769	up
Lcfn001652	Isopentylgentiobioside	Terpenoids	Triterpene Saponin	C17H32O11	3	178275-89-3	2.53497e+06	2.50234e+06	2.964e+06	912458	607949	1.07708e+06	1.13433	0.000908347	0.0173572	3.0804	1.62312	up
Lmfn003630	Myricetin-3-O-xyloside	Terpenoids	Triterpene Saponin	C20H18O12	1	-	1.31186e+06	1.42435e+06	1.34287e+06	454110	266946	344058	1.15873	0.000304031	0.0106681	3.82971	1.93724	up
WaYn003861	Salicin 6'-Acetate	Terpenoids	Triterpene Saponin	C15H20O8	3	19764-02-4	3557.21	3557.21	3557.21	49452.2	46620.4	43123	1.18818	0.00182054	0.023373	0.0766664	-3.70526	down
Labn002551	3,5-dimethoxy-4-((3,4,5-trihydroxy-6-((sulfooxy)methyl)tetrahydro-2H-pyran-2-yl)oxy)benzoic acid	Terpenoids	Triterpene Saponin	C15H20O13S	3	-	9355.51	16367.3	9446.8	1.75205e+06	2.28957e+06	1.40946e+06	1.18369	0.0195345	0.0600675	0.00645186	-7.27607	down

## Sheet: G vs. Y
Differential metabolites in the comparison group F vs. L.
Index	Compounds	Class I	Class II	Formula	Level	CAS	G1	G2	G3	Y1	Y2	Y3	VIP	P-value	FDR	Fold_Change	Log2FC	Type
Lafp002938	Evofolin B glucoside	Alkaloids	Alkaloids	C23H28O11	3	-	24867.8	19152.8	18539.2	370106	305559	368748	1.14416	0.00393942	0.0220622	0.0598996	-4.06131	down
Lssp210280	1,5-dihydroxy ketone-6 murine O-β-D-glucoside	Alkaloids	Alkaloids	C19H18O11	3	-	168510	308593	211817	111593	54779.1	75105.7	1.02046	0.0537766	0.0855818	2.85294	1.51245	up
PDP059650	2-ethyl-3-methyl-maleimide-N-β-D-glucopyranoside	Alkaloids	Alkaloids	C13H19NO7	3	-	71075.9	33671.7	90027.6	1.92789e+06	1.27299e+06	2.82028e+06	1.12136	0.0492154	0.0797987	0.0323484	-4.95016	down
pmb0883	1-Octadecanoyl-sn-glycero-3-phosphoethanolamine	Alkaloids	Alkaloids	C23H48NO7P	3	69747-55-3	239141	162613	221822	51453.8	55260.9	33083.1	1.10954	0.0141717	0.036629	4.46056	2.15722	up
mws0677	N-Acetylserotonin	Alkaloids	Alkaloids	C12H14N2O2	3	1210-83-9	117869	140904	99601.7	1.02555e+06	701129	936718	1.13509	0.0144223	0.0367578	0.134556	-2.89372	down
Yshj000011	2,6-Dimethoxy-4-hydroxyphenol-1-O-ß-D-glucopyranoside	Alkaloids	Alkaloids	C14H20O9	1	-	17781.2	45392.7	29339.8	1.01373e+06	713760	856333	1.13198	0.0102179	0.0312822	0.035805	-4.80369	down
Zbdp002220	2,6-Dimethoxyhydroquinone-1-O-glucoside	Alkaloids	Alkaloids	C14H20O9	1	-	17781.2	45392.7	29339.8	1.01373e+06	713760	856333	1.13198	0.0102179	0.0312822	0.035805	-4.80369	down
MWS201447	Phe-Ala	Alkaloids	Alkaloids	C12H16N2O3	3	3918-87-4	522782	511202	512764	161503	114676	134114	1.13516	0.000657133	0.00973574	3.76986	1.91451	up
TKC167236	4-[3-(4,8-Dimethyl-3,7-Nonadienyl)-3-Methyloxiranyl]-2-Butanone	Alkaloids	Alkaloids	C18H30O2	3	115028-53-0	106727	74405.2	91292.3	628717	535461	575418	1.13919	0.00125062	0.0130447	0.156602	-2.67483	down
Lajp003258	Murrayacarpin A glucoside	Alkaloids	Alkaloids	C17H20O9	3	-	48169	47997.1	36356	5.66384e+06	6.58225e+06	8.46699e+06	1.14572	0.0141567	0.036629	0.00639799	-7.28816	down
Ljmp121505	Mansonone S	Alkaloids	Alkaloids	C15H18O3	3	-	1.78546e+06	2.05688e+06	2.12569e+06	63815.4	76454.9	69859.5	1.14675	0.00288659	0.019262	28.4016	4.8279	up
Waptp03744	Procyanidin B8	Alkaloids	Alkaloids	C30H26O12	3	12798-60-6	2.03321e+06	1.46687e+06	1.7631e+06	693002	712425	1.14257e+06	1.02631	0.0149738	0.0376462	2.06562	1.04657	up
Wcdp003593	2-(3,4-dihydroxyphenyl)-4-[2-(3,4-dihydroxyphenyl)-3,5,7-trihydroxy-3,4-dihydro-2h-1-benzopyran-8-yl]-3,4-dihydro-2h-1-benzopyran-3,5,7-triol	Alkaloids	Alkaloids	C30H26O12	3	-	2.34435e+06	1.60925e+06	1.87167e+06	759115	810082	1.12916e+06	1.05758	0.0225536	0.0478446	2.15882	1.11024	up
Wahlp02159	D-Pantothenic Acid 4'-O-Beta-Glucoside	Alkaloids	Alkaloids	C15H27NO10	1	29588-37-2	4.29077e+06	3.69581e+06	4.71613e+06	1.03517e+06	1.2218e+06	1.16331e+06	1.13837	0.00740166	0.0281124	3.71394	1.89295	up
WaXYp01907	N-[(R)-2-Hydroxy-3,3-dimethyl-4-(β-D-glucopyranosyloxy)butyryl]-β-alanine	Alkaloids	Alkaloids	C15H27NO10	2	29493-59-2	4.38038e+06	3.71283e+06	4.16245e+06	1.00143e+06	1.19799e+06	1.11956e+06	1.14139	0.00241062	0.0177516	3.69259	1.88463	up
Rlp01992	Zeanoside B	Alkaloids	Alkaloids	C16H17NO9	3	113202-67-8	37984.1	48276.2	45480.1	836439	593774	818651	1.14304	0.011927	0.034083	0.0585809	-4.09343	down
pmb0891	trans-Zeatin-7-beta-D-glucoside	Alkaloids	Alkaloids	C16H23N5O6	3	38165-56-9	4.29077e+06	3.69581e+06	4.71613e+06	1.03517e+06	1.2218e+06	1.16331e+06	1.13837	0.00740166	0.0281124	3.71394	1.89295	up
Lcfp001119	Zeatin-O-glucoside	Alkaloids	Alkaloids	C16H23N5O6	3	71866-93-8	4.29077e+06	3.69581e+06	4.71613e+06	1.03517e+06	1.2218e+06	1.16331e+06	1.13837	0.00740166	0.0281124	3.71394	1.89295	up
Lmcp002302	N6-(2-Hydroxyethyl)adenosine	Alkaloids	Alkaloids	C12H17N5O5	3	4338-48-1	61408.6	64340.1	74214	346466	288454	282876	1.14088	0.00571225	0.0248658	0.217873	-2.19844	down
PDP157684	n-[(4-{[(2s,3r,4s,5r,6s)-5-(acetyloxy)-3,4-dihydroxy-6-methyloxan-2-yl]oxy}phenyl)methyl]methoxycarboximidic acid	Alkaloids	Alkaloids	C17H23NO8	3	163812-19-9	9.59754e+06	2.28768e+07	1.63227e+07	110235	110228	618646	1.10341	0.0527177	0.0843044	58.1533	5.86179	up
pme3967	2-(Dimethylamino)guanosine	Alkaloids	Alkaloids	C12H17N5O5	3	2140-67-2	61408.6	64340.1	74214	346466	288454	282876	1.14088	0.00571225	0.0248658	0.217873	-2.19844	down
MWStz342	p-Coumaroyl quinic acid	Alkaloids	Alkaloids	C16H18O8	1	1899-30-5	135319	175442	126971	7.8186e+07	8.40691e+07	7.50593e+07	1.14731	0.00111665	0.0124634	0.00184453	-9.08253	down
PDN170609	3,4,5-trihydroxy-1-{[(2E)-3-(4-hydroxyphenyl)prop-2-enoyl]oxy}cyclohexane-1-carboxylic acid	Alkaloids	Alkaloids	C16H18O8	3	-	135319	175442	126971	7.8186e+07	8.40691e+07	7.50593e+07	1.14731	0.00111665	0.0124634	0.00184453	-9.08253	down
MWSHY0098	(-)-Epigallocatechin	Alkaloids	Alkaloids	C15H14O7	1	970-74-1	1.45472e+07	1.34557e+07	1.29402e+07	8.0876e+07	8.22471e+07	8.67605e+07	1.14662	0.000303757	0.0068732	0.163848	-2.60957	down
MWS20202	1-O,6-O-Digalloyl-beta-D-glucose	Alkaloids	Alkaloids	C20H20O14	2	-	265460	210998	220165	72141.2	27901.9	42871.8	1.08533	0.00127749	0.0131392	4.87439	2.28522	up
Lhnp110101	3,20-Dihydroxyurs-21-en-28-oic acid (Oleanderic acid)	Alkaloids	Alkaloids	C30H48O4	3	-	53692.2	42546	42450.2	115783	91216.7	110538	1.11146	0.00604864	0.025388	0.436762	-1.19508	down
MWS0442	Maltotriose	Alkaloids	Alkaloids	C18H32O16	3	1109-28-0	44780.4	28507.5	33963.5	115284	132994	160329	1.11498	0.00959363	0.0304617	0.26248	-1.92972	down
MWS00330g	1-Amino-1-cyclobutane-carboxylic-acid	Alkaloids	Alkaloids	C5H9NO2	1	22264-50-2	3.72595e+06	3.14824e+06	6.03378e+06	1.10014e+07	1.13249e+07	1.14012e+07	1.06887	0.0143876	0.0367406	0.382713	-1.38567	down
PDP224190	5-(Aminomethyl)dihydrofuran-2(3H)-one	Alkaloids	Alkaloids	C5H9NO2	3	-	3.71733e+06	3.11056e+06	5.97331e+06	1.04171e+07	1.09009e+07	1.14854e+07	1.06465	0.00988694	0.0307992	0.39024	-1.35757	down
Yacp000453	3-hydroxy-1-methylpyrrolidin-2-one	Alkaloids	Alkaloids	C5H9NO2	1	132996-63-5	3.72595e+06	3.14824e+06	6.03378e+06	1.10014e+07	1.13249e+07	1.14012e+07	1.06887	0.0143876	0.0367406	0.382713	-1.38567	down
MWStz040	L-Proline	Alkaloids	Alkaloids	C5H9NO2	1	147-85-3	3.72595e+06	3.14824e+06	6.03378e+06	1.10014e+07	1.13249e+07	1.14012e+07	1.06887	0.0143876	0.0367406	0.382713	-1.38567	down
PDP115321	3-Pyrrolidine carboxylic acid	Alkaloids	Alkaloids	C5H9NO2	1	-	3.71733e+06	3.11056e+06	5.97331e+06	1.04171e+07	1.09009e+07	1.14854e+07	1.06465	0.00988694	0.0307992	0.39024	-1.35757	down
Lamp000484	4-Methylazetidine-2-Carboxylic acid	Alkaloids	Alkaloids	C5H9NO2	1	1779725-63-1	3.71733e+06	3.11056e+06	5.97331e+06	1.04171e+07	1.09009e+07	1.14854e+07	1.06465	0.00988694	0.0307992	0.39024	-1.35757	down
pma3101	Nicotinate D-ribonucleoside	Alkaloids	Alkaloids	C11H14NO6+	1	17720-18-2	1.66302e+07	1.56124e+07	1.41141e+07	5.99854e+06	5.59009e+06	5.29469e+06	1.13969	0.00330953	0.0208016	2.74571	1.45718	up
pme3732	Cytidine	Alkaloids	Alkaloids	C9H13N3O5	3	65-46-3	667370	495978	431809	197588	155627	179836	1.10846	0.0340093	0.0628427	2.9925	1.58135	up
mws1346	L-2-Aminoadipate	Alkaloids	Alkaloids	C6H11NO4	3	1118-90-7	378595	413343	238881	62355.6	38821.2	43142.1	1.1189	0.0291521	0.0566914	7.14264	2.83646	up
pme0122	N6-Acetyl-L-lysine	Alkaloids	Alkaloids	C8H16N2O3	3	692-04-6	785432	1.01499e+06	917625	145068	141247	131109	1.14338	0.00726184	0.0279795	6.51148	2.70299	up
MWSmce157	Stachydrine	Alkaloids	Alkaloids	C7H13NO2	1	471-87-4	245565	207989	142404	61067.3	48412.3	53482.5	1.107	0.0392118	0.0686145	3.65704	1.87068	up
Hmsp000364	L-Cyclopentylglycine	Alkaloids	Alkaloids	C7H13NO2	1	2521-84-8	1.005e+07	9.16891e+06	7.5827e+06	2.81159e+06	2.65749e+06	2.89795e+06	1.1353	0.012892	0.0353004	3.20324	1.67953	up
MWSmce039	Isonicotinic acid	Alkaloids	Alkaloids	C6H5NO2	1	55-22-1	1.1504e+06	947615	893240	545711	484338	401164	1.09325	0.00938538	0.0302202	2.09001	1.06351	up
Yalp000545	N-Methyl-L-proline	Alkaloids	Alkaloids	C6H11NO2	1	475-11-6	5.59315e+07	6.87772e+07	8.05914e+07	2.04973e+07	2.17103e+07	2.84111e+07	1.10749	0.0160134	0.0382779	2.90716	1.53961	up
Rfn0518	2-Methylpyrrolidine-2-carboxylic acid	Alkaloids	Alkaloids	C6H11NO2	1	16277-06-8	5.58214e+07	6.46648e+07	8.08741e+07	2.02328e+07	2.15603e+07	2.76159e+07	1.1085	0.0192841	0.0431637	2.90107	1.53658	up
MWS201414	Pro-Asn	Alkaloids	Alkaloids	C9H15N3O4	3	107856-82-6	141030	155351	125358	654409	512075	581994	1.13821	0.00659399	0.0266906	0.241204	-2.05168	down
Lcsp000522	Prolylproline	Alkaloids	Alkaloids	C10H16N2O3	3	20488-28-2	44457.6	55715.2	101947	335348	297214	324682	1.09669	0.000643484	0.00966612	0.211148	-2.24368	down
Zmmp000635	4,5-Dehydro-L-leucine	Alkaloids	Alkaloids	C6H11NO2	1	-	5.59315e+07	6.87772e+07	8.05914e+07	2.04973e+07	2.17103e+07	2.84111e+07	1.10749	0.0160134	0.0382779	2.90716	1.53961	up
ML10181668	1-Aminocyclopentanecarboxylate	Alkaloids	Alkaloids	C6H11NO2	1	52-52-8	5.58214e+07	6.46648e+07	8.08741e+07	2.02328e+07	2.15603e+07	2.76159e+07	1.1085	0.0192841	0.0431637	2.90107	1.53658	up
MWS20987	N5-(1-Iminoethyl)-L-ornithine	Alkaloids	Alkaloids	C7H15N3O2	3	36889-13-1	443854	455857	511303	1.30238e+06	1.39247e+06	1.38818e+06	1.14301	3.72213e-05	0.00319461	0.34558	-1.53291	down
mws4002	Dopamine	Alkaloids	Alkaloids	C8H11NO2	1	51-61-6	2.30896e+07	2.08908e+07	1.94314e+07	5.10081e+06	8.98262e+06	6.0849e+06	1.10055	0.000827039	0.0108797	3.14413	1.65266	up
MWS2027	Barbiturate	Alkaloids	Alkaloids	C4H4N2O3	3	67-52-7	1.44714e+07	1.31379e+07	1.54742e+07	766163	524710	553839	1.144	0.00217127	0.0169946	23.3551	4.54567	up
Sasp001756	Itoside L	Alkaloids	Alkaloids	C12H20O8	3	-	246424	254579	387187	666313	712920	682590	1.08669	0.00873562	0.0298257	0.430778	-1.21498	down
pmb1754	Choline phosphate	Alkaloids	Alkaloids	C5H15NO4P+	3	107-73-3	1.24153e+06	1.28284e+06	743944	212292	145486	167357	1.1184	0.0326357	0.0609837	6.22377	2.63779	up
Lskp211411	abutasterone	Alkaloids	Alkaloids	C27H44O8	1	88669-02-7	97900.2	45800.5	51874	157086	187274	150829	1.02699	0.0102101	0.0312822	0.39495	-1.34026	down
HJKP000649	N-Benzylformamide	Alkaloids	Alkaloids	C8H9NO	3	6343-54-0	108631	124698	112539	290867	428002	416354	1.11989	0.025546	0.0516103	0.30467	-1.71468	down
Zmdp000972	S-Methyl-L-cysteine	Alkaloids	Alkaloids	C4H9NO2S	3	1187-84-4	99203.3	116018	148702	356849	270957	500858	1.07173	0.0569449	0.0888726	0.322437	-1.63291	down
pmb0530	NAD+	Alkaloids	Alkaloids	C21H27N7O14P2	3	53-84-9	14468.6	14693.5	14938.2	63772.9	50426	45014	1.13367	0.0204081	0.0449919	0.27699	-1.8521	down
Layp000971	Hydroxymenisdaurin D	Alkaloids	Alkaloids	C14H21NO8	3	-	327926	261609	526973	1.24007e+07	1.22152e+07	1.27466e+07	1.14007	7.11079e-06	0.00221235	0.0298831	-5.06453	down
MW0106252	Cys-Gln-Lys	Alkaloids	Alkaloids	C14H27N5O5S1	3	-	188899	216968	217255	539041	602849	740049	1.12755	0.0174187	0.0401808	0.331106	-1.59463	down
Lmhp008885	LysoPE 15:0(2n isomer)	Alkaloids	Alkaloids	C20H42NO7P	1	-	122794	109489	178677	24841.8	40339.8	19648.9	1.09237	0.0280462	0.0551834	4.84449	2.27634	up
MWS04559g	3-Hydroxy-L-phenylalanine	Alkaloids	Alkaloids	C9H11NO3	2	587-33-7	492036	385300	606993	880843	832025	1.32972e+06	1.00231	0.065964	0.099265	0.48785	-1.03549	down
mws0250	L-Tyrosine	Alkaloids	Alkaloids	C9H11NO3	2	60-18-4	483962	447242	639773	1.05894e+06	1.0026e+06	1.31732e+06	1.081	0.0101498	0.0312822	0.464943	-1.10488	down
Lmgp000659	2-Phenylacetamide	Alkaloids	Alkaloids	C8H9NO	3	103-81-1	108631	124698	112539	290867	428002	416354	1.11989	0.025546	0.0516103	0.30467	-1.71468	down
PD0222792	(4R)-4-methyl-L-proline	Alkaloids	Alkaloids	C6H11NO2	2	23009-50-9	2.9705e+06	3.1284e+06	4.93947e+06	829480	1.10699e+06	1.43086e+06	1.0735	0.0474641	0.077989	3.27808	1.71285	up
PDP054513	(2-{[(2s)-2-hydroxy-3-[(2-methoxyhexadec-4-en-1-yl)oxy]propyl phosphonato]oxy}ethyl)trimethylazanium	Alkaloids	Alkaloids	C25H52NO7P	3	-	298298	198426	309972	104950	148779	89558.7	1.03419	0.030905	0.0587643	2.34991	1.2326	up
PDP060499	Phosphatidylcholine lyso 15:0	Alkaloids	Alkaloids	C23H48NO7P	3	17364-10-2	197047	128816	214084	42726.8	50534.4	33802.1	1.10759	0.0304751	0.0582609	4.24944	2.08727	up
pmb2319	LysoPC 15:0	Alkaloids	Alkaloids	C23H48NO7P	1	108273-89-8	299269	217785	293253	50206.8	66177.7	55055.7	1.13223	0.0126962	0.0351945	4.72647	2.24076	up
Wbtp005759	1,2,5,7,8-pentahydroxy-3-methylanthracene-9,10-dione	Alkaloids	Benzylphenylethylamine alkaloids	C15H10O7	2	-	505427	341983	345915	8.52772e+06	2.77989e+06	1.22286e+07	1.09038	0.113445	0.152054	0.0507016	-4.30182	down
MWSHY0029	Quercetin	Alkaloids	Isoquinoline alkaloids	C15H10O7	1	117-39-5	29589	19752.7	33008.9	534714	199141	798815	1.09432	0.108224	0.146237	0.0537302	-4.21812	down
mws0289	LysoPE 18:1	Alkaloids	Phenolamine	C23H46NO7P	3	89576-29-4	3.54342e+06	2.11882e+06	3.99471e+06	607108	756217	589146	1.10935	0.0441065	0.0737927	4.94602	2.30627	up
pmb0854	LysoPC 18:3	Alkaloids	Phenolamine	C26H48NO7P	1	-	1.13107e+07	8.81481e+06	1.25563e+07	4.06728e+06	5.3715e+06	4.27846e+06	1.09599	0.0190836	0.0428846	2.38254	1.2525	up
pma0461	14,15-Dehydrocrepenynic acid	Alkaloids	Phenolamine	C18H28O2	3	4154-44-3	177007	158606	190917	626624	801716	453898	1.10643	0.0449065	0.0747141	0.279736	-1.83786	down
TKC065015	3,6,23-Trihydroxy-12,19(29)-Ursadien-28-Oic Acid	Alkaloids	Phenolamine	C30H46O5	1	923561-24-4	169986	120842	288777	977123	621771	765519	1.06862	0.0152876	0.0381062	0.245137	-2.02834	down
Lmhp011562	1-α-Linolenoyl-glycerol	Alkaloids	Phenolamine	C21H36O4	1	-	21433.7	29592.8	23380.7	432819	396470	284984	1.14037	0.015838	0.0381991	0.0667765	-3.90452	down
PDP239474	Phosphatidylcholine lyso 16:1	Alkaloids	Phenolamine	C24H48NO7P	3	-	1.5985e+06	1.2276e+06	1.8102e+06	107158	159544	123326	1.13829	0.0135959	0.0359522	11.8871	3.57132	up
pmp000782	Caffeoylmaslinic Acid	Alkaloids	Phenolamine	C39H54O7	1	-	25273	24415	36902.9	1.67143e+06	2.34296e+06	2.51954e+06	1.14358	0.0141281	0.036629	0.0132525	-6.23759	down
PDP275023	2-(3-{[5-(4-tert-butylphenyl)-1,2-oxazol-3-yl]methyl}piperidin-4-yl)-1-(4-phenylpiperazin-1-yl)ethan-1-one	Alkaloids	Phenolamine	C31H40N4O2	3	-	6.05675e+06	3.25656e+06	4.96967e+06	167701	168297	237622	1.13792	0.0302826	0.0580242	24.8998	4.63806	up
Wchp009502	6a-({[3-(3,4-dihydroxyphenyl)prop-2-enoyl]oxy}methyl)-10-hydroxy-2,2,6b,9,9,12a-hexamethyl-1,3,4,5,6,7,8,8a,10,11,12,12b,13,14b-tetradecahydropicene-4a-carboxylic acid	Alkaloids	Phenolamine	C39H54O7	3	-	37497.6	71653.9	33394.8	244688	273261	272608	1.10817	0.000214229	0.0057062	0.180311	-2.47144	down
Lmhp008718	LysoPC 17:2	Alkaloids	Phenolamine	C25H48NO7P	3	-	127659	99246.2	163669	28571.2	43697.2	25342.4	1.09507	0.0263458	0.0527553	4.00134	2.00048	up
pmb0865	LysoPC 18:3(2n isomer)	Alkaloids	Phenolamine	C26H48NO7P	1	-	2.57481e+07	1.97542e+07	3.05805e+07	8.09196e+06	1.34312e+07	9.39365e+06	1.05386	0.0236956	0.0491077	2.46089	1.29918	up
Safp022689	Tomentosolic acid	Alkaloids	Phenolamine	C30H46O3	1	6812-98-2	805945	645553	763020	1.60957e+06	1.65354e+06	1.50303e+06	1.12782	0.000209428	0.0057062	0.464635	-1.10583	down
pmp001273	LysoPC 18:2	Alkaloids	Phenolamine	C26H50NO7P	2	-	3.11278e+07	2.56339e+07	3.63493e+07	4.15641e+06	5.50308e+06	3.70585e+06	1.13365	0.0114089	0.0332094	6.96661	2.80046	up
PD0341134	(1S,4R,9R,10R,13R)-5,5-bis(hydroxymethyl)-9-methyl-14-methylidenetetracyclo[11.2.1.01,10.04,9]hexadecan-3-one	Alkaloids	Phenolamine	C20H30O3	2	-	89311.4	85037.3	96616.6	24503.9	24956.4	17115.8	1.12912	0.000142656	0.00461478	4.07001	2.02503	up
pmp000268	2-Hydroxymethyl-A(1)-nor-19,24-dihydroxyurs-2,12-dien-28-oic acid (Rosamultic acid)	Alkaloids	Phenolamine	C30H46O5	1	214285-76-4	11539.3	15824.9	24441.2	107478	118907	121415	1.11956	7.39143e-05	0.00376753	0.148951	-2.74709	down
PDP274850	(2-aminoethoxy)({2-hydroxy-3-[(11E)-octadec-11-enoyloxy]propoxy})phosphinic acid	Alkaloids	Phenolamine	C23H46NO7P	3	-	3.37132e+06	2.03189e+06	4.09711e+06	639501	774750	586604	1.10138	0.0527368	0.0843044	4.74813	2.24736	up
pmb0876	LysoPE 16:0	Alkaloids	Phenolamine	C21H44NO7P	1	53862-35-4	8.7327e+06	7.32647e+06	8.60701e+06	2.17304e+06	3.36746e+06	2.13507e+06	1.1089	0.000761653	0.0105908	3.21359	1.68419	up
Wasdp05532	5-hydroxy-4a-methyl-4,4a,5,6,7,8-hexahydronaphthalen-2(3h)-one	Alkaloids	Phenolamine	C11H16O2	3	4242-00-6	31107.7	31543.7	20626.3	295963	405706	389432	1.13776	0.00960154	0.0304617	0.0763245	-3.71171	down
PDP018262	(2-aminoethoxy)[2-hydroxy-3-(octadeca-9,12,15-trienoyloxy)propoxy]phosphinic acid	Alkaloids	Phenolamine	C23H42NO7P	3	-	9.21259e+06	6.39652e+06	1.08457e+07	2.1541e+06	2.78999e+06	2.04802e+06	1.10623	0.0344039	0.0632899	3.78353	1.91973	up
Lmsp010763	Monolinolenin	Alkaloids	Phenolamine	C21H36O4	1	75685-85-7	38863.5	56082.4	40383.9	372506	301490	224719	1.12666	0.0253865	0.0514552	0.150581	-2.73138	down
Lmhp008589	LysoPE 18:3(2n isomer)	Alkaloids	Phenolamine	C23H42NO7P	1	-	9.40739e+06	6.70648e+06	1.09584e+07	2.22619e+06	2.64594e+06	2.06567e+06	1.11609	0.0305617	0.0582897	3.90215	1.96427	up
Lmhp009129	LysoPC 15:0(2n isomer)	Alkaloids	Phenolamine	C23H48NO7P	1	-	410945	290358	420610	84507.2	113244	64601.7	1.1068	0.0134829	0.0359522	4.27635	2.09638	up
Lmhp008337	LysoPE 14:0(2n isomer)	Alkaloids	Phenolamine	C19H40NO7P	2	-	86443.6	57008.6	119532	7255.32	19409.3	8787.78	1.08065	0.0469767	0.0775879	7.41796	2.89102	up
Walbp05751	12-Hydroxy-4,4-bisnor-4,8,11,13-podocarpatetraen-3-one	Alkaloids	Piperidine alkaloids	C15H16O2	3	-	364663	414113	449958	26591.8	16058.4	21177.8	1.14123	0.00360522	0.0213145	19.2507	4.26684	up
Lajp010867	13-Hydroxy oleanolic acid-3-oxo-28-acid	Alkaloids	Piperidine alkaloids	C30H48O4	3	-	48397.7	39024.7	45890.7	119176	99282.4	119520	1.1271	0.00397129	0.0221131	0.394443	-1.34211	down
pmb0874	LysoPE 18:2(2n isomer)	Alkaloids	Piperidine alkaloids	C23H44NO7P	1	-	5.24039e+07	3.94116e+07	5.4394e+07	3.84299e+06	5.34067e+06	3.61321e+06	1.13848	0.0102138	0.0312822	11.4254	3.51417	up
Yhjp010205	Virgatic acid	Alkaloids	Plumerane	C30H46O4	1	14356-51-5	2.26268e+06	2.24454e+06	2.67417e+06	6.6961e+06	6.16312e+06	6.97078e+06	1.13778	0.000387512	0.00804385	0.362148	-1.46535	down
pmd0160	LysoPE 16:0(2n isomer)	Alkaloids	Plumerane	C21H44NO7P	3	-	8.63658e+06	7.54769e+06	8.99517e+06	2.18514e+06	3.28609e+06	2.07673e+06	1.11305	0.000580333	0.00918094	3.33593	1.73809	up
Hasp010605	MG(18:3(9Z,12Z,15Z)/0:0/0:0)	Alkaloids	Plumerane	C21H36O4	1	129828-41-7	697181	384972	532227	1.0509e+06	1.44406e+06	1.11226e+06	1.0338	0.0143013	0.036684	0.447541	-1.15991	down
Rfn02285	9H-pyrido[3,4-b]indole-3-carboxylic acid	Alkaloids	Plumerane	C12H8N2O2	3	74214-63-4	32973.1	37179.6	35928.4	1.37474e+06	902985	1.08757e+06	1.14497	0.0155824	0.0381578	0.0315221	-4.98749	down
Lsjp211202	(6S,9R)-Vomifoliol	Alkaloids	Plumerane	C13H20O3	3	23526-45-6	98313.6	117101	93498.1	415328	438775	201688	1.0514	0.079512	0.113413	0.292588	-1.77306	down
MWSHC2042	(2E)-3-(1-Hydroxy-2,6,6-trimethyl-4-oxo-2-cyclohexen-1-yl)-2-propenoic acid	Alkaloids	Plumerane	C12H16O4	3	26690-86-8	98313.6	117101	93498.1	415328	438775	201688	1.0514	0.079512	0.113413	0.292588	-1.77306	down
mws5035	L-Leucyl-L-phenylalanine	Alkaloids	Plumerane	C15H22N2O3	1	56217-82-4	736277	480499	902105	246863	192018	183105	1.085	0.0520807	0.0837396	3.40664	1.76835	up
Wcfp003695	Oleracone B	Alkaloids	Plumerane	C13H18O2	3	-	210452	144588	210736	2.1354e+06	1.31778e+06	1.58282e+06	1.13118	0.0243493	0.0499632	0.112346	-3.15398	down
Waptp03797	2,3-dihydro-6-hydroxyltryptophan N-Glucoside	Alkaloids	Plumerane	C17H24N2O8	2	-	358290	479957	309191	89135.4	76151.3	109219	1.11781	0.0256974	0.0518322	4.18002	2.06351	up
Lscp211202	Sedumoside B	Alkaloids	Plumerane	C19H36O8	3	-	80358	50485.3	67245.6	529139	383121	1.18204e+06	1.09251	0.123438	0.162899	0.0945848	-3.40225	down
Wacyp04090	Phenylethyl Primeveroside	Alkaloids	Plumerane	C19H28O10	1	-	94563.5	134920	122957	692294	1.06792e+06	269745	1.01952	0.135751	0.1749	0.173619	-2.526	down
TKC063311	3,6,23,30-Tetrahydroxy-12-Ursen-28-Oic Acid 23-(4-Hydroxy-E-Cinnamoyl)	Alkaloids	Plumerane	C39H54O8	1	923561-25-5	32799.3	29429.5	49064.8	484321	523939	425007	1.13835	0.00307728	0.0199815	0.0776503	-3.68686	down
Zmgp003492	8-Hydroxy-α-conidendrin	Alkaloids	Plumerane	C20H20O7	3	-	26195	22702.8	10455	91952.1	88964.6	153220	1.07287	0.0425865	0.0724029	0.17763	-2.49305	down
PDP021587	5-methyl-2-{[3,4,5-trihydroxy-6-(hydroxymethyl)oxan-2-yl]oxy}-4H-chromen-4-one	Alkaloids	Plumerane	C16H18O8	3	-	143387	81700.7	277653	938088	1.07542e+06	2.03886e+06	1.06586	0.0722523	0.105786	0.124061	-3.01088	down
TKC186786	10-Hydroxy-2,4A,6A,6B,9,9,12A-Heptamethyl-8-Oxo-1,2,3,4,4A,5,6,6A,6B,7,8,8A,9,10,11,12,12A,12B-Octadecahydropicene-2-Carboxylic Acid	Alkaloids	Plumerane	C30H44O4	2	-	16495.4	12558	29005.1	94806.7	82207.1	69612.5	1.08374	0.00322983	0.0204556	0.235411	-2.08675	down
PDP151454	(12S,13S)-EOD:(12S,13S)-Epoxylinolenic acid	Alkaloids	Plumerane	C18H28O3	3	-	16627.1	12768.5	10441.5	47769.5	67737.9	32977.2	1.07196	0.0651574	0.098468	0.26829	-1.89813	down
WaYp007695	2-Aminooctadecane-1,16,18,18-tetraol	Alkaloids	Plumerane	C18H39NO4	3	-	19910.9	14359	19239.7	50691	53888.3	40507.4	1.10806	0.00829712	0.0292101	0.368811	-1.43905	down
Lmhp008833	LysoPC 16:1(2n isomer)	Alkaloids	Plumerane	C24H48NO7P	1	-	1.83575e+06	1.25716e+06	1.91252e+06	137420	184833	128136	1.13615	0.0174848	0.0402404	11.1136	3.47425	up
HJAP135	Pinocembrin-7-O-(6''-O-malonyl)glucoside	Alkaloids	Plumerane	C24H24O12	3	-	39048.5	37915.4	51814.1	281894	248067	221251	1.13737	0.00478944	0.0232006	0.171427	-2.54433	down
PDN017269	1,4a,7-trimethyl-1,2,3,4,4a,4b,5,6,7,9,10,10a-dodecahydrophenanthrene-1-carboxylic acid	Alkaloids	Plumerane	C18H28O2	3	-	194294	161841	189426	559778	836236	428957	1.08523	0.0699163	0.103093	0.298943	-1.74206	down
Wbmp010456	Macrophypene B	Alkaloids	Pyridine alkaloids	C18H28O2	3	1798799-64-0	194294	161841	189426	559778	836236	428957	1.08523	0.0699163	0.103093	0.298943	-1.74206	down
Zmjp004852	5,6,3',4'-Tetrahydroxy-3,7-dimethoxyflavone-6-O-glucoside	Alkaloids	Pyridine alkaloids	C23H24O13	1	64190-90-5	423211	526340	673087	1.07794e+07	9.90594e+06	8.29786e+06	1.14162	0.00589513	0.0252572	0.0559855	-4.1588	down
Wagp004981	Limocitrin-3-O-glucoside	Alkaloids	Pyridine alkaloids	C23H24O13	1	38836-51-0	423211	526340	673087	1.07794e+07	9.90594e+06	8.29786e+06	1.14162	0.00589513	0.0252572	0.0559855	-4.1588	down
Zmzp004111	3'-O-Methyltricetin	Alkaloids	Pyridine alkaloids	C16H12O7	2	-	105092	87737	92666	834795	683711	1.25692e+06	1.13187	0.0400453	0.0696525	0.102865	-3.28117	down
MWStz446	Isorhamnetin-7-O-glucoside (Brassicin)	Alkaloids	Pyridine alkaloids	C22H22O12	1	6743-96-0	3.01671e+06	2.30483e+06	3.30143e+06	2.4127e+07	2.16632e+07	4.00098e+07	1.12681	0.0461492	0.0764749	0.100501	-3.31472	down
Hmgp002148	Nepetin-7-O-alloside	Alkaloids	Pyridine alkaloids	C22H22O12	1	-	3.87339e+06	3.26237e+06	5.36685e+06	3.26895e+07	3.11599e+07	5.33029e+07	1.12462	0.0385285	0.0679642	0.106721	-3.22808	down
Ladp004020	tenuiflorin C glucoside	Alkaloids	Pyridine alkaloids	C22H22O12	3	-	3.23935e+06	2.58482e+06	4.06969e+06	2.5529e+07	2.74185e+07	4.36699e+07	1.1275	0.0368134	0.0662272	0.102402	-3.28768	down
PD0901516	Eupatolitin 3-Glucoside	Alkaloids	Pyridine alkaloids	C23H24O13	1	-	497119	453491	673087	6.2981e+06	5.8399e+06	8.29786e+06	1.13858	0.013632	0.0359522	0.0794533	-3.65375	down
Zmgp004436	Okanin-4'-(6''-O-acetyl)glucoside	Alkaloids	Pyridine alkaloids	C23H24O13	1	-	497119	453491	673087	6.2981e+06	5.8399e+06	8.29786e+06	1.13858	0.013632	0.0359522	0.0794533	-3.65375	down
Lmjp002906	Rhamnetin-3-O-Glucoside	Alkaloids	Pyridine alkaloids	C22H22O12	1	27875-34-9	3.23935e+06	2.58482e+06	4.06969e+06	2.5529e+07	2.74185e+07	4.36699e+07	1.1275	0.0368134	0.0662272	0.102402	-3.28768	down
HJAP006	Syringetin-7-O-glucoside	Alkaloids	Pyridine alkaloids	C23H24O13	1	-	497119	453491	673087	6.2981e+06	5.8399e+06	8.29786e+06	1.13858	0.013632	0.0359522	0.0794533	-3.65375	down
Hmcp002187	Limocitrin-3-O-galactoside	Alkaloids	Pyrrole alkaloids	C23H24O13	1	-	497119	453491	673087	6.2981e+06	5.8399e+06	8.29786e+06	1.13858	0.013632	0.0359522	0.0794533	-3.65375	down
Lmjp003295	6-Methoxykaempferol-3-O-glucoside	Alkaloids	Pyrrole alkaloids	C22H22O12	1	63422-27-5	3.23935e+06	2.58482e+06	4.06969e+06	2.5529e+07	2.74185e+07	4.36699e+07	1.1275	0.0368134	0.0662272	0.102402	-3.28768	down
MW0153677	Met-Thr-His	Alkaloids	Pyrrole alkaloids	C15H25N5O5S1	3	-	234553	286844	366220	793290	919922	491338	1.02232	0.0641694	0.0973295	0.402629	-1.31248	down
Lmtp004146	Santalin	Alkaloids	Pyrrole alkaloids	C15H14O5	3	7400-10-4	1.33706e+07	1.71566e+07	1.11038e+07	6.40566e+06	5.37319e+06	2.97279e+06	1.02803	0.0190952	0.0428846	2.82212	1.49678	up
PDP152235	4,2',4',alpha-Tetrahydroxydihydrochalcone	Alkaloids	Pyrrole alkaloids	C15H14O5	3	88126-55-0	9.08994e+06	9.75519e+06	5.88101e+06	3.88042e+06	2.95107e+06	1.7938e+06	1.0206	0.0286641	0.056133	2.8667	1.51939	up
Zblp003803	2,4,2',5'-Tetrahydroxydihydrochalcone	Alkaloids	Quinoline alkaloids	C15H14O5	2	-	57968	89181.1	75221.8	21183.6	28419.8	23604.3	1.10648	0.0262243	0.0525541	3.03753	1.6029	up
Hmcp002316	Isorhamnetin-3-O-arabinoside	Alkaloids	Quinoline alkaloids	C21H20O11	3	-	38641.7	49776.6	84789.3	1.12699e+06	691361	1.12588e+06	1.12619	0.0229288	0.0482349	0.0588295	-4.08732	down
TKC131363	Icariside B6	Alkaloids	Quinoline alkaloids	C19H32O7	3	-	105827	52387.2	159414	5.95116e+06	3.62959e+06	9.50857e+06	1.12349	0.067162	0.100615	0.016639	-5.90928	down
Wagp005297	3-Hydroxy-beta-ionol 3-Glucoside	Alkaloids	Quinoline alkaloids	C19H32O7	3	-	39228.3	19273	64720.6	2.72957e+06	2.00163e+06	1.28017e+06	1.12358	0.0424424	0.0722353	0.0204981	-5.60836	down
Lmdp004892	Kaempferol-3-O-(6''-malonyl)galactoside	Alkaloids	Quinoline alkaloids	C24H22O14	2	-	1.0412e+06	1.62147e+06	1.14572e+06	624886	557781	376574	1.04325	0.0373232	0.0667148	2.44246	1.28834	up
pmp000587	Luteolin 7-O-(6''-malonylglucoside)	Alkaloids	Terpenoid alkaloids	C24H22O14	2	-	1.0412e+06	1.62147e+06	1.14572e+06	624886	557781	376574	1.04325	0.0373232	0.0667148	2.44246	1.28834	up
Lmjp101401	Bismurrangatin	Alkaloids	Tropan alkaloids	C30H30O9	3	-	1.28945e+06	1.29307e+06	1.19304e+06	487717	354367	382686	1.13007	0.000111075	0.00418889	3.08267	1.62418	up
Labp005025	5-O-Malonylisosakuranin	Amino acids and derivatives	Amino acids and derivatives	C25H26O13	3	-	1.28945e+06	1.29307e+06	1.19304e+06	487717	354367	382686	1.13007	0.000111075	0.00418889	3.08267	1.62418	up
Qmyp101112	11R,12-Dihydroxy-6(7)-spirovetiven-8-one-9-O-β-D-glucopyranoside	Amino acids and derivatives	Amino acids and derivatives	C19H32O7	3	-	105827	52387.2	159414	5.95116e+06	3.62959e+06	9.50857e+06	1.12349	0.067162	0.100615	0.016639	-5.90928	down
Smhn002274	Blumenol C glucoside; Byzantionoside B	Amino acids and derivatives	Amino acids and derivatives	C19H32O7	3	135820-80-3	39228.3	19273	64720.6	2.72957e+06	2.00163e+06	1.28017e+06	1.12358	0.0424424	0.0722353	0.0204981	-5.60836	down
Rfp04357	Orobol 7-O-(6''-malonylglucoside)	Amino acids and derivatives	Amino acids and derivatives	C24H22O14	2	-	1.0412e+06	1.62147e+06	1.14572e+06	624886	557781	376574	1.04325	0.0373232	0.0667148	2.44246	1.28834	up
Zahp012577	Octadecadienamide	Amino acids and derivatives	Amino acids and derivatives	C18H33NO	1	-	14076.3	9194.05	8798.94	77807.7	68706.3	71384.6	1.13345	0.000141749	0.00461478	0.147175	-2.76439	down
MW0155847	Pro-Glu-Asp	Amino acids and derivatives	Amino acids and derivatives	C14H21N3O8	3	-	82964.7	84052.4	116753	410751	507687	832077	1.10876	0.0606464	0.0936989	0.162107	-2.62498	down
Lafp002722	3-Hydroxy-1-(4-hydroxy-3,5-dimethoxy-phenyl)-propan-1-one glucoside	Amino acids and derivatives	Amino acids and derivatives	C17H24O10	3	-	28062.2	29474.7	20652.3	602701	722962	207981	1.10522	0.0891953	0.124723	0.0509826	-4.29385	down
Lcsp002898	cis-Zeatin-O-glucoside riboside	Amino acids and derivatives	Amino acids and derivatives	C21H31N5O10	3	125225-72-1	509743	487135	591914	170237	161090	221357	1.12266	0.00188632	0.0160051	2.87469	1.5234	up
Wahlp03260	Berberastine 5-O-Glucoside	Amino acids and derivatives	Amino acids and derivatives	C26H28NO10+	3	-	94305	104236	186614	55006.9	45284.7	27407.5	1.00818	0.0900113	0.125607	3.01612	1.59269	up
Hmyp002656	Methyl dioxindole-3-acetate	Amino acids and derivatives	Amino acids and derivatives	C11H11NO4	3	57061-18-4	414992	367879	283912	167801	167232	171966	1.0975	0.0395285	0.0690432	2.10411	1.07321	up
Sadp004757	beta-Hydroxypropiovanillone 3-glucoside	Amino acids and derivatives	Amino acids and derivatives	C16H22O9	3	114226-07-2	39755.5	23877.9	43862.5	228924	214054	341468	1.11591	0.0280311	0.0551834	0.137034	-2.86739	down
MWSHY0065	(+)-Catechin	Amino acids and derivatives	Amino acids and derivatives	C15H14O6	1	154-23-4	3.59309e+07	2.94673e+07	3.57571e+07	7.25494e+06	7.12151e+06	8.14454e+06	1.14207	0.00563163	0.0247635	4.4916	2.16723	up
MW0150881	His-Asp-Val	Amino acids and derivatives	Amino acids and derivatives	C15H23N5O6	3	-	103820	93156.6	112589	2.07801e+06	2.30363e+06	1.86597e+06	1.14617	0.00399182	0.0221541	0.0495493	-4.33499	down
pmb2221	Phytosphingosine	Amino acids and derivatives	Amino acids and derivatives	C18H39NO3	2	554-62-1	1.25699e+06	1.40042e+06	1.69023e+06	343805	391875	312997	1.13457	0.0111977	0.0328669	4.14584	2.05166	up
Lmzp009620	2-Hydroxypyracrenic acid	Amino acids and derivatives	Amino acids and derivatives	C39H54O7	1	-	57961.2	91502.3	76994	390875	429886	563068	1.12768	0.0152548	0.0380945	0.163646	-2.61135	down
Hmcp002539	Isorhamnetin-3-O-rhamnoside	Amino acids and derivatives	Amino acids and derivatives	C22H22O11	2	-	24256	36465.1	20140	4.44848e+06	3.27009e+06	4.89676e+06	1.14391	0.013206	0.0357646	0.00640975	-7.28552	down
Yaap005339	Robustaol B	Amino acids and derivatives	Amino acids and derivatives	C11H14O4	3	-	18058.7	19211.4	26864.1	782883	557559	764598	1.14284	0.0110049	0.0325794	0.030467	-5.03661	down
Walbp06501	C16 phytosphingosine	Amino acids and derivatives	Amino acids and derivatives	C16H35NO3	2	-	54976	52397	78323	163513	128028	117383	1.06473	0.0162944	0.0387363	0.454109	-1.13889	down
pmp001251	LysoPC 18:2(2n isomer)	Amino acids and derivatives	Amino acids and derivatives	C26H50NO7P	1	-	6.67937e+07	5.10343e+07	6.65781e+07	7.52875e+06	1.09191e+07	6.5731e+06	1.13083	0.00670081	0.026846	7.37008	2.88168	up
Ymjm000101	6-Hydroxy-3-oxooleana-11,13(18)-dien-28-oic acid	Amino acids and derivatives	Amino acids and derivatives	C30H44O4	1	-	1.00056e+06	1.00221e+06	1.15599e+06	336634	452361	441511	1.12079	0.000866539	0.011276	2.56704	1.3601	up
pmb0881	LysoPE 18:2	Amino acids and derivatives	Amino acids and derivatives	C23H44NO7P	2	-	1.13309e+07	9.09161e+06	1.22767e+07	1.61611e+06	2.01035e+06	1.42049e+06	1.1361	0.0086005	0.0295672	6.479	2.69577	up
Wasyqp1413	IPA imine	Amino acids and derivatives	Amino acids and derivatives	C11H10N2O2	1	-	326627	334507	466726	1.02165e+06	993993	979811	1.11774	0.00326821	0.0206462	0.376523	-1.40919	down
Lmhp009187	LysoPE 15:0	Amino acids and derivatives	Amino acids and derivatives	C20H42NO7P	1	-	133250	98866.8	130661	19526	36570.5	18768	1.10203	0.00443637	0.022581	4.84578	2.27673	up
pmb1574	9,12-Octadecadien-6-Ynoic Acid	Amino acids and derivatives	Amino acids and derivatives	C18H28O2	3	61481-29-6	134381	104871	120342	415967	466954	331031	1.12465	0.0154795	0.038129	0.296217	-1.75527	down
Wcgp010223	3-(Cyclohexen-1-yl)-2-hydroxy-4a,5-dimethyl-2,3,4,5,6,7,8,8a-octahydronaphthalen-1-one	Amino acids and derivatives	Amino acids and derivatives	C18H28O2	3	-	134381	104871	120342	415967	466954	331031	1.12465	0.0154795	0.038129	0.296217	-1.75527	down
mws1433	N-Feruloyltyramine	Amino acids and derivatives	Amino acids and derivatives	C18H19NO4	1	66648-43-9	64832.3	49044.5	73134.5	398900	768351	456747	1.12125	0.052362	0.0839614	0.115155	-3.11835	down
PDP230363	(2e)-3-(3-hydroxy-4-methoxyphenyl)-n-[2-(4-hydroxyphenyl)ethyl]prop-2-enimidic acid	Amino acids and derivatives	Amino acids and derivatives	C18H19NO4	3	-	64832.3	49044.5	73134.5	398900	768351	456747	1.12125	0.052362	0.0839614	0.115155	-3.11835	down
PDP001360	(7z)-N-(4'-hydroxyphenethyl)-3-methoxy-4-hydroxycinnamamide	Amino acids and derivatives	Amino acids and derivatives	C18H19NO4	1	-	64832.3	49044.5	73134.5	398900	768351	456747	1.12125	0.052362	0.0839614	0.115155	-3.11835	down
PDP239459	Phosphatidylcholine lyso 18:3	Amino acids and derivatives	Amino acids and derivatives	C26H48NO7P	3	-	2.4731e+07	1.80411e+07	3.09766e+07	8.37454e+06	1.2898e+07	8.64293e+06	1.04087	0.0450512	0.0749048	2.46523	1.30172	up
pmb0856	LysoPE 18:1(2n isomer)	Amino acids and derivatives	Amino acids and derivatives	C23H46NO7P	3	-	4.95081e+06	3.02645e+06	5.38522e+06	920369	1.10986e+06	751857	1.10749	0.0374095	0.066795	4.80305	2.26395	up
Safp021800	LPC(18:1/0:0)	Amino acids and derivatives	Amino acids and derivatives	C26H53NO7P+	1	3542-29-8	2.09947e+07	1.33484e+07	2.02191e+07	4.55459e+06	6.28777e+06	4.32175e+06	1.10209	0.026521	0.0530208	3.59812	1.84724	up
PDP239506	Phosphatidylcholine lyso 18:1	Amino acids and derivatives	Amino acids and derivatives	C26H52NO7P	3	-	2.09947e+07	1.33484e+07	2.02191e+07	4.55459e+06	6.28777e+06	4.32175e+06	1.10209	0.026521	0.0530208	3.59812	1.84724	up
Wacyp06174	2,7-Dimethylocta-2,4-Dienal-8-ol 8-O-(beta-D-Xylopyranosyl)-beta-D-glucopyranoside	Amino acids and derivatives	Amino acids and derivatives	C21H34O11	1	-	35291.3	33996.6	53317.4	905978	1.10134e+06	784065	1.14086	0.0103546	0.031508	0.0439228	-4.50889	down
Lmhp011388	2-α-Linolenoyl-glycerol	Amino acids and derivatives	Amino acids and derivatives	C21H36O4	1	55268-58-1	24657.1	31876.8	17893.5	473336	422171	319702	1.13637	0.013277	0.0357646	0.0612466	-4.02923	down
Wcdp010162	1-Monolinolenoyl-Rac-Glycerol	Amino acids and derivatives	Amino acids and derivatives	C21H36O4	1	18465-99-1	24657.1	31876.8	17893.5	473336	422171	319702	1.13637	0.013277	0.0357646	0.0612466	-4.02923	down
TKC049845	Isomacedonic Acid	Amino acids and derivatives	Amino acids and derivatives	C30H46O4	3	32772-00-2	115488	110009	131152	481227	474211	477790	1.14457	9.1261e-05	0.00389012	0.248844	-2.00669	down
Lcsp000658	Rubinic acid	Amino acids and derivatives	Amino acids and derivatives	C30H46O4	3	94662-96-1	115488	110009	131152	481227	474211	477790	1.14457	9.1261e-05	0.00389012	0.248844	-2.00669	down
pme2596	4-Pyridoxate	Amino acids and derivatives	Amino acids and derivatives	C8H9NO4	1	82-82-6	143150	144947	147547	344810	281169	321921	1.13429	0.0113836	0.0332094	0.459589	-1.12158	down
Lhmp122112	5-Pregnene-3,17,20-triol-20-O-glucoside	Amino acids and derivatives	Amino acids and derivatives	C27H44O8	1	-	102887	53390.6	75287.5	156470	196574	145561	1.01388	0.0136937	0.0359977	0.464426	-1.10648	down
PDP114864	10-Oxo-11,15-phytodienoic acid	Amino acids and derivatives	Amino acids and derivatives	C18H28O3	1	-	32465.7	21874.2	27098.3	81354.2	89385.9	56887.8	1.08365	0.0289679	0.0565055	0.357769	-1.4829	down
Safp022666	24-Norursa-3,12-dien-11-one	Amino acids and derivatives	Amino acids and derivatives	C29H44O	3	-	231752	197756	183835	407379	546757	450420	1.1086	0.0154604	0.038129	0.436681	-1.19535	down
pmb0864	LysoPE 14:0	Amino acids and derivatives	Amino acids and derivatives	C19H40NO7P	2	-	104012	103117	162271	17852.7	17622.8	9752.05	1.11674	0.0293619	0.0570061	8.16757	3.02991	up
Lmhp010190	LysoPC 18:1(2n isomer)	Amino acids and derivatives	Amino acids and derivatives	C26H52NO7P	1	-	2.12424e+07	1.33868e+07	2.0717e+07	4.67155e+06	6.28642e+06	4.34306e+06	1.10168	0.0287765	0.0562644	3.61716	1.85486	up
PD0375503	4-[(1S,4aR,5R,8aR)-5-hydroxy-5,8a-dimethyl-2-methylidene-3,4,4a,6,7,8-hexahydro-1H-naphthalen-1-yl]-2-methylidenebutanal	Amino acids and derivatives	Amino acids and derivatives	C18H28O2	2	-	73389.3	60119.3	84907.5	265108	378476	196636	1.09209	0.057242	0.0891444	0.259951	-1.94369	down
TKC048710	16,23:16:24-Diepoxycycloart-7-Ene-3,12,15,25-Tetrol	Amino acids and derivatives	Amino acids and derivatives	C30H46O6	2	1431277-09-6	1.6125e+06	1.5555e+06	1.56488e+06	47664.8	65020.3	112616	1.13365	6.19403e-07	0.000770847	21.0069	4.39279	up
Walp007192	2-aminodocoSane-1,6,19,20,21-pentaol	Amino acids and derivatives	Amino acids and derivatives	C22H47NO5	3	-	263215	274797	305206	85566.7	82348.4	98624.5	1.13961	0.00148955	0.0142596	3.16357	1.66156	up
Wayp005068	N-Hexanoyl nornicotine	Amino acids and derivatives	Amino acids and derivatives	C15H22N2O	3	-	690994	830376	795218	26382.2	22631.7	18509.3	1.14515	0.00302992	0.0197421	34.3081	5.10048	up
MWSmce265	Decursinol	Amino acids and derivatives	Amino acids and derivatives	C14H14O4	3	23458-02-8	186422	222995	220578	32777.4	37079.5	30040.4	1.14293	0.003581	0.0213145	6.30642	2.65682	up
mws0126	LysoPC 18:0	Amino acids and derivatives	Amino acids and derivatives	C26H54NO7P	1	19420-57-6	1.39029e+06	925917	1.36408e+06	198629	255153	174202	1.12651	0.0191249	0.0428846	5.86048	2.55102	up
Wacyp04721	Rhodioloside F	Amino acids and derivatives	Amino acids and derivatives	C21H36O11	3	-	3.98573e+06	3.87053e+06	5.45082e+06	180809	448065	426397	1.11638	0.0132567	0.0357646	12.6101	3.65651	up
Zasp005105	Annulatin 3'-O-β-D-xyloside	Amino acids and derivatives	Amino acids and derivatives	C21H20O12	3	-	25981.8	22304.7	26166.2	222967	196446	168689	1.14309	0.00795933	0.0286697	0.126599	-2.98167	down
PDP265156	4-{6-[1-hydroxy-2-(4-hydroxy-3-methoxyphenyl)ethyl]oxan-2-yl}-2-methoxyphenol	Amino acids and derivatives	Amino acids and derivatives	C21H26O6	3	-	67982.2	60289.6	38450.5	1.2392e+06	985077	516120	1.11983	0.0556473	0.0877176	0.0608388	-4.03887	down
MW0145398	Arg-Ile-Ser	Amino acids and derivatives	Amino acids and derivatives	C15H30N6O5	3	-	57434.1	43080.1	71394.2	3.3808e+06	1.86597e+06	3.64102e+06	1.13804	0.0343998	0.0632899	0.0193421	-5.69211	down
pma0795	Tricetin-5-O-(6''-malonyl)glucoside	Amino acids and derivatives	Amino acids and derivatives	C24H22O15	3	-	441390	638464	334296	5.14196e+06	4.19516e+06	1.76459e+06	1.07503	0.0837245	0.11853	0.127381	-2.97278	down
PD0221176	6-Hydroxylignan-6-O-(6''-O-malonyl)glucoside	Amino acids and derivatives	Amino acids and derivatives	C24H22O15	1	-	441390	638464	334296	5.14196e+06	4.19516e+06	1.76459e+06	1.07503	0.0837245	0.11853	0.127381	-2.97278	down
Rdp04688	6-Hydroxyluteolin 7-(6''-malonylglucoside)	Amino acids and derivatives	Amino acids and derivatives	C24H22O15	1	-	411161	756552	359746	4.92981e+06	4.27399e+06	1.96427e+06	1.07717	0.0675604	0.100692	0.13677	-2.87017	down
PDP001555	quercetin 3-O-(2''-O-malonyl)glucoside	Amino acids and derivatives	Amino acids and derivatives	C24H22O15	1	-	411161	756552	359746	4.92981e+06	4.27399e+06	1.96427e+06	1.07717	0.0675604	0.100692	0.13677	-2.87017	down
pmp000589	Quercetin-7-O-(6''-malonyl)glucoside	Amino acids and derivatives	Amino acids and derivatives	C24H22O15	1	98767-37-4	441390	638464	334296	5.14196e+06	4.19516e+06	1.76459e+06	1.07503	0.0837245	0.11853	0.127381	-2.97278	down
Lasp011614	Euchrenone A16	Amino acids and derivatives	Amino acids and derivatives	C25H28O5	3	-	125086	101394	88842	256085	280880	248878	1.11843	0.000419826	0.00810744	0.401252	-1.31742	down
Wacyp04478	4-(2,6-Dihydroxybenzoyl)-3-Formyl-5-Hydroxybenzoic acid	Amino acids and derivatives	Amino acids and derivatives	C15H10O7	1	127448-92-4	3.18867e+06	2.44958e+06	3.76009e+06	7.38835e+06	5.49046e+06	1.01143e+07	1.02923	0.0681232	0.10129	0.408746	-1.29073	down
PD0006067	Europetin 3-galactoside	Amino acids and derivatives	Amino acids and derivatives	C22H22O13	1	-	2.29354e+06	1.8231e+06	2.09747e+06	6.61975e+06	5.71379e+06	5.99003e+06	1.1356	0.000940282	0.0114649	0.339132	-1.56008	down
Qmyp010506	2,4,6-Trihydroxybenzophenone	Amino acids and derivatives	Amino acids and derivatives	C13H10O4	3	3555-86-0	43192	26888.6	38131.5	176475	116818	174819	1.10843	0.0206849	0.0452811	0.231168	-2.11299	down
Lahp004470	5,7,3',4',5'-Pentahydroxyflavan-7-gallate	Amino acids and derivatives	Amino acids and derivatives	C22H18O10	1	-	1.84369e+07	1.49104e+07	1.54749e+07	1.16357e+06	1.02527e+06	1.09201e+06	1.14615	0.00510245	0.023694	14.881	3.8954	up
Qmfp122207	24-p-Coumaroyloxy-2,3-dihydroxyurs-12-en-28-oic acid (Guavacoumaric acid)	Amino acids and derivatives	Amino acids and derivatives	C39H54O7	1	-	37965.1	64952.5	58049.9	290923	335435	458854	1.12069	0.0231961	0.0485472	0.148328	-2.75314	down
MWSHC20102	3-Hydroxy-1-(4-Hydroxy-3-Methoxyphenyl)Propan-1-One	Amino acids and derivatives	Amino acids and derivatives	C10H12O4	1	2196-18-1	60184.4	28818.2	68696.8	308512	245258	358935	1.09176	0.00954359	0.0304617	0.172782	-2.53297	down
Lmmp003817	Kaempferol-3-O-(6''-malonyl)glucoside	Amino acids and derivatives	Amino acids and derivatives	C24H22O14	2	81149-02-2	1.00102e+06	1.36463e+06	1.07868e+06	587564	427879	343511	1.07014	0.00941057	0.0302231	2.53455	1.34173	up
Rdp04590	3-(3,4-Dihydroxyphenyl)-1-(3,4,5-trihydroxyphenyl)prop-2-en-1-one	Amino acids and derivatives	Amino acids and derivatives	C15H12O6	2	-	253217	381410	211388	72373.9	67849.5	71134.8	1.11075	0.0536901	0.0855535	4.00275	2.00099	up
MWStz620	Echinocystic acid	Amino acids and derivatives	Amino acids and derivatives	C30H48O4	2	510-30-5	71029.1	60671.1	72334.6	345325	364458	440538	1.14096	0.00762814	0.0283298	0.177372	-2.49515	down
Lajp003377	Fisetinidol-(4α,6)-gallocatechin	Amino acids and derivatives	Amino acids and derivatives	C30H26O12	3	1262536-83-3	2.06167e+06	1.44574e+06	1.51047e+06	543139	676487	879780	1.06458	0.0219517	0.0471422	2.39015	1.2571	up
pme1178	Guanosine	Amino acids and derivatives	Amino acids and derivatives	C10H13N5O5	3	118-00-3	1.00571e+07	1.12538e+07	1.20648e+07	3.88664e+06	5.0184e+06	4.20784e+06	1.12633	0.00159285	0.0149616	2.54527	1.34782	up
TKC007153	Grayanotoxin XIX	Amino acids and derivatives	Amino acids and derivatives	C20H30O3	2	75829-08-2	98069.4	94772.4	110064	26406.8	26229.7	25966.4	1.14529	0.00381765	0.0216449	3.85362	1.94622	up
pmp001281	LysoPC 18:1	Amino acids and derivatives	Amino acids and derivatives	C26H52NO7P	1	-	5.98963e+06	3.63773e+06	5.68e+06	1.09182e+06	1.79461e+06	1.21698e+06	1.09008	0.0288529	0.0563697	3.7304	1.89933	up
Wcfp003211	1,1'-(6-hydroxy-2,3-dihydro-1H-indene-2,5-diyl)bis(ethan-1-one)	Amino acids and derivatives	Amino acids and derivatives	C13H14O3	3	-	15272.9	119241	27534.2	673993	420317	637694	1.04346	0.0123184	0.0346888	0.093561	-3.41795	down
pma1751	N-(beta-D-Glucosyl)nicotinate	Amino acids and derivatives	Amino acids and derivatives	C12H15NO7	3	-	3.44256e+06	3.33634e+06	3.53998e+06	232798	190139	258793	1.14533	8.55733e-05	0.0038553	15.1363	3.91994	up
Walbp01749	N-Glucosylpicolinate	Amino acids and derivatives	Amino acids and derivatives	C12H16NO7+	1	-	3.44256e+06	3.33634e+06	3.53998e+06	232798	190139	258793	1.14533	8.55733e-05	0.0038553	15.1363	3.91994	up
PD0016633	Buchananine	Amino acids and derivatives	Amino acids and derivatives	C12H15NO7	2	-	3.44256e+06	3.33634e+06	3.53998e+06	232798	190139	258793	1.14533	8.55733e-05	0.0038553	15.1363	3.91994	up
Wbtp004961	1,2,4,5-tetrahydroxy-7-(hydroxymethyl)anthracene-9,10-dione	Amino acids and derivatives	Amino acids and derivatives	C15H10O7	1	-	983322	1.36524e+06	707214	2.23864e+06	2.51278e+06	1.78491e+06	1.00824	0.0156289	0.0381991	0.467507	-1.09694	down
PDP134357	S-(5'-Adenosyl)-L-methionine-(methyl-3H)	Amino acids and derivatives	Amino acids and derivatives	C15H23N6O5S	3	-	310705	282299	340125	1.01892e+06	858636	1.10745e+06	1.13343	0.0084709	0.0293716	0.312606	-1.67758	down
pmc0281	Ribosyladenosine	Amino acids and derivatives	Amino acids and derivatives	C15H21N5O8	3	-	310705	282299	340125	1.01892e+06	858636	1.10745e+06	1.13343	0.0084709	0.0293716	0.312606	-1.67758	down
PDP157312	2-{[(2e)-3-(4-hydroxyphenyl)prop-2-enoyl]oxy}butanedioic acid	Amino acids and derivatives	Amino acids and derivatives	C13H12O7	3	92280-19-8	396243	280800	302920	3.08304e+06	3.40573e+06	5.04743e+06	1.13476	0.0282508	0.0554982	0.0849467	-3.5573	down
Walp008255	2-aminodocoSane-1,5,7,21-tetraol	Amino acids and derivatives	Amino acids and derivatives	C22H47NO4	1	-	81211.6	91917.8	94165.5	31757.5	29724.5	44038.3	1.10706	0.000896473	0.011276	2.53311	1.34091	up
Sadp002087	2'-O-Methylguanosine	Amino acids and derivatives	Amino acids and derivatives	C11H15N5O5	2	-	71291.3	49498.3	62551.2	252086	165630	230918	1.10952	0.0219278	0.0471316	0.282657	-1.82288	down
MWS1771	L-Tyrosine methyl ester	Amino acids and derivatives	Amino acids and derivatives	C10H13NO3	2	1080-06-4	116207	133827	162402	1.35743e+06	1.27474e+06	1.34944e+06	1.14362	3.59095e-05	0.00319461	0.103585	-3.27111	down
mws4516	5-Oxo-D-proline	Amino acids and derivatives	Amino acids and derivatives	C5H7NO3	3	4042-36-8	1.34507e+06	2.10263e+06	2.61116e+06	605109	523337	750428	1.07044	0.0589588	0.0914321	3.22473	1.68918	up
Wagp000980	2-[(4-hydroxyphenethyl)amino]ethane-1,1,2-triol O-Glucoside	Amino acids and derivatives	Amino acids and derivatives	C16H25NO9	3	-	6.54983e+06	5.51768e+06	4.81963e+06	1.50825e+07	1.88392e+07	2.16366e+07	1.11757	0.0159472	0.0382127	0.303953	-1.71808	down
pmb0484	Choline	Amino acids and derivatives	Amino acids and derivatives	C5H14NO+	3	62-49-7	998586	1.07613e+06	691333	7.35462e+06	8.36809e+06	6.99194e+06	1.13713	0.00212561	0.0167426	0.121774	-3.03772	down
MWSmce585	Methyl 3-aminopropanoate	Amino acids and derivatives	Amino acids and derivatives	C4H9NO2	3	4138-35-6	131301	126302	88284.4	843074	953899	799808	1.13763	0.00197947	0.0160051	0.133198	-2.90835	down
MW0105524	Ala-Lys	Amino acids and derivatives	Amino acids and derivatives	C9H19N3O3	3	6366-77-4	576981	512666	586884	1.31618e+06	979793	2.27248e+06	1.01286	0.12999	0.169278	0.366979	-1.44623	down
Sadp000595	5-Methylnicotinic acid	Amino acids and derivatives	Amino acids and derivatives	C7H7NO2	1	-	1.08158e+07	9.60544e+06	9.80088e+06	3.98352e+06	4.50657e+06	4.53241e+06	1.13838	0.00104438	0.0120346	2.32076	1.2146	up
pmb0964	Isopentenyladenine-7-N-glucoside	Amino acids and derivatives	Amino acids and derivatives	C16H23N5O5	3	-	231982	160221	194380	712776	941021	654127	1.1199	0.0180936	0.0412785	0.25416	-1.97619	down
PD0894179	3-O-Methylquercetin-3-O-(6''-malonyl)glucoside	Amino acids and derivatives	Amino acids and derivatives	C25H24O15	1	-	409863	765710	627570	1.23619e+06	1.06005e+06	1.51262e+06	1.00684	0.0180774	0.0412785	0.473406	-1.07885	down
PDP131228	ethyl 1,3,4-trihydroxy-5-{[(2E)-3-(4-hydroxyphenyl)prop-2-enoyl]oxy}cyclohexane-1-carboxylate	Amino acids and derivatives	Amino acids and derivatives	C18H22O8	3	-	2.05187e+06	3.34018e+06	6.55354e+06	409526	614996	181929	1.05453	0.114751	0.153086	9.90143	3.30764	up
Zjgp101323	23-hydroxy-betulinic acid-GlcA-Glc	Amino acids and derivatives	Amino acids and derivatives	C42H66O14	3	-	2.37681e+07	2.44865e+07	2.93763e+07	1.15637e+06	1.38074e+06	1.22937e+06	1.14615	0.00503224	0.0236182	20.611	4.36535	up
Wagp001892	(2S,4R)-4-(Beta-D-Glucopyranosyloxy)-2-Pentanol	Amino acids and derivatives	Amino acids and derivatives	C11H22O7	2	183744-50-5	28260.7	44461.6	30835.9	175202	137571	177790	1.12458	0.00474372	0.0232006	0.211101	-2.244	down
Smcp000882	N-benzoyl-2-aminoethyl-β-D-glucopyranoside	Amino acids and derivatives	Amino acids and derivatives	C15H21NO7	2	-	63888.7	67637.5	71448.1	536215	485885	496158	1.14688	0.00100591	0.0117546	0.133689	-2.90305	down
pmb0818	5-Methoxyindoleacetate	Amino acids and derivatives	Amino acids and derivatives	C11H11NO3	3	3471-31-6	98507.7	99909.3	106768	2.50773e+06	2.52688e+06	2.75089e+06	1.1475	0.000967885	0.0114793	0.0391992	-4.67303	down
Yamp004713	4-[5-(3-Hydroxypropyl)-7-methoxy-3-methyl-2,3-dihydro-1-benzofuran-2-yl]-2-methoxyphenol	Amino acids and derivatives	Amino acids and derivatives	C20H24O5	3	-	55959.4	31125.6	79009	860893	1.29173e+06	1.46541e+06	1.12457	0.0229832	0.0482386	0.0459073	-4.44513	down
pmd0130	LysoPC 14:0	Amino acids and derivatives	Amino acids and derivatives	C22H46NO7P	3	20559-16-4	252006	237579	349876	32395.7	61832.6	32195.4	1.11188	0.0157613	0.0381991	6.64006	2.7312	up
Zazp002547	cyclo-(Gly-Phe)	Amino acids and derivatives	Amino acids and derivatives	C11H12N2O2	1	10125-07-2	2.79761e+06	2.63839e+06	2.93302e+06	6.62924e+07	5.39726e+07	6.09052e+07	1.14682	0.00379389	0.0216087	0.0461942	-4.43614	down
PDN228262	1,2,5,6,7,7a-hexahydroinden-4-one	Amino acids and derivatives	Amino acids and derivatives	C9H12O	3	-	129537	44897.9	75860.1	1.12349e+06	730443	1.66767e+06	1.10195	0.0557453	0.087761	0.071074	-3.81453	down
PDP228722	[(3r,4r,6r)-4,6-diethyl-6-[(1e,4r,5e)-4-ethyl-2-methylocta-1,5-dien-1-yl]-1,2-dioxan-3-yl]acetic acid	Amino acids and derivatives	Amino acids and derivatives	C21H36O4	3	-	25254.6	31682.4	20073.6	438820	380503	288131	1.13791	0.0154889	0.038129	0.0695384	-3.84605	down
Lmfp009701	Glycerol 9,11,13-octadecatrienoyl ester	Amino acids and derivatives	Amino acids and derivatives	C21H36O4	1	-	25254.6	31682.4	20073.6	438820	380503	288131	1.13791	0.0154889	0.038129	0.0695384	-3.84605	down
MWStz618	Cichoriin	Amino acids and derivatives	Amino acids and derivatives	C15H16O9	2	531-58-8	79926.4	54648	65585.3	408814	291747	385751	1.1298	0.0117749	0.0339256	0.184256	-2.44021	down
Layp002880	5,7-Dihydroxychromone glucoside	Amino acids and derivatives	Amino acids and derivatives	C15H16O9	1	-	79926.4	54648	65585.3	408814	291747	385751	1.1298	0.0117749	0.0339256	0.184256	-2.44021	down
MWStz526	Daphnin	Amino acids and derivatives	Amino acids and derivatives	C15H16O9	2	486-55-5	62176.5	43039.5	39845.5	258044	339174	344608	1.12984	0.00790617	0.0286213	0.154022	-2.6988	down
Qmxp082605	Sculponeatin A	Amino acids and derivatives	Amino acids and derivatives	C20H24O6	3	85287-60-1	32136.5	57087.6	18215.7	826479	896822	461387	1.11319	0.035148	0.0644207	0.0491785	-4.34583	down
Sasp009863	Diolone	Amino acids and derivatives	Amino acids and derivatives	C21H34O3	3	-	22726.3	16641.8	19694.1	36075.6	57747.2	50002.2	1.07294	0.0387563	0.068221	0.410653	-1.28401	down
Lskp211249	epieudesmin	Amino acids and derivatives	Amino acids and derivatives	C22H26O6	3	-	78085.3	55053.7	85457.1	2.82134e+06	2.10798e+06	1.62735e+06	1.13951	0.0258417	0.052081	0.0333395	-4.90662	down
PDP156996	6-Isoinosine	Amino acids and derivatives	Amino acids and derivatives	C10H12N4O5	3	72346-26-0	1.35759e+07	1.58654e+07	1.49342e+07	5.42986e+06	7.51204e+06	5.65736e+06	1.11242	0.000783427	0.0106151	2.38587	1.25452	up
MWStz476	2''-O-Galloylquercitrin	Amino acids and derivatives	Amino acids and derivatives	C28H24O15	1	80229-08-9	324431	169232	130560	2.17806e+07	2.22094e+07	2.72356e+07	1.13994	0.00544912	0.0244525	0.00876403	-6.83419	down
Zkep143812	6-Deoxy-6-sulfo-D-glucono-1,5-lactone	Amino acids and derivatives	Amino acids and derivatives	C6H10O8S	1	-	1.67692e+06	1.86811e+06	2.33218e+06	4.48453e+06	3.80878e+06	4.30235e+06	1.10483	0.00133896	0.0135058	0.466606	-1.09972	down
Lasp006411	5'-Demethylaquillochin	Amino acids and derivatives	Amino acids and derivatives	C20H18O8	3	305364-91-4	25707.3	20773.2	76388.2	1.51247e+06	1.01806e+06	1.46637e+06	1.11802	0.0137106	0.0359977	0.0307409	-5.0237	down
MW0150884	His-Cys-Gln	Amino acids and derivatives	Amino acids and derivatives	C14H22N6O5S1	3	-	25707.3	20773.2	76388.2	1.51247e+06	1.01806e+06	1.46637e+06	1.11802	0.0137106	0.0359977	0.0307409	-5.0237	down
Walbp01542	N-Glucosylnicotinate	Amino acids and derivatives	Amino acids and derivatives	C12H16NO7+	1	-	3.53356e+06	3.35945e+06	3.48134e+06	212183	188040	270679	1.14451	1.87983e-05	0.00305558	15.4633	3.95078	up
MWS201424	Ile-Asn	Amino acids and derivatives	Amino acids and derivatives	C10H19N3O4	3	59652-59-4	25574.9	31421.4	23963.6	186179	173462	181812	1.14359	2.3085e-05	0.00305558	0.149523	-2.74156	down
MWStz070	N-(2-Hydroxy-4-methoxyphenyl)acetamide	Amino acids and derivatives	Amino acids and derivatives	C9H11NO3	2	58469-06-0	236553	267383	301285	852451	1.31967e+06	1.00928e+06	1.12248	0.0269153	0.0535082	0.253103	-1.98221	down
mws1337	Pantothenate	Amino acids and derivatives	Amino acids and derivatives	C9H17NO5	1	79-83-4	1.03266e+07	8.92541e+06	1.10779e+07	1.5386e+06	2.01971e+06	1.67032e+06	1.14038	0.00401345	0.0221988	5.80075	2.53624	up
Zbzp000519	Retronecine	Amino acids and derivatives	Amino acids and derivatives	C8H13NO2	3	480-85-3	854216	749151	778172	2.43216e+06	2.04646e+06	2.20115e+06	1.13933	0.00370929	0.021386	0.35653	-1.4879	down
Zbqp000579	3-(Pyrazol-1-yl)-L-alanine	Amino acids and derivatives	Amino acids and derivatives	C6H9N3O2	3	2734-48-7	854216	749151	778172	2.43216e+06	2.04646e+06	2.20115e+06	1.13933	0.00370929	0.021386	0.35653	-1.4879	down
MWS201415	Pro-Asp	Amino acids and derivatives	Amino acids and derivatives	C9H14N2O5	3	85227-98-1	317171	307367	494636	3.58798e+06	3.52434e+06	3.94004e+06	1.13727	0.000249707	0.006278	0.101261	-3.30385	down
Zkep00434	Turanose	Amino acids and derivatives	Amino acids and derivatives	C12H22O11	2	547-25-1	2.34543e+06	2.08067e+06	2.70407e+06	8.01e+06	1.06867e+07	6.78096e+06	1.11557	0.0311728	0.0590957	0.27986	-1.83722	down
PD0373739	2-amino-4-oxopentanoic acid	Amino acids and derivatives	Amino acids and derivatives	C5H9NO3	1	-	2.96247e+06	3.42122e+06	2.87987e+06	835518	1.03951e+06	743791	1.13026	0.00134027	0.0135058	3.53731	1.82265	up
MW0144704	Ala-Pro-Ala	Amino acids and derivatives	Amino acids and derivatives	C11H19N3O4	3	-	160145	251498	240487	73210.5	39573.8	42519	1.08835	0.0188254	0.0425193	4.19907	2.07007	up
Lakp004320	Desmanthin 2	Amino acids and derivatives	Amino acids and derivatives	C28H24O16	1	-	236623	247037	261884	4.96781e+06	6.06874e+06	8.2033e+06	1.14277	0.0229168	0.0482349	0.03875	-4.68966	down
Lmfp003594	Quercetin-3-O-(2''-O-galloyl)galactoside	Amino acids and derivatives	Amino acids and derivatives	C28H24O16	1	53209-27-1	236623	247037	261884	4.96781e+06	6.06874e+06	8.2033e+06	1.14277	0.0229168	0.0482349	0.03875	-4.68966	down
Lmrj001698	L-Seryl-L-Isoleucine	Amino acids and derivatives	Amino acids and derivatives	C9H18N2O4	3	91086-51-0	201792	217058	262337	92441.4	59202.3	50938.4	1.0939	0.00300447	0.0196276	3.36252	1.74954	up
pme0274	6-Aminohexanoate	Amino acids and derivatives	Amino acids and derivatives	C6H13NO2	2	60-32-2	201701	235467	265862	997639	596425	818026	1.10616	0.0362165	0.0657018	0.291461	-1.77863	down
MWSslk106	Phenethylamine	Amino acids and derivatives	Amino acids and derivatives	C8H11N	3	156-28-5	1.97588e+06	1.72484e+06	1.77689e+06	257445	217945	230599	1.14561	0.00189512	0.0160051	7.75877	2.95583	up
MWS0811	L-Pipecolate	Amino acids and derivatives	Amino acids and derivatives	C6H11NO2	1	1723-00-8	1.51564e+07	2.08833e+07	2.88435e+07	4.39317e+06	5.12961e+06	8.36347e+06	1.0607	0.0483543	0.0790242	3.62754	1.85899	up
Lahp001956	Pyran[3,4-b]indole-2-ketone	Amino acids and derivatives	Amino acids and derivatives	C11H9O2N	3	-	1.36182e+06	1.63742e+06	1.32845e+06	5.89638e+07	4.68602e+07	4.43298e+07	1.14592	0.00849641	0.0293716	0.0288217	-5.1167	down
Wahlp02551	N-Acetylindole-3-carboxaldehyde	Amino acids and derivatives	Amino acids and derivatives	C11H9NO2	1	22948-94-3	1.36182e+06	1.63742e+06	1.32845e+06	5.89638e+07	4.68602e+07	4.43298e+07	1.14592	0.00849641	0.0293716	0.0288217	-5.1167	down
Rlp001162	5-(2-aminoethyl)-8-hydroxyquinolin-2(1H)-one	Amino acids and derivatives	Amino acids and derivatives	C11H12N2O2	1	94592-62-8	2.5546e+06	2.45917e+06	3.02963e+06	6.64853e+07	5.461e+07	6.15483e+07	1.14617	0.00341417	0.0208431	0.0440388	-4.50508	down
Hmmp001310	3-Indoleacrylate	Amino acids and derivatives	Amino acids and derivatives	C11H9NO2	1	1204-06-4	1.36182e+06	1.63742e+06	1.32845e+06	5.89638e+07	4.68602e+07	4.43298e+07	1.14592	0.00849641	0.0293716	0.0288217	-5.1167	down
Smcp001137	naphthisoxazol A	Amino acids and derivatives	Amino acids and derivatives	C11H9NO2	1	-	1.36182e+06	1.63742e+06	1.32845e+06	5.89638e+07	4.68602e+07	4.43298e+07	1.14592	0.00849641	0.0293716	0.0288217	-5.1167	down
Lmhp206353	Tricin-4'-O-glucoside	Amino acids and derivatives	Amino acids and derivatives	C23H24O12	3	-	801632	1.01155e+06	1.05999e+06	2.09017e+06	3.21175e+06	2.231e+06	1.08876	0.042163	0.0720272	0.381415	-1.39057	down
pmb0736	Tricin-7-O-Glucoside	Amino acids and derivatives	Amino acids and derivatives	C23H24O12	3	32769-01-0	801632	1.01155e+06	1.05999e+06	2.09017e+06	3.21175e+06	2.231e+06	1.08876	0.042163	0.0720272	0.381415	-1.39057	down
PD0485458	6-Hydroxyluteolin 6-glucoside	Amino acids and derivatives	Amino acids and derivatives	C21H20O12	1	-	6.5656e+06	6.8922e+06	7.83811e+06	3.29116e+07	3.36663e+07	2.04363e+07	1.11499	0.0353747	0.0646458	0.244741	-2.03067	down
Zkep02152	Cyclic AMP	Amino acids and derivatives	Amino acids and derivatives	C10H12N5O6P	1	-	660889	153731	695619	62210.7	37824.3	68212.2	1.01923	0.124739	0.164083	8.97631	3.16612	up
PDP134831	4-Ethyl-7-[3,4,5-trihydroxy-6-(hydroxymethyl)oxan-2-yl]oxychromen-2-one	Amino acids and derivatives	Amino acids and derivatives	C17H20O8	3	-	86621.2	103210	84964.1	1.15103e+06	1.03192e+06	1.13457e+06	1.14615	0.00106783	0.0122481	0.0828314	-3.59368	down
Sadp001783	2-imino-3-(1H-indol-3-yl)propanoic acid	Amino acids and derivatives	Amino acids and derivatives	C11H10N2O2	1	-	276700	388429	469763	729773	962110	1.00915e+06	1.05807	0.0106273	0.0319846	0.42017	-1.25095	down
Lcfp121083	Furaneol4-(6-malonylglucoside)	Amino acids and derivatives	Amino acids and derivatives	C15H20O11	1	-	38222.6	65920.5	58687.8	255311	356343	301695	1.12118	0.00909794	0.0298997	0.178279	-2.48779	down
Zmdp001647	γ-Glu-Val	Amino acids and derivatives	Amino acids and derivatives	C10H18N2O5	1	-	17623.5	19948.1	46062.8	78354	80105.5	70825.5	1.00556	0.0250552	0.0509778	0.364762	-1.45497	down
PDP162104	1,2,3,4-tetrahydroisoquinoline-1-carboxylic acid	Flavonoids	Anthocyanidins	C10H11NO2	3	-	418186	501233	462159	110906	154462	156246	1.12435	0.000888115	0.011276	3.27688	1.71232	up
Yalp005912	Swietenialide D	Flavonoids	Anthocyanidins	C40H54O17	3	-	4.90106e+06	5.57581e+06	7.47759e+06	488573	596969	803614	1.13212	0.0189363	0.0426925	9.50396	3.24853	up
Lcsp001306	Ser-Ile-Asp	Flavonoids	Anthocyanidins	C13H23N3O7	3	-	126123	138612	126588	39621.7	33074.4	25256.8	1.12663	7.39946e-05	0.00376753	3.99502	1.9982	up
Zbkp004768	Schizonepetoside A	Flavonoids	Aurones	C16H26O7	3	-	64284.2	132539	66925.4	2.11461e+06	2.6756e+06	1.10989e+06	1.11996	0.054284	0.0859846	0.0447024	-4.4835	down
MW0155839	Pro-Gln-Ser	Flavonoids	Chalcones	C13H22N4O6	3	-	64284.2	132539	66925.4	2.11461e+06	2.6756e+06	1.10989e+06	1.11996	0.054284	0.0859846	0.0447024	-4.4835	down
Rfp03718	(-)-Mesquitol	Flavonoids	Chalcones	C15H14O6	1	-	3.07128e+07	2.89409e+07	3.10871e+07	7.36494e+06	6.4755e+06	8.33426e+06	1.14146	1.6532e-05	0.00305558	4.09209	2.03284	up
Wbtp003341	(3,5-dihydroxyphenyl)-(4-hydroxy-2,6-dimethoxyphenyl)methanone	Flavonoids	Chalcones	C15H14O6	3	-	2.93377e+07	3.04501e+07	3.20129e+07	8.17968e+06	6.11256e+06	8.23794e+06	1.13615	2.7008e-05	0.00305558	4.07456	2.02665	up
Zbkp003359	Fisetinidol-4beta-ol	Flavonoids	Chalcones	C15H14O6	3	967-30-6	1.68194e+07	1.63202e+07	1.78864e+07	4.05105e+06	3.3758e+06	4.68507e+06	1.13754	3.59301e-05	0.00319461	4.21288	2.07481	up
Zbsp003145	Leucopelargonidin; 3,4,5,7,4'-Pentahydroxyflavan	Flavonoids	Chalcones	C15H14O6	3	520-17-2	1.64661e+07	1.6368e+07	1.71835e+07	4.38793e+06	3.6862e+06	4.42673e+06	1.14339	3.91665e-06	0.00193131	4.00114	2.00041	up
Wbsp103327	(8R)-9-hydroxy-8-(hydroxymethyl)-6-methoxy-8-methylpyrano[2,3-f]chromen-2-one	Flavonoids	Chalcones	C15H14O6	3	-	2.93377e+07	3.04501e+07	3.20129e+07	8.17968e+06	6.11256e+06	8.23794e+06	1.13615	2.7008e-05	0.00305558	4.07456	2.02665	up
Lmpp005842	6-Methoxyquercetin-3-O-rhamnoside	Flavonoids	Chalcones	C22H22O12	3	-	62525.8	71833	65509.5	566594	490563	1.02797e+06	1.12507	0.0645148	0.0977938	0.0958543	-3.38301	down
MWS201465	Glu-Phe	Flavonoids	Chalcones	C14H18N2O5	2	20556-22-3	248761	243866	230793	136658	111016	100455	1.11216	0.00207013	0.0164618	2.07802	1.05521	up
Lskp211268	3-Ethyl-7-hydroxyphthalide	Flavonoids	Chalcones	C10H10O3	1	-	52623.3	36480.5	43651	658246	629116	576685	1.14368	0.00120933	0.0130047	0.0712186	-3.8116	down
MWS00204g	N-Ethylglycine	Flavonoids	Chalcones	C4H9NO2	3	627-01-0	260268	279093	221095	1.32214e+06	1.5152e+06	1.32501e+06	1.14258	0.00183427	0.0157875	0.182699	-2.45246	down
pme3033	N,N-Dimethylglycine	Flavonoids	Chalcones	C4H9NO2	3	1118-68-9	260268	279093	221095	1.32214e+06	1.5152e+06	1.32501e+06	1.14258	0.00183427	0.0157875	0.182699	-2.45246	down
pme3017	2-Amino-2-methylpropanoate	Flavonoids	Chalcones	C4H9NO2	3	62-57-7	260268	279093	221095	1.32214e+06	1.5152e+06	1.32501e+06	1.14258	0.00183427	0.0157875	0.182699	-2.45246	down
Rlp0787	2-amino-2-(1-methyl-1H-pyrazol-4-yl)acetic acid	Flavonoids	Chalcones	C6H9N3O2	1	195070-68-9	776331	817504	740996	2.59406e+06	2.10721e+06	2.12639e+06	1.13761	0.0100176	0.0310122	0.341966	-1.54807	down
mws1050	O-Acetyl-L-serine	Flavonoids	Chalcones	C5H9NO4	3	5147-00-2	315559	376010	389726	166729	99479	139407	1.08941	0.00184699	0.0157978	2.66582	1.41458	up
PD0596599	1,7-dihydroxyisoquinoline-5-carboxylic acid	Flavonoids	Chalcones	C10H7NO4	1	-	70256.2	57441.2	57009.5	2.58588e+06	2.6025e+06	2.76693e+06	1.14695	0.00046572	0.00810744	0.0232181	-5.42861	down
PD0668588	5-Methyltetrahydrofolate	Flavonoids	Chalcones	C20H25N7O6	3	134-35-0	1.57487e+06	1.50357e+06	1.67817e+06	486944	543448	485974	1.1438	0.000718622	0.0102209	3.13685	1.64932	up
MW0151034	His-Met-Val	Flavonoids	Chalcones	C16H27N5O4S1	3	-	1.98717e+06	1.98366e+06	1.95253e+06	6.56472e+06	6.65594e+06	6.3749e+06	1.14761	0.000265065	0.00637462	0.302281	-1.72604	down
pma0149	Sinapoyl malate	Flavonoids	Chalcones	C15H16O9	3	92344-58-6	36574.8	31376.2	54476.5	236016	270375	242267	1.1286	0.000203065	0.0057062	0.163529	-2.61238	down
MWS201445	Val-Pro	Flavonoids	Flavanols	C10H18N2O3	3	20488-27-1	271652	280062	326618	143389	96839.4	178249	1.03213	0.00803652	0.0287699	2.09887	1.06962	up
Lmmp003517	Solatuberenol A	Flavonoids	Flavanols	C13H20O3	3	-	44848.1	50303.7	33290.4	289060	174647	247575	1.11981	0.0261859	0.0525196	0.180578	-2.4693	down
Sasp004188	Loliolide beta-D-glucopyranoside	Flavonoids	Flavanols	C17H26O8	1	-	105092	79244.5	218209	2.30375e+06	2.2199e+06	1.1514e+06	1.10576	0.0402028	0.0698776	0.0709327	-3.81741	down
MWS201478	Phe-Ser	Flavonoids	Flavanols	C12H16N2O4	3	16053-39-7	439686	544235	514482	134929	94619.6	147583	1.12204	0.00178615	0.0157875	3.97317	1.99029	up
MW0144528	Ala-Cys-Met	Flavonoids	Flavanols	C11H21N3O4S2	3	-	6.52068e+06	6.4624e+06	6.73188e+06	1.5038e+07	1.66772e+07	1.26621e+07	1.12549	0.0191023	0.0428846	0.444258	-1.17053	down
Lahp003147	N,N-cinnamoylbutanediamine	Flavonoids	Flavanols	C13H18N2O	3	-	41546	51496.6	65620.9	1.10139e+06	972313	1.43563e+06	1.14055	0.0147513	0.0373511	0.0452119	-4.46715	down
Lmyp003873	Quercetin-3-O-(2''-O-galloyl)glucoside	Flavonoids	Flavanols	C28H24O16	1	69624-79-9	593149	471261	293009	9.92767e+06	9.81427e+06	8.2335e+06	1.13665	0.00312477	0.0201491	0.0485218	-4.36522	down
pma0702	N1,N8-Bis(sinapoyl)spermidine	Flavonoids	Flavanols	C29H39N3O8	3	-	457237	363575	428648	3.35811e+07	2.85766e+07	2.41236e+07	1.14619	0.00915567	0.0299454	0.0144813	-6.10967	down
Sadp003738	3-Hydroxytropolone	Flavonoids	Flavanols	C7H6O3	2	-	222643	210958	152446	407118	392082	398940	1.09135	0.00901745	0.0298861	0.48913	-1.03171	down
PDP001226	phenylalanine-O-glu	Flavonoids	Flavanols	C15H21NO7	3	-	157492	193574	166060	1.29822e+06	1.39974e+06	1.57186e+06	1.14429	0.00353489	0.0212722	0.121112	-3.04559	down
PDP005084	YUA 001	Flavonoids	Flavanols	C13H19NO2	3	218163-66-3	100012	185284	158949	960803	824832	950003	1.12434	0.000434057	0.00810744	0.162392	-2.62245	down
PDP064110	2-Aminopurine riboside	Flavonoids	Flavanols	C10H13N5O4	2	-	6.72087e+06	7.24442e+06	7.08633e+06	1.89083e+06	3.10766e+06	2.45634e+06	1.10737	0.00195642	0.0160051	2.82389	1.49768	up
Zmjp000966	Vidarabine	Flavonoids	Flavanols	C10H13N5O4	1	5536-17-4	7.08549e+06	7.8086e+06	7.7002e+06	2.0253e+06	3.28044e+06	2.74956e+06	1.10741	0.000889061	0.011276	2.8049	1.48795	up
PDP198534	2-(6-amino-7H-purin-7-yl)-5-(hydroxymethyl)oxolane-3,4-diol	Flavonoids	Flavanols	C10H13N5O4	3	-	7.08549e+06	7.8086e+06	7.7002e+06	2.0253e+06	3.28044e+06	2.74956e+06	1.10741	0.000889061	0.011276	2.8049	1.48795	up
pme1383	Pyridoxine	Flavonoids	Flavanols	C8H11NO3	2	65-23-6	1.38693e+06	1.2985e+06	1.51416e+06	4.7763e+06	3.41245e+06	3.68475e+06	1.12253	0.0234493	0.0487597	0.353695	-1.49942	down
Rfn02743	1-O,5-O-Bis(3,4,5-trihydroxybenzoyl)-2-C-(hydroxymethyl)-beta-D-ribofuranose	Flavonoids	Flavanols	C20H20O14	2	-	128807	114745	123034	38275.7	56159.1	43642.4	1.11723	0.00047674	0.00810744	2.65494	1.40868	up
Lmhp002001	L-Valyl-L-Phenylalanine	Flavonoids	Flavanols	C14H20N2O3	3	3918-92-1	342505	251153	489263	158778	134120	113502	1.04549	0.0782128	0.112097	2.66466	1.41395	up
Yalp002506	(1R)-2,3-Dihydro-1,8bβ-dihydroxy-3β-phenyl-3aβ-(3,4-dimethoxyphenyl)-6,8-dimethoxy-1H-cyclopenta[b]benzofuran-2α-carboxylic acidmethylester	Flavonoids	Flavanols	C29H30O9	3	-	136088	120871	135550	2.99437e+06	2.42192e+06	3.39852e+06	1.14509	0.0100135	0.0310122	0.0445283	-4.48913	down
MW0107359	His-Trp	Flavonoids	Flavanols	C17H19N5O3	3	-	176994	233386	227072	478264	444114	445474	1.11755	0.000803126	0.0107472	0.466024	-1.10152	down
YC512112	Anabasine-glucoside	Flavonoids	Flavanols	C16H24O5N2	3	-	28493.2	29126.7	33274.5	77128.2	52471.6	75319.8	1.08887	0.0369604	0.0664219	0.443561	-1.1728	down
MWS201442	Phe-Thr	Flavonoids	Flavanols	C13H18N2O4	3	51352-44-4	291667	267920	342648	155998	88686.1	137710	1.05737	0.00448563	0.0227388	2.35944	1.23844	up
pmb0069	Benzamide	Flavonoids	Flavanols	C7H7NO	3	55-21-0	2.5804e+06	2.59124e+06	2.38099e+06	411094	344305	277111	1.1397	7.02338e-05	0.00376753	7.31482	2.87082	up
pmp001048	Ixoroside	Flavonoids	Flavanols	C16H24O9	3	58514-30-0	108895	121654	100948	328718	344844	367507	1.14094	0.000302977	0.0068732	0.318419	-1.651	down
Hmlp000935	Vanillylamine	Flavonoids	Flavanols	C8H11NO2	2	1196-92-5	1.4902e+06	2.01054e+06	1.48816e+06	3.13608e+06	4.53845e+06	3.57667e+06	1.07905	0.0239079	0.0493607	0.44341	-1.17329	down
Zbsp004858	Tricin-5-O-(6'-O-malonyl)glucoside	Flavonoids	Flavanols	C26H26O15	3	-	54824.5	72182.7	75119.1	138091	215509	109886	1.00502	0.104798	0.142547	0.4361	-1.19727	down
Zmxp005470	Tricin-7-O-(6''-O-malonyl)glucoside	Flavonoids	Flavanols	C26H26O15	3	-	54824.5	72182.7	75119.1	138091	215509	109886	1.00502	0.104798	0.142547	0.4361	-1.19727	down
Ladp004569	portulacanone C malonyl glucoside	Flavonoids	Flavanones	C27H30O14	3	-	54824.5	72182.7	75119.1	138091	215509	109886	1.00502	0.104798	0.142547	0.4361	-1.19727	down
PDP112451	8-Methoxyluteolin-8-glucoside	Flavonoids	Flavanones	C22H22O12	1	-	1.2634e+06	2.41623e+06	4.05556e+06	3.79306e+07	3.87404e+07	3.48069e+07	1.11537	5.16881e-05	0.00344029	0.0693877	-3.84918	down
Zbpp001992	Isorhamnetin 3-O-glucoside	Flavonoids	Flavanones	C22H22O12	1	5041-82-7	1.2634e+06	2.41623e+06	4.05556e+06	3.79306e+07	3.87404e+07	3.48069e+07	1.11537	5.16881e-05	0.00344029	0.0693877	-3.84918	down
Zbnp004766	Limocitrin-7-O-glucoside	Flavonoids	Flavanones	C23H24O13	1	-	379177	311896	465748	8.27522e+06	1.12202e+07	5.83063e+06	1.13612	0.0353327	0.0646165	0.045677	-4.45239	down
Zbsp004862	Syringetin-3-O-glucoside	Flavonoids	Flavanones	C23H24O13	1	40039-49-4	381860	352686	433771	8.3905e+06	1.19388e+07	5.93985e+06	1.13742	0.0406683	0.0704407	0.0444749	-4.49087	down
Lcfp025530	Maltol-glucoside	Flavonoids	Flavanones	C12H16O8	2	-	141610	99301.3	96261.5	6.11162e+06	5.01049e+06	6.02283e+06	1.14493	0.00389997	0.021913	0.0196661	-5.66815	down
MW0147991	Cys-Asp-His	Flavonoids	Flavanones	C13H19N5O6S1	3	-	5.75498e+06	6.15563e+06	6.79704e+06	1.2504e+06	1.05683e+06	1.3121e+06	1.14227	0.00225701	0.017075	5.16881	2.36983	up
pmb0064	DIMBOA-glucoside	Flavonoids	Flavanones	C15H19NO10	3	18607-79-9	5.75498e+06	6.15563e+06	6.79704e+06	1.2504e+06	1.05683e+06	1.3121e+06	1.14227	0.00225701	0.017075	5.16881	2.36983	up
PDP267721	methyl (2R)-6-oxopiperidine-2-carboxylate	Flavonoids	Flavanones	C7H11NO3	3	-	4.99785e+06	5.41936e+06	3.99377e+06	831714	897594	890069	1.14083	0.011228	0.0329168	5.50168	2.45987	up
pmb0374	2-Aminopurine	Flavonoids	Flavanones	C5H5N5	1	452-06-2	2.06129e+06	1.96484e+06	2.04647e+06	645544	625774	618441	1.14721	0.000201458	0.0057062	3.21343	1.68411	up
Zbkp001454	Miserotoxin	Flavonoids	Flavanones	C9H17NO8	3	24502-76-9	8.4074e+06	8.61411e+06	8.89718e+06	2.15433e+06	3.8285e+06	2.99005e+06	1.09772	0.00435094	0.0224079	2.88856	1.53035	up
Zmsp001773	9-Arabinosyladenine	Flavonoids	Flavanones	C10H13N5O4	1	-	8.4074e+06	8.61411e+06	8.89718e+06	2.15433e+06	3.8285e+06	2.99005e+06	1.09772	0.00435094	0.0224079	2.88856	1.53035	up
Lacp001431	N-(3-hydroxy-4-methoxyphenethyl)-4-hydroxybutanamide	Flavonoids	Flavanones	C14H21NO4	3	-	8.4074e+06	8.61411e+06	8.89718e+06	2.15433e+06	3.8285e+06	2.99005e+06	1.09772	0.00435094	0.0224079	2.88856	1.53035	up
Wcjp001256	9-Alpha-Ribofuranosyladenine	Flavonoids	Flavanones	C10H13N5O4	1	-	8.4074e+06	8.61411e+06	8.89718e+06	2.15433e+06	3.8285e+06	2.99005e+06	1.09772	0.00435094	0.0224079	2.88856	1.53035	up
Zkep1310	4-Hydroxy-L-tryptophan	Flavonoids	Flavanones	C11H12N2O3	1	25242-90-4	935568	1.24458e+06	1.55204e+06	2.48538e+06	3.04847e+06	3.18017e+06	1.07193	0.00433482	0.0224079	0.428297	-1.22332	down
Wagp002617	D-Glucosyl Indole-3-Carboxylate	Flavonoids	Flavanones	C15H17NO7	3	-	156359	173307	127608	382910	280203	306710	1.08621	0.0184124	0.0418525	0.471502	-1.08466	down
Rlp02736	Tyrosyl-Hydroxyproline	Flavonoids	Flavanones	C14H18N2O5	2	-	210946	270260	248467	151712	93114.3	109374	1.05101	0.00704234	0.0273881	2.06006	1.04268	up
MW0107168	Gly-Gly-Leu	Flavonoids	Flavanones	C10H19N3O4	3	14857-82-0	371856	433688	416609	52366.2	52403.6	49488.2	1.14641	0.00261188	0.0183819	7.92278	2.98601	up
MWSmce295	Spongouridine	Flavonoids	Flavanones	C9H12N2O6	3	3083-77-0	485141	525045	443548	146041	144682	172242	1.13837	0.00201269	0.01616	3.14005	1.65079	up
MWS201437	Leu-Asp	Flavonoids	Flavanonols	C10H18N2O5	3	32949-40-9	264921	200893	343859	90561.7	61907.9	86148.5	1.09244	0.0389202	0.068461	3.39318	1.76264	up
Zmzp000145	N6,N6,N6-Trimethyl-L-lysine	Flavonoids	Flavanonols	C9H20N2O2	1	23284-33-5	1.27657e+08	1.34098e+08	1.18637e+08	3.13233e+07	3.06851e+07	2.24511e+07	1.13477	0.000156531	0.00487007	4.50385	2.17116	up
Yamp003866	vladinol F	Flavonoids	Flavanonols	C20H24O6	3	-	46301.2	37948.9	68869.2	3.9683e+06	3.67409e+06	3.51316e+06	1.14394	0.00125789	0.0130447	0.0137258	-6.18696	down
PDP037399	Pantoyllactone glucoside	Flavonoids	Flavanonols	C12H20O8	2	-	37953.7	49024.7	66897.1	184652	145602	166684	1.10057	0.00172832	0.0154741	0.309647	-1.69131	down
pmb0496	Feruloylagmatine	Flavonoids	Flavanonols	C15H22N4O3	3	-	806491	850455	723201	5.07745e+06	5.723e+06	6.684e+06	1.14271	0.00816854	0.0290352	0.136129	-2.87695	down
PDP049825	HexCer t18:0	Flavonoids	Flavanonols	C24H47NO9	3	-	275314	252156	333284	2.33466e+06	2.09827e+06	2.01307e+06	1.14305	0.00160946	0.01506	0.133533	-2.90473	down
MW0151120	His-Tyr-Ala	Flavonoids	Flavanonols	C18H23N5O5	3	-	98316.7	65586.8	155927	1.40574e+06	863653	1.5646e+06	1.11426	0.0296698	0.0573858	0.0834198	-3.58347	down
pme3184	dAMP	Flavonoids	Flavanonols	C10H14N5O6P	3	653-63-4	39808.7	38475.2	37401.3	1.05464e+06	907364	813414	1.14665	0.0062074	0.0257663	0.0416821	-4.58443	down
pmb0789	5'-O-beta-D-Glucosylpyridoxine	Flavonoids	Flavones	C14H21NO8	3	-	113672	144756	149238	3.96424e+06	2.82271e+06	2.85288e+06	1.14362	0.0145071	0.0368675	0.0422897	-4.56355	down
pme3388	Homoarginine	Flavonoids	Flavones	C7H16N4O2	3	156-86-5	4.99757e+06	5.89491e+06	4.7656e+06	1.11272e+06	1.0845e+06	830101	1.13665	0.00435289	0.0224079	5.17227	2.3708	up
Wayp001214	N-(1-Deoxy-1-fructosyl)Arginine	Flavonoids	Flavones	C12H24N4O7	3	-	25611.3	24231.1	33110.6	74507.1	105847	103840	1.11485	0.0165913	0.039143	0.291888	-1.77651	down
mws0567	4-Guanidinobutanoate	Flavonoids	Flavones	C5H11N3O2	3	463-00-3	319010	380127	382940	2.07316e+06	1.81854e+06	1.85717e+06	1.14387	0.00148336	0.0142551	0.188224	-2.40947	down
Rlp01511	7-Hydroxy-1-oxo-1,2-dihydroisoquinoline-5-carboxylic acid	Flavonoids	Flavones	C10H7NO4	1	-	666482	692280	718704	3.72109e+07	3.49936e+07	3.71749e+07	1.14776	0.000417794	0.00810744	0.0189932	-5.71837	down
Wasyqp2134	2-(2-hydroxy-1H-indol-3-yl)-2-oxoacetic acid	Flavonoids	Flavones	C10H7NO4	1	14370-71-9	666482	692280	718704	3.72109e+07	3.49936e+07	3.71749e+07	1.14776	0.000417794	0.00810744	0.0189932	-5.71837	down
Ladp002110	4-hydroxy-2-oxo-1,2-dihydroquinoline-3-carboxylic acid	Flavonoids	Flavones	C10H7NO4	1	73776-24-6	666482	692280	718704	3.72109e+07	3.49936e+07	3.71749e+07	1.14776	0.000417794	0.00810744	0.0189932	-5.71837	down
Rfn05148	5-Megastigmen-7-yne-3,9-diol 3-glucoside	Flavonoids	Flavones	C19H30O7	1	-	247454	295509	663122	7.31814e+06	1.06696e+07	5.64781e+06	1.11788	0.035954	0.0653685	0.0510284	-4.29256	down
Lmmp003349	Byzantionoside A	Flavonoids	Flavones	C19H30O7	1	189109-41-9	247454	295509	663122	7.31814e+06	1.06696e+07	5.64781e+06	1.11788	0.035954	0.0653685	0.0510284	-4.29256	down
PDP158194	(9S)-4-Oxo-beta-inol beta-D-glucopyranoside	Flavonoids	Flavones	C19H30O7	1	2245696-16-4	247454	295509	663122	7.31814e+06	1.06696e+07	5.64781e+06	1.11788	0.035954	0.0653685	0.0510284	-4.29256	down
pmb1912	10-Formyltetrahydrofolate	Flavonoids	Flavones	C20H23N7O7	3	2800-34-2	67792.7	108971	81589.9	419268	432854	534849	1.12854	0.00516346	0.0238882	0.186272	-2.42452	down
mws0045	Quercitrin	Flavonoids	Flavones	C21H20O11	3	522-12-3	4.72693e+06	9.56511e+06	4.59559e+06	6.98761e+07	7.21158e+07	4.39935e+07	1.11487	0.0223366	0.0476788	0.101554	-3.29968	down
Lmdp003509	Quercetin-3-O-xyloside (Reynoutrin)	Flavonoids	Flavones	C20H18O11	1	549-32-6	3.98325e+06	3.26298e+06	5.28717e+06	2.79961e+07	2.00093e+07	5.51085e+07	1.09151	0.104228	0.14215	0.121549	-3.04039	down
MWSHY0100	Avicularin	Flavonoids	Flavones	C20H18O11	1	572-30-5	3.8831e+06	2.80851e+06	5.15574e+06	2.6626e+07	1.93401e+07	5.52399e+07	1.08476	0.112294	0.151081	0.117062	-3.09466	down
Lmfp004055	Morin-3-O-xyloside	Flavonoids	Flavones	C20H18O11	1	-	3.8831e+06	2.80851e+06	5.15574e+06	2.6626e+07	1.93401e+07	5.52399e+07	1.08476	0.112294	0.151081	0.117062	-3.09466	down
PDP002721	Quercetagetin 7-methyl ether 3-glucoside	Flavonoids	Flavones	C22H22O13	3	65180-49-6	974723	1.4541e+06	894917	5.20134e+06	5.8927e+06	3.97341e+06	1.11447	0.0136355	0.0359522	0.220591	-2.18056	down
HJAP005	Laricitrin-3-O-glucoside	Flavonoids	Flavones	C22H22O13	1	39986-90-8	974723	1.4541e+06	894917	5.20134e+06	5.8927e+06	3.97341e+06	1.11447	0.0136355	0.0359522	0.220591	-2.18056	down
Lmgp005640	Isorhamnetin-3-O-Galactoside; Cacticin	Flavonoids	Flavones	C22H22O12	3	6743-92-6	2.31221e+06	4.08447e+06	5.1982e+06	6.37211e+07	6.41979e+07	5.33029e+07	1.13063	0.00262177	0.0183819	0.0639817	-3.9662	down
PDP228328	4-[(2r)-3-hydroxy-2-[2-hydroxy-4-(3-hydroxypropyl)phenoxy]propyl]-2-methoxyphenol	Flavonoids	Flavones	C19H24O6	3	-	121407	185684	74693.3	3.77526e+06	3.33943e+06	1.66578e+06	1.11859	0.0485831	0.079294	0.043481	-4.52347	down
Wbmp005376	Deltaline	Flavonoids	Flavones	C27H41NO8	1	6836-11-9	48853.7	116581	214638	2.61779e+06	2.80257e+06	1.97044e+06	1.10483	0.00946781	0.0303678	0.0514251	-4.28138	down
Wayp003781	N-Hydroxynonanoyl nornicotine glucoside	Flavonoids	Flavones	C24H38N2O7	3	-	3.37291e+06	3.29487e+06	2.58756e+06	8.95369e+06	6.99073e+06	7.96591e+06	1.11818	0.00576867	0.0248843	0.387086	-1.36928	down
Lahp003422	3,5,3',4',5'-penta-hydroxyflavan-7-gallate	Flavonoids	Flavones	C22H18O11	1	-	1.24134e+08	1.33672e+08	1.22545e+08	4.18184e+07	5.02278e+07	4.0741e+07	1.13748	6.55112e-05	0.0036235	2.86436	1.51821	up
MWSHY0060	Epigallocatechin gallate	Flavonoids	Flavones	C22H18O11	1	989-51-5	1.24134e+08	1.33672e+08	1.22545e+08	4.18184e+07	5.02278e+07	4.0741e+07	1.13748	6.55112e-05	0.0036235	2.86436	1.51821	up
Lhnp111728	Massoniresinol; Vladinol A	Flavonoids	Flavones	C20H24O8	3	96087-10-4	21254	14146.4	29307.3	92936.3	138203	103268	1.10213	0.0153863	0.038129	0.1935	-2.3696	down
Lmsp102909	Deoxysappanol	Flavonoids	Flavones	C19H30O7	2	-	421804	1.04689e+06	297725	5.384e+06	6.51641e+06	6.49114e+06	1.09803	0.000619542	0.00957531	0.0960451	-3.38014	down
Zbhp004510	Hesperetin-3'-O-glucoside	Flavonoids	Flavones	C22H24O11	3	-	1.96682e+07	3.45163e+07	1.53124e+07	6.08232e+07	5.50843e+07	4.61079e+07	1.00113	0.0154806	0.038129	0.428952	-1.22111	down
Lmjp003231	Patuletin-3-O-glucoside	Flavonoids	Flavones	C22H22O13	1	-	960615	1.59449e+06	909525	5.43029e+06	6.29369e+06	3.64119e+06	1.093	0.0291303	0.0566914	0.225486	-2.14889	down
Ladp002935	3-quinolinecarboxylic acid	Flavonoids	Flavones	C10H7NO3	3	-	101556	80855.5	79776.9	564036	566376	620073	1.14319	0.000361587	0.00782599	0.14978	-2.73908	down
Lmdp003286	Quercetin-3-O-alloside; Isohyperoside	Flavonoids	Flavones	C21H20O12	1	35589-21-0	1.56784e+07	2.75871e+07	1.17346e+07	4.84686e+07	4.7835e+07	3.88473e+07	1.00919	0.0133548	0.0358469	0.406953	-1.29707	down
Smgp004575	Quercetin-5-O-β-D-glucoside	Flavonoids	Flavones	C21H20O12	1	-	1.56784e+07	2.75871e+07	1.17346e+07	4.84686e+07	4.7835e+07	3.88473e+07	1.00919	0.0133548	0.0358469	0.406953	-1.29707	down
MW0149794	Gln-Pro-Ser	Flavonoids	Flavones	C13H22N4O6	3	-	54699.4	81078.6	58539.8	5.97376e+06	3.91956e+06	4.66275e+06	1.14447	0.0153588	0.038129	0.0133496	-6.22706	down
PDP172153	schizonepetoside D	Flavonoids	Flavones	C16H26O7	3	-	126317	78280.2	179740	1.5629e+06	1.06337e+06	1.19911e+06	1.1192	0.013843	0.0361546	0.10047	-3.31516	down
Rdp03457	Myricetin 3-alpha-L-arabinofuranoside	Flavonoids	Flavones	C20H18O12	1	35589-22-1	1.58624e+06	1.7358e+06	1.57805e+06	1.03166e+07	8.62117e+06	5.26394e+06	1.11152	0.0491843	0.0797987	0.202469	-2.30423	down
Zbsp004136	Quercetin-3-O-(6''-O-arabinosyl)glucoside	Flavonoids	Flavones	C26H28O16	3	-	77497.4	123783	80594.6	594532	365757	1.21976e+06	1.06872	0.130919	0.169983	0.129298	-2.95123	down
Lmtp004044	Quercetin-3-O-apiosyl(1→2)galactoside	Flavonoids	Flavones	C26H28O16	3	-	77497.4	123783	80594.6	594532	365757	1.21976e+06	1.06872	0.130919	0.169983	0.129298	-2.95123	down
mws0005	Tryptamine	Flavonoids	Flavones	C10H12N2	3	61-54-1	83332.4	66572.7	110698	211432	232856	162164	1.05571	0.0145159	0.0368675	0.429717	-1.21854	down
Wcgp002561	6-(1,2-dihydroxyethyl)-3-hydroxy-2,2,5,7-tetramethyl-3H-inden-1-one	Flavonoids	Flavones	C15H20O4	3	-	9711.76	13656	19974.1	408063	393762	354324	1.13878	0.00137973	0.0136844	0.0374881	-4.73742	down
Lmmp002080	N-(4-Aminobutyl)benzamide	Flavonoids	Flavones	C11H16N2O	1	5692-23-9	11233.9	56169.3	81708.5	2.11841e+06	2.23593e+06	1.59769e+06	1.0965	0.0095194	0.0304617	0.0250523	-5.31892	down
Lmhp112042	1-Linoleoylglycerol	Flavonoids	Flavones	C21H38O4	2	2277-28-3	4162.84	4305.3	3651.46	10172.7	9695.19	6727.55	1.08019	0.0424589	0.0722353	0.455702	-1.13384	down
Safp000959	N-[(4-methoxyphenyl)methyl]-2-(7H-purin-6-ylsulfanyl)acetamide	Flavonoids	Flavones	C15H15N5O2S	3	-	5.58372e+07	4.84145e+07	5.59157e+07	1.69775e+06	1.83474e+06	1.66539e+06	1.14731	0.0023021	0.0173109	30.814	4.94551	up
PDP233518	methyl 1,3-dimethyl-2-[2-(6-methylidene-2-oxo-1-bicyclo[3.2.1]octanyl)ethyl]cyclohex-3-ene-1-carboxylate	Flavonoids	Flavones	C21H30O3	3	-	12359.9	11593.5	21640.4	98720.5	133623	104323	1.12193	0.00790683	0.0286213	0.135427	-2.88441	down
TKC064086	2,3,23-Trihydroxy-11,13(18)-Oleanadien-28-Oic Acid	Flavonoids	Flavones	C30H46O5	1	-	20138.6	10153.1	17331.9	95851.4	110056	106940	1.12033	0.000160881	0.00494363	0.152226	-2.71571	down
Hmgp006095	Lyciumamide C	Flavonoids	Flavones	C28H29O7N	3	-	4867.71	6104.75	18173.4	199790	174743	137080	1.10614	0.00961947	0.0304617	0.0569685	-4.13369	down
Zjmp102705	3,29-Dihydroxyolean-12-en-28-oic acid (Mesembryanthemoidigenic acid)	Flavonoids	Flavones	C30H48O4	1	4871-87-8	108528	67901.2	80026	361365	286577	291326	1.11648	0.00380816	0.0216404	0.273037	-1.87283	down
zjtp120203	Tomentodione F	Flavonoids	Flavones	C30H42O3	3	-	232308	162564	413178	2.06191e+06	2.2679e+06	2.61139e+06	1.11253	0.00181741	0.0157875	0.116413	-3.10267	down
mws1077	Scopolin	Flavonoids	Flavones	C16H18O9	3	531-44-2	645377	640742	413239	74579.8	113313	13232.5	1.00417	0.0137343	0.0360217	8.44925	3.07882	up
Cmsp002787	3,4'-Dihydroxy-3',5'-dimethoxypropiophenone	Flavonoids	Flavones	C11H14O5	1	136196-47-9	84290.9	84922	22604.4	1.26861e+06	920869	461088	1.06892	0.0715516	0.104945	0.0723683	-3.7885	down
Lasp002993	Isobavachalcone glucoside	Flavonoids	Flavones	C26H30O9	3	-	1.23573e+07	5.75589e+06	5.79745e+06	548286	199990	744603	1.08996	0.075668	0.109745	16.0165	4.00148	up
Wasdp05565	2,8-bis(hydroxymethyl)-4b,8-dimethyl-5,6,7,8a,9,10-hexahydrophenanthren-3-ol	Flavonoids	Flavones	C18H26O3	3	-	13419.9	17536.6	23136.3	55843.7	89193.6	90297.1	1.09805	0.0274112	0.0543204	0.229855	-2.1212	down
zjtp120202	Tomentodione E	Flavonoids	Flavones	C30H42O3	3	-	244443	143557	390749	2.05885e+06	2.25451e+06	2.20854e+06	1.10959	4.33949e-05	0.00344029	0.119405	-3.06606	down
Zbqp003309	Asp-Ile-Leu	Flavonoids	Flavones	C16H29N3O6	3	-	314410	331200	262521	111216	81456.5	89831.6	1.12562	0.00395151	0.0220622	3.21457	1.68463	up
MWStz487	Robinetin	Flavonoids	Flavonols	C15H10O7	1	490-31-3	591494	798728	408104	1.29289e+06	1.96023e+06	1.45752e+06	1.03985	0.0221364	0.0473422	0.381759	-1.38927	down
PDP173395	5,12-dihydroxydodeca-6,8,10-trienoic acid	Flavonoids	Flavonols	C12H18O4	2	-	296265	210642	304060	28170.8	57393.6	108670	1.01922	0.00663414	0.0267393	4.1752	2.06185	up
Zbzp007397	5,6,7,7a-tetrahydro-4,4,7a-trimethyl-2(4H)-benzofuranone	Flavonoids	Flavonols	C11H16O2	1	15356-74-8	5719.61	7762.56	9464	89345.7	112737	96470	1.13903	0.00478194	0.0232006	0.0768581	-3.70166	down
MWStz605	Abrine	Flavonoids	Flavonols	C12H14N2O2	3	526-31-8	29081.7	33892.2	35072	232422	182411	174250	1.14025	0.0114908	0.0332954	0.166438	-2.58694	down
Zbyp004662	6'-O-p-hydroxybenzoylarbutin	Flavonoids	Flavonols	C19H20O9	3	-	30872.4	20676.5	29565.9	98915.6	84372.7	330769	1.00815	0.21217	0.254379	0.157793	-2.66389	down
pmb0645	Hesperetin-6-C-glucoside-7-O-glucoside	Flavonoids	Flavonols	C28H34O16	3	-	237623	178335	153767	774334	585774	697055	1.11762	0.00484106	0.0232006	0.276947	-1.85232	down
TKC043983	Radicol	Flavonoids	Flavonols	C12H20O2	3	849693-04-5	71394.9	14707.4	32538.6	551785	323946	893956	1.07036	0.0784334	0.11226	0.0670406	-3.89882	down
Lmlp006175	Phlorizin chalcone	Flavonoids	Flavonols	C21H22O10	1	4547-85-7	439317	347999	406663	91321	62251.3	96633.1	1.12671	0.00292579	0.0193165	4.77199	2.25459	up
Lahp003986	3,4-Dihydro-4-(4'-hydroxyphenyl)-5,7-dihydroxycoumarin glucoside	Flavonoids	Flavonols	C21H22O10	1	-	439317	347999	406663	91321	62251.3	96633.1	1.12671	0.00292579	0.0193165	4.77199	2.25459	up
Lazp005033	Divanillyltetrahydrofuran	Flavonoids	Flavonols	C20H24O5	2	-	46252.6	19151.8	53742.8	573140	376378	597871	1.1081	0.0191234	0.0428846	0.0769988	-3.69902	down
Sasp005477	1,4,4,7a-tetramethyl-2,4,5,7a-tetrahydro-1H-inden-2-one	Flavonoids	Flavonols	C13H18O	1	-	92237.6	65797.7	78373.4	3.26205e+06	3.774e+06	785955	1.0975	0.111328	0.150024	0.0302235	-5.04818	down
PDP003725	Epigallocatechin 3-O-p-coumarate	Flavonoids	Flavonols	C24H20O9	3	89013-65-0	1.44233e+06	1.87097e+06	1.9938e+06	6.53876e+06	6.62908e+06	7.45747e+06	1.13394	0.000449123	0.00810744	0.25731	-1.95842	down
Qmyp101440	Blumenol C	Flavonoids	Flavonols	C13H22O2	3	36151-02-7	53050.1	34180.9	39721.9	2.81203e+06	2.31484e+06	2.36094e+06	1.14504	0.00411461	0.0224037	0.0169546	-5.88218	down
Lcsp003242	Dihydrozeatin riboside	Flavonoids	Flavonols	C15H23N5O5	3	22663-55-4	14828.9	12436.2	20248.1	253023	275369	252180	1.14171	0.000387811	0.00804385	0.0608697	-4.03813	down
pmb0426	N,N-Dimethyl-5-methoxytryptamine	Flavonoids	Flavonols	C13H18N2O	3	1019-45-0	61864.8	63031.1	53022.8	747971	657461	957690	1.14253	0.0144863	0.0368674	0.0752897	-3.7314	down
Lmhp007598	LysoPC 19:2(2n isomer)	Flavonoids	Flavonols	C27H52NO7P	3	-	120090	117640	200168	30298.7	64172.3	37349.4	1.04171	0.0497166	0.0804581	3.32193	1.73202	up
MWSHY0050	Kaempferol-3-O-rutinoside	Flavonoids	Flavonols	C27H30O15	1	17650-84-9	50335.9	98045.6	136734	543234	400734	225511	1.00847	0.0759636	0.10999	0.243797	-2.03625	down
Lmsp004670	Kaempferol-3-O-glucoside-7-O-rhamnoside	Flavonoids	Flavonols	C27H30O15	1	2392-95-2	50335.9	98045.6	136734	543234	400734	225511	1.00847	0.0759636	0.10999	0.243797	-2.03625	down
Lmpp005784	6-Methoxyquercetin-3-O-Xyloside	Flavonoids	Flavonols	C21H20O12	3	-	26505	32552.8	19791.1	203328	218917	112277	1.10876	0.04324	0.0728669	0.147513	-2.76109	down
Walp002129	4-Acetoxy-3-Methoxybenzoic Acid glucoside	Flavonoids	Flavonols	C16H20O10	3	-	40863.1	47554.8	41405.3	402465	423144	461282	1.14614	0.00173586	0.0154859	0.100881	-3.30927	down
MWS04491	3,4-Dehydro-DL-proline	Flavonoids	Flavonols	C5H7NO2	3	3395-35-5	74146.7	77201.1	56525.5	39310.9	31257.7	25900.7	1.06401	0.0128172	0.0352899	2.15481	1.10756	up
Zken00392	1-(9Z-octadecenoyl)-sn-glycero-3-phosphocholine	Flavonoids	Flavonols	C26H52NO7P	1	-	83567.1	47484.1	71812.8	18464	21624.5	14897.2	1.0964	0.03963	0.0691234	3.6894	1.88339	up
PDP169449	2-(hydroxymethyl)-5-(6-sulfanyl-9H-purin-9-yl)oxolane-3,4-diol	Flavonoids	Flavonols	C10H12N4O4S	3	-	264729	163776	193751	1.16699e+06	1.22814e+06	1.34996e+06	1.13262	0.000350492	0.00765242	0.166152	-2.58942	down
Hmlp004943	Nitensoside B	Flavonoids	Flavonols	C28H32O16	1	-	25266.5	8339.3	33281.3	1.47923e+06	900191	3.15978e+06	1.11249	0.114716	0.153086	0.0120752	-6.37181	down
Lmsp004721	Tamarixetin-3-O-glucoside-7-O-rhamnoside	Flavonoids	Flavonols	C28H32O16	1	-	25266.5	8339.3	33281.3	1.47923e+06	900191	3.15978e+06	1.11249	0.114716	0.153086	0.0120752	-6.37181	down
Zblp004717	3'-methoxyquercetin-3-O-L-rhamnosyl(1→2)-glucopyranoside	Flavonoids	Flavonols	C28H32O16	1	-	25266.5	8339.3	33281.3	1.47923e+06	900191	3.15978e+06	1.11249	0.114716	0.153086	0.0120752	-6.37181	down
pme0193	L-Glutamine	Flavonoids	Flavonols	C5H10N2O3	3	56-85-9	391679	527037	543146	1.18157e+06	917061	1.00102e+06	1.08808	0.00702276	0.0273547	0.471621	-1.0843	down
pme0026	L-Lysine	Flavonoids	Flavonols	C6H14N2O2	3	56-87-1	391679	527037	543146	1.18157e+06	917061	1.00102e+06	1.08808	0.00702276	0.0273547	0.471621	-1.0843	down
Lmmp003530	3,4-Divanillyltetrahydrofuran	Flavonoids	Flavonols	C20H24O5	2	34730-78-4	36411.2	54060.9	32126.7	737366	535775	378477	1.128	0.0386147	0.0680681	0.0742295	-3.75186	down
mws0629	L-Aspartyl-L-Phenylalanine	Flavonoids	Flavonols	C13H16N2O5	3	13433-09-5	137234	209470	136557	59420.8	61050.4	74898.2	1.08043	0.0529833	0.0845897	2.47358	1.3066	up
Rfp01569	3-(beta-D-Glucopyranosyloxy)-4-methoxybenzoic acid	Flavonoids	Flavonols	C14H18O9	1	-	67220	50900.5	54224.1	119286	171609	133606	1.09749	0.0241792	0.0496618	0.405994	-1.30047	down
Wcjp002598	8-Hydroxyquinoline	Flavonoids	Flavonols	C9H7NO	1	148-24-3	45606.2	40462.4	66235.5	937034	877080	921958	1.14179	5.58962e-05	0.00344029	0.0556652	-4.16708	down
Hmcp001824	Ailanindole	Flavonoids	Flavonols	C12H8N2O2	3	159903-51-2	39476.2	43617.2	33301.4	408268	327444	594078	1.13357	0.0358741	0.0653685	0.0875288	-3.5141	down
Lmhp010162	LysoPE 17:0	Flavonoids	Flavonols	C22H46NO7P	2	-	79700.4	49008.4	92404.2	16463.3	31509.6	20475.9	1.04375	0.0461432	0.0764749	3.23034	1.69169	up
zjgp122327	Pyridine-4-formyl-O-β-D-glucopyranoside	Flavonoids	Flavonols	C12H15NO7	1	-	1.5298e+06	1.79721e+06	1.49665e+06	119115	95077.5	128505	1.14408	0.00371975	0.021386	14.0756	3.81513	up
Sadp001435	3-{[3,4,5-trihydroxy-6-(hydroxymethyl)oxan-2-yl]oxy}-4H-pyran-4-one	Flavonoids	Flavonols	C11H14O8	2	-	25101.6	5020.32	25878	293520	304903	291335	1.07876	2.2506e-05	0.00305558	0.0629384	-3.98992	down
MW0145744	Asn-Glu-Ser	Flavonoids	Flavonols	C12H20N4O8	3	-	21252.5	24020.6	44400.8	72294.5	76077.5	57677	1.00483	0.0154935	0.038129	0.435206	-1.20023	down
Lhmp110119	Magnostellin D	Flavonoids	Flavonols	C20H24O6	3	-	9230.18	7188.26	9579.23	654678	488437	467252	1.14535	0.012348	0.0346888	0.0161439	-5.95286	down
Lmhp001670	L-Valyl-L-Leucine	Flavonoids	Flavonols	C11H22N2O3	3	3989-97-7	719061	390633	636475	1.31194e+06	1.70709e+06	1.45023e+06	1.05844	0.00428382	0.0224079	0.390707	-1.35584	down
Hahp000801	alanine betaine	Flavonoids	Flavonols	C5H11NO2	1	-	368117	388543	618750	1.67546e+06	1.2213e+06	1.38441e+06	1.09144	0.00628165	0.025843	0.321269	-1.63814	down
mws0736	Glycyl-leucine	Flavonoids	Flavonols	C8H16N2O3	2	869-19-2	740503	852477	980299	255525	205807	195551	1.1314	0.00804495	0.0287699	3.91741	1.9699	up
Zkep107564	Ile-gly	Flavonoids	Flavonols	C8H16N2O3	1	-	740503	852477	980299	255525	205807	195551	1.1314	0.00804495	0.0287699	3.91741	1.9699	up
Satp005088	5-hydroxy-7-(2-hydroxypropyl)-2-(3-hydroxy-2-(4-hydroxy-3,5-dimethoxybenzyl)propyl)-chromone	Flavonoids	Flavonols	C24H28O8	3	-	23531.5	16234.8	3246.96	245041	189042	90731.6	1.02742	0.068234	0.101333	0.0819589	-3.60896	down
Lcsp001337	Ala-Ile-Ala	Flavonoids	Flavonols	C12H23N3O4	3	-	315544	255720	381127	57272.7	35600	14529.5	1.07865	0.00986212	0.0307992	8.86753	3.14853	up
MEDP1616	Pro-ala	Flavonoids	Flavonols	C8H14N2O3	3	6422-36-2	11394.9	16159.4	2278.98	273430	199632	261276	1.08319	0.00779735	0.0286213	0.0406262	-4.62145	down
MW0150095	Glu-Met-Val	Flavonoids	Flavonols	C15H27N3O6S1	3	-	32305.3	33898.3	45955.8	277937	273085	456486	1.12836	0.0379316	0.0673408	0.111323	-3.16717	down
WaXYp05322	2',4',6',3-Tetrahydroxy-4-methoxychalcone	Flavonoids	Flavonols	C16H14O6	3	75679-30-0	540850	624006	238409	4.70668e+06	3.43444e+06	3.15053e+06	1.09965	0.0160401	0.0382779	0.124275	-3.0084	down
pme1261	Pantothenol	Flavonoids	Flavonols	C9H19NO4	3	16485-10-2	25921.3	41107.8	41258.3	110515	95794.3	116042	1.10085	0.000949088	0.0114649	0.335929	-1.57377	down
Yshj000013	4,6-dimethoxy-2-methoxyphenyl-1-O-beta-D-glucopyranoside	Flavonoids	Flavonols	C13H18O9	1	-	15772.3	19759.3	10064.3	167371	138600	153759	1.13086	0.00159294	0.0149616	0.0991795	-3.33381	down
PDP008012	Opuntioside I:(-)-Opuntioside I	Flavonoids	Flavonols	C13H18O9	1	497179-09-6	15772.3	19759.3	10064.3	167371	138600	153759	1.13086	0.00159294	0.0149616	0.0991795	-3.33381	down
Wasyqp3230	4-O-Feruloyl Aminogalactitol	Flavonoids	Flavonols	C16H23NO9	1	-	351281	299779	451725	2.5366e+06	3.00357e+06	2.4606e+06	1.13743	0.00343759	0.0208912	0.137835	-2.85899	down
HX1348	2-hydroxymethyl-D-ribono-γ-lactone	Flavonoids	Flavonols	C5H8O4	3	-	135994	165541	168988	60152.4	54294.3	54815.6	1.13473	0.00900643	0.0298861	2.77985	1.475	up
PD0087169	Dihydrozeatin-9-N-glucoside	Flavonoids	Flavonols	C16H25N5O6	3	1226978-31-9	1.15306e+06	1.35955e+06	1.0771e+06	44483.7	26724.1	5344.82	1.09592	0.00455383	0.0229459	46.892	5.55127	up
Lakp003108	Myricetindiglucoside	Flavonoids	Flavonols	C27H30O18	3	-	190288	269883	136389	569185	612793	437763	1.0546	0.00807723	0.0288026	0.368305	-1.44103	down
PDP003446	7,8,4'-Trihydroxyflavanone	Flavonoids	Flavonols	C15H12O5	3	1140775	2.22536e+06	2.09988e+06	2.41047e+06	4.53271e+06	5.93364e+06	5.04748e+06	1.12255	0.0154743	0.038129	0.434174	-1.20365	down
WaXYp02237	glutamyl-tyramine	Flavonoids	Flavonols	C13H18O4N2	1	-	27616.3	37029	69573.7	371302	400721	409172	1.11526	3.70783e-05	0.00319461	0.11363	-3.13759	down
Lcfp031603	N5-(4-Methoxybenzyl)glutamine	Flavonoids	Flavonols	C13H18N2O4	2	-	27616.3	37029	69573.7	371302	400721	409172	1.11526	3.70783e-05	0.00319461	0.11363	-3.13759	down
PDP039248	1,3,4,5-tetrahydroxy-2-[3-(4-hydroxyphenyl)prop-2-enoyl]cyclohexane-1-carboxylic acid	Flavonoids	Flavonols	C16H18O8	3	-	21847.2	16646.1	13669	2.12985e+07	1.76296e+07	1.92102e+07	1.14687	0.00299761	0.0196276	0.00089721	-10.1223	down
mws5037	L-Alanyl-L-leucine	Flavonoids	Flavonols	C9H18N2O3	3	3303-34-2	169358	96671	145690	63521.8	51525.1	46932.4	1.06013	0.0537433	0.0855818	2.5418	1.34585	up
TKC071142	3-[4-(2-Hydroxypropan-2-Yl)Phenyl]-2-Oxopropanal	Flavonoids	Flavonols	C12H14O3	2	-	60401	48667.5	29622.7	939112	823591	581018	1.13017	0.0193849	0.0433116	0.0591757	-4.07885	down
Sadp002896	L-Anticapsin	Flavonoids	Flavonols	C9H13NO4	3	-	43040	19583.8	17962.5	502725	351191	408491	1.12316	0.0103957	0.0315931	0.0638354	-3.9695	down
ZbWp002423	N-methylphenylalanine	Flavonoids	Flavonols	C10H13NO2	3	-	327605	340542	326794	2.03244e+06	1.25008e+06	1.51821e+06	1.12963	0.0311742	0.0590957	0.207248	-2.27057	down
Safp001733	2-Caffeoylisocitrate	Flavonoids	Flavonols	C15H14O10	2	-	3136.31	17511.1	15681.6	1.42535e+06	1.36215e+06	1.37513e+06	1.12072	9.50268e-05	0.00394203	0.00872742	-6.84023	down
mws0256	L-Valine	Flavonoids	Flavonols	C5H11NO2	1	72-18-4	1.20623e+06	1.36125e+06	2.29713e+06	7.20133e+06	5.14376e+06	6.02947e+06	1.09234	0.0059922	0.0252604	0.264747	-1.91731	down
Lhhp120823	Eugenyl formate	Flavonoids	Flavonols	C11H12O3	1	-	347598	311869	438242	836373	1.19381e+06	1.42512e+06	1.08957	0.0389991	0.068503	0.317688	-1.65432	down
Zmsp003103	Comolactone D	Flavonoids	Flavonols	C9H14O3	3	-	347598	311869	438242	836373	1.19381e+06	1.42512e+06	1.08957	0.0389991	0.068503	0.317688	-1.65432	down
Lcsp000520	Alanylproline	Flavonoids	Flavonols	C8H14N2O3	3	13485-59-1	37878.7	22571.5	29979.7	75033.2	86817.4	54617.6	1.04171	0.0301426	0.0579933	0.417751	-1.25928	down
MW0146106	Asp-Glu-Thr	Flavonoids	Flavonols	C13H21N3O9	3	-	112023	84344.6	119235	1.74549e+06	1.24312e+06	2.72784e+06	1.13013	0.0538716	0.0856782	0.0552095	-4.17894	down
PDP201954	3-hydroxy-4-phenylbutan-2-one	Flavonoids	Flavonols	C10H12O2	3	-	44633.7	39395.1	53788.8	625598	534266	415982	1.13954	0.0152945	0.0381062	0.0874563	-3.51529	down
Zmmp002167	L-Glutamyl-L-Tyrosine	Flavonoids	Flavonols	C14H18N2O6	3	-	19647	23359	20061.2	609940	557628	557699	1.14719	0.000942877	0.0114649	0.0365551	-4.77379	down
Rlp02599	furo[2,3-h]quinoline	Flavonoids	Flavonols	C11H7NO	1	-	20272.1	19095.5	26662.5	497998	503164	471943	1.14528	0.000212842	0.0057062	0.0448238	-4.47959	down
Lmfp000418	Trehalosamine	Flavonoids	Flavonols	C12H23NO10	3	-	75814	58545.7	33596.4	9726.17	10951.4	13831	1.08739	0.0668465	0.100432	4.86707	2.28305	up
MW0155201	Phe-Gly-Val	Flavonoids	Flavonols	C16H23N3O4	3	-	378421	512061	505612	882068	857576	1.05516e+06	1.08745	0.00508353	0.0236503	0.499531	-1.00135	down
Lazn002158	3,4'-Dihydroxypropiophenone glucoside	Flavonoids	Flavonols	C15H20O8	2	-	17473.6	27692.5	27799.3	77310.9	99483.5	118301	1.10482	0.0182657	0.0416267	0.24726	-2.0159	down
Wcdp001713	Daphnetin-8-Glucoside	Flavonoids	Flavonols	C15H16O9	3	20853-56-9	46133	37656	39530.2	319631	291354	344902	1.14437	0.00248895	0.0180612	0.12901	-2.95444	down
PD0083898	Lethedoside B	Flavonoids	Flavonols	C25H28O12	3	-	176260	75327.6	212193	793470	601397	484452	1.03649	0.0205651	0.045138	0.246781	-2.0187	down
Layp005773	Ageconyflavone B-4'-glucoside	Flavonoids	Flavonols	C25H28O12	3	-	176260	75327.6	212193	793470	601397	484452	1.03649	0.0205651	0.045138	0.246781	-2.0187	down
Wagp005813	5-Hydroxy-7,8,2',3'-Tetramethoxyflavone 5-Glucoside	Flavonoids	Flavonols	C25H28O12	3	-	176260	75327.6	212193	793470	601397	484452	1.03649	0.0205651	0.045138	0.246781	-2.0187	down
Qmyp101114	9-O-β-D-Glucoside of 3-hydroxy-7,8-didehydro-β-ionol	Flavonoids	Flavonols	C19H30O7	3	-	188152	446818	259654	9.4526e+06	1.15581e+07	2.85818e+06	1.09548	0.0997339	0.137072	0.0374808	-4.73771	down
TKC024651	3-Hydroxy-5,7-Megastigmadien-9-one 3-O-β-D-Glucopyranoside	Flavonoids	Flavonols	C19H30O7	3	488128-40-1	188152	446818	259654	9.4526e+06	1.15581e+07	2.85818e+06	1.09548	0.0997339	0.137072	0.0374808	-4.73771	down
Lafp004228	(6R,9R)-3-Oxo-α-ionol-β-D-glucoside	Flavonoids	Flavonols	C19H30O7	3	-	188152	446818	259654	9.4526e+06	1.15581e+07	2.85818e+06	1.09548	0.0997339	0.137072	0.0374808	-4.73771	down
Lhhp102901	3-(α,4-Dihydroxy-3-methoxybenzyl)-4-(hydroxy-3-methoxybenzyl)	Flavonoids	Flavonols	C20H24O6	3	-	48691.4	27126.4	48782.7	1.45438e+06	977687	1.06418e+06	1.13723	0.0164121	0.0387638	0.0356383	-4.81043	down
pmp000695	Swertiamarin	Flavonoids	Flavonols	C16H22O10	3	17388-39-5	51034	50174.3	66906.6	274570	419100	275133	1.12678	0.0296226	0.0573858	0.173529	-2.52675	down
Rfn02152	Gerberin	Flavonoids	Flavonols	C12H18O8	3	125445-59-2	4829.92	4829.92	24149.6	559056	1.09576e+06	1.23192e+06	1.11296	0.0434951	0.0732472	0.011712	-6.41587	down
Sadp002969	Osmundalin	Flavonoids	Flavonols	C12H18O8	3	-	2819.26	14096.3	23056.7	595964	1.22831e+06	1.24587e+06	1.10094	0.0418984	0.071723	0.0130197	-6.26317	down
Lcfp121030	Furaneol4-glucoside	Flavonoids	Flavonols	C12H18O8	3	121063-56-7	2819.26	14096.3	23056.7	595964	1.22831e+06	1.24587e+06	1.10094	0.0418984	0.071723	0.0130197	-6.26317	down
Zasp102439	m-Aminophenylacetylene	Flavonoids	Flavonols	C8H7N	3	54060-30-9	55997.1	65436.9	54645.3	538757	440302	464990	1.1446	0.004432	0.022581	0.121934	-3.03582	down
WaXYp02013	caffeoylputrescine	Flavonoids	Flavonols	C13H18O3N2	3	-	15274.1	28838.8	16100.4	206058	386010	273779	1.12482	0.0353308	0.0646165	0.0695428	-3.84596	down
MWStz495	N-Caffeoylputrescine	Flavonoids	Flavonols	C13H18N2O3	3	29554-26-5	15274.1	28838.8	16100.4	206058	386010	273779	1.12482	0.0353308	0.0646165	0.0695428	-3.84596	down
Wahlp01697	Methyl 3-oxo-2-phenylpropanoate	Flavonoids	Flavonols	C10H10O3	1	5894-79-1	57515.1	33816.5	62023.1	1.37331e+06	1.36701e+06	1.28839e+06	1.14002	0.000140324	0.00461478	0.0380655	-4.71537	down
Lcwp000595	9alpha-Hydroxy-11beta,13-Dihydrozaluzanin C	Flavonoids	Flavonols	C15H20O4	3	-	21017.4	7922.98	9673.57	330530	327317	331442	1.1297	4.87694e-05	0.00344029	0.0390321	-4.6792	down
MW0015225	7-oxo-11-Dodecenoic acid	Flavonoids	Flavonols	C12H20O3	1	54921-60-7	1905.24	1905.24	9526.18	75571.3	114864	102026	1.09124	0.0120711	0.0344158	0.0456015	-4.45477	down
Cmsp004086	Dihydrokaempferide	Flavonoids	Flavonols	C16H14O6	3	137225-59-3	1.392e+06	2.10357e+06	818180	1.29545e+07	1.18115e+07	9.28782e+06	1.10786	0.00663916	0.0267393	0.126675	-2.9808	down
pmp001141	Cimicifugamide	Flavonoids	Flavonols	C25H31NO10	3	-	19282.3	10160.5	15412.6	229514	295089	735790	1.11337	0.125533	0.164969	0.0355885	-4.81245	down
Lmhp008763	LysoPE 16:1(2n isomer)	Flavonoids	Flavonols	C21H42NO7P	1	-	178330	144311	274480	13863.1	11293.2	7220.48	1.12837	0.0400004	0.0696231	18.4429	4.20499	up
zjmp120216	11-Hydroxy-3-oxours-12-en-28-oic acid	Flavonoids	Flavonols	C30H46O4	3	-	460868	251794	663735	35923.5	58402.6	153902	1.00244	0.076405	0.110419	5.54489	2.47116	up
Wcdp004536	3-hydroxy-beta-ionone	Flavonoids	Flavonols	C13H20O2	3	-	50809.5	44726.7	73124.1	1.50879e+06	1.55393e+06	794825	1.13198	0.0375847	0.0669637	0.0437222	-4.51549	down
Lcsp003035	H-Leu-Trp-OH	Flavonoids	Flavonols	C17H23N3O3	1	5156-22-9	27434.9	25210.3	28118.4	2041.55	2041.55	2041.55	1.14754	0.00124279	0.0130447	13.1867	3.72101	up
MWSmce542	1-Methyltryptophan	Flavonoids	Flavonols	C12H14N2O2	3	21339-55-9	19152.3	12774.6	31194.4	136561	108379	94190.6	1.09253	0.0088259	0.0298861	0.186127	-2.42564	down
MWSmce221	5,7-Dihydroxy-4-methylcoumarin	Flavonoids	Flavonols	C10H8O4	3	2107-76-8	100057	92041.5	93260.5	394423	429133	461811	1.14483	0.00298635	0.0196276	0.222006	-2.17133	down
PDP002227	11-Hydroxyjasmonic acid	Flavonoids	Flavonols	C12H18O4	2	140447-14-9	213070	213841	118535	8656.65	8656.65	8656.65	1.13821	0.0318054	0.0599724	21.003	4.39252	up
Qagp003587	N-Monocinnamoylputrescine	Flavonoids	Flavonols	C13H18N2O	3	-	9585.75	47928.7	9585.75	1.54898e+06	1.66452e+06	823742	1.10988	0.0370575	0.066511	0.0166203	-5.91091	down
Lszp210010	Tatarine	Flavonoids	Flavonols	C15H20N2O6	3	-	94808.6	115185	132350	865408	636195	1.10666e+06	1.12849	0.0301733	0.0579933	0.131254	-2.92957	down
pmb0142	Caffeic aldehyde	Flavonoids	Flavonols	C9H8O3	3	141632-15-7	7483.59	11922.2	16046.9	138967	169665	154642	1.13069	0.00219521	0.0170612	0.0765264	-3.7079	down
Zbsp005521	Chrysin-5-O-glucoside (Toringin)	Flavonoids	Flavonols	C21H20O9	3	1329-10-8	3718.16	18590.8	3718.16	116609	106039	86900.9	1.06993	0.00198477	0.0160051	0.0840807	-3.57208	down
Lmjp002461	Quercetin-3-O-neohesperidoside	Flavonoids	Flavonols	C27H30O16	1	29662-79-1	249375	583298	257365	2.08352e+07	1.25397e+07	2.92269e+07	1.12943	0.0509418	0.0821738	0.0174123	-5.84375	down
WaTKp05525	4a-Methyl-4a,5,8,8a-tetrahydro-2(1H)-naphthalenone	Flavonoids	Flavonols	C11H14O	1	17429-21-9	116011	132250	184119	488338	516095	307827	1.07116	0.0363334	0.0657223	0.329492	-1.60168	down
Yalp003517	30-Hydroxyfraxinellone	Flavonoids	Flavonols	C14H16O4	3	-	5250.77	26821.8	26253.8	891430	819607	1.1978e+06	1.10914	0.014305	0.036684	0.0200514	-5.64015	down
pmp000086	1-Feruloyl-sn-glycerol	Flavonoids	Flavonols	C13H16O6	3	-	188488	100030	209628	6095.9	6095.9	6095.9	1.13675	0.0413325	0.0709984	27.2394	4.76762	up
MWSHY0199	Quercetin-3-O-(6''-O-galloyl)galactoside	Flavonoids	Flavonols	C28H24O16	3	53171-28-1	10923.3	14768.5	12392.9	105193	76614.5	141567	1.12831	0.036502	0.0659794	0.117772	-3.08593	down
Safp009309	N-hexanoylsphinganine	Flavonoids	Flavonols	C24H49NO3	3	-	103671	103397	90747.3	36503.1	36369.6	43908.3	1.13336	0.000827185	0.0108797	2.5502	1.35061	up
TKC212530	3a,7b-dimethyl-1a,3,3a,4,5,7b-hexahydronaphtho[1,2-b]oxiren-6(2H)-one	Flavonoids	Flavonols	C12H16O2	3	-	11691	15118	12486	125103	63081.6	150958	1.1101	0.0615928	0.0947727	0.115866	-3.10947	down
pmp000593	Luteolin-7-O-rutinoside	Flavonoids	Flavonols	C27H30O15	1	3563-98-2	5236.68	5236.68	5236.68	480361	317918	810279	1.13967	0.0670281	0.100562	0.00976654	-6.67794	down
MWSmce332	3,4-Dimethoxycinnamic acid	Flavonoids	Flavonols	C11H12O4	3	2316-26-9	76696.9	121231	69277.5	307917	370634	244528	1.0894	0.0147152	0.0372976	0.289472	-1.78851	down
MWSmce285	Agarotetrol	Flavonoids	Flavonols	C17H18O6	3	69809-22-9	136210	104871	196023	435123	314476	641464	1.03481	0.070153	0.103381	0.314222	-1.67014	down
MWS5173	Isocytosine	Flavonoids	Flavonols	C4H5N3O	3	108-53-2	44198.2	51875.3	49688	7411.03	22367	14306	1.02646	0.00591766	0.0252572	3.30645	1.72528	up
MW0148010	Cys-Gly-Glu	Flavonoids	Flavonols	C10H17N3O6S1	3	-	555214	548930	682499	278933	178059	130848	1.06478	0.0029206	0.0193165	3.03934	1.60376	up
Lmsp102910	3-Hydroxyolean-12-ene-27,28-dioic acid (Cincholic acid)	Flavonoids	Flavonols	C30H46O5	2	5948-32-3	375600	327041	412051	112986	112897	107040	1.14039	0.00848666	0.0293716	3.34819	1.74338	up
MWSHY0135	Isorhamnetin-3-O-rutinoside; Narcissoside; Narcissin	Flavonoids	Flavonols	C28H32O16	1	604-80-8	27137.8	27137.8	27137.8	1.26775e+06	799585	2.96821e+06	1.12666	0.129071	0.168594	0.0161677	-5.95074	down
HJAP120	Rhamnetin-3-O-Rutinoside	Flavonoids	Flavonols	C28H32O16	1	-	27137.8	27137.8	27137.8	1.26775e+06	799585	2.96821e+06	1.12666	0.129071	0.168594	0.0161677	-5.95074	down
Lmmp002463	Sexangularetin-3-O-glucoside-7-O-rhamnoside	Flavonoids	Flavonols	C28H32O16	1	-	27137.8	27137.8	27137.8	1.26775e+06	799585	2.96821e+06	1.12666	0.129071	0.168594	0.0161677	-5.95074	down
MWSHY0064	Isorhamnetin-3-O-neohesperidoside	Flavonoids	Isoflavones	C28H32O16	1	55033-90-4	27137.8	27137.8	27137.8	1.26775e+06	799585	2.96821e+06	1.12666	0.129071	0.168594	0.0161677	-5.95074	down
Zbqp001296	trans-3'-Hydroxycotinine-O-glucoside	Flavonoids	Isoflavones	C16H22N2O7	3	-	29351.9	47712.9	31430.4	98537.7	84215.8	71857.2	1.06422	0.00878387	0.0298861	0.426122	-1.23066	down
Lskp211458	2,3,19,23-Tetrahydroxy-24-oxo-olean-12-en-28-oic acid	Flavonoids	Isoflavones	C30H46O7	1	-	46656.6	20504	30946.7	4100.8	4100.8	4100.8	1.11794	0.0639194	0.0970685	7.97465	2.99542	up
lsdp210003	Elaeocarpucin A	Flavonoids	Other Flavonoids	C30H46O5	2	-	12216.6	9516.69	16480.3	40341.1	62957.2	71514.6	1.09546	0.0342396	0.0631083	0.218597	-2.19366	down
Wcfp001236	Quinoline	Flavonoids	Other Flavonoids	C9H7N	3	91-22-5	6251.99	31260	6251.99	191425	121159	151864	1.06069	0.0111694	0.0328614	0.0942279	-3.4077	down
Sadp003004	Indole-4-Carboxaldehyde	Flavonoids	Other Flavonoids	C9H7NO	1	1074-86-8	3680.78	18403.9	25367	479504	414527	550517	1.09144	0.00596554	0.0252572	0.0328488	-4.92802	down
Wbmp002283	Α-hydroxyquinoline	Flavonoids	Other Flavonoids	C9H7NO	1	-	3680.78	18403.9	25367	479504	414527	550517	1.09144	0.00596554	0.0252572	0.0328488	-4.92802	down
Lhnp111719	Zaluzanin C	Flavonoids	Other Flavonoids	C15H18O3	3	16838-87-2	625726	750702	800885	39853.4	32718.9	35041.5	1.14549	0.00558807	0.0246608	20.2327	4.33861	up
MW0144717	Ala-Pro-Met	Flavonoids	Other Flavonoids	C13H23N3O4S1	3	-	5409.67	5409.67	5409.67	577811	493731	415936	1.147	0.00896183	0.0298861	0.0109104	-6.51815	down
Xmqp003266	Peucedanol 7-O-glucoside	Flavonoids	Other Flavonoids	C20H26O10	3	65853-04-5	15942.6	15942.6	15942.6	121110	122648	87045.2	1.14042	0.0148384	0.0374953	0.144581	-2.79005	down
Hmlp003068	Meratin	Flavonoids	Other Flavonoids	C27H30O17	3	27215-04-9	332670	347654	365850	952864	683188	949840	1.11256	0.0278539	0.0549825	0.40457	-1.30554	down
MW0155819	Pro-Asp-Tyr	Lignans and Coumarins	Coumarins	C18H23N3O7	3	-	126355	183123	156485	524768	571957	620314	1.12992	0.000644667	0.00966612	0.271376	-1.88164	down
PDP002433	Luteolin 3'-methyl ether 7,4'-diglucoside	Lignans and Coumarins	Coumarins	C28H32O16	3	36451-45-3	18749.5	18749.5	18749.5	927853	678861	2.06854e+06	1.13255	0.10612	0.144021	0.0153047	-6.02988	down
Zmdp000796	cycloalliin	Lignans and Coumarins	Coumarins	C6H11NO3S	3	15042-85-0	43035.3	37187.3	27482.5	85423.3	58490	73405.2	1.03258	0.0236916	0.0491077	0.495609	-1.01272	down
Lmjp003834	6-O-p-Methoxycinnamoylcatalpol	Lignans and Coumarins	Coumarins	C25H30O12	3	121710-02-9	46310.4	115136	51219.4	468290	336851	649765	1.084	0.0383334	0.067668	0.146171	-2.77427	down
Zmtp102902	α-Hydrojuglone glucoside	Lignans and Coumarins	Coumarins	C16H18O8	3	-	324757	1.12191e+06	501115	45178.8	44710.3	57876	1.09774	0.131101	0.170131	13.1816	3.72045	up
pmb0501	Agmatine	Lignans and Coumarins	Coumarins	C5H14N4	3	306-60-5	10064	16104.2	24334.3	126976	74305.5	102195	1.09185	0.0244925	0.0501744	0.166413	-2.58716	down
pme2693	N-Acetylputrescine	Lignans and Coumarins	Coumarins	C6H14N2O	3	18233-70-0	10064	16104.2	24334.3	126976	74305.5	102195	1.09185	0.0244925	0.0501744	0.166413	-2.58716	down
Sasp001898	2-(2,3-dihydroxy-3H-indol-3-yl)acetic acid	Lignans and Coumarins	Coumarins	C10H9NO4	3	-	7556.5	7556.5	7556.5	349285	340014	339277	1.14788	9.22127e-05	0.00389012	0.0220397	-5.50375	down
Sazp005836	Comazaphilone C	Lignans and Coumarins	Coumarins	C22H24O8	3	-	52799.9	23524.6	58937.6	1.56965e+06	1.62009e+06	1.61018e+06	1.13333	4.97292e-07	0.000770847	0.0281801	-5.14918	down
mws4176	L-Alanyl-L-Phenylalanine	Lignans and Coumarins	Coumarins	C12H16N2O3	3	3061-90-3	110494	90350.1	128918	37723.1	20617	33488	1.09151	0.00908068	0.0298997	3.59107	1.84442	up
PDP054889	(2r,3s,4r,5r)-2-(hydroxymethyl)-5-{4-hydroxypyrrolo[2,3-d]pyrimidin-7-yl}oxolane-3,4-diol	Lignans and Coumarins	Coumarins	C11H13N3O5	3	-	4565.27	4565.27	22826.3	71039.5	80374	80926.6	1.03888	0.00222306	0.0170612	0.137544	-2.86204	down
Lmqp000873	Succinic anhydride	Lignans and Coumarins	Coumarins	C4H4O3	3	108-30-5	477869	350004	283346	28395.2	28192.8	43751.6	1.13116	0.0266972	0.053202	11.0746	3.46918	up
Rdp04421	dihydrodaidzin	Lignans and Coumarins	Coumarins	C21H22O9	3	121927-96-6	11409.1	22970	15171.7	517255	1.04018e+06	648493	1.13485	0.0445242	0.0742269	0.0224625	-5.47634	down
Rfn01259	(2R,4R)-4-methylpyrrolidine-2-carboxylic acid	Lignans and Coumarins	Coumarins	C6H11NO2	2	31137-95-8	1.8136e+07	2.02042e+07	2.96579e+07	4.15195e+06	4.81607e+06	9.33155e+06	1.05607	0.0273151	0.0541731	3.71583	1.89369	up
Lcsp002568	Val-Ile-Val	Lignans and Coumarins	Coumarins	C16H31N3O4	3	-	28009.2	23664.1	30161.7	199511	186881	176614	1.14396	0.000819409	0.0108797	0.145354	-2.78236	down
MWStz430	Apigenin 7,4'-diglucoside	Lignans and Coumarins	Coumarins	C27H30O15	3	31737-50-5	258433	262908	120010	70830.2	50350.7	43213.3	1.0464	0.0729223	0.106516	3.9013	1.96395	up
MWSHC2067	3,4-Dihydroxybenzaldehyde	Lignans and Coumarins	Coumarins	C7H6O3	1	139-85-5	111966	153386	121740	22393.1	22393.1	22393.1	1.14101	0.0134643	0.0359522	5.76206	2.52658	up
MW0150036	Glu-Ile-Glu	Lignans and Coumarins	Coumarins	C16H27N3O8	3	-	147214	174179	158524	1.782e+06	2.05561e+06	2.07461e+06	1.1461	0.00256624	0.0181977	0.0811737	-3.62284	down
Rfn02496	2-HYDROXY-6-METHYLBENZOIC ACID	Lignans and Coumarins	Coumarins	C8H8O3	2	567-61-3	23586.4	22979	27422.6	91900	84308.7	41432.3	1.02603	0.0917589	0.127662	0.339955	-1.55659	down
PDP037465	2-(4-aminophenoxy)-6-(hydroxymethyl)oxane-3,4,5-triol	Lignans and Coumarins	Coumarins	C12H17NO6	3	-	36425	36336	46495.7	1.06375e+06	1.03137e+06	779264	1.14431	0.00937488	0.0302202	0.0414894	-4.59111	down
Zblp001009	3-pyridine-methanol-O-β-D-glucopyranosyl	Lignans and Coumarins	Coumarins	C12H17NO6	1	-	36425	36336	46495.7	1.06375e+06	1.03137e+06	779264	1.14431	0.00937488	0.0302202	0.0414894	-4.59111	down
Lcfp003124	CaffeoylOctopamineglucoside	Lignans and Coumarins	Coumarins	C23H27NO10	3	-	29213	16506.8	28547.4	88273.8	114510	53337.7	1.03603	0.0689791	0.102257	0.289969	-1.78603	down
Lmrj002087	L-Isoleucyl-L-Aspartate	Lignans and Coumarins	Coumarins	C10H18N2O5	2	-	710446	832992	675056	187624	174484	192667	1.14192	0.00680029	0.0269078	3.99891	1.99961	up
Lcsp002417	Ser-Val-Leu	Lignans and Coumarins	Coumarins	C14H27N3O5	3	-	165991	208341	171084	26908.9	31743.9	40429.6	1.13355	0.0048165	0.0232006	5.50467	2.46066	up
Lcsp003681	Val-Val-Leu	Lignans and Coumarins	Coumarins	C16H31N3O4	3	-	3255.63	3255.63	16278.2	244243	229678	191617	1.10124	0.00322155	0.0204552	0.0342421	-4.86809	down
MW0153668	Met-Ser-Tyr	Lignans and Coumarins	Coumarins	C17H25N3O6S1	3	-	801518	3.28562e+06	1.39678e+06	13883.5	14100.4	20143.3	1.12812	0.136638	0.175667	113.946	6.83221	up
MWS04448	Suberylglycine	Lignans and Coumarins	Coumarins	C10H17NO5	3	60317-54-6	6320.21	31601.1	6320.21	107937	136088	93045.4	1.0396	0.004748	0.0232006	0.131253	-2.92958	down
Wasyqp2936	2-prop-2-ynylcyclohexa-2,5-diene-1,4-dione	Lignans and Coumarins	Coumarins	C9H6O2	1	-	274488	305304	281359	6.4226e+06	7.31252e+06	7.12062e+06	1.14726	0.00162391	0.0150818	0.0412909	-4.59803	down
PDP116333	2-(4,5-dihydroxycyclohexa-1,3-dien-1-yl)-5,7-dihydroxy-3-{[3,4,5-trihydroxy-6-(hydroxymethyl)oxan-2-yl]oxy}-4H-chromen-4-one	Lignans and Coumarins	Coumarins	C21H22O12	3	-	6.34873e+06	5.3634e+06	5.17375e+06	19211.1	21434.3	28218.8	1.14675	0.00419259	0.0224079	245.206	7.93785	up
Zbyp002402	methylarbutin	Lignans and Coumarins	Lignans	C13H18O7	3	6032-32-2	43592.6	41305.5	47499.8	140086	104684	79149.6	1.07027	0.0673234	0.100615	0.408736	-1.29076	down
MWSHY0162	Quercetin 3-O-beta-D-glucosyl-(1->2)-beta-D-glucoside	Lignans and Coumarins	Lignans	C27H30O17	3	18609-17-1	354501	444282	361614	2.59364e+06	1.95701e+06	1.66048e+06	1.13064	0.0246616	0.0504792	0.186826	-2.42023	down
PDP083711	1-hydroxy-3-(hydroxymethyl)-3a,4,5,6,7,7a-hexahydro-1H-inden-5-one	Lignans and Coumarins	Lignans	C10H14O3	3	-	27802.8	13194.6	28477	631941	556974	333890	1.12449	0.0321461	0.0602951	0.0456226	-4.45411	down
Lahp003744	Viscumneoside I	Lignans and Coumarins	Lignans	C27H32O15	3	-	75963.7	21251.8	110467	591849	336824	958725	1.02508	0.0871984	0.122592	0.110036	-3.18395	down
Lmsp102911	3-Hydroxyurs-12-ene-27,28-dioic acid (Quinovic acid)	Lignans and Coumarins	Lignans	C30H46O5	2	465-74-7	68220.9	104470	108915	913133	765100	983219	1.13573	0.0050453	0.0236182	0.105809	-3.24047	down
Zmhp003716	Rhodionidin	Lignans and Coumarins	Lignans	C27H30O16	3	94696-40-9	177396	115270	286521	7.12847e+06	2.86907e+06	8.236e+06	1.11428	0.0692054	0.10247	0.031765	-4.97642	down
Lmbp002336	Quercetin-3-O-(2''-O-rhamnosyl)galactoside	Lignans and Coumarins	Lignans	C27H30O16	3	-	245803	133466	252348	7.72537e+06	3.31283e+06	9.43869e+06	1.12004	0.0683124	0.101389	0.0308454	-5.0188	down
MWS04447	Homoproline	Lignans and Coumarins	Lignans	C6H11NO2	2	535-75-1	1.10752e+06	1.12252e+06	1.29927e+06	401312	465116	590656	1.10717	0.00118879	0.012869	2.42217	1.2763	up
Zbkp001878	Acetylpseudotropine	Lignans and Coumarins	Lignans	C10H17NO2	3	3423-26-5	35855.7	44597.1	39446	2503.76	2503.76	2503.76	1.14658	0.00455414	0.0229459	15.9625	3.99661	up
TKC059818	Impatienoside B	Lignans and Coumarins	Lignans	C47H76O19	2	1161733-93-2	6960	6096.62	5450.96	42151.6	52512.1	81326.5	1.12806	0.0462237	0.0765256	0.105163	-3.24931	down
Waptp03206	7-Hydroxy-8-Methoxychromanon	Lignans and Coumarins	Lignans	C10H10O4	1	-	201928	155937	205340	844355	927529	887589	1.13949	5.31903e-05	0.00344029	0.211773	-2.23941	down
Yaap006468	Medioresinol B	Lignans and Coumarins	Lignans	C21H24O7	3	-	6892.65	5426.08	13339.7	759139	693574	733169	1.13968	0.000586896	0.00918733	0.0117382	-6.41264	down
TKC171672	3-O-Coumaroylarjunolic acid	Lignans and Coumarins	Lignans	C39H54O7	1	171864-20-3	17789.6	20124.7	19326.7	692772	953949	1.27847e+06	1.14274	0.029994	0.0578274	0.0195683	-5.67533	down
Sadp003518	Abscisic acid glucose ester	Lignans and Coumarins	Lignans	C21H30O9	1	-	15574	15574	15574	92496.8	128980	106159	1.14207	0.0126708	0.0351945	0.142603	-2.80992	down
MW0149899	Glu-Ala-His	Lignans and Coumarins	Lignans	C14H21N5O6	3	-	14635.5	9594.04	6799.46	312914	320903	271427	1.13778	0.00230143	0.0173109	0.034277	-4.86662	down
Zbcp002823	Cyanidin 3-O-rutinoside	Lignans and Coumarins	Lignans	C27H31O15+	3	28338-59-2	519126	103825	103825	1.26282e+06	1.2414e+06	1.44177e+06	1.00977	0.00728786	0.0280363	0.184181	-2.44081	down
PDP206554	2H-chromene-3-carbaldehyde	Lignans and Coumarins	Lignans	C10H8O2	3	-	4071.54	4071.54	4071.54	28846.5	20357.7	33836	1.13365	0.0266658	0.053182	0.147093	-2.7652	down
TKC072594	5-[(2R,4S)-4-[(2R)-3,3-Dimethyloxiran-2-Yl]-4-Hydroxybutan-2-Yl]-9-Hydroxy-1,2,11,15,15-Pentamethyl-6-Oxapentacyclo[8.8.0.02,7.05,7.011,16]Octadecan-14-one	Lignans and Coumarins	Lignans	C30H48O5	2	-	7545.9	3834.95	11288.7	67094.4	73905.4	92788.7	1.10686	0.00791139	0.0286213	0.0969661	-3.36638	down
Lmwp102713	(+)-Peusedanol	Lignans and Coumarins	Lignans	C14H16O5	1	20516-23-8	697747	734316	1.17255e+06	43185.2	40208.7	25220.6	1.1351	0.0318634	0.0600364	23.9804	4.58378	up
TKC038465	4-Hydroxy-11,12,13-Trinor-8-Eudesmen-7-one	Lignans and Coumarins	Lignans	C12H18O2	3	166197-28-0	15817.8	15817.8	15817.8	135604	152005	133699	1.14708	0.00216719	0.0169946	0.112633	-3.15029	down
PDP241340	(5R)-1-(3,4-dihydroxyphenyl)-5-hydroxy-7-(4-hydroxy-3-methoxyphenyl)heptan-3-one	Lignans and Coumarins	Lignans	C20H24O6	3	-	17281.1	17281.1	17281.1	707834	517764	291999	1.13456	0.055521	0.0876296	0.0341614	-4.87149	down
PDP230931	(2e)-n-(4-{[(2s)-1,3-dihydroxy-2-methylpropylidene]amino}butyl)-3-phenylprop-2-enimidic acid	Lignans and Coumarins	Lignans	C17H24N2O3	3	-	18344.7	18344.7	18344.7	1.11465e+06	508224	2.5951e+06	1.11881	0.154541	0.194761	0.0130476	-6.26008	down
pmp000530	Phellodendroside	Lignans and Coumarins	Lignans	C26H30O11	3	40451-69-2	36189.7	36189.7	36189.7	938377	633331	793883	1.14485	0.0134369	0.0359522	0.0458951	-4.44551	down
Lmhp009773	1-α-Linolenoyl-glycerol-3-O-glucoside	Lignans and Coumarins	Lignans	C27H46O9	1	-	6309.15	6309.15	6309.15	44814.5	61328.6	64397.9	1.1414	0.0141719	0.036629	0.110985	-3.17157	down
Lcfp121065	N-(4-aminobutyl)hexadecanamide	Lignans and Coumarins	Lignans	C20H42N2O	1	-	213483	191595	225185	60059	87174.5	59019.5	1.11635	0.000479065	0.00810744	3.05578	1.61154	up
Sadp005590	2-methylquinazolin-4-ol	Lignans and Coumarins	Lignans	C9H8N2O	3	1769-24-0	18946.5	15840.2	12545.9	86382.2	74420.4	95778.2	1.13241	0.00463876	0.0232006	0.184474	-2.43851	down
Lsjp211201	3S-3-hydroxy-β-damascon	Lignans and Coumarins	Lignans	C13H20O2	2	-	18094.6	18094.6	18094.6	1.41064e+06	1.64086e+06	596067	1.13501	0.0634299	0.09662	0.0148821	-6.07027	down
Yaap004664	3-Oxo-Alpha-Ionol,4-(3-Hydroxy-1-Butenyl)-3,5,5-Trimethyl-2-Cyclohexen-1-One	Lignans and Coumarins	Lignans	C13H20O2	3	110114-85-7	18094.6	18094.6	18094.6	1.41064e+06	1.64086e+06	596067	1.13501	0.0634299	0.09662	0.0148821	-6.07027	down
TKC020426	Iridolinaroside A	Lignans and Coumarins	Lignans	C16H22O9	3	168074-87-1	9718.01	9718.01	9718.01	67312.4	87078.5	89888.5	1.14334	0.00967097	0.030547	0.119347	-3.06676	down
Zbkp001117	Bakankoside	Lignans and Coumarins	Lignans	C16H23NO8	2	1398-17-0	16200.3	16200.3	16200.3	877482	1.11976e+06	1.43205e+06	1.14511	0.0196915	0.0438391	0.0141723	-6.14078	down
Lhmp122013	2-(hydroxymethyl)-5-methoxy-3-(3-methoxy-4-((3,4,5-trihydroxy-6-(hydroxymethyl)tetrahydro-2H-pyran-2-yl)oxy)phenyl)-2,3-dihydro-9H-[1,4]dioxino[2,3-h]chromen-9-one	Lignans and Coumarins	Lignans	C26H28O13	2	-	11355.4	11355.4	11355.4	194039	283644	362411	1.14005	0.031244	0.0591828	0.0405503	-4.62414	down
pmp001270	LysoPC 16:1	Lignans and Coumarins	Lignans	C24H48NO7P	1	76790-27-7	390895	322971	524689	53145.2	74597.5	68387.3	1.12818	0.0267226	0.05321	6.31497	2.65878	up
Zbzp007301	2-Methoxy-6-undecyl-1,4-benzoquinone	Lignans and Coumarins	Lignans	C18H28O3	1	-	1102.73	1102.73	5513.66	17589.7	35100.1	17023.9	1.03554	0.0658801	0.099265	0.110726	-3.17493	down
Qmzp101810	Dimethoxysamin	Lignans and Coumarins	Lignans	C14H18O5	3	-	9441.31	9441.31	9441.31	289357	156488	283380	1.13899	0.0327144	0.0610392	0.0388411	-4.68627	down
Lhhp101902	Polygoacetophenoside	Lignans and Coumarins	Lignans	C14H18O10	3	-	10225.1	10225.1	10225.1	51125.6	86268.5	99028.9	1.12475	0.0409537	0.0707383	0.129748	-2.94622	down
Lcsp000667	Rubuside H	Lignans and Coumarins	Lignans	C36H56O10	2	-	28905.8	28905.8	28905.8	197637	192242	267739	1.1413	0.015938	0.0382127	0.131866	-2.92285	down
TKC157157	11-Hydroxy-4,8,10,12-Tetramethyltetradeca-3,6,8,12-Tetraenoic Acid	Lignans and Coumarins	Lignans	C18H28O3	2	-	8977.3	6695.48	6408.13	28108.4	32671.4	21971.6	1.11684	0.0174784	0.0402404	0.266835	-1.90598	down
MW0146040	Asp-Asn-Ile	Lignans and Coumarins	Lignans	C14H24N4O7	3	-	17371.3	16562.3	14557.8	572996	512279	250093	1.13341	0.0494172	0.0800256	0.0363131	-4.78337	down
Zmjp004455	Trollioside	Lignans and Coumarins	Lignans	C19H26O9	3	-	1771.2	1771.2	1771.2	175272	93661.7	110962	1.14364	0.0373378	0.0667148	0.013987	-6.15977	down
pma0724	Naringenin-6-C-Glucoside	Lignans and Coumarins	Lignans	C21H22O10	3	3682-03-9	7328.52	7328.52	7328.52	84100.6	84049.1	108087	1.14518	0.00880201	0.0298861	0.0795895	-3.65128	down
Lcmp123012	Hinokitiol Acetate	Lignans and Coumarins	Lignans	C12H14O3	3	-	6209.6	6209.6	6209.6	644819	418841	1.09597e+06	1.13966	0.0697448	0.103024	0.00862591	-6.85711	down
Wagp004803	Abscisic acid D-glucopyranosyl ester	Lignans and Coumarins	Lignans	C21H30O9	3	-	109605	90629.4	101580	46096.6	41278.4	54866.1	1.1107	0.0020871	0.0165439	2.12185	1.08532	up
Wcjp000888	N-Methyltyramine	Lignans and Coumarins	Lignans	C9H13NO	3	370-98-9	7868.16	7868.16	7868.16	70106.1	39340.8	75834.4	1.12453	0.0414764	0.0711963	0.127398	-2.97259	down
TKC065005	Quadranoside VIII	Lignans and Coumarins	Lignans	C36H56O10	2	1135502-99-6	31025.1	31025.1	31025.1	224510	196527	237151	1.14597	0.00403553	0.0222179	0.141411	-2.82203	down
Yamp007467		Lignans and Coumarins	Lignans	C42H66O15	3	-	5300.15	5300.15	5300.15	46041.4	37842.9	85090.6	1.12245	0.0728071	0.106473	0.0940994	-3.40967	down
Lskp211490	2,3,23-Trihydroxyurs-12,19-dien-28-oic acid	Lignans and Coumarins	Lignans	C30H46O5	2	-	68201.7	77765.5	43006.8	431056	371420	558400	1.12178	0.0166612	0.0392705	0.138862	-2.84828	down
mws0987	6-MethylCoumarin	Lignans and Coumarins	Lignans	C10H8O2	1	92-48-8	6829.35	6829.35	6829.35	42093.1	34146.8	57086.9	1.13297	0.0305173	0.0582609	0.153668	-2.70211	down
Lasp003403	N-propionylcytisine	Lignans and Coumarins	Lignans	C14H18N2O2	3	-	26622.6	23194.7	34358.2	51271.8	66501.4	55135.1	1.07192	0.00816351	0.0290352	0.486821	-1.03854	down
PD0666321	4-(3-Hydroxybut-1-en-1-yl)-3,5,5-trimethylcyclohex-2-en-1-ol	Lignans and Coumarins	Lignans	C13H22O2	3	-	28530.1	28530.1	28530.1	969795	973570	1.18148e+06	1.14702	0.00473225	0.0232006	0.0273903	-5.19019	down
PDP000376	dictamtrinor-guaianol D	Lignans and Coumarins	Lignans	C13H22O2	1	-	28530.1	28530.1	28530.1	969795	973570	1.18148e+06	1.14702	0.00473225	0.0232006	0.0273903	-5.19019	down
Lcfp094149	10-hydroxy-6,10-dimethylundeca-5,8-dien-2-one	Lignans and Coumarins	Lignans	C13H22O2	1	65017-84-7	28530.1	28530.1	28530.1	969795	973570	1.18148e+06	1.14702	0.00473225	0.0232006	0.0273903	-5.19019	down
Lmlp002765	Stilbostemin B; 3,5-Dihydroxy-4-Methylbibenzyl	Lignans and Coumarins	Lignans	C15H16O2	2	162411-67-8	141746	161877	148182	5457.54	7608.11	11033.3	1.13727	0.000897009	0.011276	18.7479	4.22865	up
Smnp010489	3-O-p-Coumaroyltormentic acid	Lignans and Coumarins	Lignans	C39H54O7	1	-	14784.4	4952.79	20424.3	733924	1.05601e+06	1.33182e+06	1.12362	0.0270741	0.053738	0.012865	-6.2804	down
Lskp211491	2,3,23-Trihydroxyurs-12,19(29)-dien-28-oic acid	Lignans and Coumarins	Lignans	C30H46O5	1	-	494687	362264	537583	170538	192515	177881	1.10925	0.0311162	0.0590758	2.57801	1.36626	up
Zbsp011292	Methyl [6]-Gingerdiol 3-acetate	Lignans and Coumarins	Lignans	C20H32O5	3	-	5046.38	5046.38	5046.38	41773.1	47603.1	54056.3	1.14514	0.00681074	0.0269078	0.105549	-3.24402	down
lsdp210005	Elaeocarpucin C	Lignans and Coumarins	Lignans	C30H46O5	3	-	116505	116505	116505	763718	654864	882391	1.14296	0.0100483	0.0310686	0.151899	-2.71882	down
Wbsp006152	3α,20β,21β-trihydroxy-16-oxo-serrat-14-en-24-oic acid	Lignans and Coumarins	Lignans	C30H46O6	3	-	864108	786326	766232	110957	24081.6	65218.1	1.0874	5.667e-05	0.00344029	12.0678	3.59309	up
pme2960	Naringenin chalcone	Lignans and Coumarins	Lignans	C15H12O5	3	73692-50-9	170573	151807	152838	81631.2	70594.6	81153.3	1.13168	0.000997884	0.0117157	2.03625	1.02591	up
Waqkp07331	1-g-Linoleoyl-glycerol	Lignans and Coumarins	Lignans	C21H38O4	1	-	14045.5	17790.5	13174.2	2634.85	2634.85	2634.85	1.14135	0.0128556	0.0353004	5.69423	2.5095	up
Lskp211459	Olean-12-ene-3,16-dione (Maniladione)	Lignans and Coumarins	Lignans	C30H46O2	3	-	91325.5	91325.5	91325.5	661582	573293	675931	1.14624	0.0034413	0.0208912	0.143383	-2.80206	down
Lmhp008688	LysoPE 20:5	Lignans and Coumarins	Lignans	C25H42NO7P	3	-	35712.3	32060.5	41648.9	3571.62	3571.62	3571.62	1.14549	0.00713409	0.0276585	10.2121	3.35221	up
Lcfp121026	N-p-hydroxybenxoylputrescine	Lignans and Coumarins	Lignans	C11H16N2O2	3	-	21254.8	4250.97	4250.97	83296.8	112711	98445.2	1.05796	0.00178521	0.0157875	0.101058	-3.30675	down
TKC047969	6,20,25-Trihydroxydammar-23-Ene-3,12-dione	Lignans and Coumarins	Lignans	C30H48O5	3	1616705-96-4	67043.7	50287.6	122039	10057.5	10057.5	10057.5	1.11089	0.0845179	0.11939	7.93339	2.98794	up
Rfp01764	Leucodelphidin	Lipids	Free fatty acids	C15H14O8	2	-	17481.6	9425.86	13983.7	1.60382e+06	2.05501e+06	1.63298e+06	1.14397	0.00685441	0.0269095	0.00772725	-7.01583	down
PDN058521	[(2r,3s,4s,5r,6r)-3,4,5,6-tetrahydroxyoxan-2-yl]methyl 4-hydroxybenzoate	Lipids	Free fatty acids	C13H16O8	3	-	17481.6	9425.86	13983.7	1.60382e+06	2.05501e+06	1.63298e+06	1.14397	0.00685441	0.0269095	0.00772725	-7.01583	down
MWSprf086	Silydianin	Lipids	Free fatty acids	C25H22O10	3	29782-68-1	611569	515588	557181	29329.7	29329.7	29329.7	1.1473	0.00271627	0.0186501	19.1425	4.25871	up
pma1303	LysoPC 16:2	Lipids	Free fatty acids	C24H46NO7P	3	-	66953.5	52753.4	72929.7	5828.62	5828.62	5828.62	1.14426	0.0103407	0.031508	11.0167	3.46162	up
Wmhp000055	2,5-Dimethoxybenzoquinone	Lipids	Free fatty acids	C8H8O4	1	3117-03-1	7809.27	7809.27	7809.27	41699.4	52980.8	39046.4	1.14139	0.0132327	0.0357646	0.175192	-2.51299	down
Hmcp002298	Limocitrin-3-O-arabinoside	Lipids	Free fatty acids	C22H22O12	3	-	1672.18	1672.18	1672.18	111375	125548	137342	1.14733	0.0036989	0.021386	0.0134037	-6.22123	down
pmp000438	Betulin	Lipids	Free fatty acids	C30H50O2	3	473-98-3	67246.1	45397.9	63832.6	157326	206668	177147	1.11047	0.00548861	0.0245704	0.326119	-1.61653	down
[truncated: 892 more rows]

## Sheet: Y vs. J
Differential metabolites in the comparison group L vs. S.
[truncated: 1,391 more rows]
