# Supplementary material for: Combined Metabolomics and Network Pharmacology to Reveal Anti-Diabetic Mechanisms and Potential Pharmacological Components of Synsepalum dulcificum
Source: Plants (Basel). 2025 Jul 10;14(14):2132. doi: 10.3390/plants14142132 (PMC12299813; doi:10.3390/plants14142132)
Supplement: Supplementary file 1 [file plants-14-02132-s001.zip › 3-potential active ingredients.xlsx]

## Sheet: Sheet1
According to the TCMSP database, pkCSM database, ProTox database, and relevant literature, a total of 16 potential active components related to diabetes have been identified in the stem, leaves, and fruit of the Synsepalum dulcificum.
Compound	结构式	Molecular weight	OB（%）	DL	Log BB	Log P	LD50 (mg/kg)	Toxicity Class	CAS	Smiles
Stigmasterol		412.702	43.82	0.75	0.771	7.8008	890	4	83-48-7	CC[C@H](/C=C/[C@@H](C)[C@H]1CC[C@@H]2[C@@]1(CC[C@H]3[C@H]2CC=C4[C@@]3(CC[C@@H](C4)O)C)C)C(C)C
α-amyrin acetate		468.766	42.7	0.73	0.599	8.5956	3460	5	863-76-3	C[C@]12[C@@]3(C)C([C@]4([C@@](C)(CC3)CC[C@@H](C)[C@@H]4C)[H])=CC[C@@]1([C@]5(C)[C@@](CC2)(C(C)(C)[C@@H](OC(C)=O)CC5)[H])[H]
Taraxerol		426.729	38.4	0.76	0.662	8.1689	70000	6	127-22-0	C[C@]12CCC(C[C@H]1[C@@]3(CC[C@@H]4[C@]5(CC[C@@H](C([C@@H]5CC[C@]4(C3=CC2)C)(C)C)O)C)C)(C)C
Squalene		410.73	33.54	0.42	0.965	0.965	5000	5	111-02-4	CC(=CCC/C(=C/CC/C(=C/CC/C=C(/CC/C=C(/CCC=C(C)C)\C)\C)/C)/C)C
Spinasterol		412.702	42.97	0.75	0.771	7.8008	2000	4	481-18-5	CC[C@H](/C=C/[C@@H](C)[C@H]1CC[C@@H]2[C@@]1(CC[C@H]3C2=CC[C@@H]4[C@@]3(CC[C@@H](C4)O)C)C)C(C)C
Megastigmatrienone		190.286	96.688	/	0.62	3.2901	2920	5	5896-02-06	CC1=CC(=O)CC(C1/C=C/C=C)(C)C
Diisooctyl phthalate		390.564	43.59	0.39	0.26	6.433	1340	4	131-20-4	CC(C)CCCCCOC(=O)C1=CC=CC=C1C(=O)OCCCCCC(C)C
Betulinic acid		456.711	55.37	0.77	0.21	7.0895	2610	5	472-15-1	CC(=C)[C@@H]1CC[C@]2([C@H]1[C@H]3CC[C@@H]4[C@]5(CC[C@@H](C([C@@H]5CC[C@]4([C@@]3(CC2)C)C)(C)C)O)C)C(=O)O
Madlongiside C		636.823	48.548	/	/	2.0452	4000	5	67258-70-2	C[C@@]12CC[C@]3(CCC(C[C@H]3C1=CC[C@H]4[C@]2(C[C@H]([C@@H]5[C@@]4(C[C@@H]([C@@H]([C@@]5(C)CO)O)O)C)O)C)(C)C)C(=O)O[C@H]6[C@@H]([C@H]([C@H](CO6)O)O)O
Madlongiside D		782.965	47.211	/	/	0.897	4000	5	58019-21-9	C[C@H]1[C@@H]([C@H]([C@H]([C@@H](O1)O[C@@H]2[C@H]([C@H](CO[C@H]2OC(=O)[C@@]34CC[C@@]5(C(=CC[C@H]6[C@]5(C[C@H]([C@@H]7[C@@]6(C[C@@H]([C@@H]([C@@]7(C)CO)O)O)C)O)C)[C@@H]3CC(CC4)(C)C)C)O)O)O)O)O
Protobassic acid		504.708	57.755	/	/	4.1476	2000	4	37905-13-8	C[C@@]12CC[C@]3(CCC(C[C@H]3C1=CC[C@H]4[C@]2(C[C@H]([C@@H]5[C@@]4(C[C@@H]([C@@H]([C@@]5(C)CO)O)O)C)O)C)(C)C)C(=O)O
Quercetin		302.238	46.43	0.27	/	1.988	159	3	117-39-5	C1=CC(=C(C=C1C2=C(C(=O)C3=C(C=C(C=C3O2)O)O)O)O)O
Isoquercetin		464.379	3.85/47.999	0.77	/	-0.5389	5000	5	482-35-9	C1=CC(=C(C=C1C2=C(C(=O)C3=C(C=C(C=C3O2)O)O)O[C@H]4[C@@H]([C@H]([C@@H]([C@H](O4)CO)O)O)O)O)O
Syringin		372.37	14.63/44.025	0.32	/	-1.112	4000	5	118-34-3	COC1=CC(=CC(=C1O[C@H]2[C@@H]([C@H]([C@@H]([C@H](O2)CO)O)O)O)OC)/C=C/CO
Maysedilactone C		324.285	47.322	/	/	-1.199	1175	4	2400913-82-6	O[C@]12[C@@]([C@H](C(CO)O)OC1=O)(OC(=O)C[C@H]2C3=CC=C(O)C=C3)[H]
Junipetrioloside A		358.343	39.44	/	/	-1.3428	6000	6	195056-67-8	O[C@@H]1[C@@]2([C@@](O[C@H](CO)[C@H]1O)(OCC(O)C(O2)C3=CC(OC)=C(O)C=C3)[H])[H]
