# Supplementary material for: Combined Metabolomics and Network Pharmacology to Reveal Anti-Diabetic Mechanisms and Potential Pharmacological Components of Synsepalum dulcificum
Source: Plants (Basel). 2025 Jul 10;14(14):2132. doi: 10.3390/plants14142132 (PMC12299813; doi:10.3390/plants14142132)
Supplement: Supplementary file 1 [file plants-14-02132-s001.zip › 4-Expression matrix.xlsx]

## Sheet: Expression matrix of GSE21340
The gene expression matrix of GSE21340 after analysis and processing using R language.
Gene Symbol	GSM533283	GSM533284	GSM533285	GSM533286	GSM533287	GSM533288	GSM533289	GSM533290	GSM533291	GSM533292	GSM533293	GSM533294	GSM533295	GSM533296	GSM533297	GSM533298	GSM533299	GSM533300	GSM533301	GSM533302
GABRA3	110.829	111.76	102.404	93.2126	55.5879	8.4591	-1.6263	56.2934	91.1051	-3.4678	32.698	29.1375	30.3836	34.3	42.4954	43.1891	30.7793	33.674	41.805	28.919
OMD	59.3308	70.2171	63.4595	61.6645	25.345	-35.6371	-29.3726	13.4557	100.017	-41.8959	1.5473	-3.8095	5.5477	11.5	7.1086	15.7841	8.8872	3.9979	11.2599	18.1084
IFI44L	58.1838	54.1315	59.5428	72.0081	10.169	12.3065	-30.0932	21.0574	66.836	-87.2565	9.2113	13.406	11.0323	8.8	24.3105	22.5216	13.0324	18.6041	18.3669	29.777
SEMA3C	67.9712	101.225	87.9201	108.78	130.868	47.105	23.3333	64.8192	90.5566	97.1035	30.3493	40.5651	29.1418	53.4	32.0514	26.5276	34.1473	58.7132	62.37	62.0373
GML	38.1884	48.3487	36.1167	51.7346	-17.5081	-54.3311	-37.9487	-11.4956	33.7574	-63.1672	-10.4433	-2.3254	2.5467	2	0.22779	6.7706	2.0216	-2.7255	4.6065	1.6351
MKNK1	49.0081	45.7232	74.3227	56.4926	29.9852	-16.2772	-20.2679	-8.3059	84.2494	-44.7138	23.3033	18.452	10.9288	26	16.3239	23.7052	25.8568	10.0259	47.7023	24.4575
OGG1	6.3793	1.5211	-0.72204	-1.9489	-39.699	-84.1232	-78.1147	-68.6125	16.824	-101.57	-55.4388	-65.5482	-45.0555	-46.3	-50.1493	-50.9528	-18.0569	-39.1251	-15.2024	-25.4772
VRK1	46.523	59.0503	55.2566	66.7846	7.767	-46.7598	-25.9133	0.19008	60.5974	-45.0878	1.6709	-3.6611	7.7208	8.4	5.2655	18.7887	12.3847	1.3317	9.5965	12.9605
VRK2	66.0596	61.9417	62.6466	69.7325	43.1959	-16.4498	-14.1181	36.2011	71.8064	-5.0887	8.8405	17.4131	16.6204	12.3	18.4127	20.3365	20.1571	25.4435	25.7764	25.1439
FAM193A	130.557	202.558	187.278	110.952	163.867	19.8285	44.161	234.56	152.189	48.3515	92.0327	163.004	122.38	117.3	120.887	89.6226	89.849	141.482	132.382	124.67
SH3BP2	25.6101	26.3474	43.6545	45.2181	-3.1783	-44.6635	-22.7903	-22.913	63.3396	-112.144	-9.7016	-18.9474	-0.040407	-0.4	0.35066	12.5065	9.6644	-2.3778	3.548	13.1321
NOP14-AS1	96.0336	121.631	76.5396	96.7294	75.4586	-10.3089	25.9998	95.524	91.4821	13.5393	24.5395	24.0916	59.1519	58.1	65.3494	43.3712	51.635	34.4854	45.4341	40.0729
NOP14-AS1	-90.8449	-100.077	-52.821	-49.2194	-179.477	-96.4791	-82.5589	-128.144	-29.3489	-298.125	-91.7813	-179.676	-177.514	-196.7	-173.266	-129.526	-103.812	-127.921	-121.354	-99.9504
NOP14	11.426	-30.3841	7.333	-7.7931	-72.9989	-70.115	-46.0203	-154.675	44.7608	-334.308	-43.6955	-57.9792	-91.6229	-40.2	-96.226	-70.4366	-34.7675	-77.4953	-97.0089	-42.8086
RNF4	60.2484	53.8324	74.0271	63.1126	41.1215	29.4961	9.7124	24.2173	81.1301	-38.9783	17.8643	35.2223	24.899	32.6	28.7339	36.2695	35.9608	2.7228	23.5082	19.3096
GDF15	33.4094	83.6107	43.6545	84.2136	33.4243	-39.6324	-22.2859	-17.4577	55.2157	3.0408	-23.67	-52.3397	-5.2146	-28.7	-10.9535	-4.0639	-11.4504	-21.8527	-26.3922	-5.2288
ARNTL	31.6507	46.8532	46.8691	54.9928	-26.4336	-64.862	-41.3118	-30.0676	32.1806	-70.3242	-7.8474	-15.0887	-4.1797	-0.1	1.948	8.8646	2.9284	-1.3345	4.9089	3.1795
DCHS1	-18.9686	-91.9347	-33.1638	-33.2384	-137.552	-76.034	-81.5019	-179.895	-11.8327	-220.969	-78.3074	-104.877	-97.7284	-74.2	-130.753	-53.5931	-49.4054	-100.68	-83.3997	-38.6902
PCDHGB4 /// PCDHGB5	52.6402	63.1381	50.4532	54.7342	34.4615	-14.2549	-7.4879	46.5752	86.5803	-65.3617	6.3682	-6.3325	1.2014	5.4	1.0879	13.9632	4.7419	7.7074	4.7577	14.8481
PCDHGA12	41.8969	40.8709	45.6497	48.9935	-15.7886	-26.0435	12.9315	-14.6257	37.9394	-67.8305	-13.6573	-9.8944	9.48	-6	6.3713	13.4169	6.4259	-5.6236	-5.3736	2.1499
HIST1H4I	62.0453	64.0687	55.7	59.7509	26.4368	21.7028	-2.371	19.0601	69.5783	-41.9458	7.6043	-1.435	13.6194	9.9	32.5429	24.9798	16.2709	6.7801	9.4453	19.6528
GMFB	56.234	70.2171	53.1875	64.7675	25.8363	6.8561	9.4962	33.6971	86.169	-30.1006	10.2002	18.6004	13.6194	17.2	15.5867	24.7067	15.6232	21.6181	12.016	33.8954
AQP3	80.6261	152.838	105.951	133.449	26.4641	37.1661	44.5694	92.3045	91.3793	-10.9988	41.4746	50.9538	58.738	46.6	67.4382	76.4209	58.3711	62.7704	9.899	48.1379
FRMPD4	52.1431	56.9565	47.7928	67.0431	-1.022	21.5548	17.8801	36.5291	49.2512	-43.4171	-1.9139	12.0703	4.2024	8.7	11.1633	29.0769	9.4053	9.0985	11.7135	49.6823
AREL1	48.4729	64.7002	67.9673	65.233	31.8412	-31.4198	-17.7696	1.2633	59.8432	-29.2278	38.8787	65.0528	13.9298	19.6	20.7472	21.5201	23.1365	17.4449	39.688	20.6824
TLN2	139.083	180.623	196.663	125.278	61.9203	12.7011	96.5065	97.2828	70.7095	13.6141	161.998	144.304	94.3361	128.3	143.741	127.225	113.684	80.0428	119.68	102.191
CLOCK	46.8671	69.0207	53.1505	54.5791	-8.8829	-41.6794	-4.8934	47.9465	66.7675	-73.167	41.4746	77.5192	38.1448	51	41.3896	46.4667	44.3809	44.2229	34.3955	39.2149
MADD	107.044	114.486	103.439	89.1785	18.5213	-14.2055	41.7827	76.0876	76.3997	18.3023	74.2323	118.777	58.6345	67.3	82.5514	59.5774	74.4339	111.342	72.0477	71.3035
PRUNE2	39.603	63.3375	53.7417	64.8193	1.7075	-56.3041	-34.4173	-3.6257	36.3969	-0.60006	16.0101	9.5474	5.9616	6.9	7.8458	16.6946	15.105	17.5608	26.8349	21.3688
KIAA0368	45.7966	80.3869	67.5239	51.7346	2.6083	-38.0293	-19.8115	2.4259	60.0489	-56.3843	14.6503	24.3884	17.4482	31.9	26.0307	16.9677	19.898	23.5888	26.5324	25.4871
ARHGEF12	62.657	96.1069	78.6827	60.3715	50.7294	-15.7593	12.3789	16.4964	70.161	-3.8668	23.1797	30.028	65.4644	52.9	46.3044	48.8339	51.7646	51.8738	37.1174	30.9782
CTNND1 /// TMX2-CTNND1	103.604	60.28	108.464	74.232	35.7444	-30.606	9.232	-8.8127	63.6824	-25.213	47.9025	54.2188	63.7052	54.6	57.4857	54.843	70.0296	65.2048	39.9904	41.7888
CCL21	50.6903	34.4899	61.4272	60.0095	1.1616	-48.9548	-28.1474	-5.295	51.3079	-72.3192	5.2557	8.3601	32.5568	5.3	22.2217	26.0724	31.686	30.1963	33.7907	30.9782
RPLP2 /// SNORA52	1184.04	1348.02	1240.12	998.385	1196.27	1821.09	2000.74	1695.42	1733.65	2582.56	1897.91	2371.49	1269.18	1527.4	1557.13	1388.49	1250.65	1417.09	1486.35	1335.8
STXBP2	81.3907	156.926	97.9704	78.266	120.086	0.69051	25.135	121.876	88.2257	109.422	4.0195	23.7948	44.8712	19.5	40.4066	34.5397	25.9863	27.8779	33.1858	27.0315
PSMD11	128.531	193.784	153.838	139.655	212.48	41.9013	82.3571	187.609	125.075	171.815	136.41	98.4451	138.627	186.1	155.291	138.606	143.608	142.641	121.494	132.392
PSMD12	81.8877	109.368	91.3195	91.0921	61.1561	19.0639	17.2075	48.96	77.8394	-12.4951	38.6314	35.5192	71.1559	71.3	39.3008	36.9979	35.3131	92.5624	77.0377	42.99
PSMD9	105.209	110.763	110.459	107.435	68.6076	-6.0176	18.1684	30.5968	86.3404	10.5718	81.4019	100.671	82.6426	68.8	86.4832	65.4043	51.7646	74.7104	102.139	47.4515
CDC7	38.8766	46.7867	47.3864	47.7523	-5.471	-55.7369	-21.9736	-3.4468	39.5505	-59.5264	-7.8474	-7.223	7.9278	9.5	11.9005	8.2273	6.1669	1.3317	7.9332	5.067
TLK2	104.559	161.646	128.306	100.556	45.98	2.0223	10.9856	74.597	63.2025	6.9808	34.0577	68.1694	94.8536	108.2	99.0161	54.5698	59.2778	81.2021	77.1889	46.5935
CLOCK	28.5922	39.0098	38.6663	48.7349	-30.5552	-63.8755	-39.7984	-18.0837	33.0719	-75.3365	-14.0281	-10.6364	-3.7658	-1	-2.5982	6.5885	2.6693	-7.3624	-3.1054	1.4635
AQP7 /// LOC100509620 /// LOC101930168	93.2427	202.192	147.705	132.88	95.0564	37.61	26.24	80.7678	95.8697	112.39	62.4889	90.4309	94.3361	118.4	126.171	66.77	73.7862	83.1727	93.0663	84.5165
LGALS4	48.3964	51.9048	45.6128	40.5117	-18.4908	-44.7128	-13.998	-3.566	49.2512	-50.5989	-10.4433	-21.3219	15.5855	-1.6	6.6171	15.9662	16.4004	8.8667	-0.83717	6.783
LGALS9	193.564	249.884	129.562	199.545	103.791	121.043	133.814	239.896	113.18	122.315	140.613	213.76	175.881	171.5	235.034	164.19	124.047	126.759	160.81	85.0313
CFTR	77.9498	94.4784	66.748	83.3861	11.0697	-36.303	-9.0974	20.4612	48.0858	-6.7845	36.53	55.7029	25.6234	24.7	40.038	16.1483	42.4378	14.315	28.4982	27.2031
CFTR	25.4954	31.0002	43.987	43.9251	-20.5925	-62.6917	-38.2129	-14.3574	30.0211	-82.4935	-15.2642	-15.6824	1.5118	-4.3	-9.2333	3.0377	6.5555	-10.956	-5.0711	2.1499
FRY	29.8921	54.5304	48.421	50.4933	-10.8209	-58.2278	-37.3721	-10.0647	39.3791	-66.9826	-6.364	-6.0357	1.8223	3.1	2.8081	13.0528	7.5918	-2.1459	2.9432	6.6114
SEMA3F	29.7009	2.9502	-5.5624	57.9407	10.2782	-41.2108	-1.6744	23.0249	63.3053	-50.973	19.7185	26.763	34.8334	30.3	25.6621	47.3772	28.4476	27.5301	16.5524	20.854
GATAD1	72.0238	103.518	89.2134	76.0938	73.0021	-30.384	-5.0856	36.4992	48.2572	-7.0588	44.1941	81.5263	58.1171	32.8	72.5988	44.6458	49.0443	26.8346	27.7421	46.9367
PEX1	53.3666	70.0509	63.6812	66.1122	-0.2577	-39.1392	-29.5407	-13.6718	52.5762	-29.3775	5.6265	7.4696	11.9636	15.4	17.4297	26.7097	17.6958	12.808	14.7378	16.9072
AKAP9	33.2183	48.5149	42.9894	40.9772	-8.2278	-45.798	-28.0513	-13.1948	35.9855	-76.7081	-3.8918	-7.223	0.47701	4.5	1.7022	11.6871	6.9441	-3.4211	2.1871	5.067
GRM8	36.8121	66.7275	43.8023	52.7172	6.2658	-59.8062	-42.1767	-23.7775	44.2466	-59.4017	-3.7681	-2.0286	3.8919	3.6	3.791	2.4914	8.2395	7.8234	9.2941	15.5345
VGLL1	18.3077	46.7202	1.7166	22.2035	-43.7113	-58.8197	-52.1701	-60.1761	31.5636	-98.2039	-18.9727	-18.0569	-11.941	-12	-9.9705	-0.51314	1.8921	-11.5356	-4.0127	-2.6548
LOC101930075 /// LOC399491 /// NPIPA1 /// NPIPA2 /// NPIPA3 /// NPIPA5 /// NPIPA7 /// NPIPA8 /// NPIPB15 /// PDXDC2P /// PKD1P1	62.2747	64.7666	57.0672	59.6992	6.6752	-47.3764	-24.0155	19.865	57.2038	-17.7568	4.0195	8.3601	26.3478	14.2	32.5429	36.6337	25.2091	17.329	25.6252	22.0552
LOC101060275 /// LOC101929910 /// LOC101930075 /// LOC102724993 /// LOC399491 /// LOC613037 /// NPIPA1 /// NPIPA2 /// NPIPA3 /// NPIPA5 /// NPIPA7 /// NPIPA8 /// NPIPB11 /// NPIPB3 /// NPIPB4 /// NPIPB5 /// NPIPB6 /// NPIPB8 /// NPIPB9 /// PDXDC2P /// PKD1P1	358.956	305.618	339.141	250.074	235.844	367.37	488.846	254.086	250.156	313.757	352.24	466.502	441.522	414	346.355	304.036	275.349	392.917	301.287	375.374
PIK3IP1	27.2158	69.486	61.2055	35.0296	18.7942	-46.1186	-53.059	-6.8154	29.8154	-101.994	-6.6113	3.1657	-23.1171	-33.9	-7.1445	-10.8924	-6.787	3.9979	10.655	3.0079
GNGT1	29.8921	30.3023	38.0381	37.0466	-18.5999	-59.3376	-40.1828	-13.9103	32.0778	-78.0048	-11.0614	-16.4244	-4.1797	-4.3	-1.6153	8.6825	-0.43963	-7.5943	-2.8029	2.6647
GNAT1	-43.5518	-62.6217	15.0924	-0.29395	-80.6415	-105.135	-71.6045	-145.315	27.416	6.7813	-87.5784	-86.474	-10.8026	2.1	10.1803	-29.0106	-14.4298	-79.1182	-24.5777	-42.2938
ZBTB33	35.3593	45.9558	45.7606	55.6651	-24.8232	-55.4903	-30.4296	-11.0187	36.3969	-75.7355	-3.6445	-4.4032	2.6502	1.7	-2.2296	6.0422	5.001	0.86804	1.5822	2.6647
COX6B1	1156.36	1364.61	1091.77	1167.24	2457.11	2034.3	1888.65	1343.12	1955.26	1833.42	1591.72	1470.65	1889.25	2023.4	2170.38	1761.69	1776.71	1430.77	1464.57	1409.07
ETV2	83.7229	103.352	75.7267	78.2143	22.4244	-14.6741	9.28	11.4883	72.4577	-39.8261	22.8089	36.558	30.4871	37	24.0648	33.0829	41.9196	21.8499	29.8591	25.6587
UPK1A	16.0138	-76.5138	-8.9249	-13.6373	-125.242	-121.413	-130.821	-111.42	-25.2698	-223.189	-36.0314	-56.9404	-17.1151	-22.1	-73.9863	-49.6781	-36.3219	-15.2451	-60.264	-7.288
RBM42	121.19	123.891	100.631	98.5913	51.1115	-28.855	-4.1487	23.2038	91.1393	-35.7115	104.394	70.9892	74.8813	109.3	44.2156	68.7731	61.48	101.141	88.5299	93.4396
SLC25A13	40.8647	42.5991	38.149	35.5985	-22.1483	-69.5231	-32.7838	-17.1	29.0613	-93.4658	-6.2404	-7.3714	1.4084	-1.7	3.9139	2.7645	5.6487	-5.2758	4.0017	-5.0572
SLC22A16	38.5325	37.4478	39.627	47.2351	-29.2723	-57.118	-36.4112	-39.0405	41.2301	-91.421	-4.8807	-15.6824	-0.66131	-7.2	-9.6019	12.9617	4.2238	1.9113	1.431	2.4931
RNF113A	54.6282	71.8788	79.5326	71.0772	19.886	-30.5813	-4.437	9.1034	61.9342	-38.2052	38.7551	56.445	38.7657	43.9	39.5465	43.1891	24.5614	26.0231	33.337	25.3155
ABCB5	56.8075	74.6706	53.2614	60.6301	6.9482	-53.5666	-28.5077	-6.0105	33.3804	-61.0725	-2.6556	9.1021	22.5189	17.2	18.0441	13.508	10.4416	13.9672	8.5381	8.499
MAST1	133.386	246.693	192.931	214.543	73.6845	13.6382	-6.9594	29.4938	69.9211	61.9172	106.743	25.5757	34.7299	171.2	101.351	80.0628	64.7185	83.0568	28.8006	68.558
DNASE2	54.1694	28.5076	44.726	36.426	-99.284	-82.0023	-69.1302	-79.0462	21.9314	-193.563	-10.5669	-19.3926	-6.7668	-26.9	-71.5289	-28.2822	-10.8028	-20.2298	-38.1869	-16.7258
RAD23A	229.884	421.773	401.733	252.194	203.5	274.886	348.144	394.911	212.827	549.063	1029.52	1041.15	487.675	465.9	433.225	315.964	388.177	503.506	448.569	539.764
LSR	29.7774	30.6014	20.3023	29.9095	-42.6468	-70.4356	-37.7325	-27.802	26.0448	-88.3537	-10.5669	-18.3537	-13.4932	-9	-14.3939	-0.51314	2.4102	-16.0566	-6.7345	-7.6311
OVOL3	46.4466	57.8871	52.7071	39.9945	2.1988	-55.145	-21.9736	-3.3872	42.8069	-31.9959	4.2668	6.7276	13.7228	6.1	0.71927	10.3214	6.0373	7.5915	13.6793	16.0493
LSM1	62.4276	64.7002	60.134	43.5631	4.4097	-7.1028	-8.3767	-9.2897	69.7154	-8.3804	85.852	86.127	20.7597	39.6	50.3592	11.6871	23.9137	41.7885	36.3613	42.4752
RAB11A	37.1944	70.7156	48.3471	51.7346	-9.1286	-54.7257	-35.5464	-21.1542	34.2031	-74.4388	-4.3862	3.3141	-1.6961	2.8	-0.38657	13.7811	13.6801	7.4756	9.2941	8.1558
P2RX4	-59.3799	-150.993	-34.9374	5.395	-133.566	-90.4861	-59.3529	-96.5747	21.8971	-215.209	-81.2741	-126.545	-86.7592	-75.2	-57.3987	-40.5735	-23.6271	-48.167	-45.7475	-38.6902
LST1	47.2112	11.9236	35.5994	41.5978	-42.9471	-93.1003	-66.9921	-116.756	7.6717	-157.654	-19.3435	-26.5163	-25.6007	-24.3	-47.9376	-24.0941	-10.9323	-20.4616	-31.8359	-15.353
DNM1L	40.9411	55.5939	55.3305	43.3562	-7.3271	-57.3399	-32.4715	-18.4415	39.2763	-64.2395	-2.2848	5.5403	9.7905	8.5	11.5319	15.42	13.6801	3.5342	11.7135	11.2445
P2RY10	46.0642	6.9716	91.5042	79.0935	41.2307	-48.0916	-59.9295	-67.5691	26.4562	-51.0478	6.4918	8.5085	32.6602	0.7	6.3713	5.587	23.5251	21.734	40.8977	25.8303
ZNF787	73.209	29.6709	117.48	27.5822	-68.7409	-89.5983	-44.5309	-166.182	2.3242	-88.0545	0.55834	13.7029	27.3826	-23.4	-38.9681	31.5351	17.4367	13.1558	-1.5932	13.6469
UPK2	92.478	152.772	180.885	95.7467	56.8434	56.5014	72.2676	93.7652	109.273	82.3407	74.8503	111.505	144.939	77	111.795	88.7122	88.0355	176.722	131.777	106.309
HGD	13.5287	0.39113	22.5932	32.6505	-39.2623	-69.8931	-46.5728	-17.3981	33.4489	-101.097	-17.8601	-9.3007	-1.6961	-16.6	-10.0934	9.7751	2.5398	-9.6809	0.67496	-3.856
CLDN5	84.9081	-66.2111	31.498	21.1174	-96.3634	-73.1732	-67.3765	-144.48	52.0621	-116.383	-14.8934	-58.5729	6.686	-12.6	-37.7394	13.8722	66.532	-21.0412	-31.5335	-18.785
PHLDA2	-2.8346	-45.5391	-8.4076	29.1854	-29.5725	-67.9941	-57.8155	-4.9969	31.0837	-88.653	-30.716	-34.5304	-8.94	-5.5	-36.2649	-2.6072	-5.8803	-23.7074	-24.8801	-20.5009
MLH1	234.013	136.022	173.458	123.571	139.575	65.2072	200.069	37.4532	127.851	-28.779	-10.9378	55.5545	137.385	92.4	45.8129	48.1966	126.509	134.294	63.1261	94.6407
MYH11	96.9894	174.806	118.884	142.914	79.2526	48.9793	72.2676	36.0819	126.343	-39.6266	53.836	55.4061	45.0782	30	35.0003	96.9063	128.97	94.3013	92.6127	90.694
MYOC	25.8777	59.8479	92.4649	54.2688	7.7397	-6.2889	-8.5449	13.9923	57.6494	97.7269	84.245	33.293	10.3079	29.8	14.358	20.4275	5.1305	62.3068	53.2972	50.0255
UCP3	98.0981	180.224	96.0121	113.9	56.0792	-47.7956	17.1114	55.8462	59.5005	46.9051	162.369	255.315	66.7062	77.9	95.3299	34.2665	50.8578	108.907	102.29	83.1437
NPC1	45.6437	92.019	70.6277	49.3555	12.6801	-36.7716	-21.1087	5.7646	60.426	-65.3368	15.6392	12.8124	21.5876	18	18.167	27.9843	19.6389	12.4602	19.7278	31.6646
UBE3A	55.1253	30.2691	89.9523	60.2681	25.7271	-85.0851	-25.1446	10.266	27.4502	-28.8289	4.3904	-4.1064	36.0752	2	15.7095	15.3289	25.4682	9.2144	2.4895	2.6647
GFRA2	63.0011	88.8617	96.049	100.195	68.6622	-53.098	-29.0843	7.3148	62.3113	-3.2434	-0.30696	22.6075	28.314	19.4	55.0283	28.2575	28.7066	19.8793	21.8448	15.1913
KCNQ1	78.2557	86.3359	92.3171	82.3517	40.6029	-40.1996	-27.8111	14.5885	63.134	-48.8035	-9.9488	-21.3219	20.9667	19.9	14.2351	19.426	9.9235	14.4309	12.4696	17.2504
SCAMP1	47.7082	61.1441	57.8431	55.0445	-3.0964	-52.8267	-36.4112	-4.4007	39.6876	-63.8156	-6.1168	-2.177	2.1327	0.4	-0.75518	9.684	9.1463	-2.9574	-0.081107	6.6114
PARG	39.6412	69.0871	66.5632	54.9928	5.0375	-45.3047	-30.8139	-8.3655	42.7384	-55.3869	-9.0836	-8.4103	5.0303	6.4	9.9346	10.0482	6.8145	7.9393	12.6208	1.4635
KPNA5	48.2817	56.3915	36.0059	53.4413	-12.4313	-59.2389	-30.8139	-8.8425	32.352	-75.536	-3.2737	1.5332	8.0313	1.8	4.0368	8.5915	4.4828	-2.3778	0.22132	-0.25247
CFLAR	64.148	97.1704	76.7613	81.7311	75.677	32.0857	62.6345	67.1444	69.7839	27.5789	26.8881	52.8831	56.4613	55.2	59.5745	38.8188	34.795	64.2774	67.8137	52.2562
ATF6	33.7535	24.453	49.899	22.3586	-36.2598	-34.0834	-50.8729	-3.0295	28.5129	-59.3768	-19.5907	-26.9615	-4.2832	-30.2	-31.3501	-20.9075	-10.2846	0.056583	5.8162	-4.0276
DAXX	29.395	60.147	81.9343	9.067	31.2407	-7.0041	81.9728	-5.623	65.8762	-59.4516	112.553	47.0951	39.5936	48.6	28.2424	45.9204	44.1218	-19.9979	15.4939	-28.3944
ARPC1B	72.4826	76.1329	68.189	48.5797	16.1466	-49.6453	-24.8323	1.77	49.0113	-34.7888	19.2241	3.0173	9.5835	12.3	16.201	17.1498	30.1316	10.4896	7.0259	10.215
ARPC4	74.9295	44.7594	65.233	61.0956	10.7968	-46.6858	-16.0399	30.8353	37.151	17.629	11.8072	9.399	7.2034	17.6	17.6755	26.7097	25.8568	34.3695	13.2257	29.777
RGS3	44.8408	-17.2565	47.2016	10.8255	-85.4727	-104.642	-79.0035	-106.979	22.1028	-140.547	-27.8729	-55.3079	-13.2862	-30.3	-48.9206	-22	-0.051018	-39.4729	-42.8745	-31.6547
MDM4	39.5266	59.0503	47.0169	49.9244	-2.1138	-57.3646	-36.5794	-3.6853	45.2064	-46.9083	-7.8474	2.4237	6.5825	-6.201e-14	12.1463	8.5004	12.1256	1.6795	4.6065	0.60552
BET1	70.1505	49.6781	78.4241	52.8206	-13.5504	-56.2055	-40.2068	12.2931	41.8128	-39.5518	10.5711	0.79118	15.9995	11.8	13.1292	33.6292	23.266	31.3556	18.9718	12.1025
DPM1	59.4455	112.857	82.4516	86.6443	62.6573	14.5261	2.3615	38.1388	63.7167	-16.1359	61.2528	97.4062	49.321	42.3	52.0794	52.7489	44.7695	61.6112	65.8479	61.8657
PLSCR1	52.2961	46.3214	38.9619	54.1653	-5.8259	-55.0464	-33.6006	-19.9618	45.2407	-77.0572	2.6598	0.049126	4.9268	-0.2	5.757	16.3304	10.5712	0.75212	10.8063	-2.3116
STX16	50.1168	62.1411	41.5483	56.5961	26.6279	-54.8491	-26.4898	24.8732	42.8412	-32.7939	20.9546	60.7489	20.0353	8.8	18.4127	24.1604	13.8097	12.2284	18.2157	19.3096
2025-03-06	86.9726	137.816	102.367	87.7821	128.602	68.5366	41.4464	150.316	89.0141	18.7511	85.9756	170.276	63.9121	81.4	101.842	63.4924	68.6046	121.195	93.0663	92.2384
CREB3	139.121	312.464	237.64	214.078	171.128	127.603	141.765	186.565	139.917	240.317	90.4257	172.502	164.084	81.9	172.862	142.52	101.508	134.062	126.787	104.25
LDLRAD4	35.0916	57.0562	41.8809	52.1483	-10.466	-57.4139	-33.8168	-11.8534	43.8695	-67.7058	-10.9378	-4.8484	-3.4553	0.4	1.7022	7.681	3.9647	-4.5803	1.431	9.357
AXIN1	31.6507	32.0305	75.9115	-11.7754	-85.9367	-83.556	-31.991	-50.756	33.0376	-128.602	3.8959	-23.1029	11.4462	8.5	12.5149	33.265	23.3955	-38.4296	5.0601	-18.785
SMAD7	43.3115	91.1549	82.5255	45.9421	15.9555	-30.9266	4.9799	21.7431	63.2368	8.1279	29.8549	27.2082	27.9	26.6	36.7205	23.341	29.3543	15.1265	21.24	25.4871
ITGB1BP1	47.8994	72.2112	51.5986	48.0626	-1.5406	-40.5202	-8.8091	1.0248	52.6448	-62.4191	1.4236	10.8831	22.9328	11.1	13.2521	15.1468	27.2817	9.4463	23.0545	14.6765
RRH	1.4856	23.7219	28.6899	15.5835	19.2855	-41.1368	-20.1719	37.3339	47.0917	-40.5992	-6.7349	-7.223	-8.733	-2.5	23.819	7.7721	8.369	-24.9826	-7.6418	-6.2584
CCRL2	18.6136	-3.165	26.2142	31.6162	6.8117	-68.8079	-43.8102	18.8514	50.5881	-9.4777	-4.139	-12.2689	5.0303	-7.2	2.9309	-11.6208	4.0942	-39.9365	-24.5777	-1.4537
AKAP1	59.0632	-44.6418	92.5019	55.6651	-76.6564	-43.9236	-52.026	95.3451	25.5649	-78.728	-21.8158	36.1128	-13.0793	57.3	81.0769	11.4139	-5.3621	-9.7968	38.6295	-1.7968
PRMT5	71.7562	101.856	82.895	83.0241	87.1955	-10.9748	11.2979	71.8247	81.9527	1.0458	60.1403	62.3814	52.8394	72.5	67.8068	69.2283	60.7028	58.2495	55.5654	64.0964
TERT	10.3555	52.5363	52.5593	27.9959	-82.5794	-94.2595	-72.5414	-45.6882	7.3974	-154.188	-15.6351	-26.6647	-17.3221	-3.1	-31.7187	1.9451	4.3533	-26.8373	-16.4121	7.641
	1268.99	512.703	377.716	412.935	-28.3443	-21.8262	28.4982	7.4638	128.674	17.5791	18.4824	36.1128	307.615	114.3	77.5137	59.7595	71.8431	389.091	230.822	196.569
	47.02	-1.1377	33.4564	31.0473	-108.865	-104.396	-71.8207	-191.819	4.2438	-223.662	-34.3008	-56.6436	-47.8496	-53.8	-44.6201	-42.2123	-18.316	-17.4477	-26.0898	-24.1045
	876.924	495.188	367.555	467.704	25.6453	-22.0728	-5.1096	1.5614	130.936	-38.3548	82.1436	106.756	351.078	205.7	162.049	130.229	131.042	478.351	290.551	230.717
	111.976	69.8515	85.8879	104.177	-90.3312	-49.0534	-22.2859	-53.6476	55.9355	33.5887	-22.9283	14.1481	61.8425	62.9	122.239	128.226	43.4741	33.3262	27.5909	52.5994
	1223.31	541.95	424.014	483.116	26.1093	-14.1809	16.8472	18.4043	97.2409	-29.0284	92.7744	97.2578	359.563	156	139.441	154.083	119.384	578.044	371.904	316.001
	20.2576	118.939	98.5986	69.3187	-27.7438	-62.3217	-37.7805	17.8379	41.333	-55.1126	-13.6573	-4.2548	26.2443	16.2	17.6755	12.0512	-2.5123	37.3835	28.6494	13.4753
	2703.2	1240.67	835.115	1070.79	134.388	193.55	174.172	72.3613	361.595	-56.6088	156.436	132.876	958.937	545.8	413.443	348.194	295.687	1233.35	796.964	655.763
	39.8706	42.7985	34.8235	55.148	-24.7959	-73.3211	-36.4833	-40.6205	25.7363	-72.394	-12.792	-7.6682	-8.526	-7.8	-11.445	4.4944	6.685	-7.0147	-6.7345	-2.6548
	2191.46	1265.27	914.779	1056	230.794	225.512	239.802	196.582	435.122	144.833	231.098	253.831	1032.93	566	417.989	336.176	310.843	1170.17	778.97	595.018
	-42.5195	7.2707	27.8031	45.4767	-101.031	-114.039	-81.4298	-234.031	4.518	-222.565	-25.277	-40.4668	-30.2575	-29.7	-40.1968	-15.5358	-14.8185	-32.6335	-28.8116	-27.1932
	9376.95	5382.04	5363.44	5754.34	1070.69	944.838	1075.07	544.619	1705.48	872.473	1028.78	656.022	4176.33	2241.1	1501.34	1643.87	1610.12	4361.74	2531.23	2152.6
	120.54	69.2533	91.7998	93.6263	-45.8949	-71.7181	-24.4479	-16.623	52.2677	-80.8476	8.7169	20.0845	54.2882	3.4	12.6378	21.9753	28.9657	35.7606	15.4939	25.3155
	2922.53	1893.37	1508.37	1813.67	198.232	162.87	156.515	101.546	388.401	68.8498	204.645	196.989	802.885	481.2	366.26	195.236	236.228	1031.65	735.572	437.835
	166.648	112.425	172.609	162.515	-38.6072	-47.8943	-35.5224	-36.447	39.9275	-63.3667	-25.7714	-45.958	36.4891	13.6	6.8628	29.9874	19.1208	103.575	78.2474	52.771
	8485.84	6504.18	8062.06	10698	2301.94	1887.88	1972.95	1757.94	3694.54	2056.21	2389.77	1778.74	7181.79	5530	4357.73	4284.85	4549.1	8784.17	6369.48	6271.97
	70.8386	119.371	151.326	137.742	-15.5702	-59.6089	-26.0094	-31.6177	63.2025	-99.5505	-0.92503	-5.5905	28.5209	13.4	25.4163	30.4426	6.9441	12.3443	7.782	11.0729
	10328.6	8089.01	8482.06	10053.9	2274.81	1696.2	1867.49	1609.57	3176.19	1403.83	987.74	1184.96	5550.07	3476.2	3050.01	2692.54	3043.6	6741.74	4303.9	3995.04
	73.6678	133.728	138.172	139.138	12.5437	-42.3453	-28.9161	-7.5606	80.2731	-77.8053	16.8754	10.4378	41.1459	35.5	46.3044	29.259	21.1934	35.8765	44.8293	10.3866
	40.4824	47.5511	37.7425	41.4426	-10.5752	-64.4427	-46.9812	-31.0215	32.6948	-65.8604	-13.5337	-10.9332	-7.1807	-3.7	-15.0082	3.8571	-1.2169	-4.6962	-2.9542	-2.14
	28.4775	44.2941	33.0869	34.6676	-25.451	-67.3035	-47.9181	-15.1027	28.4443	-67.8554	-17.2421	-17.4633	-13.2862	-13.7	-6.4072	-3.8818	-6.6575	-13.3904	-2.8029	-9.3471
	48.7023	51.6389	54.1112	48.0108	20.8686	-61.2613	-22.9825	12.6807	43.4239	-45.6863	-1.6667	5.5403	10.6183	11.9	16.0781	15.2379	8.4986	5.6208	14.5866	14.6765
ACTB	786.238	818.362	520.009	684.507	854.103	987.677	913.423	408.623	627.903	581.083	852.135	894.665	617.65	790.7	882.81	888.098	1130.18	783.226	644.693	743.793
ACTB	100.545	113.954	77.2417	90.9887	101.171	24.2677	29.9395	110.936	96.5896	-2.4454	18.606	-12.5657	46.32	56.8	97.9102	84.8882	79.4859	33.7899	49.5169	43.3332
ACTB	1617.02	2106.67	2234.07	2242.62	1975.82	708.771	837.511	2603.51	614.775	2956.69	2535.76	773.711	2028.64	1745.2	2626.84	1983.57	2272.06	2447.87	2557.54	2071.44
ACTB	64.1863	37.2483	54.4068	52.9241	-29.1358	-65.9964	-32.4715	-36.3278	42.8412	-124.887	-25.1534	-53.5269	-18.4604	-8.9	-13.7795	4.2213	4.8715	16.1698	-5.0711	-1.7968
ACTB	1354.56	2086.46	2505.72	1840.36	971.581	513.1	1009.08	1351.59	1127.13	1364.66	1853.66	963.825	1284.6	1437.5	1875.49	1268.94	1643.93	1746.77	1586.15	1303.71
ACTB	70.0358	120.202	67.5609	112.038	11.2881	-44.1703	-23.7272	25.6482	54.8729	-45.1377	16.7518	22.6075	61.1181	43.3	23.9419	35.6322	40.1061	47.3528	21.5424	53.629
GAPDH	7858.37	7298.59	7917.29	8652.06	5247.64	4570.18	4511.57	7296.28	6623.28	4634.46	7108.49	4367.17	7695.99	6652.9	7844.93	7645.73	8609.76	7944.2	8066.24	8545.63
GAPDH	144.091	109.368	129.341	95.8502	79.3345	20.0011	32.3178	37.006	115.305	-25.188	9.0877	-4.7	139.869	111.3	99.3847	80.9732	170.681	73.4353	54.3557	89.3212
GAPDH	7195.09	7289.21	5986.78	6913.91	6527.61	3582.4	5369.01	5520.88	2920.3	6443.2	6990.06	4818.63	6680.31	5781.4	6704.81	6764.4	7830.19	7581.25	7578.73	7566.49
GAPDH	84.411	65.3981	59.3211	83.955	17.6751	-48.7575	2.4575	11.6373	45.5492	-46.0355	26.3937	53.6252	90.6108	50.8	52.3251	81.5195	163.427	77.4926	60.253	90.1792
GAPDH	7663.24	6342.82	7086.55	8084.14	4247.88	3687.88	4052.14	6416.33	5645.56	4050.68	7747.2	5357.51	7489.55	7003.4	7133.14	8100.51	9118.72	8053.63	8323.91	8704.35
GAPDH	82.9965	65.5643	63.3486	53.9584	55.6698	22.64	42.6716	29.4044	83.3239	-48.5541	33.316	46.7983	75.9162	54	54.7825	69.8656	133.763	63.1182	54.3557	84.8597
STAT1	75.0442	84.6742	83.1167	79.1452	38.5558	42.2219	10.6493	45.2933	58.6435	26.3569	68.4224	18.3036	60.4972	70.8	39.1779	37.6352	48.3966	67.7551	66.9064	65.2976
STAT1	5.9205	23.6221	20.8565	10.0497	-39.9446	-93.5689	-55.2931	-30.1272	17.6809	-95.9845	-39.987	-28.4456	-27.153	-33.7	-29.9985	-30.5584	-28.9382	-36.227	-30.475	-24.7909
STAT1	3.2061	17.7728	37.4839	32.8057	-39.0712	-76.8972	-64.4938	-7.2924	22.0685	-60.7733	-11.6794	-10.0428	-16.9081	-22.8	-14.3939	-19.0866	-13.7822	-33.0971	-27.6019	-32.3411
STAT1	49.5816	59.6485	45.3541	47.0282	-6.945	-57.8085	-37.276	-6.3086	34.2031	-51.7211	23.9214	-8.4103	14.7577	9.8	16.3239	15.42	10.1826	3.5342	11.4111	10.3866
	38.9913	52.3701	63.6073	69.8359	3.0996	-67.6241	-24.568	-56.2412	118.836	1097.16	-26.2659	-25.9227	-31.2923	2.9	13.8665	-5.8849	-4.5849	-5.3918	-10.9685	-2.3116
	20.1046	39.5748	50.9705	34.771	-33.8033	-54.2078	-38.8135	-47.9538	37.2538	1879.88	-16.8712	-7.6682	-0.14389	-12.8	0.22779	6.3153	-20.6477	-8.4057	-15.8073	2.6647
	8.9791	1.2885	67.3761	34.5124	-37.9248	-62.1491	-75.1358	-127.518	45.2407	552.006	-50.6178	-49.0746	-36.363	-31.2	-33.8075	-26.3703	-33.6016	-26.6055	-50.4352	-43.6665
TFRC	41.5146	76.5649	52.2268	49.4072	11.5337	-50.2619	-28.748	38.8841	40.0989	-51.746	24.9103	26.0209	14.0333	11.1	13.1292	23.6141	33.4996	8.0552	19.123	13.8185
TFRC	50.4609	81.5834	65.5286	71.1806	7.7397	-39.731	-23.0065	-4.1622	42.3956	-45.6863	6.4918	27.3566	19.6214	11.8	13.6207	15.42	17.9549	17.6767	12.016	14.3333
TFRC	29.5097	38.5113	44.8738	39.5291	-28.8083	-67.0322	-43.3778	-21.6908	32.4549	-82.8675	-7.1057	2.5721	0.68397	-3.6	-2.3525	9.0467	8.8872	-6.2032	-0.98839	2.8363
	51.6844	54.1315	52.9288	40.6151	-8.8556	-54.4298	-34.7296	-18.0241	40.7502	-53.8158	-7.7238	-12.2689	7.5139	6.4	-5.1785	7.4079	12.2552	3.6502	7.9332	9.8718
	47.1347	59.6817	53.0766	51.1139	-8.2824	-57.7839	-38.2369	-15.1325	38.4536	-61.5214	-5.746	0.049126	6.0651	2.3	3.4224	18.1513	10.5712	3.6502	2.7919	4.3807
	55.0488	67.1263	67.1175	63.4229	-10.5752	-50.8538	-35.138	-0.25708	55.8327	-69.0524	-4.2626	-3.5127	2.5467	-6.201e-14	5.0198	11.1408	5.3896	2.6069	5.5138	4.0375
	51.2256	57.4218	71.5884	-37.0656	-14.7786	-49.5713	-75.1599	31.9084	44.1781	-122.567	-24.0408	21.2718	23.3468	-2.4	10.9176	-31.4689	-5.3621	53.6126	33.4883	-8.8323
	128.454	129.807	108.538	79.8175	26.9281	-33.6888	-15.8237	23.2932	60.3917	677.639	-10.0725	1.9785	4.3059	-1.5	58.8373	19.426	4.7419	2.1432	9.1429	4.3807
	270.869	77.3293	220.237	126.416	139.656	157.05	78.2252	140.746	210.805	217.126	34.305	-32.7495	-62.1302	0.3	108.846	34.3576	38.6811	-32.4016	36.0589	-33.1991
	75.1971	91.9858	91.689	56.4926	-0.42147	-61.8778	-39.5101	-8.8127	22	-27.6817	17.3698	32.4025	15.4821	22.3	27.9966	3.2198	30.7793	15.2424	9.5965	14.1617
	25.8777	39.5415	38.1859	44.9595	-14.4238	-55.9589	-44.7231	-12.7477	27.9987	-82.9673	-11.5558	-16.8696	-3.5588	-1.9	-3.5812	3.4929	0.72622	-11.5356	-7.0369	-4.5424
	13.7199	25.5498	22.2606	42.6322	-34.2127	-71.8414	-53.083	-29.2329	36.8082	-104.089	-13.9045	-19.9862	-6.5598	-10.6	-6.653	2.4003	-2.2532	-9.6809	-5.9784	-2.8264
	-3.1405	6.5395	11.4344	21.8932	-45.4309	-87.4033	-72.181	-87.5124	12.1964	-113.266	-40.2343	-49.9651	-30.5679	-24.7	-42.0398	-10.8014	-20.9068	-34.2564	-33.348	-40.7494
	42.4704	49.1464	41.5853	47.7523	-32.0837	-63.5795	-42.7292	-23.3006	39.859	-69.3516	-8.8363	-3.0675	-2.1101	-0.1	1.3336	9.3199	2.9284	-1.7982	4.9089	4.0375
	19.9517	43.8288	31.2394	43.4079	-21.0565	-65.6018	-42.4169	-24.9402	33.9288	-82.7429	-16.624	-16.7212	-8.3191	-7.5	-3.3355	5.0407	1.1148	-6.2032	-4.0127	-3.856
	13.4523	27.8762	28.2095	22.0483	-43.4657	-90.3135	-66.7279	-32.7505	18.5722	-79.6257	-42.3357	-34.9757	-32.2236	-26.6	-28.7698	-24.9135	-24.6634	-39.1251	-29.4165	-26.3352
	30.9626	54.2645	48.0515	43.0459	-6.8358	-61.6065	-46.2605	-5.2056	30.7067	-77.3564	-2.6556	3.611	6.0651	5.3	-4.4413	15.6931	7.0736	-3.3052	-0.38353	6.9546
	-14.7248	3.8143	-7.4469	-9.2412	-68.9592	-117.911	-85.1293	-98.9894	1.0217	-137.879	-54.4499	-51.746	-53.2307	-46.9	-46.9547	-42.3944	-45.6487	-63.8165	-48.923	-42.4654
HYAL2	110.715	136.653	112.307	114.469	113.59	35.2424	134.51	144.204	108.998	93.6871	100.933	153.951	87.1958	77.9	90.4151	55.5713	123.011	103.691	106.675	80.3982
TRIB1	88.693	107.905	90.6174	89.282	47.2356	-17.8062	-37.0118	128.852	46.9546	108.699	35.0466	40.4167	82.1251	67.4	32.5429	53.1131	28.9657	31.3556	41.6538	43.848
MATN3	41.0558	48.1493	48.5318	52.1483	-33.967	-74.5789	-50.4645	-26.6692	29.9526	-45.7861	-10.4433	-21.6188	-7.3877	14.5	-15.3768	7.4989	9.5349	7.9393	-3.8614	-1.6252
RER1	104.521	109.501	122.764	144.776	207.321	93.0756	83.4141	95.2557	108.004	106.355	128.128	166.862	101.994	134.7	106.143	99.2735	93.6057	74.9423	82.3302	88.4632
	9.2467	-27.3598	33.1977	30.1163	-69.8872	-64.566	-57.8635	-36.3278	11.7165	-105.984	-44.3135	-23.8449	-7.1807	-11.3	-12.6737	-7.8879	-3.0304	-30.0832	-29.8701	-15.1814
CYP3A4	-14.5719	12.4885	-20.6009	13.5148	-71.1428	-90.7821	-98.9183	-88.6153	10.5168	-150.472	-52.5957	-78.6083	-31.8097	-29.7	-38.4766	-20.8164	-19.2228	-45.7327	-31.2311	-26.85
CYP3A4	26.9482	41.0371	45.6867	44.0803	-18.9821	-68.7339	-47.7499	-7.2924	36.1912	-88.9522	-19.0963	-21.1735	-9.0434	-10.6	-7.3902	0.39733	-0.43963	-13.3904	-6.5833	-3.3412
ANXA2	272.934	202.657	119.882	145.448	394.51	223.959	253.207	72.6594	191.369	777.936	292.164	537.739	201.648	220.5	371.544	253.961	402.686	329.971	330.32	209.611
APCS	31.6125	18.7699	50.4901	60.2163	-21.0565	-54.4051	-32.8318	-16.7125	42.7726	-60.9728	-13.1628	-16.1276	-2.4205	-1.9	-2.7211	3.2198	2.0216	-14.4337	-11.1197	4.7238
CYP3A7 /// CYP3A7-CYP3AP1	32.1478	43.2638	55.1827	46.5627	-8.6919	-50.0152	-31.943	-4.9671	32.6605	-67.8055	-9.0836	-13.011	5.5477	-0.3	3.791	10.1393	6.2964	-1.7982	4.6065	0.43392
CYP3A4 /// CYP3A43 /// CYP3A5 /// CYP3A7 /// CYP3A7-CYP3AP1	37.8061	65.1987	54.259	60.8887	33.5062	-41.8027	-28.1234	29.6726	41.8814	-39.7762	0.063884	10.7347	2.8571	11.8	2.9309	13.7811	9.0167	0.86804	7.1771	9.8718
RCC1	58.9485	18.4043	46.5735	35.9605	-55.9122	-78.1796	-57.2389	-47.7452	43.561	-160.946	-10.3197	-15.3855	-8.6295	-27.3	-72.389	-14.2611	3.9647	3.3024	-16.5634	-9.0039
TYMS	36.468	66.1625	38.7771	55.3031	-13.3866	-60.0528	-41.1197	-15.997	28.7528	-72.1446	-7.8474	-8.2618	13.6194	7.2	10.549	10.1393	4.2238	2.1432	1.5822	5.5818
GPX3	149.367	146.856	195.628	161.222	177.624	81.5583	95.3294	142.356	113.866	678.537	178.439	519.188	115.757	232.7	195.101	147.255	184.153	290.905	274.069	270.356
ACTG2	27.8275	61.1773	46.8321	42.7873	1.7348	-35.8591	-15.4634	-11.3466	44.3494	-59.9254	-0.43057	-4.2548	6.2721	-2.5	-0.38657	8.2273	21.4525	4.5775	1.2798	7.1262
GCSH	56.9604	76.4985	77.2047	72.8356	54.2231	9.8896	-11.836	23.323	62.6883	6.8561	65.0848	68.1694	47.5618	51.1	49.0076	33.7203	39.9765	57.0903	29.7079	40.416
FECH	70.2269	95.1763	92.7605	79.1969	60.6374	-36.5743	-11.3795	36.4694	69.7154	37.8031	93.2688	107.35	64.8435	58.3	85.2545	50.4728	50.5987	34.9491	28.347	36.2977
CD7	171.121	231.239	227.442	248.419	92.5726	67.2541	60.9289	95.3153	129.188	-16.7842	148.648	191.944	91.6456	94.9	108.969	106.83	101.767	138.931	128.45	108.197
PSMA2	120.961	156.394	125.941	113.176	199.351	62.2723	51.4639	162.598	149.995	57.9273	160.391	257.392	122.484	129.3	175.073	104.463	137.519	159.218	95.1833	156.587
PSMB1	177.506	212.727	132.666	138.207	501.151	274.837	145.873	279.485	317.548	392.159	550.27	705.739	272.224	337.9	405.825	294.75	301.775	294.846	234.148	316.516
PSMA3	111.097	132.997	101.998	112.245	148.937	36.2043	21.5796	99.3099	93.7445	44.6358	225.289	293.308	160.358	123.1	153.202	125.495	159.8	144.264	133.894	141.487
PSMA4	141.568	142.303	144.786	126.881	229.102	204.031	106.356	178.397	152.326	178.523	178.81	268.968	191.817	193.1	164.138	183.036	177.936	207.557	199.067	190.564
PRPS1	69.5388	89.7258	81.1214	60.5784	-0.94008	-9.717	3.2983	44.9952	58.7121	-11.2731	43.3288	75.8867	38.3518	43.3	52.6937	33.174	38.5516	52.3375	49.3657	51.2267
ACSL1	130.748	309.44	249.538	163.394	106.821	283.888	226.373	136.066	200.899	130.993	215.523	265.258	169.051	178.6	228.891	103.006	148.66	213.237	183.946	164.824
PTAFR	40.4059	41.9677	66.711	41.5461	-41.2275	-59.4609	-33.6006	-7.0539	34.2373	-97.3809	-20.456	-39.1312	9.48	-4.1	-16.9742	-12.2581	-3.419	-9.565	-19.5876	-0.93886
PKLR	-49.2102	-137.499	-64.7557	-77.7678	-345.594	-261.002	-212.161	-573.274	-40.5922	-754.972	-146.666	-335.209	-149.78	-175.9	-195.506	-204.821	-113.139	-174.638	-194.239	-153.66
PRKCD	40.75	63.1049	61.612	73.0425	-28.5353	-74.9242	-17.121	-40.531	26.3876	-17.9064	-13.9045	-8.5587	24.899	40.7	36.8433	1.3078	32.0747	46.4254	17.4596	-0.080873
ACAT1	274.501	243.037	295.466	272.054	778.305	512.606	307.786	466.664	484.997	390.139	553.484	573.358	483.639	447.8	391.08	351.927	332.735	418.304	307.638	429.942
MARCKS	77.8734	78.8249	72.2535	69.6808	65.0319	-28.1151	-7.9203	11.1305	47.8801	-27.4573	53.7124	57.4839	30.0732	30.9	32.6657	23.341	32.0747	57.6699	37.1174	50.3687
OGDH	206.639	202.89	240.042	226.594	311.806	290.695	157.044	277.1	189.69	235.953	576.847	588.05	386.365	455	396.364	344.461	343.745	391.178	296.146	405.231
MPZ	49.4669	114.885	104.067	55.6134	2.0351	-15.2414	-5.2057	26.8705	60.6659	43.4638	23.7978	43.3849	53.4603	51.4	66.701	45.1921	29.3543	31.0078	37.1174	34.067
CRK	38.0737	78.8581	46.3148	42.2701	-21.7116	-61.7298	-36.5073	-10.7206	46.9546	-32.8936	15.2684	28.8407	34.4195	36.4	41.6353	25.344	22.8774	38.6586	28.0446	24.2859
MYH11	40.9411	68.3227	52.3376	39.2188	-13.0045	-62.741	-37.8526	-24.6122	36.8425	-65.5861	2.7834	8.2117	8.2382	2.8	-2.844	15.6931	17.8254	7.0119	4.3041	5.5818
CHKA	110.141	190.46	63.6442	73.9734	7.3303	-38.054	-46.5248	-73.6505	23.5425	-39.4521	4.6376	19.3424	17.4482	11	15.218	20.5185	24.95	22.0818	17.6109	25.4871
FPR2	34.0211	52.7357	44.2826	52.2	-14.8059	-56.2301	-28.0994	-4.6094	35.5056	-63.5413	-10.4433	-8.5587	0.063076	-0.8	-0.50944	9.593	4.4828	-5.7395	3.6992	0.94871
HCAR3	40.3677	65.8966	52.8549	64.1469	-16.4709	-59.017	-30.7419	19.8948	31.3237	-80.4237	2.7834	5.0951	-0.86827	6.9	11.0404	23.1589	13.0324	0.98396	2.4895	3.8659
CCR1	-0.50246	-25.9639	-0.79593	4.9813	-65.6565	-93.8402	-70.6916	-106.502	13.9446	-110.099	-52.5957	-99.8309	-35.4316	-26.9	-22.9948	-8.8894	-15.3366	-44.9212	-41.816	-32.1695
HTR1B	46.7907	72.2444	55.5522	53.493	4.7373	-36.5496	-22.0937	26.7214	42.8069	-56.3345	-5.8696	5.0951	22.8293	-6.3	6.4942	32.9919	25.7272	8.5189	17.1572	18.7948
IL2RG	85.2522	141.007	178.89	154.654	48.4093	17.7075	20.7629	9.8785	74.9943	134.983	28.4951	23.9432	52.4255	62.2	72.3531	31.353	47.7489	91.751	64.7894	52.771
PSMC2	119.088	145.195	128.232	123.261	244.005	216.19	167.398	236.021	224.653	217.201	365.59	409.81	187.885	160.6	182.077	106.102	181.822	188.314	179.863	174.262
TIMP1	32.0713	74.5044	41.77	55.7169	10.0598	-60.3734	-40.2789	-15.7883	43.184	-65.6111	-7.8474	-0.24769	3.478	2.2	5.5112	14.6916	11.478	-0.98672	5.665	6.0966
EDNRA	45.9878	64.6005	43.5436	59.544	2.2807	-48.6341	-34.9939	14.8568	44.3837	-57.5315	-3.7681	0.049126	10.3079	8.2	7.9687	10.1393	6.8145	9.3304	8.2356	11.9309
PTPN7	58.2985	66.2954	54.0373	67.3535	-42.5377	-65.0593	-46.2605	-29.0242	33.9631	-81.1469	0.063884	-19.3926	9.7905	-0.2	-0.63231	17.514	13.421	6.7801	14.889	7.1262
PMP22	73.3237	55.0954	54.5546	39.2188	76.3867	105.135	113.178	-10.6013	110.129	-1.4978	67.6807	63.5687	-19.5987	23.4	2.0709	28.1664	45.4172	26.8346	14.7378	54.6586
ENPP1	39.2207	44.7261	67.7826	65.0261	-13.0591	-62.741	-30.6698	-11.0485	34.3402	-52.3445	-7.2293	-6.7777	4.8233	3.4	1.5794	11.505	8.6281	1.7954	0.82617	7.4694
CYP4F2 /// CYP4F3	18.3842	24.1207	43.7653	55.3548	-10.002	-59.9295	-21.6853	9.6698	38.5564	-63.6909	-5.2515	-15.2371	3.5815	-8	9.3202	14.2364	9.0167	-11.9993	4.9089	3.5227
NF1	51.0726	57.588	55.7	59.544	-10.9028	-55.4903	-39.7744	-2.94	43.2525	-55.4367	-6.1168	-4.5516	9.2731	5.7	8.3373	16.1483	9.9235	9.2144	13.8305	8.8422
SCARB2	50.7286	73.9394	51.7464	57.6822	6.5115	-60.4721	-33.2162	-7.4414	37.9737	-34.9135	4.514	25.8725	21.4841	11.3	13.6207	20.7006	19.3798	12.3443	8.5381	18.28
EIF4G1	145.659	74.6041	148.481	145.603	22.1242	13.9588	110.776	-26.222	132.479	-97.4807	98.8315	118.926	168.327	167.1	47.4103	68.4089	120.809	165.941	91.1005	164.309
IL1RL1	12.42	15.9782	38.1859	16.2042	-49.0066	-84.4685	-72.5894	-21.6014	30.7752	-128.153	-18.9727	-26.9615	-14.2176	-24.5	-28.524	7.2258	-17.0206	-23.9393	-15.8073	-10.3767
AMPD3	62.3129	65.8966	77.9807	62.5437	21.0597	-20.5684	-5.494	6.4205	51.9592	-57.2073	3.0306	15.187	22.9328	30.8	32.42	27.7112	16.1414	26.7187	17.4596	15.7061
ATP5G1	496.209	609.416	505.783	634.133	1156.64	1039.42	895.118	1108.87	628.658	1306.63	464.111	515.923	785.5	977.5	929.255	867.795	879.001	556.251	480.324	463.575
CNP	175.059	302.095	207.341	147.672	73.2477	70.1396	76.2554	118.418	157.536	72.8148	201.431	257.392	187.678	161.8	215.621	198.423	171.977	210.571	202.545	169.629
EDNRB	44.879	57.8206	51.1183	61.3541	-6.9723	-59.165	-34.1771	-4.52	37.7337	-52.0204	-8.3419	-6.6293	1.2014	0.1	-0.50944	3.0377	2.2807	-1.7982	2.0359	6.783
MSR1	37.8061	51.4063	47.0908	45.9421	-20.729	-57.2166	-35.7866	-6.6067	41.0244	-69.9501	-8.0946	-6.4809	-0.86827	1.6	-1.1238	10.0482	5.1305	-3.8848	3.6992	3.1795
CCKBR	12.6494	24.9848	21.7433	30.7887	-32.4385	-89.179	-50.6086	-22.4063	11.3737	-67.606	-12.9156	-13.4562	-0.24737	-3.3	-3.3355	1.9451	7.7213	-2.3778	2.3383	1.2919
GLO1	170.777	198.47	183.213	182.323	271.737	205.56	193.943	144.413	202.989	299.817	235.548	254.721	232.486	317	183.306	193.506	168.738	175.331	184.55	191.25
APEX1	106.624	134.593	104.769	108.625	118.53	31.4938	58.2864	79.7244	109.17	77.4032	83.6269	129.166	72.8117	127	95.4528	81.8837	66.1434	69.4939	71.8964	55.6882
RPL24	1615.99	1483.79	1512.22	1269.44	1220.7	2689.55	2574.09	1815.95	1647	2685.22	1694.44	2540.39	1922.88	1879.8	2021.82	2001.87	1523.98	1861.3	1774.41	1841.16
PIGF	69.3858	82.4475	71.8101	65.0779	66.9153	-27.5479	10.0247	34.3231	61.8314	-11.4477	17.7407	43.6817	55.0126	48.3	66.0866	43.098	30.002	40.2816	46.3414	20.6824
PTPN11	53.4813	83.5774	62.4988	77.1282	11.6975	-46.8091	-21.7814	22.7566	52.8162	-53.5415	3.1542	22.1622	15.5855	20.5	24.5562	19.6081	14.5869	7.9393	36.0589	11.4161
P2RY14	28.4392	49.7113	47.2016	54.8894	-4.1882	-56.8714	-35.8827	-13.7314	43.5953	-73.6907	-11.0614	-11.6753	-3.1449	-4.8	2.5623	2.8556	3.0579	-4.2325	-3.8614	-0.25247
CCT8	89.4577	120.634	79.7173	93.7815	119.786	68.5366	47.6443	38.735	133.953	24.1375	116.385	133.025	98.4755	95.1	83.5343	85.1614	75.7293	120.731	89.286	97.9011
ANGPT1	69.9211	129.341	56.439	67.7155	74.476	13.9095	19.3215	42.7893	56.5525	-52.968	29.2368	56.1482	61.0146	63	40.2837	22.3395	27.0226	44.107	41.2001	45.7356
BZW1	60.019	72.3109	71.2928	72.939	37.3548	-25.8955	-10.779	14.7078	55.6956	-11.3729	15.392	34.0351	35.8682	33.6	23.5733	25.253	26.1159	33.7899	30.6152	32.6942
ARHGEF6	77.7204	142.237	118.404	119.899	61.1015	57.4385	81.3001	113.679	120.516	99.9214	99.6968	186.304	113.273	114.3	86.8518	63.3103	91.6626	70.6531	67.6625	71.8183
DLGAP5	48.3199	60.8449	54.4068	65.3882	-11.2849	-54.7997	-25.9133	4.7511	39.1734	-61.3468	-5.8696	3.0173	6.686	5.3	0.96501	12.3244	6.685	2.6069	4.7577	1.8067
MTFR1	63.1922	76.7643	63.3117	71.5426	12.9531	-48.4122	-27.4507	10.743	39.2763	-41.5218	10.9419	14.7417	15.2751	15.1	16.9382	13.599	11.6075	15.5901	14.4354	19.4812
UBE3C	95.0778	96.971	101.111	74.0251	45.1339	-17.5596	-14.0941	15.2444	59.6718	-49.0528	121.7	116.254	76.5371	51.2	51.5879	66.3148	80.0041	83.2887	57.6824	77.3094
GTF3C2	54.8959	62.0414	57.917	78.3694	38.3647	1.9976	-14.3343	24.5154	60.2546	-48.7536	34.923	32.8478	32.3498	21.5	41.1438	37.9084	42.4378	35.8765	28.8006	44.3628
TLR1	28.898	39.2092	36.4493	39.0636	-22.8034	-57.118	-41.1437	-52.1571	27.3131	-93.8648	-19.0963	-20.1347	-2.0066	6.3	3.5453	3.4929	-1.2169	-5.2758	-9.7588	-11.9211
ARHGAP11A	36.6591	46.8532	48.3101	40.7186	-23.8952	-65.9964	-40.3029	-19.1271	36.5683	-79.501	-7.4766	-10.9332	-4.5937	-2.6	-3.0897	3.5839	0.078521	-7.942	-1.1396	-2.3116
CCND2	48.4346	55.76	43.5067	56.6995	23.7892	-43.4057	-22.9104	-11.4956	43.0469	-42.27	-1.0486	6.7276	4.8233	5.8	27.1365	18.3334	19.6389	8.6348	15.7963	16.564
PPM1F	94.3896	137.916	144.822	62.5954	39.5111	26.1914	-3.6682	41.8949	93.813	39.5237	74.3559	105.42	99.0964	119.7	125.925	96.269	120.032	124.557	103.5	111.286
TOMM20	98.6716	116.579	148.111	105.625	139.465	108.391	92.5668	115.467	136.01	31.7434	99.4495	116.106	111.204	136.2	101.719	76.1478	78.9678	122.934	113.631	112.658
SF3B3	83.5317	77.429	118.404	87.989	-27.0614	-75.6147	-36.5313	-29.9185	56.0383	-66.434	22.8089	22.0138	58.6345	10.3	36.7205	16.1483	25.5977	33.5581	27.1373	29.2622
DHCR24	0.68273	40.4721	5.6333	35.3916	9.0499	-10.4075	23.1651	-82.8917	78.7306	-139.375	-5.3751	29.2859	-20.737	72.6	72.2302	20.9738	60.9618	46.0777	43.4683	49.5107
USP6NL /// USP6NL-IT1	45.2614	68.3892	53.5939	50.0279	-14.0963	-61.5819	-28.4116	-12.7179	34.0317	-73.9899	-7.7238	-10.488	2.1327	2	2.0709	11.596	3.8352	-1.1026	3.8504	1.6351
KIAA0020	49.161	56.4912	35.8211	39.4256	-23.5403	-61.3352	-41.5761	-36.9538	33.3118	-73.7406	-17.2421	-19.541	-3.3519	-3.9	-14.1481	-2.7893	2.6693	-11.4197	-7.4906	1.1203
POSTN	36.2386	50.4093	48.3471	42.8907	-21.8753	-53.4926	-39.8945	-9.1108	34.3059	-60.7483	-5.3751	-4.1064	2.5467	-1.1	1.5794	8.5915	5.5192	-0.75487	1.2798	6.9546
CYP4A11	103.26	154.234	42.3243	93.8332	33.5608	0.64118	65.7574	180.424	29.4384	190.343	33.9341	54.9609	59.9798	13	25.1706	21.1559	15.7527	45.3821	42.2586	28.4042
ITK	34.327	63.0384	61.4272	48.3212	-12.131	-53.8379	-29.6368	-4.0728	40.9902	-53.367	-3.2737	1.2364	7.6173	5.1	9.3202	14.4184	6.2964	4.2298	12.016	4.2091
EIF4A1 /// LOC101928634 /// SENP3-EIF4A1 /// SNORA48 /// SNORA67 /// SNORD10	139.274	100.859	120.362	122.33	94.2103	6.0176	68.5681	126.378	92.0649	67.8772	106.866	87.4627	126.623	136.8	130.471	172.475	120.161	95.1127	76.7353	93.6111
MGAT3	-24.4358	-18.6191	-11.031	11.3944	-111.403	-122.547	-73.7906	-112.166	-14.5407	-151.993	-52.1012	-32.6011	-40.0884	-51.3	-46.5861	-24.6404	-17.1502	-39.8206	-35.3138	-22.9033
AGTR1	38.2267	54.198	51.6356	62.0782	-7.6546	-57.4879	-33.8648	-12.0918	43.0811	-62.2944	9.2113	9.8442	6.893	8.8	8.7059	15.511	7.8509	3.6502	8.9917	5.925
PYY	103.948	101.724	82.5255	73.4045	31.1315	-24.4157	20.7388	72.8084	69.2355	35.0101	13.785	0.93959	40.525	21.5	20.2558	15.2379	13.9392	19.6474	34.0931	24.8007
ECHS1	269.99	280.061	295.466	349.528	815.453	826.731	686.288	653.487	499.942	856.912	533.211	524.234	527.102	670.6	544.423	542.942	499.969	483.22	542.019	454.308
PCGF2	41.5146	89.5264	62.0554	67.4569	-6.9996	-54.0599	-46.2605	-29.8291	57.0667	-65.1373	-10.3197	-13.9014	10.5149	-1.1	-0.2637	2.4003	9.4053	7.1278	7.0259	0.77711
GDI2	107.656	134.659	105.397	101.384	126.8	-52.3828	10.7454	46.5156	39.8933	33.0401	41.8454	89.0952	63.6017	85.4	89.3093	69.3193	77.4133	61.8431	42.2586	52.2562
CD164	77.3381	91.2214	111.605	85.248	128.493	63.0615	41.3023	39.6592	101.526	-1.5975	34.1813	42.1976	52.0116	74.2	43.7241	26.8007	32.0747	88.0415	82.935	41.4456
RAD51	21.3281	39.8739	37.0035	41.5461	-11.8581	-67.6981	-49.888	-24.7315	30.1925	-69.9003	-13.41	-7.3714	2.2362	-1.5	1.3336	2.6735	5.2601	-0.87079	1.2798	1.8067
FGL1	48.8934	71.3471	69.9626	50.2864	-3.9425	-51.3717	-30.5977	0.90553	34.1688	-58.105	-2.9029	1.83	13.8263	8.8	15.4638	16.6036	8.6281	9.5622	11.8647	8.3274
MAP3K8	28.9745	39.3089	40.3659	41.5461	-19.9374	-62.8396	-41.3839	-11.3168	41.2644	-69.6259	-8.9599	-5.7389	0.47701	-2	0.47353	9.9572	3.8352	-0.17526	1.2798	1.9783
KLF5	39.2972	36.1184	44.7999	48.6315	-28.044	-39.879	-25.9373	-30.6041	33.8603	-60.2995	117.25	113.583	-1.6961	0.6	4.4054	15.9662	5.9078	24.8639	31.0688	29.2622
RPS23	1778.82	2119.2	1842.51	1390.25	2779.55	2293.57	1629.35	1467.58	1833.68	1679.16	1872.82	2932.49	2286.94	2166.4	2552.75	2182.59	2011.95	2636.13	2714.8	2275.47
XPA	39.9471	57.1891	40.0334	20.2899	-10.466	-48.6588	-24.9284	-8.8127	51.2051	-81.5209	-10.8141	0.34595	2.7536	5.3	2.5623	10.4124	8.2395	-1.7982	4.0017	1.9783
KIAA0101	40.0618	40.6715	49.123	35.133	-12.9226	-64.9359	-35.9548	-1.9265	37.8366	-65.6859	-10.0725	-1.5834	4.5128	1.3	5.1426	8.2273	6.5555	0.056583	2.7919	5.2386
SPCS2	106.318	116.413	100.187	99.2119	136.327	87.9705	67.0306	107.091	92.9904	34.9104	130.229	143.413	87.5063	116.6	107.863	77.6045	87.5173	104.618	84.9008	107.854
EMC2	50.6139	79.9881	57.3628	68.8533	51.0296	-31.9378	-3.8124	36.7377	54.8043	-31.946	29.1132	52.7347	39.8006	38.1	38.8093	25.7082	23.5251	39.3542	28.9519	37.6705
MRPL19	45.9878	81.3507	62.0554	70.7151	7.6306	-13.367	-6.6471	7.285	69.0641	-46.8334	22.438	17.4131	24.1746	26.4	26.5222	22.6126	18.3435	24.0525	19.7278	21.0256
WTAP	56.4634	74.1388	67.7087	63.216	22.9703	-28.707	-18.178	30.6564	49.8683	-50.175	29.2368	53.7736	28.7279	26.1	31.5599	30.8978	23.7842	43.5274	35.7565	36.4693
PRDX6	216.579	296.279	224.19	220.388	292.754	289.437	84.7113	230.864	185.645	182.962	382.402	538.333	284.642	373	283.691	381.699	307.474	367.414	378.103	329.042
PSMD6	105.974	151.509	129.23	112.865	85.3667	116.776	97.4914	107.895	170.082	104.086	214.04	230.679	116.689	124.6	116.095	106.375	107.207	125.832	126.333	114.203
CD302 /// LY75 /// LY75-CD302	45.7202	47.9831	58.1018	50.3899	-0.72172	-49.4233	-23.9915	2.7836	44.9665	-57.7559	-3.6445	8.0633	4.7198	10.2	9.6889	13.2348	14.846	7.5915	13.0745	11.0729
KIFC1	-11.2075	-22.9064	2.3817	28.3062	-52.9916	-78.5742	-78.3549	-63.9323	28.7528	-122.867	-9.2072	-22.5092	-5.732	-13.6	-5.0557	-3.9729	-10.2846	-14.0859	-20.7973	-9.8619
AMT	130.71	189.33	131.04	107.642	66.3967	27.3258	46.1309	41.6565	77.0852	71.4931	51.3637	64.0139	48.4931	59.1	71.493	93.9018	66.6616	47.5846	68.5698	52.2562
NUP214	58.7955	64.8331	54.5546	46.6662	0.94328	4.6611	-10.803	1.621	71.1894	-133.166	74.2323	11.6251	-7.1807	31.3	21.1159	48.0145	32.0747	15.9379	15.6451	23.0847
PTDSS1	149.864	126.55	118.071	108.314	94.4014	74.4555	73.1564	81.9602	145.436	74.0117	97.2245	72.0281	77.4684	84.7	96.5587	80.1538	101.508	81.2021	80.6668	75.2503
HERPUD1	137.515	166.132	119.253	122.537	1.9805	2.8361	13.3158	78.1147	104.645	-19.6271	177.821	135.102	126.209	109.3	92.0124	79.3344	79.8745	116.558	95.1833	113.173
ATP5A1	1235.43	1704.03	1205.87	1218.81	3499.48	2356.31	3133.05	2558.59	2451.96	3150.28	1137.07	1176.35	2224.74	2198.8	2308.73	1844.54	2073.48	1516.9	1348.59	1465.87
MAD2L1BP	64.0716	28.6406	63.9029	81.938	34.9801	-10.1363	5.7487	26.9003	64.7793	25.5839	48.2733	30.4732	48.4931	42.1	58.4686	54.3877	54.6144	27.646	40.1416	32.6942
MORF4L2	432.935	520.115	372.876	338.357	575.803	452.603	455.622	352.312	481.946	820.379	454.222	390.665	471.221	528.3	410.003	378.968	359.679	614.908	550.789	541.994
RUNX1T1	32.186	44.1279	38.3707	52.4586	-20.1285	-54.7257	-35.0179	-17.3087	37.4595	-80.3988	-7.8474	-3.9579	1.3049	0.9	2.1937	7.7721	4.3533	-5.7395	-0.23232	1.4635
RUNX1T1	44.3056	73.0753	51.8203	46.9248	-15.9523	-47.9436	-34.3933	-1.5687	39.2763	-64.863	-8.8363	-3.2159	-4.1797	4.5	7.4772	12.3244	6.8145	2.6069	7.9332	3.6943
CREM	42.5851	56.3583	46.4257	50.4933	-6.8631	-42.2959	-14.4544	4.2443	43.1497	-60.2247	0.55834	7.0244	13.2054	13.4	9.1974	15.2379	12.9029	13.1558	10.5038	14.5049
GLI2	21.7869	-9.5793	0.46035	-2.311	11.2335	-65.6512	-37.9006	45.1443	13.499	-78.6282	-36.2786	-12.1205	-38.4326	-1.1	-23.8549	-2.0609	-13.5231	-22.5482	-20.3437	-44.8677
FGF9	37.7296	105.546	50.6749	87.3684	-20.1285	-51.6676	-47.4376	-20.6474	44.5894	-76.9824	-11.0614	-13.1594	-10.0783	-14.1	-13.0423	8.9557	-7.1757	-5.5077	-1.7445	-7.6311
ADM	64.3774	64.3013	50.6379	40.3048	-11.8581	-48.2149	-24.2317	-1.0023	45.2407	-102.568	-1.6667	-8.5587	13.1019	-0.2	3.2996	14.4184	8.6281	13.2717	3.6992	5.7534
CDC123	79.2879	75.8005	57.7692	58.1993	0.53385	-39.0405	-4.5331	30.5371	58.6435	-40.1004	33.5633	49.6181	38.8692	41.3	45.8129	28.8038	34.2768	50.2509	35.3028	29.9486
RAB33A	66.9007	81.7828	82.858	57.2167	0.2882	-72.384	-25.1446	40.7323	25.1193	-40.4994	6.6154	22.7559	36.2821	21	30.8227	32.8098	21.7115	26.3709	31.6737	18.28
PTPRH	58.1074	83.511	92.6497	91.9713	15.3004	-50.9771	-11.1153	13.5154	49.9025	-32.6692	6.3682	23.6463	36.7996	21.3	29.9626	27.1649	24.0432	7.1278	2.4895	17.5936
SIK1	63.3834	82.7133	71.6623	73.3528	-1.6497	-31.1239	-24.8563	36.4098	49.6283	-16.0611	16.2573	18.6004	14.3437	31.1	51.8336	39.8203	33.7587	34.4854	40.7465	22.5699
DAD1	85.1757	92.8167	95.9751	81.3691	65.0046	29.6934	28.6423	19.4775	72.252	-13.8915	65.4557	122.784	37.6274	110	95.6986	63.3103	89.9786	97.5471	120.285	93.0964
LTK	172.46	155.032	178.188	111.779	30.9405	-13.9589	23.069	116.481	90.0424	-52.3944	68.1752	117.442	118.137	81.4	38.9322	140.791	88.4241	68.7984	54.8093	47.1083
CYP11B1	35.0534	58.9506	64.7158	73.6114	-14.5057	-57.3646	-30.7178	-5.8913	36.911	-85.7852	-7.1057	-6.7777	-1.6961	0.5	4.6511	6.8616	4.4828	-1.3345	0.070107	-0.42407
PMP2	45.3378	59.2164	55.8109	59.7509	-10.6571	-56.7974	-37.9246	-2.8208	36.3283	-59.1524	-6.9821	3.1657	7.9278	6.5	6.4942	10.5035	9.1463	4.4616	4.7577	5.067
CAST	156.249	197.439	184.47	149.844	222.824	110.413	92.6869	212.053	131.245	340.091	161.751	214.65	139.041	127.1	196.576	136.056	97.6214	109.023	97.3003	112.144
HPCAL1	52.2578	49.6781	45.5389	54.6825	-50.7535	-73.8144	-30.0452	-3.2381	41.1616	-64.5887	-14.2753	4.353	10.1009	0.7	7.6	15.6931	5.2601	5.6208	5.665	11.0729
ACAA2	93.7014	124.955	128.195	83.5413	206.584	139.441	124.349	44.5183	197.059	239.843	313.178	295.534	131.28	165.8	133.42	114.751	154.489	158.754	122.251	165.51
ACSM3	23.622	45.4573	48.9013	46.0456	-6.1261	-65.5278	-43.9063	-22.8534	27.3817	-64.7383	-12.0503	-16.4244	0.68397	1	2.4395	10.9587	4.7419	-9.1013	-1.442	-0.25247
ATP6AP1	45.4143	65.0657	51.0813	72.3701	28.211	-3.4774	-0.088859	65.5347	68.07	45.3839	93.8869	103.936	50.2524	57.4	50.7278	73.5075	82.5949	70.885	71.7452	64.0964
HADHA	234.893	257.627	209.743	224.163	459.554	692.222	729.817	291.826	515.745	744.77	579.566	573.209	279.571	503.1	356.308	266.981	291.412	369.153	368.577	371.255
HADHB	350.239	382.357	455.458	370.06	447.544	872.677	1131.36	530.101	582.21	702.252	717.396	772.227	577.188	685.8	746.546	401.092	413.697	654.785	602.958	555.379
VLDLR	43.0821	58.7179	57.6584	48.7349	11.5064	-45.946	-19.4992	-10.6907	43.561	-23.8664	23.7978	31.2153	20.0353	12.4	27.628	30.5336	36.2199	18.836	25.6252	26.1735
ATP5C1	396.844	549.394	516.794	424.209	1668.7	1701.53	1186.44	1075.36	850.472	1380.44	822.097	924.496	791.915	870.1	778.124	722.667	780.681	517.069	585.871	473.012
NUDT1	70.4946	115.616	96.6402	91.9196	67.7614	-8.3606	21.4595	92.7516	88.8084	58.5258	77.6935	91.4698	80.4694	54.8	45.8129	78.3329	55.7803	71.5805	63.1261	37.8421
HDC	3.9325	83.5442	80.1976	78.7832	-40.5451	-91.9412	-34.7777	1.2036	30.5696	19.4743	-10.4433	-15.6824	-31.9132	-12.9	18.167	3.2198	7.5918	3.5342	-7.1881	1.6351
HPCA	36.3915	25.2839	89.6937	89.5923	43.4416	-28.781	26.1199	80.1716	44.8293	-6.56	39.6204	52.5863	59.2554	18.8	39.1779	55.2982	40.7538	28.6893	36.3613	22.3983
CPOX	36.2768	60.6788	44.5043	65.8019	-0.61254	-50.8044	-35.1861	6.182	36.4654	-64.8131	-7.2293	2.4237	6.686	3.9	13.2521	11.1408	8.369	0.52027	9.2941	5.4102
HAL	20.5634	39.6412	35.932	38.9084	-18.8729	-72.014	-36.8676	-25.119	38.1451	-86.9572	-20.7033	-23.5481	-12.9758	-12.5	-11.5678	-1.4236	-3.9372	-16.868	-8.0954	-9.3471
MLLT3	27.9805	50.1434	36.4493	42.0115	-11.7216	-49.2754	-35.9308	3.2307	38.9677	-56.4342	-9.2072	-6.9262	3.1676	1.1	5.3884	7.9542	5.1305	3.4183	6.1186	4.3807
NR1D2	80.9319	62.7061	66.2676	73.5079	58.2082	-51.347	-10.6829	23.7105	44.7951	-6.7845	51.6109	68.3178	16.2064	10.3	74.0733	36.5427	16.53	17.9086	25.3227	22.9131
SSTR5	53.596	49.811	50.1576	29.3406	-51.1902	-68.7339	-59.6652	-97.0517	36.294	-134.487	-34.548	-41.6541	-31.0853	-17.6	-28.6469	-41.1198	-28.9382	-21.8527	-20.7973	-10.0335
INHBA	34.4417	44.2941	48.2732	40.1497	-20.8927	-52.5801	-35.0179	-17.8453	42.7726	-83.6905	-8.9599	-11.0816	-1.7996	8.1	-2.2296	10.6856	6.2964	0.056583	1.1286	2.3215
ADAM11	3.2825	-108.884	-38.3368	-42.858	-203.06	-123.706	-135.649	-226.489	-18.9283	-363.185	-55.5624	-68.8132	-49.7123	-95.5	-131.613	-71.5292	-39.4309	-108.794	-106.233	-77.4712
COL4A4	44.3438	44.6264	33.5672	50.2347	-16.1707	-56.7481	-28.2195	-18.8588	33.2775	-76.2093	-7.4766	-3.6611	1.5118	-6.9	-0.50944	6.5885	4.0942	1.7954	3.0944	9.8718
PTS	50.1551	79.2569	68.5585	64.3538	35.1439	8.9524	31.0446	6.7186	85.2777	44.6358	71.2655	80.1906	67.6375	84.2	60.8032	40.3666	50.5987	62.5386	70.3843	82.9721
CNN1	63.0775	57.455	60.0601	65.0261	-8.5827	-44.3922	-41.2398	-10.1243	53.536	-88.8275	-5.1279	-3.6611	9.2731	9.9	2.4395	26.3455	32.7223	11.8806	23.5082	8.1558
DSC3	44.8408	65.1322	66.3785	56.4926	-14.2054	-49.67	-24.1356	3.1413	42.7384	-67.3068	-1.7903	11.1799	13.9298	15.1	17.5526	23.0678	20.1571	12.6921	12.772	8.3274
GULOP /// GULOP	-47.1839	1.0226	61.0947	-24.7567	-45.158	-71.0275	-47.0533	-39.8752	12.3335	-98.4532	-56.0569	-77.421	-53.6446	-67.9	-11.0763	-43.7601	-44.6124	-0.29118	-9.4563	-6.9448
ADCYAP1R1	192.608	108.57	90.0632	126.933	-24.7686	-66.2924	-5.9744	-0.048403	51.0337	-67.8804	-0.18334	-6.9262	0.47701	11.7	2.0709	12.5065	12.3847	3.5342	4.3041	12.1025
MASP1	49.6198	53.5333	151.067	107.435	57.3348	-23.2073	-52.002	67.7704	69.7154	10.6715	26.5173	54.0704	29.2453	35.5	91.7667	37.9084	19.2503	98.8222	90.042	9.8718
DDX6	49.6963	57.6877	40.0334	46.6145	-39.9992	-60.1021	-40.5191	-52.4254	32.9348	-120.672	-2.6556	-4.4032	11.4462	1.5	2.9309	18.5155	6.8145	-6.7828	-3.8614	5.067
DCT	43.5409	39.9404	46.167	46.149	-29.1904	-59.0417	-35.7146	2.4557	31.0495	-67.0824	-5.746	-4.7	2.9606	7	12.0234	7.2258	3.4465	2.0273	5.5138	10.0434
ZPBP	40.2147	61.4764	35.0822	51.5277	-29.1631	-59.5596	-48.0622	-10.1243	39.7904	-79.9998	-10.9378	-17.4633	-5.0076	-5	-2.2296	6.8616	1.633	-7.3624	-4.1639	3.8659
MGAT5	21.978	103.153	60.6513	76.4041	79.7985	-22.4428	-33.8408	34.2336	62.3456	-36.1105	1.4236	-27.7036	-9.0434	-14.9	14.4808	-9.1625	12.5143	-4.8121	6.2699	-0.42407
AKR1C3	75.9235	121.133	98.7094	159.36	20.2681	152.857	94.2003	22.5479	74.2744	307.049	18.2351	23.4979	56.7718	58	224.59	96.7242	52.2827	15.5901	21.6936	15.3629
MCM2	-0.27307	54.9956	57.6953	33.8918	-8.9102	-27.5725	28.7384	30.2689	37.2881	1.1954	13.4142	-43.8803	2.2362	7.3	13.4979	16.6036	22.8774	2.2591	8.3868	10.215
XPC	82.5759	113.123	91.5042	97.6603	68.3619	42.2712	12.7393	29.6428	126.549	3.5644	66.321	70.2471	60.8076	65.4	62.0319	56.7549	44.3809	50.5986	48.156	33.0374
RAD23B	120.388	164.936	124.316	124.14	138.919	31.7157	33.9513	79.9331	106.153	79.7971	80.1657	173.541	128.589	126.2	102.334	63.4013	61.0914	164.898	151.888	67.5284
EFTUD2	38.2267	2.6179	24.7732	36.1157	-52.473	-68.7586	-59.3529	-48.878	37.1167	-161.868	-14.6462	-27.4068	-20.1161	-17.8	-21.1518	4.1302	13.162	-2.03	-4.1639	-3.6844
TRIM25	2.0973	-41.8169	-0.98068	-11.672	-89.1029	-100.474	-70.5475	-86.1113	25.3593	-102.368	-34.0536	-39.2796	-45.7799	-45.6	-56.6615	-45.3079	-31.529	-29.6195	-38.9429	-53.276
RAD23A	656.822	998.56	942.343	608.843	752.839	1391.42	1337.47	1288.9	1081.1	1815.62	1337.32	1737.64	997.743	1181.7	1027.18	759.632	613.575	1250.16	1213.1	1152.88
RAPGEF1	76.4588	58.02	67.2653	51.9931	-31.3467	-64.0234	-44.3147	-12.6582	35.8827	-78.9025	-30.5924	13.7029	18.1726	4.5	7.4772	11.0497	15.105	16.0538	5.3626	14.1617
CYP19A1	72.215	17.6067	40.7354	39.2705	-24.1954	-66.2924	-32.2072	-19.2464	32.9348	-61.9204	-4.3862	-28.8909	14.2403	0.7	3.2996	17.6051	9.4053	5.1572	3.3968	7.4694
CDH11	27.5981	51.8051	48.1623	53.5964	-19.1458	-65.1332	-39.5822	-22.0187	37.5623	-63.9652	-11.5558	-9.7459	-3.4553	0.2	3.6682	9.2288	-0.56917	-5.5077	3.8504	-0.080873
CLTC	98.901	102.222	101.518	108.78	131.796	36.4016	49.5661	67.0848	100.292	33.6386	115.643	147.124	92.163	108.5	86.4832	97.5437	95.8078	118.065	82.0277	113.688
TAGLN2	308.757	284.979	316.786	281.467	313.908	159.837	166.268	452.773	140.911	558.19	362.5	397.64	372.292	293.7	371.79	378.603	351.518	292.76	248.362	243.93
NOLC1	41.4764	56.325	41.4005	46.9248	4.6554	-38.5226	-27.8351	-8.2165	62.8255	-51.372	5.7501	21.4202	10.7218	13.6	29.8397	17.423	17.4367	26.9505	13.8305	20.3392
SNAP25	40.8264	52.5363	43.8762	45.2698	-19.6917	-63.0123	-35.09	-4.7585	34.7515	-75.3864	-7.2293	-1.5834	-2.6275	-2.1	0.84214	11.4139	2.6693	-0.059339	-2.5005	4.0375
COL4A6	35.1681	56.325	42.8785	56.9064	-17.2352	-60.5214	-37.7084	-3.0891	43.2183	-78.3539	-4.5098	4.6498	-1.5927	2.7	-1.7381	12.8707	7.0736	-0.87079	5.5138	6.6114
LARS2	43.2351	54.7298	54.5916	60.4749	4.6008	-30.7046	0.77596	9.9083	47.1603	-42.1951	15.0212	12.3672	19.9318	14.1	17.3069	18.7887	13.421	11.0692	10.2014	14.1617
R3HDM1	54.3606	87.6985	82.4146	74.2837	77.7241	71.0768	45.6504	75.0144	120.447	-3.8419	45.3066	54.8125	54.1847	65.5	44.9528	26.2545	35.7017	39.4701	35.7565	34.9249
EIF4A3	75.9617	82.8463	95.8273	81.4208	86.9225	66.243	42.8878	77.3396	110.232	40.8205	91.291	79.0033	73.3291	81.2	78.128	63.7655	51.8941	23.8206	57.9848	52.0846
BST1	13.2611	-4.7935	29.8723	48.3212	-75.2371	-86.9347	-46.8131	-53.9458	44.1438	-106.633	-25.7714	-40.17	-16.7012	-27.4	-28.8926	-14.2611	-10.9323	-9.9127	-5.0711	-5.9152
RPL4 /// SNORD16 /// SNORD18A /// SNORD18B /// SNORD18C	1257.41	1878.18	1567.79	1185.6	3158.13	2349.9	2836.32	2412.25	2456.51	2574.21	1738.57	2064.29	1538.86	1401.6	1636.75	1236.53	1315.29	2154.12	2042.81	1795
NEDD8	203.083	250.415	171.463	184.599	369.317	428.409	318.813	204.69	345.999	456.223	267.688	363.209	235.384	360	218.201	228.741	225.476	261.925	256.377	238.782
MPRIP	175.25	190.261	270.045	209.475	308.312	257.993	218.182	314.959	327.077	335.003	240.988	205.597	265.187	283	286.026	197.421	208.377	202.341	165.044	176.149
HERC3 /// LOC101929134	52.9843	47.5179	38.7771	74.1285	0.61574	-34.7246	-12.7248	5.556	45.1378	-49.1027	2.5362	8.8053	-0.97175	13.3	0.47353	5.0407	6.685	2.9546	8.2356	13.8185
LRRC14	120.579	122.063	120.251	84.6791	344.287	170.589	145.249	113.798	259.48	239.02	109.586	44.4238	188.713	182.5	243.021	198.969	176.77	168.144	173.209	75.2503
MLC1	66.1743	24.2868	104.326	75.4215	26.273	-43.9483	-35.0179	49.586	46.4061	-67.1322	4.514	-4.4032	0.37353	3.8	1.4565	13.6901	16.1414	15.0105	17.7621	-0.93886
RRS1	41.9734	80.7857	80.7888	79.559	25.6453	-30.5813	0.72791	44.4885	68.2414	-28.8289	32.9452	41.9008	45.3887	38.9	41.8811	50.8369	46.9716	46.3095	40.5953	38.1853
AFAP1	60.9748	77.5952	68.0043	82.7655	3.5909	-56.4028	-31.0541	38.7648	38.0422	-64.8131	1.7945	4.6498	21.2771	19	23.0818	27.5291	25.5977	22.4295	23.5082	22.2268
RAC1	258.329	268.927	297.942	245.885	472.71	529.549	456.823	490.662	390.08	362.31	367.197	401.647	344.351	424.7	340.212	295.751	344.264	426.07	364.343	337.965
IQCB1	56.5398	68.2895	55.0719	68.2844	8.2856	-41.3588	-25.625	26.6022	53.159	-47.806	-3.6445	16.5227	16.8273	12.4	24.3105	32.2635	16.1414	12.5762	22.9033	14.1617
ITGA9	68.1242	63.8361	36.2645	79.1452	-41.7461	-70.6083	-44.8432	-15.0729	42.8412	-101.52	-2.7792	6.876	10.9288	15.6	-15.0082	5.9511	5.7782	10.9533	12.3184	1.1203
ARHGEF6	74.6236	130.106	133.109	138.569	63.1759	160.552	122.859	101.605	175.875	19.599	101.675	185.71	133.97	229.2	120.764	96.0869	95.6783	97.663	86.4129	90.8656
PFKP	33.8682	29.3053	60.1709	46.7696	-54.9296	-67.7721	-42.3688	-17.1894	30.1239	-111.271	-11.9267	-16.8696	-24.2554	10.1	-10.0934	6.7706	6.0373	-25.91	-24.8801	-11.0631
ADCY7	44.4967	56.6574	45.3911	49.2521	-11.2849	-57.5372	-38.0688	-13.6718	35.8827	-65.4864	-6.7349	2.2753	2.0293	7.4	5.0198	14.2364	7.3327	5.0412	7.9332	6.9546
KIAA0040	29.9685	13.4523	18.7874	37.2535	-42.7014	-40.1256	-31.8949	-17.9347	33.1747	-64.6635	12.7961	9.9926	5.1337	5.7	9.4431	14.7826	16.2709	-8.9853	-3.2566	6.4398
PCMT1	60.7836	60.28	62.9791	80.3347	25.9455	-8.2373	-5.2537	6.0031	51.5822	-12.7444	13.2906	54.6641	37.9379	37.2	69.6499	31.262	34.2768	36.9198	39.0832	28.2327
POLD3	34.8622	54.8959	54.3699	41.4426	-18.7091	-54.3558	-33.3363	-29.2925	37.8708	-91.1716	-7.2293	-11.5269	-0.24737	2.2	1.8251	8.5004	0.3376	-3.537	1.7335	0.26232
TMEM41B	41.0558	50.7748	45.0586	51.4242	6.102	-41.926	-25.1205	20.7891	52.6105	-77.7804	12.3017	26.763	15.0681	17.9	23.2047	24.7067	14.3278	12.5762	10.0502	16.9072
EIF4H	298.549	336.992	304.445	255.401	646.47	488.807	484.305	437.897	341.028	418.518	819.006	874.185	458.183	528.2	413.32	372.959	374.964	484.727	426.189	446.758
ACAP2	37.5003	65.7969	50.5271	54.1136	-12.8953	-42.7645	-32.3033	11.9354	35.917	-55.2871	0.063884	3.1657	5.7546	9.5	12.8835	14.6916	9.2758	9.0985	10.8063	13.4753
ITPR1	44.382	53.6663	52.2637	63.0091	-4.6795	-55.3916	-24.2317	1.8893	36.534	-60.7483	-4.5098	-1.7318	5.4442	5.1	3.9139	13.4169	8.1099	0.28843	7.3283	8.1558
RNASE1	155.293	136.919	111.642	135.053	201.37	244.256	112.506	111.264	86.5118	477.569	169.91	238.989	84.0913	150.6	189.572	140.7	213.3	114.82	70.9892	114.546
DGKG	35.4739	37.0489	37.0035	33.2712	-42.1555	-75.6641	-51.3774	-68.0163	8.4943	-145.559	-16.2532	-13.753	-9.2504	-10.6	-18.8172	-3.6087	-0.95779	-12.3471	-9.0027	-6.7732
SMARCA2	74.7766	87.765	63.3856	77.2834	4.5462	-47.623	-14.5986	33.8461	50.1425	-48.5042	72.8725	115.364	45.5956	55.6	35.8604	30.9889	51.635	43.5274	31.9761	35.9545
SMARCA4	90.6429	107.506	90.3218	120.261	70.9004	-19.434	-2.8274	84.0172	72.8004	-1.4978	78.9296	77.6676	81.4008	66.5	65.8409	67.4984	61.0914	53.8444	46.9462	65.8124
BLVRB	170.051	183.88	313.793	188.891	407.229	142.055	190.555	274.327	292.627	381.287	526.783	633.018	272.948	292.4	258.994	226.829	273.017	288.239	278.908	344.658
ITPR2	27.3305	44.2941	45.2802	40.4083	-15.6521	-56.4521	-33.2402	-25.3873	28.65	-81.3464	-15.5115	-11.5269	0.78746	0.8	-2.2296	10.3214	2.0216	-6.3191	-2.0469	2.6647
KIF14	42.0881	52.6028	52.6332	42.5804	-14.3419	-54.4051	-35.9788	3.1413	44.8293	-59.9753	-3.5209	2.8689	9.3766	4.1	6.8628	15.0558	9.9235	1.7954	7.3283	2.6647
BRD3	88.0049	130.704	104.51	91.2473	121.56	134.558	93.6958	121.072	97.6522	63.4384	183.383	254.572	171.742	106.5	120.15	106.921	90.1081	118.645	131.777	133.936
SLC1A3	76.3823	65.5643	68.8911	58.2511	18.4667	-11.8133	-24.8323	30.5968	65.9105	-62.6436	1.5473	4.6498	16.8273	21.3	17.3069	20.5185	13.5506	8.5189	12.6208	5.4102
	72.5973	70.7489	81.3431	70.0945	26.3003	-38.1773	-13.4695	45.025	60.3917	-47.407	11.56	12.3672	19.104	25.8	32.5429	31.171	19.3798	35.181	23.2057	20.854
DLST	93.3574	90.457	88.8439	104.435	42.8411	118.897	115.316	106.464	51.1708	19.5242	117.621	179.477	101.58	110.4	72.7217	67.1342	75.4702	141.018	141.606	106.138
	43.1968	41.6021	48.0515	48.5797	-20.0739	-61.5079	-40.9755	-6.6961	36.1912	-72.5187	-8.8363	-8.1134	0.78746	-1.7	0.35066	10.8676	4.8715	0.056583	1.2798	4.0375
	19.1488	29.1059	39.4422	39.5291	-21.9572	-67.2542	-33.6726	-14.8344	35.3	-74.8129	-11.185	-6.1841	-3.3519	0.7	-3.9498	12.9617	2.1511	-6.551	1.5822	5.4102
	42.891	77.5287	55.2566	70.6117	-17.5081	-49.3247	-35.6425	-6.8452	33.3118	-76.9325	-7.8474	-4.2548	3.1676	8.6	2.3166	16.9677	2.5398	1.7954	2.7919	6.4398
ADAM8	68.3536	59.9808	67.5609	58.3028	3.3725	-63.6042	-22.9825	1.4123	54.0159	-44.7138	3.0306	-25.0322	33.2811	16.7	22.2217	30.4426	13.5506	24.8639	17.006	19.138
PSMB3	145.124	174.94	207.378	230.576	277.36	177.076	150.486	204.302	258.109	293.957	287.714	202.184	199.165	283.3	292.661	236.025	264.079	227.032	199.218	213.729
PSMB2	230.114	237.454	224.892	202.286	370.327	240.359	283.499	323.574	280.527	509.089	249.888	248.191	258.253	307.1	280.128	235.479	239.337	219.149	207.686	202.232
PSMB4	167.795	177.066	163.63	176.996	224.216	126.986	109.455	209.966	228.287	192.463	258.293	226.226	219.965	269.4	275.213	213.263	208.507	211.383	206.627	206.522
MOBP	52.3343	66.9934	85.6292	59.6992	13.1987	-32.7023	-27.2105	75.3423	50.4167	-28.779	3.1542	1.2364	13.3089	14.6	20.1329	17.514	18.7321	33.2103	32.581	20.1676
VEZF1	71.8327	103.618	103.254	90.1095	73.3296	34.8725	66.4541	87.2963	61.2486	-5.0887	35.6647	109.724	101.062	81.3	103.439	39.8203	46.3239	94.7649	81.4229	62.3805
MINOS1-NBL1 /// NBL1	168.025	180.988	171.574	168.152	166.597	113.989	72.4598	180.454	105.982	236.153	110.204	130.056	145.353	130.2	135.755	137.604	155.266	157.711	147.805	113.86
BST2	157.779	125.453	94.0907	158.791	41.7493	29.4961	19.7059	64.1634	84.0437	12.9907	51.2401	84.3461	93.6118	74.3	101.965	124.402	115.109	59.4087	67.8137	57.061
PTGS2	27.5217	49.7778	37.2622	46.8213	-21.4932	-61.0886	-38.9336	-8.0972	30.6724	-78.8776	-10.6905	-12.2689	0.58049	0.5	-1.6153	10.3214	4.3533	-2.7255	0.52375	-1.7968
ANXA2	38.5707	38.1789	45.1325	54.6308	9.1591	-59.165	-36.6995	13.3663	39.8933	-39.477	-0.80141	15.7806	3.3745	1.1	8.9516	13.6901	13.0324	2.9546	4.1529	2.4931
ATP5F1	138.127	87.5988	99.5223	100.453	109.359	-70.5343	-32.0151	43.0874	51.1365	-22.4948	112.553	163.745	126.416	70.5	116.341	83.3405	110.705	78.9995	74.1646	39.0433
ESD	181.559	208.739	170.761	194.942	202.435	-2.4909	50.6952	146.44	84.4893	253.733	94.7522	153.06	165.946	133.3	175.933	132.779	138.556	172.549	133.289	111.286
SRSF3	65.3715	24.4862	59.5798	32.392	26.0001	-71.9647	-38.1168	8.5966	44.5208	-74.6632	14.8976	21.717	25.9338	-15.6	22.9589	23.7962	48.5261	32.8625	13.3769	27.3747
IARS	110.218	114.519	99.8548	105.366	53.7591	45.6746	51.7041	37.632	86.5118	45.3341	56.1846	135.102	74.9848	99.6	89.9236	57.2102	60.3142	89.2007	91.8566	82.1141
TRIP12	124.822	161.147	122.69	99.7808	115.009	22.7386	27.249	81.9304	74.5144	26.1824	106.248	165.081	132.211	177.2	134.772	120.214	102.026	142.525	125.426	125.013
RBMS2	62.3894	76.2991	87.5137	66.5777	6.6206	-55.6876	-20.6763	20.5804	47.3659	-39.7513	3.1542	6.7276	18.2761	10.6	21.8531	28.9858	14.846	14.6628	16.4011	13.9901
SLC17A1	39.0295	73.4076	69.0389	68.1809	-9.9474	-50.7058	-39.2699	-10.7504	45.652	-87.032	2.0417	15.7806	-2.317	4.7	-3.0897	14.0543	19.3798	5.7368	15.4939	6.783
GRM5	25.4954	40.7048	30.2418	39.0636	-41.8007	-65.1826	-46.3086	-23.8968	29.8154	-93.1416	-16.1295	-22.806	-9.5608	-3.4	-9.7248	-0.60418	-1.2169	-11.9993	-6.1296	0.43392
SP2	65.6773	78.7584	79.5695	82.9206	8.5859	-26.586	-15.031	55.6972	53.536	-58.1798	51.8581	59.8584	41.4563	47.6	41.1438	39.4562	34.6654	26.3709	35.0004	40.9308
DANCR	50.2698	49.6116	81.8604	50.3382	35.1712	-12.8984	-15.079	11.1603	77.7365	-53.9156	35.9119	31.2153	50.8733	81.4	56.5027	63.0371	66.7911	23.3569	18.9718	40.416
PIGA	39.0678	65.4978	51.4139	56.0789	-12.2402	-54.2572	-33.024	-8.9617	36.1912	-60.6735	-12.2975	-6.3325	3.5815	4	5.8799	8.4094	4.8715	0.056583	1.2798	8.6706
IFI44	68.7359	76.7976	66.7849	63.6815	19.9952	-25.4516	-16.5925	32.5345	47.7773	-41.0979	8.9641	13.8513	29.7627	25.5	38.0721	30.1694	22.3592	19.1837	26.5324	21.3688
PSMB6	399.52	431.976	364.525	353.562	813.379	486.316	567.16	858.076	585.878	957.633	893.175	1067.27	510.856	499.9	396.241	484.763	514.089	542.108	578.159	592.101
POLB	115.494	129.508	136.435	110.59	161.765	132.486	106.356	148.259	106.462	181.989	183.136	211.534	169.879	115.5	158.117	160.73	152.287	143.22	140.245	140.457
IQGAP1	46.3319	61.5761	57.5475	61.6645	-3.6696	-56.2548	-15.4154	7.7023	39.0706	-53.342	-5.4987	8.3601	11.0323	11.2	11.0404	15.0558	14.1983	5.1572	11.2599	10.5581
SKIV2L2	61.6629	96.971	61.2055	61.6127	43.0049	-16.1292	-11.1153	30.1496	75.9198	-31.7714	12.6725	45.1658	46.113	27.9	36.9662	22.2484	23.5251	45.9617	43.3171	47.4515
ARHGAP25	51.1109	31.5985	35.4886	49.1486	5.174	-61.3846	-44.5069	-5.2354	48.36	-80.2492	4.2668	-11.5269	-3.9728	-7.4	-10.2162	11.9602	6.2964	-0.059339	0.070107	-1.4537
DDOST	49.6581	47.9499	91.1717	77.4385	36.4814	-12.7011	1.6888	76.6838	79.0048	22.2174	132.454	115.215	95.371	81.3	86.3604	81.0643	92.5694	85.723	75.3744	80.913
NOS2	36.3533	58.8509	41.068	64.0435	-13.1136	-69.6958	-25.5529	22.4585	31.0152	-55.3619	-26.884	-12.8626	8.2382	10.9	5.0198	2.9466	-3.419	2.9546	10.8063	-3.6844
NOS2	68.7359	96.4392	81.0475	78.0074	-0.42147	-22.3194	-11.4036	121.817	71.7378	8.6765	17.2462	24.3884	76.0196	50.5	80.2168	59.3953	30.9088	45.498	42.7123	46.7651
HELZ	49.314	57.9203	54.5916	37.9258	26.1639	-17.1897	15.646	-5.3547	82.9811	-91.1716	83.3797	43.2365	40.318	53.8	35.7375	38.2726	37.3858	36.9198	34.698	39.5581
B4GALT1	73.0561	33.6922	50.0468	53.6481	-5.6075	-3.0582	19.3695	27.7946	47.6402	-12.6197	37.5189	39.9715	36.2821	46.8	61.2947	52.7489	55.9098	23.1251	28.6494	33.5522
DCBLD2	34.9005	41.17	46.2779	50.545	-8.0095	-52.5308	-30.2134	-7.4712	37.6995	-58.2297	-11.4322	1.6816	12.3776	4.8	0.84214	12.5065	4.6124	-0.17526	9.4453	1.4635
SMR3B	47.9376	35.6531	52.8549	48.5797	-24.1681	-51.4703	-45.1795	-18.352	39.1391	-48.7536	-14.399	-16.4244	0.99442	6.1	-5.67	9.0467	7.4622	-0.87079	1.2798	3.8659
NCAPD3	144.397	243.436	211.221	187.96	150.329	11.9612	70.4659	139.942	118.871	185.107	84.6158	75.4415	136.971	111.7	143.25	100.275	89.849	119.34	91.7054	82.1141
USP8	37.9208	56.5909	60.3187	53.4413	-1.5952	-46.8091	-22.3339	2.1576	41.2644	-58.8531	-6.364	-0.3961	17.4482	16.1	9.6889	13.4169	7.3327	14.7787	10.0502	6.783
EXOSC7	54.8959	82.1484	56.2912	72.3701	47.0718	-29.9154	-5.6862	34.4721	94.1558	-60.3992	34.7994	23.7948	42.1807	26.4	18.7813	47.9235	40.3651	18.9519	20.3327	25.3155
CD151	210.539	188.599	266.756	221.681	165.286	118.872	159.302	170.587	164.186	160.568	132.331	129.166	223.276	152.4	251.253	139.789	233.637	214.744	195.74	186.788
TFPI2	61.4335	33.6922	63.5334	44.7526	-25.0962	-56.7974	-34.0089	-13.016	31.2894	-77.6557	-23.7936	-27.7036	4.5128	-12.8	-0.63231	-1.7878	5.1305	-2.9574	-4.0127	7.4694
PITPNA	41.0558	94.6446	69.2236	76.8696	7.8762	-52.3088	-23.4389	54.0576	51.4451	-24.1656	6.9863	13.5544	35.7647	35.8	27.9966	32.7187	22.4888	14.4309	15.9475	17.0788
PITPNB	32.4918	57.9203	36.2276	50.3899	1.5711	-58.8444	-37.204	-1.5091	42.2585	-64.2645	-2.532	-6.1841	3.9954	2	-0.38657	11.9602	6.4259	-3.7688	3.0944	10.5581
EIF4A2 /// MIR1248 /// SNORA4 /// SNORA63 /// SNORA81 /// SNORD2	602.8	899.322	662.967	580.139	1415.92	1269.1	1223.6	1396.93	789.286	1245.03	592.051	1034.76	1103.09	1158.2	835.874	630.71	545.049	1074.65	1044.2	843.319
REG3A	84.1434	71.3139	105.915	52.5621	-31.1283	-53.4186	-39.7263	-21.8995	43.3554	-76.0098	40.9801	42.4944	31.8324	30.4	45.5672	29.0769	22.8774	12.5762	34.3955	8.499
CAMK4	35.5504	25.5165	17.7528	21.8414	22.2061	-44.2196	2.7458	-11.7639	25.5992	-69.4763	-14.8934	16.2258	-0.55782	-6.1	-17.2199	39.6383	3.5761	-14.6655	10.2014	6.4398
TNIP1	151.7	217.845	237.049	150.31	203.827	253.775	176.67	74.7163	311.892	219.395	318.741	399.718	219.033	274.3	228.154	218.635	199.31	289.746	265.601	243.93
NBR1	91.3311	107.307	92.6497	85.4031	89.8977	31.2965	29.1948	33.9355	122.915	12.068	14.7739	80.4874	74.4674	72	74.6876	70.594	65.3662	84.4479	78.5498	50.1971
ACAP1	114.156	58.02	133.849	131.277	126.064	7.522	44.4733	139.077	116.06	79.8719	35.4175	64.4591	49.6315	58.4	78.2509	59.8505	34.5359	102.068	47.2487	77.6526
HPD	41.9352	34.6893	44.1348	47.7005	-28.0713	-74.3816	-40.7113	-32.4524	37.768	-64.4889	-20.8269	-18.6506	-4.5937	-18.8	-16.2369	-3.5177	-4.5849	-13.8541	-11.1197	-5.9152
KLF9	102.38	121.531	123.724	115.245	126.391	25.3282	29.7233	70.2149	102.794	4.0133	47.5317	162.113	113.998	98.7	85.2545	71.5044	68.8637	121.891	113.782	85.5461
TRAM2	35.5504	53.9986	39.7748	37.4603	-1.022	-47.7956	-30.3335	-2.4034	35.5056	-87.7303	-4.6334	7.3212	0.063076	9.9	7.7229	18.1513	14.7164	3.4183	7.9332	9.357
ZNF33A	41.4382	59.7482	45.9453	66.526	-1.95	-40.1503	-34.2972	-10.4821	49.2855	-74.763	11.56	9.5474	10.6183	16.6	11.409	15.2379	12.1256	14.315	20.3327	25.3155
SNX17	-73.5258	-127.961	-87.3689	-53.874	-312.376	-203.341	-168.8	-301.581	-63.6272	-821.878	-209.091	-290.093	-213.629	-207.4	-310.267	-162.849	-116.636	-223.209	-282.094	-202.737
POP1	93.9308	78.3928	114.93	114.572	44.8609	-16.5485	-1.0978	48.5725	57.1695	-4.3157	36.9009	54.2188	40.2145	19.7	22.2217	73.2343	40.8833	52.9171	24.113	41.1024
GNPDA1	70.2652	59.5156	72.4013	71.284	48.0272	-27.8438	-22.8384	52.7758	72.9718	-41.9458	41.351	62.5298	38.3518	40.4	79.4796	45.5563	36.8676	50.3668	26.8349	53.9722
DAZAP2	110.256	168.957	149.737	115.865	252.985	65.1085	126.703	167.218	105.982	133.911	171.764	237.802	143.905	160.6	199.647	118.393	130.006	228.539	168.219	176.836
CDH6	41.4382	56.7238	41.9178	47.9591	-12.0764	-55.367	-44.1225	3.7077	40.1332	-69.0025	-5.6224	7.4696	5.8581	-0.2	4.774	12.1423	3.9647	3.4183	5.8162	4.0375
CD40LG	41.0941	33.7255	33.2716	54.6825	-0.12123	-48.5355	-31.8709	23.2932	37.768	-79.3015	14.4031	18.8972	20.6562	3.8	16.201	16.6946	20.2866	6.896	16.4011	15.3629
RGN	39.8706	36.5837	48.8644	44.494	-25.3418	-46.0199	-29.2524	-8.9617	40.7845	-59.8506	5.7501	8.2117	4.4094	2.2	15.4638	12.7796	14.0687	10.0259	6.5723	7.8126
AVPR1B	37.0032	28.5741	44.9108	19.2555	-74.6093	-114.927	-80.8292	-65.2141	-0.38375	-2.3457	-20.7033	-14.7919	14.9646	2.4	-0.87805	15.602	8.7576	0.75212	-9.7588	-8.8323
ATN1	45.8731	38.046	61.0947	65.9571	-25.5875	-56.3288	-51.2092	-51.9485	32.0435	-93.0419	14.1559	16.0774	12.2741	16.5	7.4772	17.2409	25.7272	27.2983	16.4011	20.6824
AQP2	218.912	190.726	196.441	169.704	180.19	52.6787	108.23	263.148	108.758	208.822	82.02	160.777	140.593	96.4	118.43	79.8807	76.377	144.843	108.641	90.3508
ABLIM1	112.32	73.74	122.985	86.0754	186.713	490.065	229.088	46.7839	250.191	588.489	420.846	360.092	59.4624	101.8	71.0015	147.71	116.275	273.749	250.933	256.8
JOSD1	64.3774	121.465	106.949	134.639	88.5602	16.8197	32.558	74.8653	97.5837	45.758	53.9596	63.7171	55.9439	53.5	53.7995	42.4607	52.1532	49.7872	53.146	35.7829
ARL6IP1	61.51	63.3708	54.8502	65.0261	19.7495	8.5085	-12.4125	5.1684	62.277	-15.2631	5.2557	18.1552	34.0055	26.4	17.4297	19.2439	25.0795	23.7047	20.4839	21.712
RAB3GAP1	44.8026	53.7327	48.6057	51.4242	10.0871	-39.2625	-16.9528	-11.2571	30.0554	-125.934	-13.0392	4.9467	34.8334	25.5	35.4918	27.347	25.4682	7.3597	3.6992	13.3037
SLC39A14	65.5244	47.684	61.4642	87.5236	-10.4387	-38.9912	-22.0456	7.5235	62.8255	-43.3173	7.4807	-4.1064	34.8334	14.2	32.9115	23.5231	28.0589	18.6041	17.3084	18.28
RCOR1	53.6342	91.1882	58.9516	64.1986	6.7844	-43.1838	-15.6556	16.1983	49.9711	-52.3445	21.8199	12.9608	29.4523	27.1	31.5599	25.9813	22.6183	28.9212	22.9033	18.4516
PSMD5	45.4143	64.6337	47.645	59.8543	-10.7117	-44.047	-24.9284	20.4016	38.4193	-45.2375	1.0528	-2.9191	11.7567	15.3	21.2387	12.1423	11.478	11.5329	17.006	11.0729
KARS	245.139	299.802	230.656	224.422	465.149	299.08	472.006	413.661	385.933	316.7	236.661	227.117	274.293	364.6	293.889	294.113	225.217	325.218	292.819	283.398
SETDB1	101.271	92.6505	95.31	88.7131	27.938	6.0916	42.6476	73.3152	86.0319	30.8706	32.3271	38.0421	63.6017	48.1	53.4309	45.01	40.2356	69.1462	54.2045	40.0729
DOC2A	78.7145	111.162	86.1465	107.435	5.3378	-81.2377	-28.2915	11.4286	48.6685	-7.5824	13.0434	6.876	39.2832	26.1	28.3652	26.2545	26.2454	15.7061	11.5623	18.28
SAA1 /// SAA2 /// SAA2-SAA4	72.9032	116.28	93.2039	99.367	10.8787	-65.8731	-28.4597	139.673	62.1056	5.1604	13.5378	19.0456	70.4316	54.7	63.1377	61.2162	50.5987	69.9576	59.497	41.6172
NCBP1	-7.4607	-18.752	-9.6269	8.343	-68.7136	-79.5607	-75.2079	-103.521	20.9374	-189.698	-14.0281	-49.9651	-26.4286	-29	-49.535	-14.1701	-18.5751	-16.984	-12.3294	-5.572
AARS	91.7134	114.153	117.406	108.521	101.853	94.1361	74.9341	71.8247	145.436	-4.2409	101.427	117.738	126.726	124.4	122.239	125.495	109.668	100.213	95.6369	99.617
HLA-A	295.529	268.129	184.913	353.045	228.72	374.177	168.719	73.7623	326.426	135.332	317.999	347.032	295.507	307.2	322.15	291.381	356.052	220.888	213.13	212.871
ADRA1A	60.8983	57.1891	46.7213	63.2677	-10.9028	-56.8714	-29.4446	18.6428	42.3956	-65.3617	-2.6556	-1.1382	20.7597	14	14.1122	24.0693	14.7164	19.4156	15.3427	6.9546
PTPRJ	35.7798	26.4803	40.0334	59.1303	-32.7388	-63.0616	-49.6477	-22.287	26.6276	-77.9051	-1.5431	1.9785	7.7208	1.9	3.791	15.511	5.5192	-5.9714	1.7335	1.1203
RNASE4	65.4479	69.7186	74.5813	49.3555	-14.6422	-52.0129	-23.2708	1.5614	49.9368	-50.973	19.1004	16.5227	13.5159	17.9	24.1876	20.4275	19.3798	12.5762	23.8106	21.5404
PDGFRL	48.2817	42.2668	55.5522	46.6662	3.5909	-53.4186	-20.1959	-0.22727	43.9038	-35.3374	9.8294	20.5297	5.3407	11	12.6378	19.6081	15.4937	17.0971	13.5281	12.1025
RECQL	33.18	51.7054	41.9548	51.4242	-15.8159	-57.4139	-30.4776	-11.2571	36.0541	-69.8753	-4.2626	-1.2866	2.1327	1	3.9139	6.8616	6.1669	0.98396	5.3626	3.3511
DBET /// DUX4 /// DUX4L1 /// DUX4L2 /// DUX4L3 /// DUX4L5 /// DUX4L6 /// DUX4L7 /// DUX4L8 /// LOC100288289	128.416	79.1905	131.853	141.362	-19.1458	-54.5284	-11.908	4.9299	72.1834	-86.6829	14.5267	-2.4738	106.858	45.3	-8.9875	85.5256	43.3445	25.5594	-1.7445	20.3392
FKBP1B	71.068	64.2016	57.3997	37.2535	-122.73	-128.417	-66.1754	-90.1357	17.201	-157.405	-33.3119	-30.6718	-21.5649	-22.3	-18.4486	3.9481	9.5349	-9.3331	-29.5677	-19.9861
PSMD8	316.786	384.118	344.646	322.635	737.581	392.994	369.909	455.277	451.816	1055.93	449.401	660.326	436.865	546	519.726	474.202	447.247	413.435	438.438	382.066
PSMB7	128.187	133.33	127.345	136.914	306.101	156.211	180.298	147.543	226.984	215.879	116.137	306.664	178.985	204	221.764	191.776	198.532	163.739	188.482	150.581
MCM3	59.5219	63.1381	64.568	69.4222	9.705	-30.2607	-15.1511	8.2091	51.9935	-43.0929	7.6043	0.049126	26.5547	20.5	14.1122	24.3425	19.3798	18.836	18.2157	21.5404
RANBP1	135.336	87.6653	110.533	101.798	94.7835	-3.8474	30.9245	97.8492	84.2494	32.6411	87.3354	90.7277	53.1499	82.1	52.2022	64.9491	89.0718	50.9464	78.0962	57.919
TBXA2R	40.0236	26.5468	52.3376	48.5797	-36.8057	-54.4545	-40.3029	-37.7885	32.969	-75.7106	-15.2642	-33.64	3.1676	-11.9	6.9857	8.1363	14.846	6.2005	-0.38353	12.9605
FASLG	45.3761	51.7054	52.8919	49.459	-7.6274	-48.0669	-33.048	-2.9996	34.9572	-57.3569	-3.2737	-1.1382	6.9964	5.7	5.757	20.7006	11.3484	0.1725	5.665	6.4398
PTGIR	-45.9222	-127.097	-28.1387	-53.9257	-155.539	-148.862	-61.3708	-154.675	27.2788	-191.219	-118.235	-209.951	-116.252	-128.3	-132.964	-123.152	-62.7479	-107.287	-116.667	-85.193
PTGIS	56.8457	76.9305	56.6977	62.9057	0.47926	-42.8632	-24.7602	45.2635	45.9948	-52.569	11.0655	8.9537	21.3806	17	14.4808	25.6171	17.3072	23.8206	10.8063	16.9072
COL19A1	39.0678	33.8917	33.1608	33.6849	-28.3716	-84.8631	-52.5785	-55.4363	-1.5149	-172.591	-29.3562	-40.9121	-17.2186	-27	-27.6639	-32.2883	-29.5859	-13.0426	-18.5291	-29.7672
POLR2E	137.401	151.642	130.375	139.914	119.185	144.349	79.3303	52.5075	148.453	85.4828	190.306	285.887	149.079	159.8	143.864	126.769	192.055	207.789	199.52	207.552
AP3M2	22.8574	28.275	31.2394	30.4267	-14.5057	-70.9289	-53.0109	-83.1898	32.2492	-116.707	-18.4782	-49.8167	-16.2872	-15	-30.9814	-5.7028	-3.419	-9.565	-23.2167	-18.785
TOB1	185.573	219.574	291.808	193.08	407.693	367.469	200.981	149.72	39.8933	85.383	319.853	218.657	159.323	127.8	338.123	260.334	159.023	98.1267	47.3999	123.984
PMS2P3	50.8433	61.4099	57.7323	54.6308	-6.7812	-43.4057	-28.8441	52.0603	39.3448	34.7109	1.9181	10.4378	17.9656	9.8	20.01	23.432	16.53	6.7801	14.7378	12.7889
GPR176	18.9959	-9.2137	28.3573	43.5631	-26.8703	-55.8602	-37.7565	-26.1922	40.7845	-67.1322	-20.456	-9.3007	8.5487	6.6	5.5112	6.6795	12.1256	4.2298	1.431	7.8126
	41.3617	52.4698	49.4925	54.1653	-15.5429	-64.9606	-41.1437	-10.3926	31.2894	-64.5887	-7.7238	-10.0428	1.0979	-0.6	0.96501	6.2243	3.0579	-5.6236	1.8847	1.9783
ARID4B /// RBM34	35.0534	52.7025	44.8369	48.6315	-15.1335	-59.0417	-34.8978	-0.97253	32.9348	-68.0798	7.3571	11.4767	8.2382	8.8	14.358	17.6961	17.1777	10.9533	7.6308	11.7593
LZTR1	51.5314	50.8081	48.6796	58.6131	-13.4685	-46.6365	-38.7654	-23.241	54.7015	-76.1595	16.3809	27.3566	12.3776	17.6	8.4601	17.9693	26.634	15.4742	22.1473	20.3392
PMS2P3	48.5493	95.841	56.8085	103.815	1.8713	-38.0293	-19.8355	41.9248	46.269	11.0954	0.43473	14.2965	18.897	16.8	17.3069	22.1574	17.5663	8.5189	12.1672	17.422
PMS2P4	41.0176	34.7225	40.0704	32.4437	-38.1432	-69.3012	-53.7556	-66.0488	20.5603	-73.4413	-28.3673	-20.7283	-17.943	-17.5	-29.2613	-13.7148	-2.9009	-18.0273	-8.7003	-16.3826
PMS2P5	52.6019	21.9272	36.0059	45.2698	3.7001	-70.4603	-23.8954	-4.3709	36.2255	-71.0972	-19.838	-19.6894	-5.9389	-13.7	-0.63231	-7.1595	-3.5486	-13.0426	-19.8901	9.0138
GABRA2	35.5122	48.1161	46.8321	48.0108	-5.7167	-60.1761	-42.2728	9.2823	41.8128	-68.7531	-13.5337	-0.69293	-0.86827	-0.3	2.9309	11.596	4.7419	-1.7982	4.4553	3.3511
PSME4	87.3931	111.428	92.6866	97.5569	69.7267	22.64	19.6098	132.787	97.138	125.806	52.4762	98.8903	90.3003	73	71.493	90.9883	73.6567	54.6559	42.5611	46.5935
SYT11	36.1239	59.0835	54.8502	41.9081	-9.6472	-51.1004	-36.4112	1.1738	46.0634	-76.0098	-4.5098	-1.435	5.0303	3.7	8.4601	16.6036	11.2189	5.7368	9.7478	3.8659
NT5C2	82.7288	110.797	99.3376	69.9911	31.2134	-9.3717	7.5504	13.2769	88.8427	-38.9034	91.4146	75.7383	70.0176	52.3	55.6426	29.8053	32.3337	126.991	105.012	70.7887
ITIH4	151.929	131.668	163.039	185.064	179.071	165.016	156.347	249.406	230.172	352.908	131.713	136.438	112.032	82.4	154.185	201.609	167.443	78.6518	65.8479	103.564
PPOX	35.6651	45.4241	51.4878	53.0792	-48.2423	-77.6617	-51.1852	-50.13	39.1391	-99.4507	-8.5891	2.5721	5.6512	-3.8	-3.4583	1.9451	6.685	-33.2131	-31.5335	1.1203
CUL7	188.441	214.223	261.362	173.221	84.2749	6.4122	103.065	68.0387	104.234	-30.1256	102.911	91.0246	78.2963	89.5	61.5404	118.393	79.4859	94.0694	49.5169	55.8598
CYFIP1	69.9211	58.7512	57.954	69.9394	19.3128	-27.6712	10.0728	24.9924	65.362	-8.8044	27.3826	22.9043	32.0393	56.6	47.9017	44.0995	64.0708	33.7899	42.7123	46.0787
E2F3	60.019	68.1566	52.5963	60.9404	14.3724	-36.7469	-25.2406	17.5994	65.9105	-33.7165	8.2224	4.9467	15.7925	20.5	13.375	18.8797	18.4731	24.5161	22.9033	19.996
RAD21	80.5496	109.135	81.5278	80.7485	60.2826	2.8115	20.859	56.5021	92.4762	-0.64994	12.6725	35.0739	85.3331	64.2	53.0623	26.8918	36.8676	78.0722	62.37	51.7415
PPWD1	48.4346	75.0361	57.0302	58.7682	28.8115	-21.6289	-4.6532	29.5534	52.4048	-37.6317	9.5822	9.1021	17.0343	24.5	16.3239	23.5231	20.4161	18.4882	25.1715	23.2563
NCAPH	27.0629	55.9595	56.2173	40.7703	-3.4785	-48.9301	-42.9214	18.8216	40.2703	-27.1331	-7.2293	-17.6117	3.9954	-1.1	6.8628	1.5809	7.7213	0.98396	12.9232	-0.76726
SEC24C	46.8671	68.9542	64.2724	55.2514	30.4219	-6.2149	6.133	26.006	77.9422	-45.1377	36.6536	44.4238	49.0106	42.7	47.656	27.1649	45.9353	55.4674	51.029	47.9663
S100A11	62.2364	91.4541	73.8054	82.5586	11.0151	-27.5232	-25.9854	-4.5796	49.6969	-36.1354	33.316	34.1835	7.9278	28	29.1025	45.2831	79.2268	19.5315	22.7521	18.7948
KIF22	8.1762	-71.7613	-39.63	-22.8948	-128.462	-122.079	-110.641	-125.789	-15.9118	-310.419	-49.9998	-56.0499	-92.0368	-47.9	-83.5702	-23.3657	-15.3366	-95.1155	-114.398	-68.0333
KIAA0087	40.253	32.2632	32.237	41.2358	-25.451	-60.8667	-42.9694	-32.2139	38.1108	-78.1295	-12.4211	-17.3149	-13.0793	-10	-6.4072	5.2228	-0.051018	-14.6655	1.1286	-4.3708
MESDC2	18.4607	21.8275	31.3872	27.8407	-2.9872	-64.5907	-4.8934	40.3448	38.4536	-28.4797	-31.8285	-54.7142	-28.4982	-31.7	-28.8926	-17.8119	-13.5231	-27.7647	-24.124	-14.8382
BRD2	57.4574	66.1625	78.8305	48.9418	-7.6819	-22.8867	-5.9984	-127.488	42.8069	-68.404	106.743	102.304	47.8722	68.4	35.7375	79.1523	63.5526	50.019	46.6438	32.1794
GANAB	70.6093	108.371	85.1858	70.3014	52.4489	2.3922	9.0638	28.9572	73.6231	-37.4072	29.1132	86.2754	65.3609	78.8	95.3299	80.0628	76.1179	66.2481	64.0334	65.6408
RFTN1	96.3012	122.462	121.544	132.984	159.282	68.6845	65.277	130.462	103	152.065	72.2544	97.5546	105.823	149.9	128.382	106.557	103.321	88.9688	89.7396	81.7709
EMC1	42.891	49.4787	36.0059	58.6648	23.68	-45.946	-18.8506	-7.7693	40.2703	-46.5591	-5.2515	-8.4103	3.2711	5.6	5.757	10.2303	10.5712	-5.2758	-3.4078	3.6943
DCLRE1A	45.1467	56.89	55.4414	48.7349	-29.3269	-53.7886	-25.4088	-14.2382	38.5564	-48.3047	-7.2293	1.088	7.5139	7.5	10.0575	14.6916	8.7576	3.6502	10.8063	12.2741
DNA2	124.44	128.876	109.573	121.813	37.2729	-10.8761	-7.68	73.6133	46.6461	25.4343	72.3781	57.4839	77.8823	46	124.819	58.2117	43.8627	94.3013	48.7608	55.345
GPD1L	148.641	209.304	172.72	172.91	312.87	279.276	265.314	196.254	249.711	113.213	347.914	385.025	223.069	353.1	297.576	247.497	175.474	249.289	212.676	245.989
MBTPS1	43.6556	50.941	78.7197	79.8175	11.097	-36.8209	-11.6678	12.2037	49.9025	-111.82	65.2085	69.5051	31.0045	42.7	-6.8987	33.9934	41.2719	28.6893	11.7135	42.4752
CEP57	40.0236	61.5429	42.9524	54.4239	14.6181	-21.0863	-12.4125	12.5018	54.4615	-35.5369	3.2778	6.876	-2.8344	11.2	21.8531	7.59	5.3896	26.4868	30.9176	20.1676
NEDD4	41.3235	94.4784	87.1811	54.3205	93.3369	-4.9818	16.1745	35.5751	67.2474	-24.814	43.9468	73.3637	89.0585	51.4	45.0757	38.9099	44.7695	62.3068	69.6282	64.6112
RANBP2	40.6735	69.5192	50.8966	70.7669	0.39738	-40.5696	-27.9792	-3.2083	42.4641	-55.2123	15.7629	42.4944	25.106	17.9	23.5733	23.5231	20.9343	28.4575	18.9718	24.9723
LOC101930150 /// NF1	35.3593	51.0407	44.8738	52.8206	-13.9871	-56.7234	-34.057	-10.1243	35.0257	-74.9375	-9.8252	-6.3325	3.5815	0.2	-0.75518	7.8631	1.7625	-2.6096	1.8847	2.6647
RCN1	47.67	64.9328	50.3793	51.6828	-0.31229	12.7997	-5.9504	-15.52	61.3858	-46.0105	12.4253	20.6781	18.4831	27	27.0137	26.8007	20.5457	7.9393	13.3769	12.7889
METAP1	66.939	79.556	64.2724	69.3705	23.2706	-8.4839	0.55975	41.2391	64.4708	-34.7888	66.4446	69.3567	54.7021	67.8	52.9394	44.6458	54.3554	68.3347	59.0433	56.5462
NUP93	30.9243	47.8502	49.1969	46.511	72.2924	4.2912	55.4517	54.1172	71.4636	6.7813	17.1226	8.2117	36.1787	34	62.2776	55.1161	34.4064	55.1196	50.5754	48.9959
RAB21	70.1887	94.4784	81.6017	77.3351	56.1338	-3.872	-3.8364	50.54	71.4636	9.2252	79.6713	91.4698	76.951	66.5	74.4419	46.6488	52.9304	77.6085	65.6967	67.8716
PLCL1	70.8769	88.6956	75.6898	71.2323	48.7368	-30.8033	-4.437	38.5264	71.635	-30.9485	34.0577	33.1446	32.8672	26.6	27.3823	24.7067	21.4525	40.8612	32.2785	34.2385
CRIP2	176.474	124.656	214.103	206.32	158.162	8.7058	46.3711	100.92	99.2633	4.8861	113.294	94.1412	117.723	128.2	83.7801	141.064	226.901	108.676	82.3302	100.99
PIGB	52.4872	79.1572	59.1364	63.9918	-6.3445	-48.3135	-23.3429	2.4259	49.3541	-54.539	-5.8696	1.2364	15.2751	15	14.2351	17.9693	13.0324	7.2438	2.3383	9.0138
SNRK	39.0678	62.9387	57.3997	51.6828	19.0945	-29.9894	5.3883	-8.3059	56.1755	-60.1997	5.9974	6.2824	23.4502	30	9.0745	17.6051	13.2915	16.0538	11.5623	18.6232
RUNX1T1	60.3631	90.7894	74.0271	72.0081	-1.3495	-45.9706	-18.9467	33.2797	37.4938	-40.3498	-0.18334	21.5686	40.6284	40.2	42.7412	23.432	16.0118	14.4309	24.2642	16.3924
VPS72	189.052	227.184	241.15	180.306	192.554	186.891	129.586	300.292	192.123	346.325	128.993	164.784	254.321	223.6	218.815	218.817	181.174	206.862	192.867	164.481
ACADVL	540.902	626.332	643.495	599.741	1432.4	2113.41	1547.98	1359.55	1091.89	2237.78	1290.22	1482.82	868.907	1307.3	1127.69	917.87	941.568	852.78	886.029	756.319
CCL17	4.9647	32.8946	44.2087	52.9758	-0.74901	-48.5355	-34.2011	24.6645	45.4463	-66.833	0.68195	3.611	14.6542	12	11.9005	16.3304	14.0687	7.7074	14.4354	9.7002
XCL1	5.4235	28.2085	10.3259	42.3736	-44.9123	-76.1573	-63.7971	-48.0433	26.7304	-93.6404	-18.6018	-25.1806	-21.8753	-14.7	-20.5374	-6.158	-7.3052	-17.9113	-13.3879	-8.1459
GRB7	103.642	63.0717	42.3612	37.15	-18.1359	-119.884	-57.8635	-26.7288	63.3739	-78.5534	1.4236	-5.4421	20.5527	-63.7	-2.5982	7.4079	14.9755	-44.4575	-1.5932	19.8244
KIAA0100	57.4192	92.152	90.5805	82.4552	37.3275	-8.4839	-2.2989	13.0682	64.5736	-26.0608	18.7296	83.1588	52.2185	52.4	41.5124	49.4712	60.9618	61.1475	54.6581	48.4811
CKAP5	61.3953	100.693	105.36	100.401	79.6621	1.3811	12.9555	40.6727	79.8275	-13.1684	43.8232	90.7277	71.7768	84.6	90.6608	58.9401	61.9982	74.4786	83.2374	46.7651
CMTR1	70.4946	60.5791	84.7794	80.5416	112.007	58.0551	45.5783	75.551	79.4504	42.2419	30.3493	54.2188	44.9747	54.2	48.2704	60.6699	43.3445	47.121	66.1503	42.99
CCT5	81.6966	89.1609	78.2393	89.1268	97.049	40.7668	27.249	54.2067	109.067	53.6132	65.9501	127.979	90.6108	90	100.859	75.0552	85.8333	95.8082	77.6426	60.3213
PUM1	71.6415	102.023	102.22	92.2299	95.4386	50.3358	43.1761	50.5698	83.7009	-19.4774	60.6347	129.314	80.9868	101.7	97.0501	75.6015	54.3554	90.7077	92.7639	84.6881
LOC100506403 /// LOC101928269 /// RUNX1	45.9495	78.0605	47.9037	54.5273	13.3898	-30.68	-1.8185	42.1632	61.0773	-146.133	-24.6589	-36.163	-23.8415	-32.3	-23.7321	5.587	0.3376	-25.91	-37.1284	-29.0808
PSMD1	126.237	142.07	132.814	136.397	430.021	285.59	186.712	201.56	285.737	106.754	213.669	429.845	198.958	222.3	179.619	155.722	159.671	218.686	230.066	188.161
PRDM2	50.3462	68.7548	54.7024	51.0622	-18.327	-41.7287	-27.5709	18.1956	48.7371	-39.3772	11.56	11.9219	13.8263	17.4	16.5696	18.5155	14.4573	9.5622	16.7036	21.1972
MIR7703 /// PSME2	73.1708	59.6485	60.2448	79.3004	88.8332	80.1525	1.4966	29.7919	89.6996	-8.0812	82.1436	145.936	57.4962	71.3	95.6986	90.9883	117.57	52.4534	56.3215	68.558
ADIRF	127.996	10.7936	93.7582	-64.2694	19.886	48.6341	57.8059	-4.7585	57.6151	31.9678	52.4762	-2.3254	-22.1858	98.9	88.2034	135.874	71.325	58.1336	49.3657	57.5758
ADIPOQ	126.046	144.33	158.642	152.999	71.4463	40.2489	48.0527	204.63	101.697	65.957	43.0815	66.2401	128.899	124.4	80.4626	54.0236	50.7283	80.8543	57.0775	65.8124
PDE6H	46.676	64.9993	51.0074	52.2517	-15.2427	-56.5014	-36.6514	-7.7991	32.2492	-57.7559	-2.9029	1.088	-0.86827	2.9	3.1767	9.684	6.5555	-0.87079	9.4453	7.8126
LIMK2	97.8305	113.887	104.4	57.889	-0.55795	22.0727	-67.2324	-51.5609	70.9837	-135.759	54.9485	47.2436	42.4911	45.1	23.9419	68.682	30.5202	30.8919	38.9319	40.0729
TIMP3	73.0179	106.476	73.8423	92.9022	44.3969	-9.8896	22.2042	20.1929	55.3528	6.4322	32.4507	54.2188	43.7329	35.3	52.3251	40.5487	33.2405	39.1223	37.1174	39.0433
PPFIA1	39.2207	46.3879	38.5185	42.5804	-5.8532	-50.6565	-35.2341	0.42856	41.8471	-51.9705	5.7501	7.4696	7.7208	7.5	11.2862	11.9602	8.4986	1.7954	4.9089	10.3866
MAT1A	47.9758	112.791	79.9021	117.882	-17.6173	-35.6124	9.3761	16.1983	51.1023	-60.6486	62.4889	-21.9156	32.3498	28.5	20.3786	51.3832	38.6811	26.9505	20.1815	19.3096
CCL11	53.3666	65.1654	40.9202	43.9251	-13.8233	-54.9724	-36.2911	2.724	42.2585	-67.3068	-4.3862	1.9785	8.2382	14.1	17.184	9.0467	14.1983	15.2424	14.4354	7.641
PTGR1	53.1754	56.1256	58.4713	51.0105	-14.6149	-46.7845	-33.6726	5.9435	32.2835	-72.5187	5.2557	16.6711	20.5527	4.1	10.1803	13.0528	20.5457	7.5915	14.889	15.5345
HTR3A	37.2326	8.733	46.7952	32.754	-54.4929	-95.0733	-54.7646	-45.2411	20.6289	-82.0446	-25.7714	-30.9686	-4.1797	-2.4	-11.9364	-2.7893	3.8352	-7.4784	-8.7003	-1.2821
PRDX3	56.4634	111.594	96.2338	85.9203	108.622	75.6887	68.3759	112.844	87.0602	106.629	152.48	167.753	93.0943	86.7	93.4869	50.7459	71.4545	163.855	139.489	128.789
ATP6V1F	210.156	225.224	238.638	221.422	217.338	181.687	225.701	167.159	235.965	232.587	289.197	300.728	231.658	234.1	190.186	179.303	199.18	151.567	157.03	156.587
IL3RA	80.3202	63.0717	69.2975	65.4399	15.7372	-39.6571	-15.055	100.532	64.128	-56.1849	3.2778	10.141	25.6234	11	15.0952	13.599	19.7684	30.0804	18.8206	31.1498
LEP	60.1719	42.1006	88.4005	67.3017	-18.2724	-46.8091	-13.9019	6.7484	41.1958	-60.3493	-0.43057	3.611	12.481	10.5	1.7022	10.2303	19.2503	6.3164	17.9133	4.2091
TTPA	34.7858	55.7268	54.0373	57.6304	-4.1609	-57.7839	-29.0122	-2.5823	36.6368	-63.3169	-6.6113	-4.1064	5.3407	2.6	5.0198	10.1393	5.2601	3.6502	5.8162	7.641
PDIA6	64.3392	90.9888	86.3682	75.8352	41.4218	-8.3606	-4.9414	14.3202	80.6159	-36.0107	78.3115	51.1022	56.8753	62.7	62.892	46.4667	50.4692	54.54	58.4385	50.0255
MIR7110 /// PDIA5	83.3405	68.9874	73.4728	87.5753	82.8556	-56.0328	15.7661	89.7408	49.1827	-59.5763	48.397	52.2895	41.1459	-5.1	-7.1445	20.5185	29.6134	30.4282	23.6594	31.1498
GDF10	58.9867	96.539	67.1914	68.0258	-32.575	-53.246	-37.0118	-11.3466	40.1332	-64.8879	-2.532	0.49436	20.5527	6.5	8.3373	21.338	7.0736	11.4169	0.52375	3.0079
ZRSR2	-20.7655	-46.3035	-19.8989	-18.0333	-90.3585	-107.626	-89.7176	-142.811	31.1523	-211.169	-32.323	-38.3891	-61.0954	-35.3	-46.8318	-43.9422	-12.3572	-42.6028	-36.5235	-26.3352
NR4A1	2286.08	2174.8	2546.55	2603.36	1635.2	1350.66	1640.52	353.832	1067.04	782.824	1356.11	974.807	960.903	1013.5	1007.65	715.383	754.643	1174	1488.01	1310.92
TBCB	114.691	106.941	91.6151	91.9196	87.9052	32.0117	44.3532	76.1472	108.176	104.984	124.296	149.053	120.103	80.2	89.8008	114.387	136.483	134.758	100.173	137.883
HABP2	-7.346	0.52407	26.0295	7.8258	-34.6494	-69.5971	-63.7971	-23.5689	60.5631	-45.811	-31.0868	-55.7531	-22.4962	-33.1	6.74	-18.7224	-7.9529	-16.2884	-18.6803	-9.6903
PFKFB3	131.322	177.033	82.2299	89.1268	41.1761	-38.7692	-5.7342	5.6752	42.2242	15.7337	-14.6462	46.5015	55.1161	32.9	62.2776	50.4728	-28.6791	87.4619	66.3016	64.7828
PFKFB4	24.0808	84.9733	118.404	103.194	40.3846	-31.5678	9.8085	62.4642	74.6515	4.113	17.9879	-35.4209	53.7708	37.8	65.1037	39.8203	40.8833	57.6699	35.1516	29.0906
HLA-B /// HLA-C	-31.1646	-72.0604	-25.1088	-32.1524	-170.824	-153.128	-107.422	-180.938	12.025	-396.377	-84.1172	-135.004	-103.937	-95.2	-84.3075	-59.9663	-43.9647	-121.894	-119.237	-97.548
HLA-B /// HLA-C	620.616	469.565	290.515	513.992	323.625	578.923	413.534	346.856	293.176	412.608	750.648	530.17	532.794	628.4	619.743	627.706	731.197	318.031	335.915	367.308
IL18	42.3175	53.8989	47.7559	53.1827	-0.74901	-47.1051	-26.8742	-2.6717	58.1979	-36.8337	-5.3751	-0.98975	15.1716	14.9	14.1122	14.1453	7.2032	11.7647	18.2157	11.7593
GPM6A	44.2673	57.0894	48.0515	61.4576	-9.6745	-56.5014	-38.1409	-7.5308	41.71	-72.4438	-9.4544	-3.8095	7.3069	2.6	4.6511	10.7766	8.6281	1.9113	4.9089	4.8954
PSMD7	242.768	278.665	277.546	271.744	428.001	370.478	307.738	267.292	274.803	527.543	285.241	512.806	357.804	304.8	341.318	323.885	266.54	347.823	351.944	214.244
CCNI	346.76	315.788	347.972	305.826	790.724	483.949	629.859	515.315	479.273	337.796	763.627	1062.96	701.057	785.9	691.869	605.673	625.363	663.827	669.492	609.089
KCNJ8	33.6388	34.0246	34.5279	31.8231	-10.275	-52.6541	-53.6115	-14.2084	36.7739	-80.9723	-11.8031	-10.0428	6.686	6.3	12.1463	12.7796	12.7733	-10.956	-0.081107	-8.3175
NAP1L3	30.4655	50.2431	49.9359	49.0969	-10.3841	-59.8555	-31.3905	-8.7829	44.7951	-65.5363	-6.9821	3.611	8.2382	1.7	4.8969	9.2288	7.7213	1.3317	4.1529	4.8954
SLC11A1	-2.6435	5.1105	15.7944	32.5988	-41.6915	-71.5948	-51.2813	-61.4878	29.884	-117.231	-31.7049	-43.2866	-40.9162	-33.3	-42.1627	-27.1897	-11.8391	-23.8234	-36.3723	-24.9625
HDAC1	53.9018	64.534	68.8541	70.7151	14.0176	-18.1268	-6.0465	42.0142	43.1154	-38.9533	10.6947	25.7241	25.2095	24.9	14.8494	31.0799	31.5565	20.1111	21.996	20.1676
MMP16	35.3975	52.5695	35.7842	43.9768	-7.0815	-62.3711	-36.2431	-30.6638	44.6237	-95.8348	-15.5115	-17.018	-2.317	-4.1	-7.636	9.0467	-5.6212	-10.0286	-10.3636	-4.0276
DHX8	17.2755	45.5902	42.5829	21.3243	-39.9719	-64.8373	-30.4055	-42.4389	40.7502	-72.1945	-4.5098	-13.4562	2.8571	-1.6	2.5623	10.0482	3.317	3.4183	13.5281	6.783
TCEA2	13.7963	6.9384	51.1183	19.721	-42.0191	7.2754	15.1175	155.354	91.1051	241.215	109.091	164.488	97.6476	123.3	69.8956	117.301	90.1081	91.4032	76.1304	87.4337
TUG1	57.6103	43.0644	61.1686	77.8523	39.2928	-38.9172	-37.5643	5.0194	42.1556	-58.5539	28.3715	37.3001	20.8632	36.4	40.038	48.925	47.1012	24.4002	23.2057	26.6883
CLEC10A	47.8229	73.0753	59.6167	68.4395	14.891	-81.2624	-17.8897	-35.2844	41.0244	-84.3887	-16.624	-15.6824	20.8632	22.7	-20.906	22.1574	12.5143	19.8793	-3.7102	15.5345
LLGL1	72.4062	-27.0939	42.1026	61.6645	-40.9545	-105.358	-71.3883	-76.3334	29.4384	-185.085	-22.4339	29.8796	-18.8743	13.2	-54.3269	0.85256	4.7419	-16.4044	-34.5577	-14.495
KCNJ11	81.5054	95.7081	89.3242	77.3351	36.8362	-38.6952	-14.8869	19.7756	53.4332	-8.8293	19.5949	73.0669	69.7072	57.8	47.7789	65.2222	64.7185	68.3347	46.1902	63.9248
PDE3B	37.0415	49.4787	51.34	58.82	-2.6597	-50.7798	-24.1356	3.6481	39.619	-53.2672	-3.5209	-2.6223	8.9626	5.3	6.2485	10.8676	7.7213	-0.29118	6.8747	1.4635
SDF2	35.2063	54.1648	20.8565	34.771	0.34279	-48.9301	-35.0419	-36.5066	45.4121	-67.1322	-0.05973	-1.2866	-17.8395	-16.6	-25.4523	35.268	2.1511	-38.1977	-10.0612	0.43392
DYNLT1	135.986	198.104	178.41	145.913	287.841	237.769	171.409	163.76	232.572	428.218	250.259	342.431	208.167	167.7	189.203	118.849	188.299	181.591	181.677	186.617
LRP8	32.7212	50.2099	40.8463	53.131	-19.0367	-70.411	-40.9755	-12.8669	28.3072	-59.3269	-22.063	-3.3643	-4.2832	-4.3	10.7947	9.502	4.8715	-3.6529	-1.1396	-0.76726
TGFBR2	74.5854	81.816	70.8124	90.1612	60.6647	10.3828	36.0653	28.2417	60.1517	59.7477	63.3542	59.71	43.4225	46.7	54.7825	47.104	74.693	56.9743	56.1703	59.2917
MYCBP	26.9482	46.7535	42.9524	67.9224	23.2979	-29.1262	0.15137	-44.4064	48.5657	-22.3452	-5.8696	1.088	1.4084	1.5	-4.4413	17.1498	4.7419	-7.2465	-6.7345	0.43392
LNPEP	53.1372	68.356	59.6537	59.4923	-2.9053	-49.9659	-30.4296	14.3202	38.3507	-57.3569	-9.7016	0.93959	37.317	11.1	17.4297	15.7841	23.5251	9.5622	-0.83717	5.7534
UGCG	40.3677	56.4912	46.6843	65.3364	25.6725	-20.4204	-0.088859	8.2687	61.1458	-35.6616	1.9181	15.3354	10.9288	10.7	28.3652	20.0633	15.6232	8.9826	11.8647	17.0788
CASR	65.6773	79.9216	84.4838	67.9224	-8.0095	-36.8949	-0.37713	-6.0999	51.8564	-11.2981	-6.4877	9.399	18.897	13.4	13.8665	13.4169	18.0844	8.6348	12.1672	7.4694
DOCK1	79.1732	107.274	79.4587	76.7145	6.1839	-51.2484	-6.0705	-3.0295	47.5716	-25.2629	-3.8918	1.3848	23.4502	31.7	29.4711	41.4592	21.7115	12.6921	18.9718	17.2504
TESK1	67.0154	130.339	104.843	154.447	96.8579	24.1444	128.409	157.768	107.079	123.612	101.427	150.537	65.2574	86.4	82.92	77.1493	75.3407	90.3599	149.167	142.001
VGLL4	66.9772	55.5274	75.3942	77.2316	21.1962	-1.5538	26.5764	65.5347	58.4036	7.8536	38.6314	29.8796	45.9061	32.7	70.2643	44.8279	39.3288	69.9576	57.5312	62.7237
RBM10	71.2974	82.5472	65.233	67.612	5.8291	-40.3723	-5.1336	12.0547	58.1979	-37.2077	5.5029	11.6251	22.4154	15.9	5.2655	17.6961	18.8617	28.6893	5.0601	24.4575
PMPCA	5.1941	-92.6326	-10.255	-2.7247	-98.4924	-124.421	25.5674	-239.009	46.4747	-324.832	-26.6367	-76.0853	-41.6406	-27.1	-67.2284	-3.2445	14.5869	-39.3569	-71.1514	-6.0868
BOP1 /// MIR7112	66.6331	96.4725	82.858	93.678	31.2953	40.3475	41.014	18.0466	63.511	-8.4054	38.137	61.9362	12.9985	48.4	51.5879	45.2831	30.3906	43.6433	74.6183	54.487
KIAA0125	49.0846	93.149	62.4988	52.4586	-13.3593	-44.8115	-40.1107	-10.4821	46.6804	-58.7783	-4.8807	-5.5905	-2.317	8.2	9.8117	24.1604	10.9598	3.1865	3.6992	-0.42407
UBE4A	55.087	94.0131	67.0066	59.8543	78.6794	19.2859	23.1171	21.9219	99.3661	-27.9311	53.5887	126.94	63.0843	75.2	70.51	49.5623	44.6399	87.1141	85.052	80.2266
SERTAD2	48.7405	67.1595	55.3305	65.0779	22.4517	-26.6354	-9.1935	2.4259	62.3456	-52.3944	8.4696	39.081	30.0732	25.8	26.8908	24.4335	23.0069	31.4715	20.3327	25.4871
2025-09-06	26.6423	9.3313	16.9029	37.7706	-34.8405	-72.8279	-49.5516	-47.298	27.6559	-114.263	-12.5447	-6.6293	-6.6633	1.1	-13.7795	3.2198	1.633	-14.2018	-11.5733	-4.5424
TRIM14	31.8419	27.2447	43.9501	39.1153	-34.5948	-63.4315	-43.8583	-26.4903	31.5636	-82.668	-15.2642	-13.753	-11.734	-15.6	-18.6943	-2.152	-1.2169	-16.868	-7.9442	-7.6311
MED24 /// MIR6884	68.2389	93.0161	94.0907	76.1456	83.9474	63.6041	43.5604	42.6402	96.3839	23.1401	35.7883	79.4486	56.7718	60.3	68.2983	75.7836	80.1336	68.1029	77.7938	82.2857
KEAP1	41.2852	74.1056	117.147	59.8543	72.9748	61.5571	68.6161	39.9275	143.517	97.4277	99.944	66.0916	101.373	66.1	80.2168	44.8279	77.0247	121.891	83.8423	81.7709
URB2	-17.2864	-36.7652	-22.2267	-19.5848	-99.0929	-92.4838	-72.9258	-124.924	21.2116	-93.3661	-11.5558	-21.0251	-20.6335	-8.9	-21.1518	-10.3461	-27.1247	-8.1739	-49.2254	-31.6547
DHX34	38.3414	60.2467	52.9288	121.813	-15.27	-55.3423	-34.6335	-2.6717	36.911	-57.9304	-4.0154	5.9855	3.9954	6.3	3.6682	10.7766	8.369	0.86804	6.5723	2.6647
PASK	47.4024	74.6706	65.1222	57.4236	-5.3073	-29.2989	-24.1596	24.4856	52.1992	-23.6918	3.6487	18.7488	7.6173	15.5	27.5052	23.2499	14.7164	12.2284	21.24	15.3629
MORC3	63.7275	78.3928	76.8722	66.7846	52.5854	-10.3336	1.6648	46.7541	60.6659	-38.9783	26.7645	37.1517	41.0424	36.2	25.9078	21.7021	25.3386	65.3207	41.5026	61.5225
TLK1	38.9148	55.1951	46.0562	66.526	0.99787	-45.4527	-22.8144	6.9571	47.743	-45.4868	4.3904	11.4767	11.5497	15.8	9.3202	14.0543	11.2189	14.4309	15.3427	17.2504
SAFB2	72.4444	96.1401	76.8722	85.5065	8.8588	-25.7228	-6.1906	22.4287	75.4741	-7.0837	47.408	49.4697	96.6128	37.5	64.2436	62.3088	44.7695	57.9017	71.1404	52.9426
FAM53B	68.5447	58.3523	80.1237	35.5985	-16.7439	-17.5843	-33.6966	51.3151	50.5881	-10.3255	10.6947	38.9326	40.4215	23.6	61.2947	22.1574	50.8578	57.438	38.4783	41.6172
KIAA0141	54.2841	85.505	52.8919	49.5624	-98.3286	-93.8155	-64.9262	-199.481	47.1945	-115.036	6.3682	54.5157	14.1368	11.8	2.6852	44.7368	13.5506	28.5734	69.6282	28.919
	84.2199	102.056	53.4092	71.6978	-7.6819	-42.9865	-27.1625	25.3203	54.8043	1.4448	-19.9616	15.187	16.7238	5.6	5.1426	8.0452	9.4053	3.6502	5.9674	6.9546
LOC101927206	38.0355	31.1664	52.2637	62.2334	62.4662	-4.3653	-30.1653	95.1067	40.5788	-40.7737	0.92918	37.5969	12.481	25	22.9589	32.6277	28.1885	-12.9267	52.6924	16.7356
	36.3151	42.9315	38.5554	54.3722	-24.4684	-64.7386	-40.0867	-13.016	38.6592	-59.701	-4.5098	-8.7071	3.2711	-0.4	1.7022	11.7781	4.8715	6.896	7.1771	5.2386
MDH1	733.133	843.255	632.853	743.621	1886.78	2024.41	1604.34	1330.39	1105.54	1623.05	1177.36	1250.7	1336.75	1288.9	1298.97	1115.9	1170.33	874.341	796.057	792.698
LGMN	109.071	149.881	66.4154	-5.2589	38.2282	139.934	168.575	-32.9592	190.066	-6.9341	151.491	79.4486	62.0494	88.1	49.8677	87.0733	80.9109	35.5287	6.2699	50.5403
MCM7	79.0968	21.329	92.0585	68.2844	49.8013	-25.0076	31.8373	10.0275	50.1082	-24.8888	47.7789	38.4874	41.9737	47.5	4.774	40.3666	48.5261	59.7565	38.7807	47.4515
REG1P	79.785	94.5781	83.2275	73.6631	11.0697	-38.5966	-13.998	39.7188	54.1873	-38.7039	-2.9029	4.6498	23.9677	17.9	26.1536	27.9843	18.4731	21.1544	15.0402	8.3274
NCBP2	40.2147	46.6538	36.3384	33.0643	0.64303	-54.3805	-25.9613	8.0004	38.7621	-63.9154	-0.6778	1.3848	2.2362	-0.4	14.8494	16.3304	4.2238	20.343	10.8063	4.7238
PARK7	514.369	665.383	494.07	435.484	1112.15	816.249	835.397	1058.97	677.127	951.423	387.965	777.125	769.046	838.4	694.818	659.663	661.245	820.09	805.886	722.515
PRPSAP1	24.8454	55.0954	36.1906	62.1299	-8.1733	-38.8185	-21.6132	-2.2842	53.9474	-67.0076	10.0766	16.5227	33.4881	32.8	23.0818	26.1634	22.2297	25.2117	36.5125	22.5699
CTD-2514K5.4 /// TTYH2 /// Z49982	85.6727	92.019	131.225	82.0931	-1.0493	22.4673	-10.4186	117.614	89.0484	-22.046	94.505	151.279	127.347	107.8	52.8166	102.187	113.943	104.155	227.344	61.5225
TTYH2	60.019	62.9387	87.5506	75.2663	5.3651	-39.731	-17.2411	69.3802	56.2783	-64.1398	7.728	16.5227	39.8006	25.1	11.9005	28.8038	29.0953	28.4575	30.1616	20.6824
FCN2	119.546	121.664	165.884	142.5	-0.66713	-44.6142	-17.0729	42.4017	53.3304	-44.7138	13.167	3.0173	91.5421	74.9	39.3008	40.5487	39.1993	32.7466	25.9276	58.7769
PAFAH1B2	40.0236	77.994	73.2142	60.3198	3.3179	-41.6794	-35.1861	-8.9021	47.3659	-64.6136	0.43473	-0.099285	16.9308	11.2	11.2862	16.1483	7.4622	11.1851	13.9817	15.8777
PAFAH1B3	125.166	101.291	42.9894	43.6665	-55.8849	-69.9917	-50.6327	-98.8701	31.2551	-164.362	-22.5575	-1.7318	-6.9738	-17.7	-50.8866	-0.24	-13.7822	-17.3317	-22.9143	2.8363
AQP4	49.1228	62.1411	63.1639	71.5426	44.2604	-46.2172	-25.4569	35.5751	49.1484	-45.1627	27.3826	97.1094	22.7259	6.2	14.8494	12.5975	17.3072	6.2005	14.889	9.7002
AP2M1	91.3693	108.603	101.259	122.692	129.448	82.1502	45.8906	-5.4143	113.009	4.5619	125.532	231.866	133.66	194	175.442	194.326	160.577	166.869	153.552	73.7059
ARHGEF7	104.521	123.758	108.723	101.177	92.1359	58.0797	24.0059	98.7137	122.298	40.5711	107.732	207.675	114.929	106.4	161.557	140.608	114.073	119.688	110.909	92.2384
EFR3A	68.0859	75.6011	94.1277	71.0254	82.4189	46.8091	34.7441	53.7297	97.7208	21.968	36.2828	127.533	72.5012	84	81.4455	54.6609	59.2778	103.923	92.159	88.6348
UBAP2L	66.442	72.3109	68.4477	65.1296	45.6798	3.4034	-8.3767	30.7458	90.8308	-67.1572	59.275	44.2754	22.4154	37.2	1.4565	74.2358	48.7852	63.466	74.6183	61.5225
DGKD	131.551	136.454	97.7857	82.6103	80.7539	94.8513	89.0835	138.362	132.822	148	179.18	285.145	157.668	103.6	176.916	140.973	114.073	153.19	178.048	151.954
SPIDR	30.7332	57.8206	45.6128	52.7689	15.1094	-26.8326	-22.1657	20.4016	44.2123	-49.9256	1.1764	3.9078	12.3776	8.5	17.0611	20.8827	14.3278	1.0999	15.6451	12.4457
SCRIB	117.788	165.966	156.24	130.45	98.6321	70.8548	64.8446	80.261	108.69	65.5581	106.248	141.039	79.2276	83	110.197	71.7776	72.6204	100.909	83.6911	90.3508
GIT2	31.9566	53.0016	32.7174	40.7703	-27.2525	-98.7233	-53.9478	-37.7289	36.6025	-123.141	1.3	-34.2336	-15.3559	-15.5	-5.1785	-2.3341	0.59668	5.9686	-4.1639	-8.6607
SCARF1	28.4392	51.5725	51.7095	51.7346	-12.0218	-59.4856	-37.1559	-7.4712	38.625	-73.2917	-3.0265	3.9078	5.2372	6.8	8.3373	13.0528	8.1099	3.882	2.1871	6.783
ZC3H3	-26.7297	-101.706	-6.2275	-29.2044	-160.343	-140.748	-134.808	-287.272	-11.3185	-294.958	-100.311	-128.771	-57.9909	-38.8	-97.4547	-81.1801	-18.4456	-82.9436	-94.8919	-122.086
IKBKE	73.362	74.6706	75.1355	79.8175	51.6574	-21.9988	-4.6051	90.1581	65.8419	-6.5351	37.0245	57.0386	51.1837	29.5	46.4273	40.6398	37.3858	43.5274	43.7708	39.3865
MLEC	95.5748	134.526	104.621	93.3677	78.6521	66.6376	67.391	89.0253	158.291	98.076	170.404	264.961	132.004	123.7	133.543	148.712	123.4	159.565	143.572	144.404
TTLL12	214.247	277.701	147.557	67.5086	76.7688	-9.1004	22.3484	129.866	56.3811	0.77148	27.0117	53.0316	122.07	97.2	97.7874	76.1478	66.6616	110.646	42.8635	82.2857
STXBP3	51.5697	94.844	66.4524	66.2157	42.9503	6.2149	11.2739	46.2771	64.3337	-15.2132	21.4491	42.9397	31.4184	27.7	27.7509	24.3425	21.3229	43.7592	46.4926	33.0374
CLUL1	34.0976	47.4846	21.1521	87.4718	-8.8556	-51.643	-36.195	-3.8343	48.9427	-35.7115	-0.92503	2.1269	3.3745	5.6	14.1122	19.1529	9.9235	2.9546	8.8405	8.3274
STXBP1	74.5854	97.7354	81.1583	87.8339	38.0372	-5.4997	1.1603	97.7002	60.5631	-10.1759	39.0023	41.7524	55.323	43.7	64.2436	44.9189	36.3494	49.2076	40.8977	48.9959
PPID	64.8362	90.5899	84.1513	77.2316	13.1987	-10.7775	5.8207	36.6781	62.6883	-13.5923	42.9579	103.343	62.9808	58.9	65.3494	43.4622	50.2101	78.7677	70.9892	60.8361
HMGB1	175.021	391.962	249.316	140.69	579.843	775.211	586.114	230.655	353.094	282.586	309.47	192.685	384.296	290.5	311.46	173.476	301.386	405.436	309.906	344.315
CTR9	50.308	72.9424	70.0734	71.7495	30.8313	-29.4962	2.8179	23.0249	63.7167	-24.0908	35.6647	27.2082	28.107	28.3	31.1913	26.8918	25.0795	32.167	29.8591	27.3747
GGA3	22.2456	-24.5016	19.9328	26.0306	-3.9152	-22.7634	39.3564	-7.4712	69.544	-51.7959	-3.0265	20.5297	29.6592	37.9	24.802	59.3042	34.0177	25.0958	40.5953	32.8658
FAM175B	48.3582	65.2319	89.9154	92.4368	29.2209	-28.0164	-4.2928	89.0551	62.2084	-32.8437	6.6154	12.8124	37.2135	16.2	29.8397	34.6307	31.0383	25.2117	38.1759	30.9782
2025-09-02	142.294	144.197	82.0821	132.105	246.407	74.3569	154.978	190.947	123.43	199.894	138.512	190.608	184.677	128.8	221.027	160.001	191.408	100.213	107.734	89.836
SART3	77.7969	119.504	117.775	107.332	-12.5132	-50.3605	-17.9858	-1.9861	49.1484	-59.7259	5.0084	9.8442	17.8622	36	12.392	27.256	17.5663	37.0357	35.1516	21.3688
NCAPD2	58.6044	66.661	67.8195	68.0258	7.4941	-18.7927	-8.6169	6.1522	49.3884	-35.0133	4.2668	10.8831	24.0711	14.4	15.5867	14.3274	11.8666	21.9659	4.3041	22.9131
SUZ12	41.8587	60.7785	49.0861	60.4232	-0.093931	-30.8773	-25.2406	4.9001	50.5538	-74.9874	-3.3973	8.5085	25.2095	33.7	13.9893	18.0603	14.0687	18.4882	23.357	17.0788
DMC1	27.8658	45.0585	45.6867	48.166	-9.4561	-61.7052	-39.7984	-11.4658	41.7443	-61.9204	-10.8141	-8.2618	1.3049	0.1	0.84214	7.7721	3.4465	-4.2325	0.070107	0.43392
MXI1	54.8194	66.9601	63.792	54.8894	21.7148	-40.2736	-14.3824	22.3691	33.4489	-54.539	5.3793	26.0209	21.3806	16.6	18.6584	19.2439	15.7527	13.1558	15.4939	15.0197
MAN2A1	47.7082	51.7054	52.3746	55.4066	11.4519	-56.2301	-28.4116	8.2687	44.1781	-65.0375	5.9974	16.3742	19.104	19	36.8433	25.6171	28.7066	18.836	23.2057	13.8185
TIAL1	28.4775	55.5274	43.5806	46.7179	-15.4337	-50.7551	-33.8888	24.3664	41.8471	-47.8559	2.2889	19.6393	12.7915	9	12.8835	18.6976	12.7733	6.2005	15.9475	10.215
PTPRR	31.6125	51.6722	42.9894	41.0806	-17.7538	-57.4633	-40.1107	-20.1407	37.1167	-71.9202	-4.2626	-5.7389	0.37353	2.2	-1.2467	8.7736	6.685	0.056583	-1.5932	0.43392
DMC1	25.9542	49.4455	37.8903	52.5103	-25.2053	-66.8843	-41.0956	-24.6122	31.0152	-73.2169	-14.6462	-9.8944	-0.35086	-0.9	-1.7381	6.9527	1.633	-3.537	-0.38353	0.77711
TOB2	133.386	182.816	188.091	192.149	465.259	418.199	425.858	213.246	325.26	138.823	114.036	219.993	185.505	236.4	187.975	144.341	154.748	127.803	129.509	129.132
BTG3	60.5542	91.2546	72.0687	67.5086	-1.6497	-41.1861	-21.8294	1.2633	50.211	-44.3647	1.4236	1.9785	20.8632	9	16.4468	29.9874	11.0893	8.8667	7.6308	10.5581
H1FX	136.521	121.864	92.428	115.71	107.967	97.1202	83.8465	7.3446	104.439	46.7555	135.298	199.661	109.134	119.4	127.399	103.462	96.4555	145.307	132.987	93.9543
ADRM1	127.308	191.391	189.864	122.588	218.157	156.926	163.938	185.254	214.541	204.458	215.399	285.887	213.756	254.4	206.774	207.345	177.158	230.278	228.554	174.09
TXNDC9	53.4813	63.2378	67.8565	58.8717	16.4195	-38.5966	-15.5835	31.0141	58.7806	-16.2356	11.9308	41.4556	36.5926	18.9	33.6487	21.9753	33.7587	25.6754	28.1958	18.4516
CCDC88A	27.7893	41.8347	35.932	35.7019	-21.5751	-63.3329	-40.0867	-24.1353	36.5683	-82.0696	-10.6905	-12.4173	-4.8006	-4.4	-5.3014	5.3138	-0.18056	-8.2898	-3.7102	-2.3116
SEC14L1	111.097	134.393	88.2527	104.901	119.704	45.354	83.0057	60.4073	96.4525	49.4487	193.396	203.816	123.829	120.1	87.7119	82.43	95.1601	137.772	102.139	123.469
DOC2B	6.4558	-20.447	21.5216	5.7054	-123.058	-108.342	-94.5222	-125.491	10.7224	-212.69	-57.9111	-101.76	-59.4397	-47.7	-63.5423	-41.0287	-22.0726	-43.2983	-49.0742	-34.5719
ZIC1	31.4213	63.5702	45.465	58.1993	8.3129	-33.0476	-6.9353	9.4015	50.6224	-19.4276	66.5682	125.752	18.897	12.6	17.9212	20.8827	14.3278	70.7691	54.3557	69.2444
RNF103	56.1958	71.7791	72.2165	64.1469	58.3447	-4.9818	8.4392	22.6672	63.2025	-39.4521	51.1165	71.1376	40.6284	40.8	47.1645	47.013	38.4221	39.0064	36.5125	37.4989
DPYS	29.7009	22.9907	42.3243	41.2875	-34.9769	-73.987	-48.4466	-34.5689	37.768	-85.0121	-21.0741	-5.7389	-6.8703	-0.9	-5.9158	-2.3341	2.6693	-10.956	-1.2908	-1.4537
CRMP1	133.31	190.028	163.297	100.505	126.5	95.6158	68.9765	220.43	116.094	94.3604	117.744	121.449	145.767	146.5	177.531	146.891	117.052	79.6951	154.156	72.5047
DPYSL3	113.926	148.219	151.732	150.827	163.076	96.1091	60.8328	136.484	140.911	104.51	86.9645	101.859	100.649	126.9	135.509	114.66	141.406	68.6825	62.2188	69.416
SQLE	39.4501	75.5679	47.4233	57.4236	9.7323	-28.633	-20.0998	69.7677	36.0198	-48.4045	11.6836	43.3849	20.0353	12.5	25.1706	25.253	18.0844	17.9086	24.113	12.9605
RHEB	120.808	160.715	135.955	120.882	133.46	132.881	102.344	159.527	133.542	48.4761	200.071	221.625	139.248	128.1	153.079	79.7896	128.193	194.574	189.692	168.771
CIRBP	248.58	259.189	209.632	180.616	286.312	318.662	233.892	377.501	285.189	325.228	371.524	520.227	337.314	306	318.464	226.192	287.655	278.27	270.591	260.918
PSMD2	266.625	369.163	370.215	317.825	555.632	586.1	485.098	581.047	750.62	818.01	618.257	651.57	416.686	410.8	453.007	310.137	381.571	464.904	442.218	369.882
RASA2	39.9853	70.0509	52.6332	66.5777	-19.7736	-46.9078	-35.9548	18.2552	27.793	6.6068	2.907	4.5014	13.8263	5.2	11.7777	6.1332	7.8509	15.3583	15.9475	16.0493
IRF4	37.2709	52.8022	40.9571	41.9598	-15.6521	-57.8825	-45.4438	0.96515	37.768	-65.5113	-9.2072	-9.1523	2.2362	3.1	6.4942	10.2303	4.2238	3.0706	-2.8029	2.4931
PSMC6	92.3633	96.9045	83.2275	94.2986	76.6869	53.1226	37.1223	61.0333	100.806	52.0421	50.0039	76.4804	83.7809	93	63.9978	51.019	80.3927	116.79	103.954	108.54
CCT6B	46.8289	54.3974	55.1458	54.6825	-5.0616	-50.9771	-35.8827	-4.043	47.8458	-51.6463	-2.1612	-1.7318	13.2054	8	12.2691	15.42	9.7939	6.2005	8.5381	7.8126
ANKRD7	35.2063	50.8413	46.943	54.1136	-15.1335	-60.4227	-36.9397	-16.474	47.3659	-56.6836	-14.6462	-14.3467	-2.524	-2.2	-0.87805	-2.8803	5.3896	-6.3191	3.6992	-2.4832
UCK2	43.4262	55.2948	69.704	30.4267	-30.9646	-57.8579	-34.1531	-18.5905	40.1675	-81.9449	-17.9838	3.4626	7.5139	18.1	18.7813	19.3349	14.5869	1.4476	-1.2908	7.2978
OAZ1	1710.69	1877.22	1719.25	1508.43	3652.28	2974.33	3509.56	3455.76	2147.39	4397.43	2193.22	3361.39	2292.83	2553.3	2497.95	2381.17	2553.29	2503.28	2392.27	2435.05
KRT12	52.2961	74.2717	53.52	68.5947	-0.55795	-40.0023	-32.2072	17.1821	40.8531	-24.1906	-2.1612	-0.69293	10.8253	12.4	18.4127	22.6126	17.8254	4.8094	13.5281	11.9309
UBE2G1	125.434	173.411	116.963	114.831	167.088	4.6858	51.3918	107.12	86.4775	52.0172	126.026	232.608	146.388	106.4	113.023	60.4878	67.5683	126.18	91.8566	105.28
YWHAH	114.959	108.47	115.854	109.711	136.545	139.761	91.2696	76.4453	110.918	82.1662	146.917	164.339	94.1292	169.9	111.426	114.842	141.406	111.69	126.636	103.392
CAD	39.9853	73.8397	38.4076	71.1806	-9.7837	-54.8244	-48.5907	1.3527	26.4219	-86.4086	6.121	11.0315	26.1408	14.7	13.6207	22.9768	23.3955	14.0832	11.5623	18.1084
MEST	52.0285	63.3043	46.6104	71.4909	-3.151	-36.451	-32.976	-4.2815	32.1121	-40.6989	4.8848	13.9997	9.5835	13	19.0271	24.5246	35.4427	12.9239	23.6594	19.6528
RPL39	1866.79	2307.04	2106.63	1251.65	2067.37	2698.9	1607.7	1346.64	1693.55	1668.86	1177.49	2324.45	2262.93	2038.5	1467.43	1992.85	1474.36	2411.93	2581.74	2110.56
SDC4	118.858	211.498	143.825	122.795	155.16	144.842	143.159	202.603	144.579	63.0643	108.473	121.003	96.8197	106.5	120.519	127.498	85.0561	82.9409	79.4571	62.3805
RNF144A	49.0081	55.2283	43.987	54.4756	-3.4239	-41.4081	-22.6942	-4.1324	39.0363	-55.337	3.4015	20.0845	15.7925	9.9	12.1463	13.2348	16.53	26.4868	18.0645	17.2504
SUPT6H	86.0933	103.452	118.958	81.7828	70.9823	32.5296	15.8863	27.1984	72.6633	45.6583	108.103	88.2048	40.525	71.4	52.9394	82.3389	75.8588	67.2914	80.5156	61.3509
DGCR2	-34.9878	-37.8952	12.8754	13.5148	-212.067	-62.593	-53.9238	-97.3498	28.7871	-370.317	-15.8823	-159.64	-148.332	-65.8	-175.478	-75.6263	-56.9186	-139.977	-97.4625	-51.2168
BCLAF1	107.924	152.606	119.66	101.384	209.641	85.4796	103.521	75.2529	143.996	57.5034	52.5998	130.205	114.722	83.8	30.6998	33.4471	38.8107	131.628	120.436	104.079
ESPL1	-51.1218	-65.2805	-11.1418	-7.4828	-47.6418	-85.603	-55.8696	-73.4418	22.1028	-146.682	-99.569	-52.3397	-38.8466	-28.4	-28.1554	-13.3507	-10.8028	-57.9045	-62.381	-18.4418
KNTC1	36.6209	36.1848	43.3958	31.2542	-16.0615	-60.842	-47.1974	-48.5799	36.6025	-71.9451	-12.2975	-22.6576	-6.9738	-3.2	-11.0763	8.8646	1.7625	-8.7535	-8.7003	-5.2288
AGAP2	43.7321	7.2707	45.2802	44.856	-6.4264	-61.5325	-46.3326	-18.2924	31.735	-62.07	9.0877	-11.9721	19.7249	12.6	16.8154	7.681	23.5251	20.8066	2.1871	15.3629
RASSF2	25.7248	35.354	41.068	45.0629	-1.022	-85.8989	-34.081	-5.1162	30.7752	-54.1899	-1.4195	-2.0286	1.4084	1.6	4.4054	16.6036	10.5712	3.9979	4.0017	2.6647
NUP188	80.0144	59.0835	79.5326	57.7339	44.779	-24.4651	10.6493	84.3451	63.8538	-23.9661	37.5189	35.6676	34.316	33.4	36.4747	46.5578	39.847	53.033	56.4727	36.9841
MDC1	60.1719	62.5399	69.5931	58.4062	12.9258	-26.6354	-15.5114	22.1008	57.5123	-42.6689	9.953	16.6711	25.8304	22.7	20.5015	28.8038	19.898	19.5315	20.3327	17.9368
CLINT1	64.9891	93.9466	77.9807	68.2327	47.2902	0.32057	-3.1638	22.0114	66.3561	-12.4202	66.321	64.9044	38.4553	40	27.0137	30.0784	25.0795	72.2761	61.0091	72.3331
KANK1	68.2389	108.204	76.6135	61.4059	95.7934	77.3904	48.8935	82.0795	92.819	-10.0762	99.3259	103.491	43.0085	59	61.6633	59.2132	57.8529	74.5945	60.8579	53.629
TTLL4	44.4967	64.6669	50.8596	59.1303	5.9656	-43.529	-41.4079	41.6266	51.0337	-23.3926	5.6265	13.8513	23.9677	7.4	9.4431	17.514	9.5349	9.0985	12.772	14.5049
IST1	106.05	142.868	118.071	80.283	90.3071	68.0433	46.1068	39.1822	138.718	39.4739	111.687	200.7	108.617	104.6	107.494	75.7836	66.1434	117.602	109.549	101.676
MELK	32.9506	54.7962	26.4729	49.3038	-17.126	-73.5678	-24.7602	-6.0701	44.8979	-67.7806	1.9181	-6.6293	-7.2842	-4.6	-2.2296	2.3093	3.7056	-7.8261	-4.1639	2.3215
KCTD2	27.7893	25.6162	68.3738	49.6141	-10.2477	-45.0581	-51.2332	-65.7507	37.2538	-97.755	26.1464	6.2824	3.3745	-5.4	19.2728	12.4154	5.9078	-9.3331	-14.9	0.090724
PARP4	73.2473	59.6485	74.6183	52.2	7.8216	-40.4463	-8.0884	-2.5525	27.2788	-36.9583	29.9785	40.5651	14.8612	-6	27.1365	29.8053	25.8568	13.2717	-2.3493	30.1202
SMC1A	37.8443	51.3398	36.9666	55.4066	-15.1062	-51.125	-34.057	-10.4821	35.4371	-75.1121	-3.8918	3.4626	7.0999	4.7	7.3543	8.0452	7.5918	3.3024	4.7577	5.7534
RRP1B	32.4536	42.9315	52.7441	55.0445	-4.5703	-39.879	-33.8408	-19.8426	50.9994	-78.8527	-7.1057	-0.24769	-0.35086	9.3	1.0879	9.7751	8.1099	1.9113	9.5965	5.925
POFUT1	206.027	182.716	222.86	162.411	33.0149	37.6593	164.563	150.196	142.145	149.596	110.328	133.025	168.223	142.8	110.689	119.941	105.005	145.539	161.263	128.274
NCOA6	50.4609	51.506	39.1836	69.4222	-13.3047	-50.9031	-41.0716	-6.875	53.2618	-83.3912	14.4031	8.8053	13.2054	17.5	14.1122	14.8737	17.5663	12.6921	10.5038	20.5108
GSE1	62.2747	106.742	76.0593	81.4725	42.2406	-10.5555	35.3687	59.2148	63.2025	-21.5722	26.5173	62.0846	57.1857	49	74.319	37.9994	47.7489	52.5693	51.029	46.0787
FAM120A	68.0477	88.4962	84.4469	75.1112	54.769	31.4444	34.2877	46.2175	92.5105	36.1323	67.6807	118.926	85.954	82.2	64.1207	61.5804	58.2415	99.9814	78.3986	76.1082
MOB1A	46.4466	42.0341	38.5924	60.1129	-3.5604	-36.5003	-17.6254	-29.8291	64.8822	20.4219	-8.8363	-13.9014	-2.317	3.5	7.3543	1.672	21.7115	5.9686	7.4796	6.783
PDCD11	70.9533	98.4666	56.7716	74.0251	23.8165	-34.0587	-1.8906	-22.6447	54.4958	-96.9819	-5.2515	-3.6611	7.8243	29.1	20.2558	17.514	19.1208	5.7368	2.6407	7.8126
GINS1	40.2912	62.9387	53.1136	57.6304	-5.4983	-48.8561	-33.1922	18.2552	41.2987	-43.0929	-8.0946	5.0951	9.3766	8	15.9553	19.517	8.8872	7.3597	11.1087	9.1854
BMS1 /// LOC101929959	58.1074	54.2977	80.3454	58.6131	-5.4165	-13.1944	-22.1177	-12.1813	84.6607	-86.0595	51.9818	40.5651	17.5517	15.4	19.1499	19.426	33.111	26.0231	29.4055	29.6054
LPIN1	74.853	120.102	120.805	99.0567	76.9599	44.8854	77.7207	39.6293	113.489	2.941	125.285	261.399	102.097	130.8	107.248	62.764	69.641	170.694	152.191	127.073
STARD8	1.3327	-4.8267	31.9784	16.9799	-36.096	-76.8972	-42.513	-28.4578	26.2162	-81.3713	-22.063	-32.7495	-6.2494	-15.4	-16.8513	-2.5162	-1.0873	-8.4057	-19.134	-5.7436
USP10	82.4612	136.886	93.7582	94.7641	130.294	50.3358	54.6109	32.4748	98.1664	63.9621	83.7505	148.608	80.5729	110.9	78.128	71.5955	62.5163	71.6964	75.828	53.9722
SLC39A7	17.4284	-14.3318	33.8628	44.856	-15.5156	-53.024	-33.5525	4.0058	44.7265	-98.9021	-14.0281	-14.1982	-13.9071	-6.5	-5.0557	5.9511	3.7056	-2.9574	2.7919	6.2682
HSD17B8	102.992	133.263	101	130.191	72.8656	-37.9307	59.4875	44.2202	69.7497	-43.8161	40.7329	70.0987	63.8086	65.1	81.6913	78.2419	69.5114	72.6238	75.0719	68.3864
C4orf6	65.1421	76.4652	86.1096	77.2316	-6.8631	-48.6835	-25.3367	21.2661	35.0257	-42.6939	6.8627	1.5332	13.3089	15.3	21.3616	12.8707	12.5143	12.4602	12.1672	13.8185
	44.2673	62.407	46.7213	68.9567	8.0127	-44.9101	-14.1422	1.0248	51.9592	-51.2722	-3.8918	7.9149	3.3745	-2.4	10.9176	20.5185	0.85576	12.1125	14.4354	12.4457
OLFM1	30.5802	41.0039	38.5185	37.2535	-11.6397	-47.845	-37.1319	-18.6203	29.9183	-79.4761	-7.971	-14.6435	4.7198	-0.8	-2.5982	12.0512	0.98529	-5.8554	-1.1396	-0.93886
PHOX2B	36.965	49.0799	47.682	46.511	-22.8034	-44.9348	-31.3905	-17.0702	26.7989	-71.9202	-9.3308	-9.8944	2.1327	0.6	0.84214	9.8661	7.5918	-1.3345	2.9432	1.2919
TMSB15A /// TMSB15B	41.1323	59.0835	46.6474	62.6471	-12.8407	-58.1045	-38.9096	7.1657	35.677	-57.2571	-8.5891	-2.9191	8.3417	7.1	12.5149	15.511	11.3484	5.0412	11.7135	4.3807
KCNQ2	-14.8395	44.6929	41.3636	36.4777	-52.8279	-57.7839	-51.3293	-57.6124	38.2136	-54.8133	-13.1628	-14.6435	-20.4266	3.9	-26.4352	2.2183	-4.1963	-9.6809	-11.8757	-16.7258
NEUROD1	32.7977	52.6692	46.2409	40.5117	-4.9524	-52.2595	-34.081	-12.2111	36.3626	-71.0224	-6.6113	0.049126	1.8223	5.5	4.4054	11.0497	5.5192	-2.4937	5.3626	1.8067
ATIC	82.4994	76.997	117.332	104.642	158.081	190.541	174.965	69.2908	184.685	189.121	125.779	142.82	130.038	191.1	127.031	120.123	160.189	89.7803	90.6469	90.694
UBE2N	79.2497	91.8196	70.3321	78.8349	57.171	6.8068	-18.9227	48.1551	55.0786	-28.5545	51.2401	107.35	56.7718	55.4	54.9054	37.089	46.8421	57.7858	35.6052	40.2444
NELL1	51.3785	59.3162	60.6882	64.509	-12.7588	-56.1068	-47.6538	-8.9617	40.9902	-85.6605	1.0528	0.19754	4.6163	2	5.757	9.9572	7.7213	-0.63895	4.7577	6.0966
NELL2	80.4731	110.198	119.808	107.745	38.1464	-23.1086	-17.5294	85.1201	50.1082	42.4912	32.4507	59.71	53.9778	41.4	56.5027	55.9355	40.6242	44.8025	41.9562	41.1024
ZNF638 /// ZNF638-IT1	68.6594	98.4001	81.5648	76.4559	48.6822	73.469	16.1985	33.3393	85.7576	-28.9785	75.9629	107.35	50.8733	36.9	27.2594	36.4516	32.9814	77.3766	73.4086	63.0669
SERPINH1	92.6692	105.18	132.629	89.282	70.1634	23.5278	27.3931	85.6567	67.5216	55.2092	55.4429	70.8408	32.1428	59.1	97.6645	58.9401	140.499	71.5805	78.0962	64.4396
DNASE1	-44.6988	-98.4155	-46.6135	-16.1714	-244.521	-156.285	-191.118	-266.316	-68.1177	-406.9	-48.1456	-116.601	-107.042	-94.9	-117.851	-78.9039	-53.4211	-79.2341	-105.174	-53.276
NPAT	52.1814	66.6278	60.0232	65.8536	17.757	-8.9771	-3.9565	40.6429	62.8255	-37.3823	13.785	28.3955	20.5527	23	21.7302	26.7097	19.2503	14.7787	21.3912	20.854
FAM50A	83.9905	99.4636	99.042	98.4361	42.5682	49.4233	72.2916	86.2529	130.799	84.3357	99.0787	117.145	79.4346	66	62.6463	58.3938	61.2209	105.778	76.5841	82.8005
RCAN2	61.5865	85.9703	70.1104	75.2663	65.0592	17.0416	1.4005	47.0522	62.0028	62.3661	67.0627	69.8019	69.3967	45.7	91.1523	62.673	68.7342	64.7411	63.7309	65.4692
CDH15	142.027	117.876	174.493	159.774	85.6943	63.4808	82.6694	96.3885	153.937	63.987	151.12	154.247	155.702	163.2	145.216	131.14	124.047	165.477	141.455	144.576
CD180	46.2172	14.117	47.5711	31.8231	-7.9003	-59.3376	-24.6401	4.8107	40.0304	-65.7607	-14.2753	-15.2371	-1.6961	-2.2	-6.1615	16.2394	8.8872	0.40435	6.4211	9.5286
MMP16	63.4216	90.7561	62.0923	68.543	8.6951	-40.249	-18.7065	30.8949	47.2288	-44.9133	5.2557	12.5156	2.0293	15.4	20.3786	25.6171	18.4731	18.1404	19.8791	12.1025
S100A12	44.382	33.5925	27.6183	57.5787	-52.8279	-73.7651	-50.7288	-49.504	20.0118	-74.1645	-17.1185	-34.6789	-19.5987	-11.6	-37.7394	-6.8864	-12.4868	-34.0245	-33.9529	-24.9625
HRK	51.8755	24.6857	49.2339	52.9241	-8.8283	-60.4721	-30.7419	-10.959	34.9572	-60.2247	-21.0741	-16.276	9.9974	-2.7	1.3336	16.3304	8.369	-2.1459	3.6992	11.5877
CRY1	26.91	47.6508	47.3864	51.1139	-10.4933	-52.6048	-28.8681	-10.2734	42.1899	-55.8607	-6.4877	-0.3961	4.7198	0.3	2.8081	12.4154	7.0736	4.9253	6.1186	3.5227
PEX6	58.1456	82.1484	71.0341	69.6808	15.3823	-9.3471	-22.5501	15.4232	70.5724	-12.4951	-13.1628	2.5721	5.8581	40.2	25.6621	31.171	17.4367	-2.03	3.6992	3.0079
CNN2	-38.811	-117.027	-54.6685	-92.4041	-175.956	-138.331	-120.635	-188.063	-33.6337	-181.269	-21.9394	-114.227	-92.9682	-107.8	-118.957	-61.5141	-40.7263	-52.2243	-77.1999	-116.939
UBXN8	36.6974	50.4425	45.9453	49.8727	-24.5775	-64.566	-36.2671	-11.1677	35.06	-79.1769	-12.0503	-3.3643	1.9258	-1	-0.50944	8.0452	3.317	-4.0007	-0.98839	3.6943
ZCCHC11	62.3129	97.5692	84.5577	63.0608	33.2879	-10.6788	-4.5811	29.5534	65.1221	-41.6216	22.8089	61.9362	48.3897	38	54.4139	34.9039	42.5673	55.931	61.4627	42.6468
SCRN1	37.3856	40.2395	32.976	27.065	-55.8303	-78.8455	-61.6831	-44.0487	25.3593	-96.558	-15.1406	-18.3537	-17.8395	-7.7	-20.7832	4.7675	-1.3464	-21.9686	-4.6175	-7.8027
HMGXB3	91.4458	80.819	91.3564	78.5763	30.2308	-23.7745	-19.0908	25.2011	61.4543	-11.2233	33.0688	47.2436	48.9071	34	55.8884	40.3666	40.7538	53.033	42.7123	42.4752
KIAA0195 /// MIR6785	216.694	219.042	193.374	189.926	109.577	44.9347	108.686	188.294	133.302	207.5	146.917	241.661	211.065	200.2	179.619	208.802	141.535	208.832	187.726	118.321
KIAA0196	35.818	65.9631	80.0129	58.5614	11.3154	-17.8802	-23.4389	1.77	55.7984	-50.1251	32.8216	22.6075	33.2811	17.6	38.0721	28.8948	46.583	24.5161	32.8834	21.3688
NUP160	33.1036	48.2823	45.8714	44.7009	-13.2774	-60.2254	-25.8172	-13.1352	40.0647	-64.1647	-7.7238	-2.0286	2.8571	4.7	0.5964	15.8752	11.6075	-0.63895	5.5138	0.43392
SCAP	13.2229	17.7728	24.8102	27.789	-98.0557	-33.7628	-37.204	-83.2495	15.0072	-72.369	-8.9599	-46.7001	-49.9192	7	-42.4085	21.5201	23.0069	-7.2465	-26.6947	-2.8264
MED12	55.7752	76.2658	57.4736	61.3541	81.2179	-8.9031	30.3479	31.5805	80.3074	-17.8815	38.7551	22.6075	36.1787	41.4	41.5124	37.4531	29.6134	43.1796	27.5909	50.7119
PLAGL2	62.6952	68.9542	57.6953	70.922	31.4864	-19.9765	10.2649	18.3447	62.3113	-46.0604	60.0167	70.8408	14.4472	20.5	46.673	38.8188	14.9755	0.1725	-0.38353	24.6291
MAML1	70.1122	84.6742	71.0711	63.3712	36.3449	32.3816	9.9046	0.36894	82.3298	-27.0833	59.8931	73.5122	37.7309	29.1	34.5088	39.092	47.7489	31.5874	21.996	48.1379
FCN1	30.5038	10.5942	46.5365	52.3552	-58.3688	-89.3517	-45.6119	-62.2629	19.3263	-100.323	-9.4544	-7.0746	-3.5588	-10.8	-21.1518	16.9677	6.4259	-13.2745	-8.2466	7.1262
RBPMS	91.6369	118.707	96.086	102.78	96.8852	4.3652	-11.9801	78.6513	72.5605	9.8236	38.137	53.6252	54.1847	62.2	32.7886	56.5729	48.7852	35.9924	48.156	35.7829
DCTN6	49.1228	69.5857	68.4107	85.1962	19.1763	-27.0053	-10.7069	-1.0321	49.2855	-34.34	16.6282	23.3495	28.0035	23.2	30.5769	25.1619	29.3543	23.4728	23.0545	24.1143
FCGBP	41.2088	38.7771	40.6246	34.3572	-41.7461	-69.9917	-20.9406	39.0629	29.644	-24.2155	-16.5004	35.5192	-7.4912	-2.3	-3.0897	45.9204	-5.2326	-18.375	-20.3437	-7.9743
CD38	38.9148	42.3997	34.2693	44.3906	-11.7762	-47.1051	-31.4145	-11.1379	47.8801	-54.539	20.0893	35.0739	18.69	20	21.3616	27.7112	28.8362	19.4156	15.7963	17.422
TTC3 /// TTC3P1	114.614	132.067	105.951	99.6773	98.5229	79.3387	54.0103	65.5645	169.225	-5.4877	185.979	238.099	105.098	62.5	91.7667	88.2569	115.498	127.687	139.338	125.871
PCYT2	69.9975	147.421	116.408	88.2476	39.7295	-4.5626	-3.1878	52.1497	69.8525	-39.8012	17.8643	11.3283	47.9757	45.6	39.1779	74.0537	35.054	54.0763	40.7465	38.0137
SHC3	-110.037	-252.957	-95.9043	-116.298	-197.382	-114.211	-91.4473	-221.123	6.9175	-504.23	-62.4848	-129.81	-110.146	-119.6	-145.62	-119.966	-43.7057	-45.7327	-64.0444	-51.7316
HAS1	80.4731	59.6485	119.623	113.693	-1.7862	-42.4686	-33.8888	20.1631	43.2868	-34.1155	12.6725	-7.223	23.2433	11.4	37.4577	28.0754	13.421	39.8179	20.3327	27.0315
SLC35A2	65.6008	61.6093	73.9162	58.5096	-11.203	-44.4416	-25.0725	-53.4986	53.5018	-65.5113	3.0306	0.34595	8.3417	2.1	-7.7588	13.3259	21.1934	6.4323	8.6893	13.6469
MCM6	35.7033	8.8992	38.5924	34.5124	63.3942	-7.6454	19.3936	46.8435	68.4471	-8.3056	44.6885	56.8902	32.7637	51.6	45.6901	54.1146	43.9922	41.4408	46.9462	46.9367
MAZ	32.3007	40.9706	48.6427	58.7682	-15.6794	-68.4133	-41.0956	-23.1515	24.9822	-82.9673	-7.2293	3.4626	15.896	13.4	6.4942	21.0648	24.5614	31.4715	25.6252	23.9427
SC5D	42.6616	59.2829	61.7598	89.9543	12.3253	-41.9507	-21.7093	10.5045	48.6	-43.6914	-0.92503	-5.1452	15.896	10.2	18.5356	23.7052	13.8097	6.896	13.9817	16.0493
NR4A1	80.0908	122.695	93.6104	82.662	15.5734	-45.7487	-7.2717	32.2662	57.8208	-49.0279	-1.6667	-5.8873	45.3887	25.3	22.4674	20.2454	22.2297	36.9198	28.9519	31.3214
TRHR	49.7728	88.2968	80.0498	63.9918	-1.6497	-38.6459	-24.7121	15.0357	54.4958	-45.9606	1.0528	12.8124	25.8304	9.9	15.9553	25.5261	11.478	19.4156	13.6793	18.4516
PIGC	33.9064	42.1338	35.2669	48.7349	-5.9351	-60.4967	-68.5056	-73.6207	33.0376	-110.548	1.5473	-4.8484	9.7905	7.4	-15.9912	-1.1505	6.0373	4.8094	12.4696	16.0493
CDC5L	27.904	51.6389	42.2504	45.4249	-7.7092	-63.1849	-44.1946	-16.2355	30.8438	-92.618	-10.6905	-7.223	-2.1101	-3.7	-1.0009	6.6795	2.9284	-6.4351	-2.9542	3.0079
NFYC	54.3224	69.353	60.0971	68.8533	31.4591	-36.9195	32.558	29.1957	55.5927	-85.5358	43.3288	48.7277	35.7647	39	44.4613	41.5502	45.6762	14.8946	19.7278	29.4338
DNAJB1	69.9593	84.076	69.704	91.1955	102.699	135.273	109.839	34.2038	124.012	4.8113	86.8409	106.459	57.1857	66.5	66.9467	104.554	91.6626	62.3068	62.9749	90.694
COMMD1	95.9954	123.492	99.3006	110.28	99.8331	43.2824	54.9232	66.3395	136.181	54.3862	87.2117	124.12	80.6764	88	105.774	86.5271	89.849	82.1294	83.9935	67.3568
LIMK2	13.7581	15.5129	57.178	40.822	18.4667	-11.7146	-6.6471	23.3826	79.1762	-83.7403	37.8898	-0.24769	12.2741	-5	10.4261	15.8752	17.3072	65.3207	51.3314	35.2681
ERH	115.417	227.018	125.646	117.882	123.689	113.003	146.714	68.2176	129.805	180.817	67.1863	149.201	177.951	153.2	190.924	122.672	100.342	166.984	121.041	64.4396
DYRK1A	22.2074	-39.1249	43.987	46.6662	-12.8134	-74.8502	-42.4649	-26.848	35.8827	-58.1549	-16.5004	-27.852	-5.0076	2.2	-19.6773	10.9587	8.7576	-12.9267	-2.9542	6.0966
RHOD	61.51	123.359	75.7267	94.1952	48.6822	-2.047	-4.8934	75.3423	89.871	102.191	38.7551	44.2754	20.2423	107	70.8786	41.9144	55.7803	61.8431	49.5169	40.9308
CFDP1	56.8457	61.4099	35.8581	47.9591	27.6651	-96.2571	-28.2435	32.7729	21.143	-21.5722	-21.9394	-10.0428	27.6931	-4	-14.0253	27.4381	24.6909	4.8094	-21.251	-23.2465
SIRPA	84.8316	46.4211	61.2055	-12.396	-17.3444	-90.7081	-15.5114	-1.0321	33.6889	-5.9117	-20.8269	13.5544	-5.318	6.1	2.3166	99.1825	71.8431	23.1251	23.357	25.8303
C21orf33	72.1768	58.4521	72.9186	79.4038	8.3129	-51.5443	-26.9463	0.39875	35.1286	-40.6989	19.9657	6.4308	50.3558	38.9	49.6219	32.3546	54.2258	40.9771	43.4683	39.5581
PTGER3	45.2996	59.0503	57.8431	48.0108	-15.5156	-74.7516	-45.9963	-14.5959	30.2268	-92.618	-3.3973	6.5792	12.895	-4.9	-5.7929	-0.33104	7.4622	1.5636	-0.98839	21.3688
PTGER3	29.2421	45.0253	44.0609	47.2351	-23.8406	-63.7028	-47.1734	-2.7015	29.2327	-67.8804	-12.1739	-2.177	-1.7996	-2	-2.3525	8.1363	3.7056	-1.2186	6.1186	1.4635
PTGER3	32.0331	71.3471	47.0908	56.6478	-9.7291	-56.7481	-27.2826	-4.4604	39.8933	-54.4143	-10.5669	-7.0746	1.0979	-0.2	4.2825	6.9527	7.2032	-2.1459	3.8504	7.2978
MMP15	37.3856	22.7913	24.6254	15.9456	-77.7482	-90.93	-64.1094	-46.5528	-4.2572	-249.722	-42.8302	-55.4563	-42.4685	-43.4	-52.7296	-73.4412	-20.7773	-12.3471	-41.3624	-13.8086
NID2	36.6591	50.6751	49.9359	57.4236	3.2088	-47.3024	-27.763	-5.0268	39.7219	-50.3745	-3.5209	-12.8626	7.2034	5	8.3373	15.6931	11.8666	2.8387	6.4211	2.3215
AEBP1	87.0108	101.125	89.9523	78.2143	71.6373	-13.8356	1.881	80.7678	72.1149	43.3142	1.4236	19.9361	27.2791	17.1	30.4541	43.098	31.1679	54.3081	39.8392	32.5226
NPY6R	53.1754	89.6926	74.9877	49.9761	26.7371	-38.3253	-23.1266	37.5128	42.567	-35.6616	25.1575	67.5757	23.2433	27.9	31.437	28.9858	22.2297	32.167	23.9618	30.2918
CFDP1	47.6318	53.5333	58.1387	52.2	21.9331	-32.9736	-21.349	-3.566	51.7193	-44.1901	15.2684	26.0209	23.8642	22.7	25.785	22.9768	23.3955	19.6474	17.6109	30.8066
DYRK1A	109.644	148.352	119.955	95.5916	36.263	83.0627	77.4565	56.5617	117.019	22.7161	93.1452	142.82	86.8854	114.9	86.4832	44.3727	60.4437	112.153	112.573	98.0727
STAC	48.7023	53.4336	52.2268	77.0248	-13.0318	-54.4051	-19.8836	1.5316	48.5657	-47.7062	3.2778	10.8831	16.6204	8.7	17.7983	15.602	9.2758	12.808	15.6451	14.6765
HSPH1	32.5301	62.6396	51.3769	58.5614	-5.5256	-36.0317	-33.2402	-35.5229	45.6177	-53.9405	26.0228	33.7382	25.7269	23.8	2.5623	17.7872	15.2346	38.6586	31.0688	34.2385
2025-09-08	36.7356	43.4632	53.557	68.1292	-16.7712	-53.246	-27.7871	-23.5689	44.5208	-66.6086	-6.2404	-11.5269	5.0303	3.3	1.8251	14.9647	16.0118	-3.4211	-3.4078	5.925
RB1CC1	53.1754	72.8094	59.3211	62.4919	-7.4363	-39.2378	-30.3575	-1.8072	38.385	-71.2967	2.2889	19.3424	16.8273	8.3	12.0234	10.3214	9.7939	21.734	17.9133	18.6232
SLK	35.2446	68.0901	42.7677	47.6488	-6.208	-49.4973	-26.3697	-2.6419	44.5208	-53.766	3.5251	14.5933	15.4821	11.6	10.549	12.1423	11.0893	10.2577	9.5965	13.8185
LPGAT1	53.9018	68.1898	53.1875	62.5437	-9.8928	-46.3652	-24.4719	10.5641	44.6922	-62.868	-5.0043	3.1657	18.1726	16.5	12.392	16.8767	11.6075	10.8373	10.2014	7.2978
LHFPL2	40.7117	55.3612	38.112	36.9949	-11.6943	-50.1879	-25.0004	-8.3655	33.5518	-70.3491	-18.3546	-3.2159	0.37353	-4.5	4.0368	-2.3341	4.4828	6.6641	-4.4663	-2.4832
GRB10	94.0838	193.85	199.028	129.415	214.527	200.727	276.221	288.428	287.554	101.368	184.743	246.855	107.478	125.4	144.97	56.937	103.321	185.996	166.858	153.842
DVL3	86.9726	124.888	100.298	121.399	109.85	89.1543	67.5591	129.18	122.984	80.8694	67.1863	115.364	127.244	98.7	92.0124	70.5029	78.5792	100.213	89.8908	98.5875
DOCK2	37.1179	28.2418	50.0837	41.5978	-1.5679	-55.7122	-32.7117	3.9462	44.4866	-60.4491	-7.8474	-4.4032	10.8253	3	3.791	13.9632	7.4622	-2.6096	7.0259	0.090724
TBC1D5	140.689	130.471	172.978	114.365	124.235	-1.3071	80.7716	149.123	83.5981	150.569	51.8581	32.8478	104.891	80.8	106.511	79.2434	79.2268	104.85	73.711	66.6704
ZNF592	155.14	174.64	188.497	175.858	152.594	64.6399	152.095	153.982	130.525	134.335	119.475	116.848	142.973	153.5	106.634	82.2479	116.275	122.47	116.353	114.031
EDEM1	77.9498	58.7844	83.0058	73.9734	22.1242	-48.3135	-9.9622	45.979	54.2559	-14.0661	6.6154	24.0916	40.2145	7.1	15.3409	21.0648	24.8205	15.822	18.5181	9.7002
MAP3K4	18.5754	30.5682	39.2575	14.756	-18.791	-53.172	-24.4719	-50.9051	48.3943	-102.069	-8.0946	4.0562	-15.3559	-14.8	-1.9839	1.3988	1.3739	10.0259	0.22132	10.215
JADE3	26.3365	51.7719	41.031	52.7172	-19.3096	-59.5596	-35.5944	-7.8886	34.0659	-79.7005	-15.2642	-8.4103	3.2711	-1.1	3.2996	9.4109	8.2395	-3.4211	3.548	-1.1105
MYO18A /// TIAF1	134.075	166.332	194.483	189.926	189.306	364.608	193.486	158.871	293.381	185.53	171.393	313.788	244.18	399.8	246.707	223.096	231.824	270.155	265.601	273.96
LARP4B	84.2963	134.559	85.1119	85.5065	58.3174	13.7369	21.6037	41.6565	62.8597	-2.0963	52.5998	127.682	91.2317	91.4	133.666	81.4285	61.6095	82.1294	105.012	100.647
TATDN2	60.2866	54.7962	69.2606	45.4249	-8.6919	-41.5314	-20.4601	10.4151	57.2724	-63.0675	-0.92503	18.0068	27.0722	29.5	23.6961	32.4456	24.8205	28.8053	22.7521	24.1143
GCN1L1	61.51	-17.8879	18.8613	37.2535	18.6031	9.6429	38.1793	45.5914	74.6172	21.8184	47.1608	15.6322	26.4513	96.5	45.0757	33.0829	18.3435	17.9086	30.0103	6.4398
LOC101060275 /// LOC101929910 /// LOC613037 /// NPIPA5 /// NPIPB11 /// NPIPB3 /// NPIPB4 /// NPIPB5	549.963	563.153	592.504	442	983.563	1650.65	1581.62	1063.44	1230.24	2009.28	1366.62	1226.36	754.869	895.4	461.731	597.023	521.862	1080.1	858.508	1063.65
ZNF516	42.8145	56.6241	57.5106	51.3208	-2.6324	-41.4574	-19.9076	-0.8831	52.7134	-64.4889	-0.6778	1.2364	3.5815	6.1	3.1767	9.684	1.8921	2.4909	7.3283	9.1854
HMHA1	123.943	82.7466	91.0978	124.14	4.9283	-52.9994	-6.0945	-20.6176	60.4945	-68.803	21.3255	11.0315	55.2195	45.8	39.4236	48.8339	30.5202	36.3402	30.6152	33.8954
DHX38	76.4588	95.0766	69.2975	81.4208	54.0321	27.8437	19.0813	42.1632	113.523	-68.0798	43.9468	47.8372	54.8056	61	49.6219	55.9355	58.112	50.7145	50.7266	39.5581
NUP205	64.301	74.0391	66.3785	76.1973	49.4738	-21.8262	4.2352	18.6726	64.6422	-46.9332	21.3255	48.8761	39.8006	41.3	24.802	35.9054	23.1365	28.1097	35.3028	28.2327
KIAA0226	60.3248	78.0273	80.2346	75.887	28.5385	-19.8779	-17.8897	21.8623	50.7595	2.2178	18.9768	50.9538	41.8702	43.7	53.9224	44.6458	42.3082	41.4408	35.0004	37.6705
TTC9	35.971	54.2977	39.9965	51.0622	-9.1286	-54.997	-43.7381	-12.0322	39.4819	-64.4889	-7.2293	-3.3643	3.5815	0.8	2.9309	8.4094	6.9441	-0.059339	3.548	0.77711
APPBP2	30.2362	59.2164	46.2409	59.8026	4.1368	-34.7493	-19.7394	8.2091	49.3541	-43.7911	5.1321	9.2506	10.5149	22.6	10.3032	13.1438	5.9078	19.0678	15.3427	18.6232
ANKS1A	66.2126	93.6143	73.2142	83.9033	20.2681	-26.5367	-19.4031	17.1224	50.5195	-38.7788	49.2622	57.9291	25.7269	24.4	37.3348	36.3606	31.5565	32.5148	38.0247	38.1853
PXDN	37.4238	93.0493	68.0782	52.9758	44.779	-33.3188	-13.6137	57.1877	47.9144	34.1623	11.9308	29.8796	22.7259	16.8	25.6621	21.429	32.5928	25.3276	21.6936	21.3688
LRRC8B	16.8167	38.1125	44.2087	49.0969	-35.6866	-73.0745	-45.8762	-46.1652	30.8781	-81.5209	-22.6811	-20.1347	-9.9748	-3.7	-7.2673	0.48837	0.98529	-9.565	-3.8614	-3.3412
KIAA0232	94.3896	111.727	110.053	92.023	209.286	149.651	107.413	135.112	123.464	150.294	180.046	170.869	117.723	130.5	120.764	131.686	108.114	102.532	89.5884	102.019
UPF1	212.642	199.4	167.768	200.424	90.7438	56.0081	4.9799	15.2146	131.416	89.0987	144.569	187.194	157.875	115.9	116.832	116.208	119.254	119.109	89.7396	93.6111
POM121L1P	-11.7045	-6.7876	4.5987	8.0327	-83.2072	-122.35	-55.221	-111.301	17.3724	-158.626	-64.9571	-85.5835	-33.2585	-29.7	-43.3914	-35.0197	-51.3485	-58.4841	-43.7818	-36.8027
ZNF280B	8.9791	37.7801	37.8164	36.4777	-17.5627	-60.7434	-39.4621	-22.2274	41.5386	-100.997	-21.1977	-28.4456	-19.0813	-14.4	-15.0082	-2.8803	-12.8754	-14.2018	-21.4022	-16.8974
ZNF280A	33.2947	42.6988	41.5114	57.7856	-45.7039	-76.9958	-53.2031	-34.241	21.2459	-79.8003	-20.2088	-21.9156	1.2014	-6.8	-6.653	2.0362	4.4828	-16.868	-7.9442	-9.5187
TOP3B	46.8289	57.2224	62.4618	51.5277	-116.671	-116.234	-71.6045	-135.716	1.2616	-136.582	2.0417	-23.3997	-6.2494	-3.2	-12.5508	24.9798	18.3435	-4.1166	-38.7917	-6.43
IGLC7 /// IGLC7	222.314	452.981	533.015	360.699	392.545	375.484	391.097	444.962	228.835	350.464	277.577	336.94	147.32	266.1	333.208	229.379	248.275	179.272	191.053	157.617
IGLL5	-27.4943	-85.2545	50.601	-35.2037	-54.3837	-50.6071	15.0935	-50.9945	12.3678	-1.3482	-30.5924	-107.103	-4.2832	-53	-16.3598	-61.332	1.2444	27.2983	25.9276	1.1203
IGLV4-3 /// IGLV4-3	121.114	94.5781	144.047	126.209	2.581	-29.3729	5.076	55.5183	49.6283	-21.3727	26.3937	-1.2866	59.2554	62.9	61.7862	45.3742	80.9109	49.9031	28.9519	43.3332
PIEZO1	70.3799	84.8071	52.0051	22.5655	-30.5552	-72.1867	-27.8111	-64.5285	66.9046	43.3391	-14.5226	-59.1665	12.481	-3	-26.9267	-3.6087	18.6026	9.91	-27.6019	-2.4832
ZNF142	59.369	47.252	63.3486	73.3528	4.7373	-35.3412	-17.0729	17.7186	47.1603	-57.9304	18.3588	11.7735	24.4851	11.2	22.9589	23.6141	28.4476	26.255	25.6252	28.919
RIMS3	89.2665	123.924	87.7354	94.9193	8.2037	-42.0986	-24.4719	42.0142	41.1616	-58.105	2.5362	13.8513	36.2821	33	23.5733	41.2771	32.0747	27.646	16.8548	18.28
SLC23A2	52.0667	51.2069	51.8942	85.4031	3.9457	-73.0992	-31.3184	-42.5283	30.3982	-69.7008	-17.2421	-22.3608	4.4094	8	-2.844	10.5035	5.1305	-6.8987	-0.83717	-1.4537
JADE2	49.161	81.4837	44.9847	57.889	-23.2128	-77.5384	-6.2387	-12.7477	42.1556	-65.0625	20.213	35.3707	19.0005	58.7	7.7229	46.1025	23.7842	3.0706	22.9033	17.7652
GLTSCR1L	36.3151	73.2415	42.2873	52.7689	2.0078	-33.3928	-21.8054	6.9869	52.6448	-82.294	0.92918	8.9537	22.7259	17.6	15.3409	24.5246	8.1099	18.72	14.1329	11.9309
PUM2	39.1442	59.2829	67.45	48.8901	67.8433	-26.8326	8.9197	45.5914	56.2097	-110.498	25.652	47.2436	28.5209	52.7	23.3275	56.3908	42.6968	16.7494	32.4298	39.5581
MAP2K3	121.84	161.513	152.656	151.189	89.4064	142.055	57.4936	61.7785	147.63	85.9566	81.7727	143.117	125.795	156.7	110.566	141.883	133.633	91.1714	92.6127	96.1851
TRIB2	75.4265	76.4652	57.5475	70.5083	1.1616	-34.2067	-22.9585	17.659	48.6	-20.3752	10.5711	12.2188	10.1009	24.6	22.8361	30.8068	31.1679	3.9979	17.006	16.0493
FAM3C	38.8384	53.1677	41.807	59.4406	7.7943	-48.5602	-24.3038	-3.3872	30.8438	-56.4592	-5.8696	1.5332	4.3059	9.2	7.6	12.4154	8.8872	1.5636	3.8504	6.9546
SEC62	59.5602	69.8515	53.4461	62.7505	12.2434	-32.5543	-17.3612	14.678	54.1873	-53.5665	11.8072	35.2223	26.7617	19.1	22.5903	16.5125	22.7478	34.0218	31.6737	19.8244
HTRA1	77.8351	85.3721	86.4421	77.6971	37.9007	2.4415	-0.56931	30.8054	55.5927	0.2478	51.3637	75.2931	35.5578	40.4	48.1475	54.4788	73.5271	45.0344	46.3414	35.2681
TST	71.6798	73.9726	113.563	75.8352	148.336	110.29	88.3388	126.616	170.048	90.3705	83.9978	89.5404	74.0535	125.6	81.5684	108.833	102.026	50.1349	58.8921	44.706
HLCS	42.891	49.0466	38.2968	44.2354	-41.3094	-59.5596	-66.8	-38.8915	33.0033	-111.171	-11.0614	-22.2124	-21.8753	-15	-8.9875	-3.0624	4.0942	-17.6795	-13.0855	-13.4654
SLC7A6	25.6865	55.2948	59.3211	55.6651	-48.952	-82.1503	-18.6104	-9.2002	44.418	-83.6406	-16.5004	-14.1982	11.5497	17.7	14.1122	23.5231	28.8362	8.7507	-4.3151	0.94871
STAB1	-20.2685	39.608	-13.8392	46.511	-86.1278	-38.6459	-47.822	-104.385	26.7647	-42.1453	-59.6417	-90.1842	-32.1202	22.6	-48.3063	-37.1137	-18.4456	-32.6335	-5.8272	-22.2169
KIAA0247	37.7679	73.2082	62.7944	57.2167	15.8736	-40.5696	-18.5623	-5.7422	46.7832	-42.8186	16.1337	30.028	20.7597	22	16.201	19.6991	26.634	13.2717	17.6109	17.0788
GBF1	61.8159	61.4764	91.4673	51.838	38.6923	-7.6207	-2.1308	18.6726	65.8077	-37.8561	95.3703	94.2896	96.3023	45.5	67.4382	80.2449	49.0443	119.109	79.4571	99.617
LPIN2	44.3438	48.7143	61.0577	46.511	-23.1309	-67.0076	-39.5582	-1.5091	39.5505	-58.0302	-4.5098	-9.4491	4.8233	6.9	8.0915	13.7811	9.5349	11.5329	8.6893	5.5818
SMG7	77.1087	97.2369	71.847	71.0254	58.5084	41.63	21.6277	86.8491	81.4043	7.5045	45.183	66.2401	63.7052	75.2	65.3494	56.2087	49.1738	66.1322	59.1945	74.3923
LOC102724985 /// PDXDC1	62.9246	41.0703	101.924	59.9578	78.6249	119.514	67.7273	103.334	83.221	53.1394	135.792	87.9079	116.585	115	81.0769	79.5165	92.0512	88.5052	72.6525	57.7474
RTF1	58.9102	78.7584	76.4657	73.2493	47.2629	29.2741	6.7336	12.5912	73.5888	-53.4667	74.1087	53.922	44.9747	56.5	37.3348	52.1116	60.4437	35.8765	36.0589	40.0729
NCSTN	200.56	166.598	281.647	171.411	126.2	78.4755	104.53	140.001	106.599	136.928	129.982	149.201	184.884	144.9	172.124	171.837	190.63	205.934	147.503	176.836
SNX19	47.2877	86.9341	67.45	66.526	-11.8035	-43.1344	-25.8652	10.1766	55.3871	-34.2153	2.2889	5.2435	29.3488	21.7	4.8969	27.256	6.5555	56.3947	7.0259	5.7534
TM9SF4	41.3999	26.6465	53.0397	35.7019	-4.8706	-61.3599	-36.4833	-11.8235	31.5636	-77.9051	15.6392	15.6322	10.7218	-9.7	23.6961	12.7796	12.1256	21.9659	5.5138	6.6114
SECISBP2L	66.5949	84.1424	91.5042	78.6797	31.8958	-26.66	-0.83356	45.9492	62.1056	0.4473	22.5616	24.982	43.4225	38.1	34.7545	26.2545	21.582	49.4394	49.0632	43.6764
TMEM131	67.8183	98.5995	85.6292	68.7498	60.4737	29.6194	28.6904	64.6702	95.4241	-26.4349	69.9058	81.5263	75.8127	73.3	80.5854	47.8324	57.2052	80.2747	56.9263	61.3509
RGP1	44.9555	51.3398	64.3832	47.2351	24.1986	-0.54261	-8.1845	30.2092	60.3231	-23.8664	57.668	50.5086	53.7708	37.9	28.4881	53.4773	39.5879	35.181	32.1273	25.8303
TOPBP1	39.6412	58.2526	49.899	42.3736	-13.5777	-52.4568	-28.6519	-19.4848	38.385	-72.2942	-3.8918	-3.9579	11.6532	1.6	10.7947	12.2333	7.0736	-0.52303	9.1429	11.0729
SLC35D1	45.9113	64.534	49.899	45.9938	-12.0218	-38.3993	-32.0631	8.7755	37.8023	-47.5067	-4.139	-0.24769	13.6194	23.6	14.6037	25.253	21.3229	15.0105	3.0944	8.8422
WAPAL	45.0702	57.1559	58.8777	50.4416	-10.4114	-38.054	-28.6038	3.5885	51.2737	-59.2022	1.1764	13.2576	27.0722	23.8	21.8531	20.9738	19.6389	24.1684	25.9276	25.1439
RNF10	273.163	263.576	335.261	296.775	463.02	544.298	617.319	451.312	516.807	718.711	547.674	740.022	611.855	646.4	544.546	636.72	665.391	520.779	433.75	461.172
IP6K1	33.7917	45.9226	41.031	25.9789	-7.1087	-65.8485	-8.2806	-14.9536	46.9889	11.4944	0.68195	-13.4562	46.4235	29.2	-18.4486	17.3319	8.6281	-14.2018	-22.1583	-9.3471
MRPS27	45.7584	48.6811	68.226	63.0091	53.7591	1.5784	20.4265	71.5564	87.5058	-5.1386	21.6963	36.2612	48.1827	71.5	59.9431	41.5502	41.7901	63.8137	48.6096	52.4278
KLHDC10	-9.2958	-38.7593	-24.5915	-13.5855	-216.844	-119.02	-95.7714	-362.156	-29.0061	-345.879	-54.6971	-123.725	-66.1661	-82.3	-130.261	-71.8934	-65.3387	-101.607	-134.056	-81.0747
UTP14C	45.5672	81.4172	74.1749	76.7662	27.8016	-17.8309	-7.7041	67.9195	69.0984	-28.9037	22.5616	50.0633	37.0065	43.4	25.785	38.8188	25.8568	37.8472	38.1759	36.2977
ELMO1	35.7033	39.4418	38.2229	56.6995	-33.1482	-72.5319	-53.7316	-35.8508	30.1582	-94.8623	-22.3102	-24.7354	-2.317	-6.5	-14.3939	0.033142	2.0216	-15.8247	-14.5976	-7.8027
TRIM9	32.6448	43.8953	48.2732	49.9244	-13.7687	-65.2812	-43.4979	-12.5092	22.4113	-72.5187	-14.1517	-16.276	0.68397	-6.201e-14	1.7022	4.5855	4.4828	-5.3918	-1.2908	0.43392
WASF1	42.6998	47.0526	41.2897	50.1313	-18.2451	-59.3376	-34.5615	-1.3899	38.8992	-49.801	-10.0725	-5.7389	-0.040407	2.5	0.84214	10.1393	3.0579	-1.5663	0.22132	4.0375
PALM	160.455	139.412	153.727	151.499	115.146	39.583	75.5106	93.2584	118.939	108.126	72.8725	91.6182	105.719	93.9	96.0672	96.3601	78.8382	90.5918	83.5399	64.9544
BCL2L2	52.1049	68.4224	34.7127	60.7335	-3.1783	-19.5573	-15.1992	-2.6717	61.2144	-57.706	4.6376	27.0598	11.0323	14.5	13.0064	32.9008	15.6232	14.6628	17.006	28.7474
BAP1	28.3628	153.702	108.095	143.638	185.512	54.5777	64.6043	204.452	127.166	168.448	59.0278	79.8938	98.6824	95.8	87.0976	82.1568	55.6507	135.57	116.656	103.221
PHYHIP	55.3164	43.3303	50.1576	46.2007	-22.1483	-72.8032	-38.7174	-32.0649	27.7587	-100.049	-14.1517	-19.0958	-0.76479	2.4	0.22779	16.2394	9.6644	-4.2325	-10.2124	-2.6548
FIG4	43.6556	54.0983	68.2629	77.3868	-3.5058	-23.5526	3.4425	-11.0187	56.5525	-16.7593	47.2844	48.5792	21.691	43.2	37.7034	32.1725	40.4947	31.7033	12.4696	38.8717
SPOCK2	38.9531	72.4771	49.6773	57.0615	7.303	-56.4028	-23.2948	19.5967	41.1958	-83.3164	-9.2072	-1.5834	15.4821	7.9	13.8665	6.7706	6.685	9.2144	7.782	3.1795
DCUN1D4	71.221	80.0213	69.6301	66.6811	55.3968	-1.973	-18.0579	49.9438	85.7919	-57.9304	10.5711	47.9856	42.6981	31.2	30.6998	29.259	15.7527	51.4101	30.3128	22.0552
RAPGEF5	52.946	94.8772	67.7087	66.7328	19.9952	-29.1262	-13.6137	26.0656	58.095	-12.2956	8.5932	20.6781	30.7975	16.7	17.4297	21.7021	14.7164	30.5441	36.5125	19.138
ARC	7.5645	7.3372	30.5373	-18.4988	-65.1925	-68.7833	-25.7691	-38.027	19.3263	-95.785	-21.8158	-48.1842	-37.6048	-34.3	-36.3878	2.4003	-12.2277	-37.8499	-46.05	-30.282
CELSR2	78.4468	195.911	115.965	95.4364	99.2599	4.0939	27.9937	125.394	71.4636	59.1991	19.3477	19.6393	30.3836	78.7	69.6499	44.8279	72.6204	41.2089	40.2929	48.8243
FAM168A	39.7942	66.2954	47.7559	60.5267	6.7844	-36.8456	-20.8205	-10.7504	46.3376	-50.8234	21.3255	20.6781	16.3099	20.3	13.6207	20.7006	22.2297	17.9086	12.6208	15.3629
HSF4	141.53	160.915	143.308	126.674	81.6	61.4092	32.1496	67.1742	91.4478	82.8145	124.79	184.226	105.926	124.6	156.766	115.389	89.4604	101.836	118.168	110.942
AVL9	34.4799	43.5297	59.8015	50.545	-1.022	-51.6676	-17.0489	-6.0105	41.9157	-92.1192	-11.0614	0.64277	-3.6623	-1.7	-1.1238	16.6036	8.7576	-0.52303	8.3868	-2.8264
TSC1	55.737	66.9601	66.1568	59.3889	6.2658	-8.1139	-3.8364	18.4639	82.1584	-30.4248	28.9896	43.5333	31.4184	27.9	26.6451	28.7127	17.3072	28.6893	27.8934	24.9723
UBXN4	68.1624	89.8588	64.7897	74.4389	20.9505	-2.4663	14.2287	39.2716	61.9685	-17.0336	33.4397	57.3354	60.3937	52	39.5465	28.1664	27.2817	50.2509	41.0489	44.8776
PHF3	47.5171	85.5715	67.2653	49.5107	15.3823	-43.7017	-28.4837	10.5939	56.1069	-66.0849	5.1321	19.7877	15.5855	14.8	13.8665	17.6961	9.6644	22.4295	16.2499	22.7415
WDR43	50.1933	56.4247	58.8038	60.7852	-12.4586	-46.9324	-24.1836	3.2009	47.4345	-72.7431	-5.2515	5.3919	9.7905	10.7	7.9687	11.9602	9.4053	12.4602	13.2257	12.6173
RPL14	715.47	948.143	870.218	650.735	2004.75	1132.17	1979.43	1614.82	1062.72	1344.41	1189.85	1241.5	915.681	950.2	1063.43	854.957	1045.33	1025.97	792.428	954.171
MIA3	45.4908	58.9838	56.8455	60.0612	-8.9375	-49.9906	-27.9072	12.7105	42.4641	-54.2398	-1.6667	2.4237	16.5169	3.3	14.358	12.1423	13.6801	10.8373	10.5038	10.3866
SLC9A6	51.0726	71.5133	59.2103	64.4572	8.6405	-35.8344	-8.2806	12.6807	44.0409	-21.3727	-2.7792	13.2576	23.0363	15.2	18.2898	25.1619	17.8254	21.0385	18.2157	23.0847
PAFAH2	82.92	53.1345	75.0616	52.5103	2.772	-44.0223	-23.8473	17.5696	44.2466	-57.3569	5.7501	8.0633	22.2085	21.1	25.1706	20.4275	16.1414	11.1851	12.772	19.6528
FUT1	135.566	258.358	104.621	161.894	33.4243	-25.8462	-52.4824	-56.9268	122.058	39.9975	13.4142	12.3672	40.8354	11.9	-20.4145	40.7308	27.2817	9.91	-2.5005	-3.856
NDRG1	163.054	178.196	160.341	128.484	100.079	41.2847	43.8727	130.671	107.044	75.084	141.726	174.876	128.589	114.2	117.815	133.234	123.27	127.339	109.095	106.309
RQCD1	21.0222	32.4958	34.8235	20.7036	-44.4483	-83.2107	-45.2516	-25.9239	23.9881	-93.9147	-16.5004	-13.1594	-10.5957	0.6	-9.1104	8.8646	-0.95779	-15.3611	-10.666	-10.8915
SLC35A1	62.1217	73.9394	56.3651	55.1997	4.6008	-37.1415	-16.5444	31.9979	45.2407	-54.7136	1.0528	21.8654	20.2423	28.8	10.1803	19.2439	13.5506	18.2564	18.8206	23.7711
SLC35B1	159.384	146.424	208.782	172.652	181.718	112.534	132.949	188.294	138.135	224.981	210.455	280.099	180.02	167.4	193.995	139.698	171.847	173.592	176.839	160.706
SLC35A2	40.7117	18.8696	47.3125	33.3746	-31.2375	-113.052	-54.7646	-21.9889	17.5095	-66.3841	-27.2548	-2.6223	8.1348	-20	-31.9644	24.7977	-11.0618	-49.3262	-18.6803	-24.2761
SLC33A1	23.4691	33.3267	36.671	45.9938	-1.8954	-65.2566	-43.7862	-19.0079	23.4397	-84.6131	-14.0281	-19.3926	-3.9728	-4.5	-8.3732	5.587	1.1148	-4.0007	0.82617	-0.42407
NR5A1	40.9411	44.992	65.4917	67.8189	-17.0987	-82.2736	-6.623	-6.0105	44.1781	-95.8598	20.9546	1.088	19.3109	14.5	26.2764	22.0663	3.9647	34.0218	5.5138	3.0079
AOC2	54.0165	73.6735	60.0601	56.9581	1.6529	-53.6899	-28.6279	17.5398	44.418	-21.8714	5.8737	8.0633	23.6572	12.3	33.403	25.8903	12.5143	24.2843	15.9475	13.9901
VPREB1	28.7451	57.9868	38.851	47.2351	-10.2477	-65.4292	-33.6726	-19.4848	36.6368	-72.8428	-17.2421	-2.9191	-2.1101	-5.1	-1.0009	5.2228	-4.0667	-5.044	-6.5833	-1.1105
PSMF1	163.131	70.8153	68.5216	67.8189	19.6404	-21.5056	-19.3311	3.5587	61.1801	-37.1828	14.4031	33.1446	31.5219	35.2	15.8324	27.5291	28.7066	32.9785	33.9419	28.919
CSTA	39.8324	55.5606	56.7716	59.4406	0.75221	-49.4727	-31.7028	-10.9888	47.2974	-64.6385	-0.43057	0.49436	8.5487	7.6	5.3884	17.8782	7.7213	8.1711	12.6208	11.5877
WASL	19.3782	46.3546	38.112	43.77	7.1119	-60.694	-34.081	11.7565	37.3909	-28.8039	-11.5558	-14.4951	-4.5937	-3.1	-1.6153	-7.9789	7.7213	-12.3471	3.2456	-2.4832
PIK3R3	40.5206	23.5224	58.2865	44.2871	-43.5203	-60.2501	-57.9596	-18.2924	34.2373	-74.5635	-12.792	7.4696	-10.5957	0.8	-11.1992	10.1393	7.2032	2.0273	2.1871	6.9546
GCM1	59.5219	91.2546	69.8518	70.4048	18.1664	-46.0199	-21.6853	100.8	49.6969	3.5894	13.2906	39.081	30.901	43.6	64.1207	29.8963	24.4319	47.4687	47.7023	31.6646
GAL3ST1	-55.7479	-89.2095	-49.1999	-58.5804	-131.001	-237.104	-113.644	-172.114	-48.3048	-200.122	-116.628	-175.668	-134.879	-92.4	-105.933	-112.773	-43.8352	-72.7425	-76.5951	-71.1221
PCDHB11	45.9113	75.7008	49.0491	67.8706	-5.744	-47.623	-29.9011	-0.73404	45.7549	-67.232	-5.8696	6.5792	7.9278	8.2	7.9687	17.0588	10.3121	-2.1459	3.6992	4.2091
PCDHB17	40.4824	60.0473	56.1804	55.872	0.72492	-46.4885	-37.9006	5.079	45.0693	-65.6609	2.4125	4.6498	6.9964	6.8	11.0404	21.338	5.7782	6.896	7.1771	5.7534
PCDHGB7	54.7047	88.8285	57.0672	77.6454	-1.8135	-48.9054	-34.4414	11.995	49.1484	-70.1746	-3.7681	-7.965	18.5865	7.5	12.1463	19.6081	10.9598	11.8806	19.5766	11.0729
ARHGEF16	111.403	171.915	92.5758	118.503	77.0144	-43.7017	15.7661	144.771	70.6409	-35.0133	72.1308	66.6853	113.067	102.1	45.1986	35.6322	34.0177	88.6211	109.549	19.8244
OLR1	19.837	39.3754	40.2921	42.2184	-40.6543	-48.1409	-55.2691	-51.5311	20.1147	-85.4111	-14.5226	-7.965	-5.0076	-5.1	-4.5642	-14.2611	-5.3621	-4.8121	-3.4078	0.090724
ATP6V0B	108	116.48	152.36	123.468	133.624	123.755	192.669	88.6378	251.87	156.554	139.377	206.488	112.446	176	164.015	139.243	136.224	145.307	119.226	136.51
SLA	48.664	67.8242	65.7134	67.7155	-4.9797	-59.5102	-25.7211	-20.4984	47.4002	-56.534	-1.2959	5.2435	8.1348	6.6	12.1463	15.9662	7.5918	5.389	3.3968	7.2978
FUT8	73.362	78.2599	62.7574	88.8682	3.4544	-57.7592	-31.8229	10.0275	49.6626	-63.267	2.4125	-2.0286	14.5507	10.5	11.1633	20.4275	18.3435	12.3443	10.3526	15.7061
MSX2	34.2888	50.8081	27.2858	34.5641	-7.2998	-59.091	-20.2199	4.8405	39.242	-55.2123	-1.5431	-8.1134	15.2751	2.5	18.167	16.6036	11.6075	29.9645	14.1329	18.7948
MSX2	28.6304	55.0954	63.1639	60.4749	-2.1411	-41.0628	-22.1177	3.8568	40.6817	-40.4495	-4.8807	4.353	14.9646	3.3	6.3713	17.0588	9.4053	4.4616	4.6065	7.4694
SMR3A	48.7023	67.3257	68.7802	53.9067	-0.093931	-45.8966	-35.5224	4.8107	47.3659	-60.5738	-6.6113	-1.2866	0.47701	8.5	9.4431	11.7781	7.3327	-4.4644	7.1771	9.7002
PFDN5	248.542	299.636	277.878	252.143	317.593	265.638	380.839	224.901	402.969	300.615	299.333	459.824	213.342	359.4	340.58	333.991	307.734	431.287	426.794	403.687
DDO	68.6212	91.9858	71.3667	66.5777	26.7643	-34.6259	-16.6165	29.8515	53.8788	-53.6662	5.5029	9.8442	31.8324	31.5	24.3105	24.9798	14.846	36.8039	24.5667	29.6054
ZBTB14	50.958	63.1714	50.7118	55.148	-20.4287	-49.3	-35.5224	-18.4117	43.2525	-71.3466	-5.6224	-1.5834	6.7895	8.3	4.1597	12.5065	5.1305	0.63619	5.3626	5.7534
NAT2	44.3438	70.7156	62.2401	67.8706	1.6529	-48.2149	-16.3282	-3.7151	44.2123	-52.9181	-10.0725	-4.2548	9.894	4.3	6.0027	13.2348	3.4465	6.2005	11.2599	11.5877
CEACAM8	35.6269	62.7726	49.0861	55.8203	0.91598	-52.6048	-26.3457	-3.6257	37.2538	-66.5587	-3.7681	-8.5587	6.0651	1	12.0234	18.3334	5.1305	-2.7255	4.1529	-0.76726
PMAIP1	29.8921	46.1885	44.0979	58.6648	-24.523	-53.8132	-36.6755	-16.5336	36.534	-72.0448	-10.9378	-7.5198	-1.2822	1.4	-1.4924	7.7721	3.8352	-1.6822	-1.442	1.8067
PDHA1	253.665	351.083	250.905	265.434	442.904	242.283	213.401	349.002	316.725	309.393	237.897	346.142	428.793	398.7	359.011	264.067	294.132	283.95	259.552	276.362
PDHB	291.667	279.064	196.441	255.556	452.048	419.481	368.348	361.642	296.603	456.123	384.874	581.668	376.12	423.1	375.476	315.873	268.483	368.341	314.443	323.894
ACTG1P4 /// AMY1A /// AMY1B /// AMY1C /// AMY2A /// AMY2B	48.664	78.1602	53.2614	68.1809	11.1243	-25.0816	-4.3169	8.8649	73.7945	-46.8085	0.43473	29.5827	22.6224	40.9	18.4127	23.5231	35.7017	21.2703	32.581	24.4575
ATF4	482.445	587.415	649.961	550.091	1003.19	688.104	528.195	844.125	812.938	786.315	841.751	1271.33	887.534	899.8	815.846	666.765	718.243	933.925	892.229	829.076
TNFSF4	30.1597	45.4905	37.7795	35.8571	-16.0888	-58.5237	-35.4743	-14.8642	35.6428	-78.4786	-13.1628	-13.753	-0.86827	-7.1	-6.8987	-0.14895	1.2444	-9.3331	-3.7102	-2.3116
CEACAM4	42.9292	91.4873	78.8675	70.2497	29.412	-25.8708	-17.2891	28.0927	64.8136	-5.6623	-1.7903	43.9785	50.4593	55.8	73.2132	13.3259	19.898	91.8669	95.3345	58.4337
COL5A1	58.375	28.2085	30.2418	70.6634	-16.4163	-75.96	-50.3204	-25.8941	27.0046	-98.4034	-6.8585	6.4308	21.1736	-4.9	-5.67	5.8601	9.5349	-3.1892	-17.4706	-9.1755
CPS1	41.4764	43.5297	52.6702	45.6835	-12.595	-57.1427	-43.8102	-0.46575	33.4147	-78.3041	-8.2183	-9.4491	3.8919	-3	7.3543	8.3183	3.8352	1.3317	5.665	4.8954
TAF1	51.5314	68.356	54.3329	36.426	3.2634	-57.9565	-35.5224	-10.7802	27.8959	-55.337	-12.4211	-26.2195	10.3079	-1.7	7.8458	18.6976	11.2189	-13.2745	9.2941	2.3215
CYP2E1	40.8647	46.4543	42.9524	55.0445	-4.7887	-52.9501	-42.1286	-18.0539	33.5861	-102.468	-13.9045	-7.223	7.3069	-5.7	12.6378	7.681	4.2238	-12.9267	-3.559	-2.4832
	55.3929	44.3606	53.52	37.5638	-26.843	-48.6095	-49.7678	-5.0268	10.7567	-49.4768	-38.6273	-38.9827	20.1388	14.2	7.6	14.4184	-6.1394	13.3876	-5.5248	-0.25247
	34.1741	43.2306	38.3337	37.8741	-35.6593	-89.1544	-55.3171	-76.2738	39.1049	-81.9199	-26.3895	-28.0004	-6.1459	-9.8	-12.0593	0.39733	3.7056	1.7954	-0.83717	-6.43
	34.3652	-17.755	24.1081	12.5322	-105.971	-147.999	-111.122	-200.762	-2.2005	-45.1627	-54.3263	-72.0782	-108.491	-59.8	-64.1566	-31.833	-52.7734	-93.9562	-66.0101	-71.2937
	40.7882	52.7689	57.4367	55.148	-5.5802	-65.7745	-32.9279	8.9544	40.8873	-69.6259	-2.0376	6.4308	4.0989	0.7	5.757	11.9602	6.1669	4.8094	7.3283	4.8954
	123.675	163.141	120.547	115.193	193.4	173.105	181.979	265.086	221.637	27.3045	47.5317	140	74.9848	50.5	63.0149	89.7137	50.3397	46.5413	72.1989	61.3509
	39.6795	37.4478	40.5137	44.3906	-16.662	-54.4051	-38.4531	-25.0892	28.9585	-76.8078	-17.7365	-17.1665	-6.8703	-2.8	-5.1785	8.0452	-1.0873	-10.2605	-2.9542	2.6647
	64.6833	99.3639	102.146	85.4031	70.5455	45.8719	67.1267	90.0389	97.5837	41.4938	116.137	119.074	73.1221	107	81.0769	78.424	109.021	108.444	98.3588	105.794
	59.9043	76.2326	62.351	72.6804	63.4215	14.2301	24.8707	63.2989	92.9561	-37.906	288.579	286.926	75.8127	144.8	56.3798	54.0236	99.5645	144.38	135.557	168.256
	35.8945	59.8479	43.7653	45.8387	-3.2602	-57.6606	-37.4922	-6.7856	34.9915	-64.0899	2.907	7.9149	10.5149	9.3	15.4638	8.3183	11.0893	3.9979	9.4453	9.1854
	33.8682	52.8022	45.1694	53.4413	2.8539	-48.3382	-29.9251	6.2416	39.242	-42.4694	-3.7681	9.9926	9.5835	11.8	21.8531	23.7052	19.6389	8.403	20.6351	7.2978
	132.163	153.304	113.341	119.278	144.515	44.3922	61.2171	136.662	103.685	186.802	267.441	313.64	169.982	118.1	152.711	118.666	146.328	159.797	136.313	153.155
	96.3395	116.214	94.3124	90.9887	40.3027	-26.1668	4.6196	39.2418	102.691	-20.9737	49.015	62.8266	39.1797	47.8	55.6426	40.5487	44.2513	32.7466	35.1516	33.8954
	30.7332	30.7011	38.8141	43.8734	-34.3765	-66.687	-60.0736	-33.1977	35.4028	-54.938	-21.3213	-7.223	-9.2504	7.9	-18.4486	12.4154	10.3121	-9.9127	-8.5491	-3.1696
	51.2638	75.5014	106.321	97.712	11.1789	-42.1233	-0.37713	36.1713	51.1365	-2.8943	49.5095	48.8761	28.0035	33.8	45.3214	28.1664	45.2876	50.019	61.1603	37.8421
	22.8191	31.8976	46.1301	41.8564	-33.2574	-78.7222	-48.1343	-38.2953	29.0956	-100.373	-15.5115	-13.1594	-11.941	-12.6	-20.7832	-4.5192	2.0216	-18.0273	-17.9243	-7.9743
	233.21	256.597	238.379	214.543	262.375	306.75	343.844	221.801	343.325	520.909	247.416	325.364	345.179	286.8	292.784	222.368	221.849	253.694	211.013	219.049
	126.963	125.088	129.304	137.432	76.6323	6.5355	34.1916	156.963	89.0141	46.6807	76.7046	83.1588	83.16	61.3	66.0866	104.918	83.2426	85.1434	51.1802	60.4929
	87.5078	113.322	96.3816	78.6797	33.397	-24.2184	-12.7248	41.0901	64.6422	-5.0638	6.6154	17.2647	16.7238	9.7	26.8908	24.2514	13.9392	34.1377	17.6109	22.9131
	14.5228	36.3178	24.3668	37.8224	-53.4284	-85.9483	-44.8912	-67.5691	32.3178	-106.707	-15.2642	-38.6859	-18.7708	-22.8	-27.4182	-9.3446	-8.8597	-26.0259	-10.0612	-8.3175
	155.523	143.167	130.375	108.004	56.1338	55.6135	49.3499	97.7002	103.617	91.7919	146.67	224.445	126.519	152.9	147.919	136.876	137.131	137.656	118.47	119.694
	50.5374	78.9578	65.5286	70.6634	-13.5777	-55.9342	-32.2553	-6.8154	45.1721	-68.2295	-9.578	-9.0039	14.4472	4.3	4.5283	19.6081	6.8145	7.0119	10.3526	9.8718
	120.961	148.883	129.599	110.435	60.8012	66.5389	96.1221	71.4968	99.0919	105.258	200.937	248.933	138.627	157.6	121.624	97.0884	110.446	230.394	203.906	173.575
	14.8668	28.4412	17.6419	27.4787	-47.1505	-93.125	-49.4315	-55.4065	15.2814	-124.138	-7.971	14.2965	-18.4604	-12.9	-15.4997	4.4034	-3.419	-5.2758	-7.9442	4.5522
	5225.1	6709.34	6307.84	5703.29	3687.27	4811.5	4132.97	1752.06	1771.39	2189.63	3016.74	2170.99	3942.87	4022.8	4749.68	6316.46	5175.42	2830.76	3129.13	3015.05
	1.3709	-3.6967	11.5452	5.2916	-57.9866	-86.2442	-48.5187	-56.1219	18.9149	-110.423	-35.5369	-60.057	-19.0813	-30	-18.5715	4.3123	-2.3827	-28.2284	-28.0556	-21.5305
	52.1814	82.5804	66.3785	71.5943	32.8238	-9.6183	34.0715	71.0198	70.7095	-24.3152	29.6076	54.8125	45.8026	41.1	49.8677	54.843	40.3651	37.7313	36.6637	34.2385
	78.3704	89.8256	78.6088	105.573	66.9153	7.448	19.9461	0.96515	52.8505	85.7322	194.88	258.728	15.3786	24.5	59.3287	39.6383	60.3142	141.829	136.918	138.741
	408.543	436.563	433.732	342.649	416.646	540.179	546.476	432.442	395.908	629.984	763.133	867.061	468.014	489.6	626.747	408.74	493.104	529.009	478.812	526.722
	45.5672	15.7123	17.9375	44.0285	-51.5177	-110.241	-58.0317	-130.022	30.501	-294.434	35.0466	-68.0711	-35.7421	-79.2	-44.743	-21.6359	-17.9274	9.3304	-54.3667	7.2978
	78.0263	91.2879	92.9453	90.6784	36.0719	-36.007	-14.7187	70.1553	55.5242	0.19792	23.3033	55.7029	31.0045	33.2	58.1	43.4622	37.5153	36.572	27.1373	32.5226
	51.2638	15.812	28.3943	24.3756	-51.5996	-93.8402	-81.8862	-72.5475	23.3711	-111.171	-30.716	-75.7885	-23.8415	-49	-54.6956	-34.9286	-10.4141	-49.3262	-30.0213	-21.7021
	52.5637	58.3523	64.0137	54.5273	11.9159	-46.2172	-14.9829	22.3691	39.9275	-26.0858	2.4125	6.4308	23.3468	25.4	40.1609	29.35	55.2621	16.5175	4.6065	17.7652
	133.195	120.834	128.823	171.307	94.1557	205.092	126.15	16.7647	255.641	79.3981	217.377	264.516	134.695	170.6	166.104	260.608	266.022	159.797	105.617	153.842
	77.4146	74.7703	77.722	67.4052	2.7447	-39.6571	-6.9353	5.7945	43.6639	-20.1258	3.4015	26.9114	21.2771	34.3	36.229	43.3712	26.8931	32.9785	27.7421	26.1735
	141.568	182.451	176.932	165.773	84.93	48.0915	54.0584	232.712	208.337	65.5082	49.6331	102.897	119.689	121.5	225.205	78.1508	81.9472	137.54	125.124	117.463
	5.8823	-4.162	3.3055	24.9962	-69.9691	-102.176	-71.1721	-111.897	8.5286	-150.796	-72.6211	-104.877	-61.7163	-54.9	-62.5593	-30.1032	-57.6959	-27.301	-25.4849	-53.6192
	18.2313	-5.8902	8.6262	3.6366	-32.1383	-76.1573	-42.3688	-25.5364	32.3863	-115.784	-24.5353	-47.4421	-31.0853	-13.9	-35.4048	-23.0016	-9.2483	-39.9365	-40.3039	-29.5956
	39.106	43.9285	42.3982	50.0796	-13.3866	-64.3194	-37.8526	-15.7883	40.3732	-66.8081	-11.5558	-4.9968	0.37353	-1.2	1.4565	9.0467	8.7576	-2.6096	-0.081107	1.8067
	13.414	46.6205	31.3133	41.0289	3.0177	-62.3217	-31.1502	-1.4197	39.7904	-74.2393	-10.5669	-23.2513	5.7546	2.2	4.2825	18.9708	5.001	2.7228	-2.0469	1.9783
	54.2459	84.7074	73.3989	83.0758	41.2853	-57.8825	3.4185	39.6592	50.9309	-7.1336	9.953	28.8407	42.9051	20.2	32.1742	26.1634	22.6183	41.093	38.0247	29.4338
	-4.9756	35.4869	28.0617	37.3052	-11.3941	-82.4955	-46.1885	-24.0458	27.6216	-112.368	-28.7382	-24.1417	-13.3897	-11	-13.288	-4.0639	-3.9372	-10.8401	-3.4078	-12.6075
	80.4731	168.857	83.1906	70.8186	91.6992	62.297	80.2431	230.714	108.004	180.094	43.4524	96.0705	115.757	100.7	148.287	76.4209	74.3044	113.081	94.8809	74.2207
	26.8335	53.1677	48.9383	50.4933	-16.4709	-56.9207	-25.0485	2.9326	35.677	-66.3592	-11.6794	4.7983	-6.8703	-19.5	10.7947	12.3244	0.20806	5.7368	9.5965	7.2978
	30.6185	31.0999	39.5531	38.4947	-15.1335	-68.8819	-25.4328	-15.52	30.2268	-78.8776	-16.2532	-12.2689	-16.0803	-9.4	-8.4961	-2.243	0.59668	-5.9714	-5.8272	-1.6252
	62.657	74.6706	57.8062	65.595	10.8241	-55.8355	-19.5232	16.7647	38.2479	-32.3699	25.8992	39.3778	27.2791	13.8	29.9626	15.1468	18.0844	14.0832	16.8548	11.9309
	176.703	124.157	146.781	148.965	53.3224	-8.3606	-6.5029	62.017	71.6693	19.0005	51.1165	45.9079	122.38	84	75.6706	94.8123	78.9678	41.4408	35.1516	42.99
	4.1236	9.2315	17.1985	26.6512	-78.9492	-113.422	-85.1533	-66.9133	11.6479	-139.001	-42.5829	-43.435	-39.157	-32.7	-32.333	-20.2702	-18.5751	-28.9239	-26.5434	-17.069
	50.4992	48.3487	47.0169	45.8387	-17.7538	-62.963	-36.2431	23.5615	30.3982	-69.9003	1.1764	1.088	8.4452	8.2	-5.0557	10.9587	4.0942	-0.52303	-1.442	1.8067
	37.462	55.8597	63.2378	17.0316	-23.2128	-50.6071	-47.3175	14.4097	35.3685	-40.7987	-17.1185	22.0138	23.5537	17.7	28.611	21.9753	18.7321	-4.6962	26.6837	4.2091
	48.7023	60.9114	54.7024	65.0779	1.4346	-56.822	-29.6849	0.21989	45.5149	-52.2199	-2.2848	0.34595	7.5139	3.4	7.6	18.5155	6.8145	2.4909	6.1186	2.3215
	43.2733	51.1737	42.8785	39.3739	-15.5975	-51.1004	-41.48	-19.4252	40.476	-77.6308	-18.7254	-18.3537	-24.152	-16.2	3.2996	34.2665	-9.7664	-10.6083	-7.4906	-13.9802
	1823.25	1929.03	1803.34	1383.01	3093.6	3023.35	2732.64	2118.25	2340.93	2852.7	2318.07	3895.37	2044.68	1831.5	2163.49	1918.74	1706.63	2795.29	2866.47	2402.28
	57.1898	83.4113	102.959	84.9376	27.4467	-48.4615	-3.8364	42.3123	46.0634	38.626	33.8105	57.7807	46.527	26.2	70.3871	57.1191	51.376	45.2662	68.8722	41.274
	35.818	43.3635	49.2708	54.5273	-14.1509	-47.697	-43.9784	-10.2734	40.9559	-72.4189	-12.792	-10.488	2.3397	-0.2	1.0879	11.4139	3.8352	-1.7982	1.8847	4.7238
	42.3557	55.2615	53.6678	51.2691	5.4197	-62.0011	-35.6185	8.4178	47.2631	-44.639	3.4015	-16.276	16.2064	9.6	12.2691	10.2303	6.9441	11.301	11.5623	18.9664
	458.703	400.204	311.059	422.037	878.778	766.505	507.031	642.904	398.684	658.637	556.574	819.422	436.348	600.6	601.436	401.729	427.816	564.365	568.027	584.207
	115.876	119.371	98.0813	107.745	91.3989	10.95	33.9033	89.0253	112.906	25.4343	89.0659	86.4238	49.0106	67.5	52.8166	65.5864	65.1071	62.5386	52.0875	63.5817
	70.8769	114.286	123.207	98.6947	86.8952	35.3904	21.7238	81.3938	44.3152	258.696	77.199	91.7666	107.168	45.7	105.16	85.0703	90.8854	61.0316	-31.6847	51.9131
	48.5876	79.2569	77.4264	78.0591	16.556	-44.1949	-8.1124	21.6536	53.8103	-29.0782	45.9247	60.1552	50.4593	47.5	49.9905	42.7338	41.6605	39.8179	51.9363	38.3569
	85.8256	131.801	125.757	107.642	168.125	72.4579	37.3866	157.858	68.1043	427.645	238.268	198.77	139.662	70.4	125.065	75.6926	103.062	74.8263	67.5113	95.4987
	213.521	157.259	157.164	140.173	254.432	573.744	286.574	243.026	551.463	463.255	1070.81	893.923	296.542	447.8	412.46	384.613	444.138	399.06	388.991	469.237
	34.1741	16.0446	30.7221	43.2011	-30.0911	-66.9583	-47.8941	-32.6313	31.975	-56.509	-7.7238	-4.9968	-11.734	-12.8	4.2825	4.9496	3.7056	-13.1585	-10.3636	-9.6903
	35.0152	46.2882	42.4351	43.3045	-9.5926	-54.1092	-41.1677	-12.539	39.2763	-70.2244	-10.3197	-3.5127	2.5467	1.4	0.84214	9.8661	6.9441	-2.9574	1.5822	3.1795
	55.6987	87.3662	80.3454	54.8894	13.4171	-26.734	-10.5387	111.085	50.5881	-15.5873	13.4142	10.141	39.2832	14.3	29.4711	30.4426	15.4937	30.7759	22.2985	35.6113
	29.4333	48.3487	49.899	45.9938	-13.6595	-52.4321	-35.5944	-4.5498	37.8023	-72.0698	-4.3862	-3.9579	2.8571	1.1	3.0538	8.8646	5.9078	-2.8415	0.22132	3.0079
	57.0369	93.9799	89.1764	87.3684	56.8161	8.9031	9.3521	87.6242	57.8208	42.7905	33.316	55.4061	53.1499	36.3	48.2704	37.2711	35.4427	54.3081	38.6295	36.9841
	36.5827	43.7623	49.899	43.4596	-8.9921	-63.3822	-40.0146	-21.661	39.002	-42.6689	-5.746	-13.3078	7.9278	-1.2	-0.017955	5.3138	4.0942	-6.551	-0.23232	8.1558
	53.0225	59.5156	57.6953	63.7332	-10.7936	-38.2513	-27.1144	-3.6853	38.0765	-67.0824	9.5822	10.8831	16.7238	10.8	18.167	20.9738	21.3229	13.9672	17.1572	13.1321
	45.2614	60.0141	63.4225	44.9595	-9.538	-46.9078	-27.4748	1.621	40.1675	-61.9952	10.2002	7.1728	21.898	9.9	23.4504	31.6262	16.1414	10.3737	8.6893	10.5581
	39.6795	43.2638	47.3864	50.3382	-12.9772	-57.9072	-43.594	-6.2192	36.1226	-79.8003	-11.0614	-17.7601	-3.1449	-7	-6.5301	2.3093	4.3533	-4.3485	-1.442	0.94871
	309.866	218.045	332.896	236.058	188.924	340.932	282.274	163.581	207.583	123.487	190.924	266.297	148.251	121.3	151.605	178.666	161.095	253.346	232.031	217.333
	28.5157	93.5478	31.6089	13.4114	33.4516	-14.0082	27.6334	-66.3469	67.5559	-80.5484	-30.0979	-90.6295	4.9268	-40.1	-93.2771	-11.1655	7.0736	-44.6894	-64.498	-29.0808
	46.676	66.5613	57.954	61.3541	0.91598	-56.7481	-13.6377	48.5129	55.1128	-54.0901	6.9863	22.1622	2.6502	5	15.4638	22.5216	12.6438	3.1865	10.655	7.9842
	113.888	81.3507	74.3596	62.4919	-6.5083	-48.6095	-15.5114	9.8487	41.8814	-33.6916	-4.6334	34.9255	8.3417	9.2	3.791	11.7781	7.5918	18.1404	7.3283	13.9901
	32.5301	14.0173	-50.7888	41.9081	-90.959	-184.524	-157.654	-131.691	14.8015	-325.53	-61.2487	-82.6153	-35.949	-50.8	-50.1493	-15.991	12.9029	-57.093	-85.2142	-44.0097
	50.0786	13.4191	26.7315	17.6005	-52.1182	-109.821	-44.1946	-67.3307	11.3052	-129.4	-29.8507	-0.98975	9.687	-12.8	-35.1591	-2.152	-10.2846	-13.5063	-17.4706	-12.2643
	25.6865	53.5998	47.3494	51.5794	-15.461	-63.9001	-41.0476	-14.5661	34.7515	-77.5559	-12.0503	-7.223	-1.0752	-2	-1.6153	4.6765	5.001	-2.7255	1.7335	3.5227
	-87.6334	-93.3306	-9.9594	-36.1864	-267.394	-160.577	-96.9244	-715.381	10.174	-193.139	-48.8873	-263.231	-257.817	-249.7	-175.478	-117.599	-31.0108	-111.576	-304.927	-75.9268
	99.1304	118.573	141.017	95.5399	81.6819	17.4609	28.9066	80.4399	54.0845	-19.9512	80.6602	86.5722	130.452	80.9	76.0392	67.0432	70.1591	42.0204	40.1416	46.5935
	35.7798	15.1805	37.9642	34.2021	-94.8622	-156.976	-9.1935	-193.757	-15.0206	-251.567	-56.9222	-118.382	-21.151	-44.8	-106.056	-70.5277	-35.2856	-61.7299	-109.56	-59.2819
	-47.9867	-172.961	-26.5498	-112.522	-490.476	-497.143	-36.4593	-931.268	-176.369	-736.992	-94.2536	-193.329	-114.7	-180.2	-196.857	-187.613	-126.74	-128.617	-220.096	-149.542
	35.7798	42.7985	48.9013	38.0292	0.2882	-38.3253	-18.202	-15.5797	43.184	-47.0828	0.55834	-0.24769	13.5159	14.3	15.0952	43.6443	29.3543	7.4756	10.3526	16.3924
	-15.9482	-64.7488	9.1435	-29.5147	-83.3164	-89.5736	-82.0063	-62.0542	20.2518	-154.113	-71.0142	-60.057	-31.8097	-39.5	-46.9547	-35.0197	-42.2807	-28.4603	-31.6847	-21.5305
	33.8682	26.8459	16.5704	6.688	-74.8276	-82.2736	-48.5427	-84.3524	36.9796	-138.427	-53.7082	-82.3185	-29.6366	-36	-63.4194	-52.2274	-21.5545	-25.4463	-51.6449	-20.1577
	7.8321	-23.0393	49.3447	21.3243	-89.2121	-59.9542	-56.9026	-66.4662	15.6928	-73.1171	-11.5558	-10.6364	13.5159	1	5.3884	11.9602	11.8666	15.4742	10.9575	8.499
	69.4623	98.2007	89.2503	75.9387	40.6302	-6.2149	0.96814	37.9301	67.7615	21.17	14.2795	30.9184	42.3876	38.5	66.8239	77.7866	52.6714	39.586	44.8293	20.5108
	0.6445	-89.2095	52.042	-29.6699	-58.9692	-134.459	-49.4796	-99.8241	41.7786	-346.976	7.2335	-97.9016	-68.9601	-55.3	-74.6007	-10.073	-48.11	-32.6335	-23.9728	-52.418
	13.0317	-9.3466	8.6632	44.9078	-66.4208	-103.532	-93.4892	-86.3796	9.4198	-127.63	-29.109	-38.0923	-35.8455	-32.2	-41.4255	-16.9015	-26.9951	-36.9226	-22.1583	-19.4713
	164.546	207.144	202.021	183.047	128.247	106.886	132.084	217.061	169.534	146.105	173.494	262.587	172.362	219.8	156.888	164.099	104.746	182.402	190.297	176.664
	64.2245	45.6567	143.825	44.2871	-71.4704	-116.529	-91.6635	-57.5528	36.294	-234.236	-6.6113	-77.8662	21.7945	-68.4	25.6621	17.1498	25.0795	43.6433	-16.8658	13.9901
	199.222	276.106	176.858	162.515	27.5559	21.6288	3.0821	192.14	73.2118	275.628	102.293	123.823	142.663	59.7	177.899	98.4541	78.1905	162.347	132.079	139.428
	117.1	173.178	155.279	147.362	55.7789	8.5578	32.0776	66.3395	78.5249	0.94604	36.2828	53.4768	52.322	52.7	75.4248	61.7625	46.3239	59.4087	59.1945	57.2326
	44.6497	54.6965	46.9799	38.5464	-17.8084	-47.0064	-34.5855	3.1711	37.2538	-66.1597	-2.9029	-14.1982	5.3407	-2.1	-2.3525	8.9557	4.4828	5.0412	1.5822	1.2919
	375.128	427.689	440.235	338.098	549.709	723.025	658.326	769.449	756.893	1121.47	1062.77	1420.63	884.119	937.9	1030.87	824.184	580.154	967.311	1013.65	1055.41
	40.9029	54.7298	53.1136	56.2858	-17.9449	-67.0569	-35.8827	-5.4143	41.5729	-54.1649	3.4015	8.9537	3.3745	6.5	4.8969	8.2273	13.8097	-2.4937	1.431	4.2091
	37.8443	42.6988	51.2661	62.7505	-9.1832	-64.9113	-35.4263	-0.078214	38.6935	-68.5038	-6.1168	-22.2124	5.5477	-3.3	7.6	12.7796	11.3484	-4.4644	4.4553	12.7889
	23.8896	-41.7836	21.7433	5.7571	-102.914	-114.409	-66.848	-91.507	4.1067	-182.566	-76.2059	-91.9652	2.8571	-58.4	-69.1943	-16.9925	-15.8548	-28.2284	-27.1483	-29.0808
	75.7706	78.1934	94.645	87.627	-18.8456	-46.4639	-26.0814	34.5914	28.3072	-27.3576	35.9119	26.0209	35.4543	32.9	32.2971	65.4043	42.0492	23.5888	31.6737	28.5758
	20.3723	-32.5776	-9.2943	-30.0319	-68.3314	-109.599	-75.8805	-110.675	7.5003	-169.549	-74.9698	-83.5058	-40.1918	-55.9	-42.2856	-43.578	-27.5133	-24.9826	-43.6306	-23.4181
	7.1822	12.4553	43.0633	-7.5862	-43.1381	-99.5619	-85.922	-107.008	23.7139	-104.588	-12.1739	-48.1842	-24.7729	-0.8	-3.4583	17.3319	7.5918	-22.0845	-10.2124	-7.6311
	227.017	331.209	293.582	257.366	508.821	541.313	547.437	439.865	400.673	452.457	451.255	717.464	373.844	441.7	410.74	372.503	349.704	477.772	456.432	451.219
	1175.86	1392.32	945.706	1097.53	2727.82	2330.57	2277.87	1836.99	1538.3	2955.84	1830.79	2745.79	2070.45	2029.5	1382.28	2089.45	1923.86	2113.2	2031.02	2238.4
	123.293	121.897	143.345	147.103	26.9827	8.0152	21.3875	114.513	81.4386	117.776	52.5998	116.7	103.132	90.3	110.075	53.5683	58.5006	102.068	100.325	57.4042
	99.2451	109.966	112.27	108.78	34.5161	-26.2408	-16.6165	26.0358	83.7352	14.7861	23.7978	26.1693	70.2246	31.5	37.7034	38.3636	34.795	28.2257	35.7565	39.5581
	26.6041	36.9825	34.2693	44.2354	-18.6545	-55.7616	-48.3025	-22.4361	31.5979	-71.4713	-9.8252	-15.3855	-7.2842	-10.8	-3.4583	2.3093	-0.82825	-10.6083	-0.081107	-6.0868
	38.8001	61.3435	44.763	27.6856	-19.0094	-61.1873	-31.8709	-12.5986	31.0837	-53.0428	-1.0486	2.8689	1.8223	5.1	8.3373	5.1317	7.8509	13.0399	17.4596	11.2445
	52.8696	77.6284	88.2896	56.1306	51.6574	-18.3488	7.8386	55.6674	68.31	15.2101	9.0877	26.763	32.8672	49.3	36.229	52.6579	24.0432	10.2577	15.0402	27.0315
	102.724	90.9223	82.0451	120.003	30.5038	-33.7134	-13.1332	55.6078	53.8445	32.1673	34.305	72.0281	39.0762	37.1	54.4139	47.4682	38.0334	40.1656	50.7266	49.6823
	10.5466	7.9686	20.2284	25.8237	-60.4978	-77.0205	-53.7556	-17.3981	9.7626	-95.4358	-20.0852	-22.9544	-12.2514	-7.9	-15.6226	-4.7013	-10.4141	-30.4309	-3.559	-11.0631
	46.4848	43.2638	47.645	30.3749	-36.3963	-89.9929	-28.7239	-13.642	28.2729	-91.396	-20.2088	-33.64	-21.8753	-32.3	-23.6092	-9.8909	-7.9529	-19.0706	-18.8316	-7.9743
	6.1882	-10.0445	-1.0546	11.7047	-44.694	-119.588	-60.53	-99.7645	17.0296	-120.423	-52.3484	-66.4386	-55.6108	-46.2	-69.3172	-28.4643	-37.2287	-54.4268	-52.4009	-35.2583
	37.2709	23.9877	27.3966	42.477	-59.87	-134.706	-98.0535	-86.4392	9.7626	-121.096	-14.1517	-1.7318	-11.3201	-21.8	-34.4218	-9.3446	-2.1236	-1.5663	1.5822	-0.59566
	57.5721	65.7304	45.5019	61.923	-10.1931	-45.5267	-28.0994	-3.8641	37.4252	-54.7884	-6.7349	-3.5127	13.1019	9.4	10.6718	21.0648	12.9029	4.9253	4.0017	4.0375
	42.2028	46.8864	53.2614	56.4409	-20.5106	-72.0387	-46.8851	-55.0487	28.6843	-92.8673	35.0466	37.3001	13.4124	24.5	16.0781	22.7947	21.4525	5.6208	9.1429	10.9013
	27.7128	39.6745	49.0122	23.2378	-35.8504	-76.0833	-42.7772	-10.9888	37.768	-86.2091	-3.7681	4.0562	3.9954	1.2	-2.3525	15.2379	0.3376	11.1851	4.6065	8.3274
	28.6304	29.2388	34.7496	43.4596	-30.3641	-68.9066	-32.5676	-6.0999	37.151	-36.4347	-22.1866	-27.5552	-28.9122	-7.6	-7.3902	4.1302	-0.56917	-27.417	-17.7731	-8.1459
	9.782	28.707	35.0822	28.6682	-26.7611	-71.0522	-42.8493	-15.4306	26.1819	-33.9659	-20.7033	-26.9615	-6.9738	-8.9	-15.9912	-0.60418	2.6693	-4.3485	-6.1296	-3.5128
	-9.9076	-54.6122	-33.3116	-9.8618	-95.3808	-136.827	-126.28	-188.123	-0.58942	-198.476	-64.0918	-69.11	-37.2943	-47.8	-83.2016	-20.6344	-33.9902	-35.8793	-52.2497	-36.9743
	105.515	84.4083	114.819	95.9019	37.7642	-17.4856	3.1302	88.1012	65.7048	18.9257	45.8011	44.869	89.4724	52	72.8446	42.9159	49.1738	67.7551	65.2431	62.3805
	19.4547	22.8245	43.6175	50.3382	-21.384	-49.3	-29.7569	-16.7125	31.0152	-68.3292	-6.9821	9.9926	-4.9041	7.5	0.35066	7.2258	8.8872	17.0971	18.2157	25.8303
	14.6757	26.2809	38.5554	33.2712	-9.3196	-47.8203	-44.4108	-6.9346	35.5056	-67.9302	-21.5686	-9.3007	16.6204	2.9	13.6207	11.1408	4.7419	-0.75487	-2.6517	-1.2821
	70.8386	131.07	89.6568	85.5583	34.871	1.0604	23.5015	87.4454	73.726	-26.0359	23.1797	42.0492	52.322	31	40.7752	40.4577	28.5771	48.9757	30.9176	31.8362
	67.8948	61.2105	60.873	67.8189	1.3254	-59.3376	-29.7089	7.3148	45.275	-68.429	1.1764	5.8371	8.3417	3.7	1.8251	15.0558	13.6801	7.9393	6.4211	3.5227
	2986.95	2863.02	2729.38	2845.29	4916.96	4322.32	4209.75	4924.14	2874.57	3946.92	3407.98	3985.16	3109.11	2700.9	3138.35	3232.72	3755.41	3445.61	3613.77	3694.06
	41.7058	56.1589	42.4721	57.2684	-9.4834	-51.8403	-35.9067	-15.848	36.3283	-77.0323	-4.139	-5.8873	9.5835	-1.2	3.5453	7.7721	3.0579	-2.1459	3.8504	1.1203
	82.1936	101.557	75.6898	86.1789	14.891	-27.3506	-20.1719	16.9436	46.8518	-15.7868	20.3366	34.6287	42.5946	9.6	22.5903	51.8385	23.266	38.195	0.82617	30.1202
	39.4501	47.7837	50.0468	48.6832	-7.4909	-48.4615	-34.6816	-10.4225	38.008	-60.873	-5.9932	0.49436	5.8581	2.6	2.6852	8.0452	5.7782	1.6795	1.8847	1.2919
	51.6461	21.6281	39.7748	43.0459	-25.6966	-55.5396	-31.991	-19.1271	38.0765	-91.5955	-5.4987	-6.9262	5.2372	-4.8	-2.844	8.1363	7.8509	-7.4784	-1.2908	0.94871
	58.6808	51.7719	54.4807	62.3368	-2.0046	-60.694	-19.7875	-2.7612	40.0647	-78.7529	-4.7571	4.7983	10.8253	7.9	12.8835	24.3425	16.7891	3.4183	7.0259	2.3215
	62.657	73.1418	67.8565	70.1462	35.1166	-16.6471	-9.8181	69.41	54.4958	-48.9282	11.3128	11.0315	29.6592	22.2	48.1475	18.4245	25.4682	5.389	24.4155	16.564
	6.7234	-22.9728	26.2512	-45.2371	-163.345	-161.612	-137.042	-173.963	-22.9046	-376.178	-54.3263	-69.2584	-36.0525	-56.2	-107.53	-65.0649	-55.7528	-72.1629	-79.6193	-78.3292
	41.1323	46.122	45.9084	70.2497	-17.126	-68.0927	-42.6811	-34.9565	24.1595	-124.537	-10.3197	-16.8696	-1.0752	-9.6	-8.2503	6.7706	5.1305	0.28843	-0.68596	7.641
	21.1751	53.5001	45.6497	21.9966	-28.781	-60.4721	-38.4291	-9.8859	28.65	-78.5784	-15.6351	-6.9262	-0.24737	-1.1	-0.017955	7.2258	4.8715	-6.2032	-1.8957	-1.9684
	192.379	180.024	214.916	99.9359	26.9827	-26.5614	23.5015	47.2906	57.5809	9.1753	27.877	60.3036	121.449	114.3	76.5307	54.6609	63.164	82.1294	53.9021	60.6645
	199.375	280.061	231.765	268.123	235.544	453.738	277.037	301.604	64.0937	195.156	487.968	743.732	418.859	409.9	462.346	265.706	233.637	165.014	155.82	185.072
	40.4824	53.9986	42.9155	50.2864	-10.4387	-52.9501	-30.4776	7.9706	41.4015	-77.3814	-5.8696	-4.7	1.2014	5.4	4.774	13.1438	8.7576	0.1725	5.5138	4.3807
	25.113	50.1434	44.3935	42.6839	-19.6372	-59.1156	-35.162	-24.8805	42.8412	-88.0295	-7.2293	-17.9085	-2.6275	1.5	1.3336	7.4079	-0.69871	-7.3624	-3.7102	-0.76726
	37.2709	48.4817	48.1254	49.0969	-17.6992	-58.7457	-36.4112	-14.5363	42.4984	-64.2395	-13.9045	-9.1523	-3.2484	-1	3.1767	6.1332	2.9284	-3.4211	6.4211	-0.25247
	111.097	2.6511	160.231	101.022	-307.981	-305.196	-297.37	-326.771	-15.6376	-1072.85	-98.3328	-211.881	-193.657	-343.4	-145.129	-273.652	-193.582	-253.233	-329.273	-225.388
	196.163	322.402	223.525	209.113	172.492	95.1472	137.706	283.598	123.978	195.43	79.5477	108.537	183.228	152.5	190.432	137.058	103.321	151.103	171.849	105.794
	48.8934	65.2984	35.8581	35.2882	-6.3991	-46.7105	-30.7419	16.8541	46.9546	-56.6836	-12.9156	-3.2159	3.685	6.6	7.8458	4.7675	11.2189	-4.3485	1.7335	5.5818
	-13.8455	-44.8745	-11.733	-32.9281	-74.309	-91.7932	-70.067	-111.152	26.4904	-191.469	-128.247	-156.82	-105.283	-58.8	-137.265	-106.764	-80.7538	-108.099	-63.8931	-91.7137
	12.42	33.6922	43.5436	55.7686	-23.7041	-64.64	-48.3745	23.323	35.3685	-119.226	-32.8174	-33.1947	-33.5689	-29.5	-57.7673	-20.6344	-11.8391	-55.3542	-22.1583	-4.8856
	0.60627	-27.1604	14.2056	-13.0683	-78.4033	-95.8132	-77.5621	-92.8186	15.8642	-179	-57.7875	-92.1136	-32.8445	-33.2	-40.8111	-35.1107	-25.3111	-45.7327	-32.4408	-35.7731
	73.7061	24.8186	24.5146	44.5457	-18.054	-64.714	-28.0753	40.6131	39.7561	-42.2949	-4.8807	-27.1099	15.7925	11.8	4.0368	12.4154	17.6958	-2.9574	0.52375	1.4635
	38.5707	23.6554	10.991	35.4433	-129.718	-87.576	-78.427	-104.027	43.2525	-253.088	-39.7398	-77.8662	-36.0525	-45.1	-58.2588	-36.9316	-34.3789	-8.6376	-8.7003	-4.714
	-17.2481	37.2151	33.6781	39.2705	28.3202	-17.8802	-0.32909	-15.7883	64.2994	-55.5614	28.6187	30.1764	26.7617	1.6	37.3348	12.1423	-4.3258	32.2829	34.698	19.138
	55.3546	98.4998	63.6073	89.9026	33.0695	-13.2684	35.5368	47.4397	70.6409	9.1753	65.4557	83.604	57.7031	49.5	62.5234	55.0251	67.957	49.2076	52.2387	55.5166
	58.4514	57.0894	51.8203	59.2337	-86.3461	-64.8866	-66.1754	-90.8809	29.1642	-119.101	12.1781	13.9997	-27.8774	-28.4	-43.0228	-6.4311	-1.9941	-52.4561	-7.3393	-0.93886
	-41.105	-88.3454	-27.141	-66.3381	-149.616	-128.466	-89.3813	-204.429	6.0263	-249.647	-104.019	-179.082	-126.083	-110.3	-104.827	-101.757	-77.3858	-121.546	-123.774	-78.5008
	7.6792	18.4043	22.0389	28.5131	-40.6543	-42.5919	-28.0273	-5.6528	43.561	-89.8998	-21.4449	-32.7495	-44.4346	-23.5	-11.445	-12.8954	-7.4347	-4.1166	-8.5491	-10.0335
	131.054	107.074	89.1764	98.8498	36.1811	-27.6958	2.6017	29.4938	66.459	-32.8437	15.0212	36.8548	45.5956	37.7	47.2874	49.2892	39.7175	38.195	40.8977	26.1735
	53.3283	50.376	35.2669	54.9411	4.4916	-58.869	-31.2944	26.5724	46.509	-53.0428	3.7723	8.8053	4.3059	22.9	52.2022	16.6036	18.214	-2.8415	8.9917	17.0788
	29.1657	32.3961	30.6482	35.2882	-33.4484	-74.5049	-43.8823	-70.5204	21.7943	-105.635	-27.0076	-36.6082	-14.528	-18	-23.4863	-8.07	-7.3052	-11.1879	-28.9629	-4.8856
	26.3747	29.1059	28.7638	43.6665	-35.0315	-54.1585	-40.9515	-40.859	41.2301	-68.5537	-19.3435	-31.7106	-2.731	-4	-7.2673	0.85256	-0.69871	-13.7381	-9.0027	-4.714
	-150.143	-372.834	-108.541	-222.941	-661.588	-698.61	-385.87	-745.758	-77.6813	-1328.85	-309.713	-623.274	-274.581	-444.1	-475.897	-369.433	-246.046	-255.668	-450.092	-314.447
	82.1936	96.9378	91.8737	104.487	22.7793	-50.9031	-1.9867	71.6756	58.3693	13.4645	4.0195	-1.2866	31.2115	14.4	15.8324	26.3455	5.3896	29.9645	33.1858	23.9427
	28.5539	30.2358	40.2921	30.7887	-19.5553	-64.3934	-36.1229	-27.2654	34.9572	-83.466	-14.7698	-13.4562	-8.0086	-8.6	-10.3391	-0.69523	-0.56917	-5.9714	-1.7445	-5.7436
	-6.7725	24.9183	17.4202	31.8231	-35.4955	-89.7216	-75.3761	-97.797	33.3804	-148.876	-13.1628	-22.9544	-21.151	-8.2	-29.6299	-10.164	-10.1551	-24.8667	-7.793	-16.0394
	37.3473	36.5504	32.1631	49.3038	-16.8531	-66.5637	-27.6189	0.60743	39.3448	-66.6834	7.1099	2.8689	5.2372	8.3	2.5623	10.5035	8.4986	-4.5803	-2.1981	3.8659
	27.904	-3.165	42.1395	44.3389	-30.0365	-79.8813	-49.96	-41.485	32.1464	-98.6029	-0.30696	-1.435	3.2711	8.4	3.5453	14.9647	20.5457	6.3164	8.0844	6.4398
	69.6535	88.2303	100.298	69.7325	38.0099	-29.7675	-11.2834	75.4317	48.7371	-46.4344	30.7202	20.2329	47.8722	26.3	50.1134	45.5563	34.5359	40.9771	36.5125	36.9841
	33.333	27.5438	45.428	42.9425	-21.3294	-57.118	-39.7504	-2.1948	34.7172	-85.6356	-1.5431	-22.6576	10.5149	1.3	-6.7759	-2.6072	9.5349	2.7228	1.8847	2.6647
	-77.2343	-74.8521	-54.299	-10.3273	-25.9696	-72.1373	-32.4955	-147.67	11.8193	-146.582	-17.3657	-107.251	-65.6487	-16.6	-75.9522	14.2364	7.0736	-75.9883	-54.9716	-42.9802
	-9.3723	6.4731	8.5523	-7.1208	-72.7805	-94.7034	-48.2544	-44.7045	18.1608	-148.377	-63.7209	-59.3149	-32.7411	-26.3	-33.8075	-24.8225	-17.0206	-26.1418	-16.8658	-19.1282
	74.4707	73.607	81.3431	64.1986	-23.8406	-54.0599	-37.4922	24.9626	48.2229	-33.143	2.1653	43.8301	28.7279	17.2	27.2594	19.7902	14.9755	27.2983	28.347	18.1084
	51.6079	75.1026	62.8683	46.873	-31.1283	-59.1403	-17.8657	2.3364	42.4299	-60.6735	-2.6556	4.353	8.4452	1.5	3.2996	13.7811	10.3121	-6.3191	4.7577	16.0493
	26.5276	51.9381	58.4343	52.4069	-3.1783	-43.2084	-38.5733	-12.0918	50.0054	-63.9403	-8.4655	-4.4032	-3.2484	9	0.47353	13.0528	7.5918	-2.8415	3.8504	-0.93886
	103.909	162.044	125.757	129.829	43.7964	13.3423	24.2462	86.0741	81.7471	-4.191	0.68195	17.2647	57.5997	47.2	53.1852	38.5457	36.7381	51.9897	58.7409	45.3924
	63.1922	83.0125	55.8848	72.1115	4.1641	-50.2619	-27.1625	13.0384	47.2974	-42.5692	9.5822	28.3955	33.5916	21.6	24.4334	27.256	27.4112	20.5748	22.6009	21.5404
	46.1407	58.8509	43.7653	63.0091	19.149	-34.6999	26.9127	20.9382	34.5116	-30.8737	0.063884	7.0244	21.7945	22.8	25.2935	22.1574	22.8774	6.896	11.1087	8.6706
	37.9973	50.0769	50.4532	45.0112	-5.3619	-58.1045	-37.8766	-12.3303	35.3685	-77.0073	-8.2183	-6.0357	5.1337	2.5	-0.50944	11.7781	7.3327	-2.7255	3.0944	0.43392
	54.2459	60.3464	51.1922	59.9578	9.2955	-36.7716	-25.1205	-17.6366	39.0363	-53.0677	0.1875	5.5403	14.4472	11.9	-2.9669	13.3259	20.8048	11.8806	11.8647	16.564
	210.309	204.917	225.89	174.41	156.825	177.174	93.9361	146.321	78.662	1127.7	664.242	505.979	180.124	157.4	195.593	203.977	253.327	318.726	205.871	291.806
	53.3666	69.5524	64.7158	68.2327	6.7844	-33.2695	-25.0965	28.4802	47.9829	38.8006	-6.7349	11.6251	34.316	17.7	14.2351	21.429	15.3641	12.5762	9.7478	7.2978
	28.2481	27.3777	42.0287	42.3218	-26.843	-76.1573	-40.447	-18.9184	21.3144	-117.53	-4.7571	-4.2548	-23.4276	-15.7	-3.3355	-3.0624	-3.6781	-18.491	-2.9542	6.783
	24.2719	21.8275	27.101	35.8054	-34.0762	-86.0222	-53.5394	-31.1705	24.9136	-98.4532	-22.6811	-26.9615	-11.4235	-11.3	-12.5508	1.1257	-7.6938	-13.5063	-8.8515	-4.1992
	144.741	152.174	135.29	156.671	102.017	153.128	129.153	64.6403	122.093	541.233	209.342	211.534	196.577	280.1	190.678	156.542	204.75	170.694	154.005	222.137
	82.5759	109.035	88.6961	85.3514	34.2159	-9.717	-3.2358	69.9466	61.7971	26.4567	8.346	26.4661	51.4942	44.9	49.8677	36.1785	27.9294	52.3375	52.5411	40.9308
	66.289	103.984	102.035	87.0581	61.3471	19.1626	74.2374	73.345	96.4868	-9.8019	9.0877	20.975	59.0484	56.9	73.8275	50.4728	36.7381	21.734	25.1715	20.1676
	129.372	70.7156	72.5121	135.415	34.1613	19.1379	20.7388	17.8081	47.2974	-12.5948	26.3937	35.9644	14.8612	48.4	50.3592	92.354	114.721	30.8919	33.9419	31.493
	98.404	66.8272	74.5074	97.2466	38.665	-42.4192	13.7242	32.2065	60.0489	-2.3457	21.3255	35.5192	14.7577	28	37.8263	43.3712	60.7028	44.3388	45.4341	50.7119
	479.425	403.727	361.163	428.398	496.73	834.425	719.872	466.068	247.38	821.376	355.825	462.94	253.183	558	523.904	568.799	677.956	410.421	448.418	385.841
	63.9186	47.2187	99.4115	88.1442	-17.2352	-38.6952	-29.9971	-6.4278	70.5381	-81.1219	-1.7903	-5.7389	33.1777	21.8	9.8117	7.2258	13.162	23.5888	13.8305	19.8244
	32.7595	59.4491	52.0051	111.004	-5.4983	-42.0986	-32.7598	17.9869	37.9737	-61.7957	-2.1612	6.4308	8.0313	5.9	9.8117	16.6946	11.3484	-0.52303	11.5623	1.2919
	37.4238	48.382	40.1812	54.9411	-25.9696	-61.3106	-49.5036	-7.0539	34.1002	-77.7305	-13.1628	-10.488	-2.2136	-4	2.9309	5.678	2.7988	0.98396	-1.8957	-5.4004
	36.7356	53.5333	43.5436	50.9588	-11.0119	-61.1626	-32.1832	-15.2816	36.9796	-73.7406	-8.8363	-5.8873	-1.1787	-2.1	3.0538	9.2288	3.9647	-0.63895	5.2114	4.3807
	52.6784	75.6344	61.2794	63.1643	-5.6075	-36.7716	-26.7781	5.9137	45.3435	-44.8883	0.80557	15.929	19.6214	12	8.9516	16.5125	13.2915	17.0971	18.3669	16.2209
	49.8492	61.5761	45.465	66.526	-16.8531	-65.1826	-35.0419	16.1089	33.9631	-48.1302	5.7501	18.1552	-5.0076	11.2	-8.8647	17.7872	9.0167	-15.1292	-0.38353	0.60552
	439.893	522.009	473.268	351.752	567.97	541.338	441.737	480.467	581.936	184.408	564.238	832.482	700.643	657.5	660.905	501.971	664.873	709.384	587.988	570.823
	65.8302	73.7732	65.4547	47.3385	7.7943	-31.6911	-10.9952	24.6347	43.2183	-41.3473	33.1924	37.1517	42.6981	25.5	40.038	35.3591	18.0844	35.7606	33.1858	25.6587
	2515.44	2948.3	2602.49	1955.38	4445.74	4247.15	4243.93	4168.95	3394.37	4126.54	2146.87	3430.7	2744.64	2738.3	2803.9	2261.62	2332.82	2998.03	2894.6	2864.9
	11.0436	57.9535	67.2283	52.9758	8.5586	-45.946	-27.1384	30.1794	48.7028	-55.2622	22.9325	13.406	20.5527	20.4	32.2971	29.9874	18.0844	0.1725	19.5766	13.6469
	-1104.49	-1436.24	-1361.98	-1094.44	-2151.51	-3184.5	-2141.52	-2955.28	-1350.4	-4629.85	-1331.88	-2120.14	-1623.69	-1554	-1858.69	-1361.47	-919.519	-1498.24	-1620.48	-1369.43
	-3.714	-100.642	-122.028	-63.8039	-308.473	-352.252	-338.665	-455.493	-100.202	-908.41	-33.0647	-170.474	-101.04	-135	-157.293	-110.224	-87.6194	-115.981	-153.865	-82.1043
	187.141	177.199	160.415	193.236	84.7935	48.1162	36.714	41.6565	85.8262	44.0872	261.507	321.951	208.685	193.3	190.678	204.341	215.243	101.604	146.898	139.428
	135.107	129.375	122.394	144.724	93.2823	72.7045	50.8633	107.716	87.3344	59.1492	258.788	239.583	187.574	178.1	138.703	152.536	207.211	118.297	119.377	101.161
	46.7907	50.6087	47.645	51.7863	-4.4338	-48.3875	-31.5826	-0.76386	45.6863	-62.7682	-8.3419	-5.1452	1.8223	6.1	0.47353	12.9617	3.7056	-1.2186	1.1286	4.5522
	44.3056	48.1161	37.3361	45.787	-14.7513	-60.5461	-37.252	-0.40613	30.0897	-61.7708	-9.8252	-7.223	-3.3519	1.8	-0.017955	11.505	6.0373	-4.2325	3.6992	-0.25247
	22.628	58.02	37.3361	61.199	-13.9871	-62.1244	-36.9157	2.4855	45.4806	-65.5113	-10.5669	-14.6435	2.4432	-2.3	4.0368	13.3259	6.4259	-2.9574	4.1529	0.94871
	26.3747	25.7492	14.649	42.7873	-47.9967	-71.3482	-38.7174	-60.355	31.975	-87.7552	-10.3197	-5.7389	0.78746	1.8	-16.7284	1.763	-4.1963	-7.1306	3.8504	0.090724
	45.6055	51.3066	44.4674	57.2684	-2.6324	-46.0446	-35.3062	-1.3004	38.008	-51.8707	4.1431	20.3813	6.3755	7.3	7.9687	12.0512	10.5712	15.1265	9.1429	15.3629
	23.3926	7.0713	45.5019	73.301	-22.0118	-63.5549	-40.447	-68.4336	54.0159	-132.667	14.6503	-11.3785	0.99442	-7.5	-10.7077	13.4169	-10.1551	-13.2745	-14.2952	-21.8737
	31.8037	58.2526	27.0271	20.9105	-19.3369	-45.6253	-14.0941	56.3232	35.5742	-11.9963	-0.05973	-12.7141	21.898	22.2	-50.8866	54.843	76.2474	21.1544	2.9432	13.3037
	9.7055	27.4774	34.7866	51.7346	-24.1681	-65.7005	-34.7056	-15.9374	38.8649	-95.4358	-19.4671	-17.7601	-0.76479	2.7	-10.7077	0.48837	-4.5849	-9.1013	-2.3493	5.2386
	25.0366	-187.551	-32.0184	-57.8046	-200.958	-237.227	-124.358	-292.668	-36.0332	-564.129	-61.6195	-98.9404	-11.4235	-72.2	-123.012	-58.2365	-106.662	-12.8108	-74.0244	-15.353
	451.783	138.614	333.561	165.256	-89.1029	-109.106	20.2584	-131.87	85.2435	217.849	73.367	43.9785	316.514	102.2	98.6475	-85.1861	23.3955	227.844	9.899	101.676
	171.083	50.1102	181.033	149.637	259.072	328.675	361.741	249.704	233.943	533.752	18.4824	-15.0887	121.035	192.1	7.6	160.912	107.207	165.709	132.987	149.037
	52.4872	52.7689	39.6639	42.0633	-2.2502	-53.8626	-48.4946	-14.7748	35.8141	9.2252	58.0388	41.604	13.5159	7.5	43.9699	41.9144	58.8892	9.2144	16.4011	14.8481
	9.132	15.3467	12.6907	25.3583	-41.9918	-68.4873	-56.4462	-55.1382	20.766	-151.519	-27.502	-61.9863	-31.8097	-28.9	-36.7564	-17.5388	-16.2434	-33.7927	-15.2024	-20.3293
	56.1958	64.7999	49.7881	66.3191	0.94328	-37.1908	-25.1686	40.0467	41.5729	-34.8886	23.5505	39.5262	11.4462	18.8	30.0854	17.423	24.5614	10.0259	23.5082	17.9368
	207.213	133.031	157.311	155.792	87.9597	71.5454	82.1649	112.874	103.377	63.6628	262.496	344.361	215.825	231.8	170.896	181.579	182.858	263.779	254.108	201.717
	49.0463	77.8611	62.351	63.8883	0.31549	-44.5895	-25.0965	18.4937	37.6652	-63.9403	3.4015	31.8089	26.2443	29.7	12.0234	16.1483	19.1208	21.6181	15.7963	20.6824
	37.8826	58.6182	49.862	51.6828	-13.5504	-59.2883	-32.0871	-14.6257	36.6368	-75.3864	1.9181	11.6251	8.7557	4.1	5.3884	12.1423	12.9029	10.3737	5.3626	7.8126
	-48.1014	-167.278	-51.2691	-62.0455	-347.123	-261.593	-163.203	-321.525	-52.8638	-778.588	-78.431	-170.474	-139.536	-132.2	-188.502	-45.0347	-57.6959	-128.617	-160.518	-88.7966
	34.4799	66.1293	47.3864	50.7519	-9.538	-56.6001	-35.2821	-16.2057	38.7278	-63.4665	-7.2293	-0.69293	1.7188	3.9	7.6	8.8646	2.6693	-0.17526	1.7335	3.1795
	37.6914	81.0184	66.3785	41.5978	15.2459	-39.805	-18.226	35.3068	41.333	-25.5621	-7.8474	7.4696	24.5886	14.2	30.4541	17.2409	18.6026	28.5734	32.4298	25.3155
	802.907	897.76	705.903	574.14	1761.58	1177.6	1116.25	848.745	1039.28	995.388	1000.35	1925.23	975.701	984.2	1130.64	944.274	796.743	1089.14	1202.22	868.201
	79.0968	104.382	118.995	75.3698	122.324	83.9752	77.8649	68.307	106.942	184.408	73.4906	282.325	85.4366	73.8	51.2193	53.9325	46.9716	141.018	104.407	123.812
	53.7871	50.6087	44.4674	54.1653	-46.7957	-56.3781	-34.8978	-7.7097	36.0541	-63.3917	-3.5209	-1.7318	2.2362	-6.201e-14	6.1256	6.5885	4.4828	2.6069	6.4211	4.8954
	28.7069	8.9657	20.0806	40.9772	-40.4359	-79.3634	-54.7646	-35.97	29.9526	-101.296	-27.3784	-27.5552	-21.9788	-13.1	-8.9875	-4.3371	-0.051018	-13.97	-12.3294	-7.8027
	56.0428	43.8288	-5.5255	45.9421	-21.1657	-74.2583	-37.7084	-1.2706	36.1226	-84.7129	-18.9727	-13.011	7.6173	-3	4.2825	14.1453	-0.18056	-2.8415	-3.1054	6.9546
	57.0369	50.2763	45.9823	47.804	-6.9996	-60.7187	-34.8017	10.117	36.2255	-61.7708	-9.578	-7.223	0.47701	2.6	6.0027	2.2183	7.5918	2.0273	1.7335	5.2386
	46.2554	55.9927	44.4304	51.0105	-27.1433	-56.822	-39.366	-13.4631	40.6131	-86.2091	-13.6573	-14.9403	-1.3857	-2.2	-1.0009	8.8646	3.1875	-0.40711	2.4895	-0.42407
	37.6149	36.351	40.4029	43.8734	-12.131	-58.8937	-40.5191	-10.5715	41.71	-58.8032	-13.1628	-21.0251	2.8571	0.5	-1.3695	3.9481	2.9284	1.2158	-4.7687	-4.3708
	95.0396	77.2296	66.4893	134.018	132.069	-67.4268	37.843	135.977	23.6796	84.0614	143.085	258.876	136.143	44.5	82.3056	97.9078	140.369	31.7033	49.6681	62.5521
	64.7597	60.147	62.2771	70.8703	12.8985	-78.4016	-26.9943	-54.3035	28.033	-67.0824	-1.1723	-12.4173	19.5179	1.4	29.594	28.6217	24.6909	7.9393	16.4011	14.6765
	71.1445	87.2	96.2707	61.0956	7.9035	-60.3488	-2.0107	44.876	53.2618	-33.1679	8.2224	16.2258	31.315	21.9	30.6998	22.5216	26.634	24.6321	24.8691	28.919
	74.5854	110.464	80.8627	60.3715	70.0815	-19.8532	29.6993	77.1309	67.8644	23.6388	30.4729	90.8761	38.9727	26.8	38.3178	39.3651	23.1365	36.9198	36.0589	37.3273
	47.7082	54.8627	27.3227	67.1983	5.2013	-35.5631	-28.0273	32.7729	55.01	-88.1791	11.8072	20.0845	40.0075	28.1	38.6864	35.9964	22.4888	14.315	17.4596	35.4397
	37.8443	60.2135	47.3864	59.7509	0.15172	-53.9119	-18.25	-4.7585	38.385	-57.8307	-7.1057	-8.5587	6.479	-1.2	3.0538	2.5824	6.9441	-2.4937	5.9674	6.4398
	1650.55	2016.24	2147.64	1336.31	3021.9	3790.95	3095.33	2840.29	2288	2066.24	2907.59	3645.74	2339.82	2185.1	2707.57	2900.49	2258.46	2576.08	2607.44	2737.06
	30.3891	91.587	90.2849	52.4586	31.268	-38.6459	-14.3824	43.147	57.8208	37.7033	-13.0392	-31.8591	31.8324	15.2	59.3287	21.429	37.3858	15.7061	52.2387	12.7889
	54.8576	50.3096	71.7731	52.8206	-22.9671	-64.0974	-26.8982	-2.1053	37.8708	-44.9382	-12.5447	-8.8555	16.2064	22.7	37.4577	16.3304	10.9598	12.9239	19.123	27.7179
	303.71	430.78	358.391	361.009	294.965	151.057	120.145	1001.29	222.425	331.263	35.1703	63.5687	151.976	110.3	163.032	147.437	159.93	138.699	116.353	109.227
	17.3519	10.3283	35.1561	35.2365	-30.0911	-81.805	-49.1913	-20.5878	29.3013	-81.895	-29.9743	-17.1665	-25.8077	-16.3	-31.1043	-58.8738	-31.6585	-11.1879	-10.2124	-11.0631
	31.8037	54.0318	50.9705	69.4739	-12.5405	-52.7774	-45.4678	-15.9374	45.3778	-68.6783	-20.5797	-12.4173	1.8223	4.6	22.5903	8.8646	7.7213	0.40435	8.5381	7.2978
	27.0247	24.1207	25.3644	53.855	-2.9053	-100.425	-69.2022	-52.5447	47.4345	-149.624	2.6598	14.1481	28.2105	31.9	0.5964	38.7278	5.1305	-32.4016	-21.251	-6.6016
	40.1383	44.5932	44.4304	44.7526	-12.9226	-56.8467	-42.8253	-17.0106	35.4714	-58.7284	-11.9267	-12.2689	-0.14389	-4.3	1.4565	6.5885	2.9284	1.3317	-0.83717	3.6943
	32.4536	75.7341	53.7048	68.7498	3.4817	-45.7733	-16.8087	45.0847	47.4345	-40.4246	8.0988	18.8972	23.5537	20.4	12.392	19.3349	14.4573	9.3304	13.8305	12.7889
	93.5485	127.912	72.0687	71.0772	19.4493	-38.1033	16.8712	114.484	49.7997	-1.0988	-1.9139	16.3742	36.1787	21.4	28.611	27.8022	22.6183	37.7313	22.6009	27.0315
	3.4737	-27.393	33.5303	18.9969	11.6702	-65.0839	-32.4955	-8.5742	37.6652	-67.5063	6.9863	60.4521	-45.7799	-14.8	-21.7661	-8.8894	-26.477	-44.9212	-35.465	-31.6547
	142.677	148.651	164.923	137.638	-8.0368	-6.6835	-6.2627	-107.157	86.3404	-376.976	-44.808	-27.4068	-33.5689	-144.3	-66.3683	-5.7028	-17.9274	-74.0176	-108.955	-70.2641
	41.3235	47.4846	41.031	65.4916	-19.4188	-65.4539	-34.3693	4.3934	38.4536	-65.4116	-8.3419	0.19754	4.5128	7.8	10.7947	11.6871	9.9235	2.375	8.3868	10.215
	31.4596	-27.2933	-12.5459	21.0657	-25.0143	-43.825	-13.2773	-26.9375	58.1293	-61.671	30.4729	62.0846	4.4094	22.4	-6.0386	11.7781	14.7164	21.3863	10.8063	35.7829
	1000.22	1121.6	1108.8	673.387	1301.17	1262.46	1316.33	1079.21	902.438	960.451	632.597	1406.98	995.777	1131.8	1223.16	1065.55	1130.69	1305.57	1243.65	1094.37
	36.5827	51.1072	31.6458	39.8394	-25.1507	-66.3664	-45.2276	-20.0512	26.8675	-77.4562	-22.8047	-30.375	-34.1898	-6.7	-12.1822	-1.5146	-5.4917	-19.5343	-11.8757	-8.6607
	24.0425	55.1286	43.3219	47.1316	-15.8977	-71.4468	-38.3571	-24.8209	24.9479	-91.9696	-11.0614	-13.753	-5.0076	-4.7	-8.4961	2.6735	-0.69871	-8.8694	2.9432	-8.8323
	72.215	98.7989	78.9414	82.7138	42.0223	6.1409	12.1627	72.3314	65.8077	-11.8966	47.0372	54.0704	40.7319	42.4	46.4273	42.5517	40.6242	39.9338	47.7023	37.3273
	-13.3485	-49.9261	-8.0011	-22.2225	-118.855	-153.77	-104.948	-188.302	-3.1946	-255.732	-61.8667	-79.3503	-67.6148	-67.5	-79.5155	-67.7963	-35.1561	-54.195	-71.1514	-42.4654
	126.428	209.935	181.181	149.12	112.853	156.038	108.854	159.497	75.0971	170.992	294.883	370.926	149.286	175.7	220.044	204.887	188.946	196.892	212.676	172.031
	114.576	208.872	131.484	123.261	238.846	58.0551	123.965	248.839	79.8275	53.0646	244.325	274.014	175.984	123.5	108.969	85.7987	104.357	104.039	96.393	94.2975
	37.1179	43.4965	39.59	42.9425	-32.0291	-60.1268	-29.4686	-37.7885	29.3013	-81.0222	-8.9599	-6.9262	-5.8355	-7.2	-3.3355	8.8646	6.8145	-2.2619	-4.6175	-1.9684
	124.402	71.4136	75.1725	79.8175	-28.8902	-23.6512	3.3944	170.736	60.6659	28.3768	17.4935	72.3249	105.202	55.1	101.596	83.5225	38.2925	96.6197	66.604	55.345
	26.8717	45.4905	41.2158	66.6811	-0.12123	-50.8044	-21.5892	4.2443	42.0185	-88.1043	-21.3213	-26.5163	-4.1797	-8.6	14.1122	-0.87732	1.7625	-7.0147	11.1087	-0.080873
	1786.5	1759.3	1551.24	1185.91	2714.67	2637.59	2584.06	1781.37	1988.44	2810.61	1806.81	2826.82	1975.35	1912	2017.77	2104.66	1749.37	2302.62	2241.35	2153.12
	13.2993	31.7646	54.5177	28.6682	-16.5528	-58.8937	-32.9519	-17.3087	40.6131	-73.5909	1.9181	-3.8095	10.6183	13.9	8.4601	22.5216	11.737	1.4476	12.772	4.2091
	115.57	79.9549	105.693	108.521	52.3671	47.6476	51.536	47.708	104.713	92.6148	156.683	147.717	96.5093	121.8	139.195	94.9033	95.1601	126.991	120.738	103.907
	3.7031	-33.1426	-20.3423	-25.4807	-119.073	-144.275	-93.8976	-187.467	-10.2902	-195.833	-35.7842	-84.6931	-36.4664	-53.6	-86.642	-42.5765	-34.1198	-42.6028	-61.9274	-37.489
	35.4357	65.9631	57.3628	47.5454	-5.1435	-49.9166	-42.8733	11.5777	39.4134	-28.5795	2.4125	2.7205	3.685	5.1	5.2655	7.4079	1.8921	8.9826	7.6308	9.8718
	23.8896	41.9012	41.3266	30.0129	-19.2823	-118.799	-56.1339	-25.3575	24.4337	-90.7227	-6.7349	-3.8095	-2.524	0.8	-5.9158	16.7857	-3.419	2.1432	2.4895	-6.0868
	74.8148	80.0213	86.6638	73.9734	18.7942	-55.5396	-26.2016	1.3825	58.2322	-51.0478	25.5284	55.7029	38.7657	24.7	26.1536	38.5457	22.3592	16.4016	21.5424	32.0078
	41.1705	66.3287	52.781	60.3715	-21.9026	-57.7099	-46.4527	-9.6474	40.9216	-69.5761	-11.3086	-8.1134	3.3745	3.7	1.4565	10.0482	4.6124	7.0119	12.1672	8.6706
	34.2505	56.9565	54.5546	48.2177	-8.3916	-46.6858	-26.3457	0.10065	37.7337	-38.0805	-5.4987	-2.7707	5.2372	2.4	4.5283	11.2318	6.0373	-2.3778	5.3626	4.5522
	375.472	304.089	306.81	260.469	343.823	546.887	543.281	364.206	180.332	1035.19	449.03	621.146	131.694	229.1	335.42	263.248	245.944	422.709	291.005	327.155
	46.4466	44.4603	57.7692	73.301	30.3127	-51.8156	-18.3942	-7.501	42.6698	-74.3391	12.5489	21.2718	10.3079	8.6	23.4504	25.253	20.2866	13.2717	15.7963	22.9131
	72.215	75.8005	64.6788	74.5423	11.6156	-36.155	-14.0461	48.2744	45.9262	-11.2233	-4.7571	8.8053	18.1726	13.9	11.9005	21.9753	16.2709	2.9546	12.4696	11.0729
	36.5062	36.916	40.7724	43.0459	-23.4039	-69.5478	-38.9816	-26.8182	30.9809	-81.7953	-9.3308	-8.8555	1.2014	-4.1	2.8081	7.0437	6.1669	-2.7255	0.97739	0.77711
	71.718	103.618	121.101	31.8748	-8.5554	-21.9002	1.5927	38.0494	56.2097	-22.046	3.2778	-0.98975	4.4094	-7.5	30.0854	5.4049	19.5094	27.0664	23.0545	19.138
	55.5076	81.3175	87.7354	77.4385	46.8535	-17.5103	-1.338	104.765	53.4675	-8.6298	21.6963	52.1411	29.7627	32.2	44.0927	30.3515	25.2091	27.2983	30.6152	27.8895
	15.0198	13.3859	0.4234	30.1681	-92.0781	-91.1027	-65.3586	-104.445	29.5412	-124.138	-61.4959	-51.746	-33.362	-48	-86.1505	-44.7616	-42.6693	-38.4296	-30.6262	-33.3707
	71.2974	101.491	65.4178	82.5586	27.0373	5.623	27.225	26.1252	54.3587	7.4546	51.8581	79.3001	58.9449	49	38.8093	41.9144	37.9039	86.4186	76.4328	68.7296
	51.8373	63.0717	43.8392	56.0789	-6.8631	-57.192	-36.6995	-5.146	41.0587	-66.9577	-10.9378	-5.4421	3.0641	2.7	5.8799	6.2243	0.3376	-5.3918	-1.1396	-5.0572
	131.857	151.675	181.366	191.839	96.6941	129.502	86.2728	300.471	155.343	37.6036	100.809	144.601	48.3897	111.7	138.949	88.7122	68.8637	100.561	90.9493	64.0964
	380.557	514.332	441.676	280.898	559.29	961.017	620.154	637.21	945.972	272.361	586.241	553.471	489.538	423.1	515.794	222.55	438.438	417.608	347.861	339.51
	27.7893	27.3777	20.1176	25.772	-28.1532	-76.9958	-42.513	-42.111	36.3626	-109.625	-21.1977	-21.1735	-4.6971	-18.3	-12.1822	21.7932	-0.69871	-4.0007	-6.4321	-2.14
	43.9615	61.5429	64.4202	57.6304	-3.2056	-43.4797	-18.9227	6.2416	33.1747	-53.5166	-1.1723	2.5721	21.898	7.9	19.5185	8.8646	18.0844	9.91	15.3427	-1.4537
	33.0271	52.3036	43.9501	47.8557	-23.2674	-52.9007	-41.7202	-4.4007	35.7113	-61.4216	-11.8031	-0.69293	-3.7658	-4.2	2.1937	6.6795	2.2807	-6.6669	6.2699	5.2386
	2114.31	2094.21	932.736	1337.91	758.27	910.558	904.559	774.398	816.948	393.68	1152.89	1406.09	928.41	902.1	650.584	710.103	1043.52	1626.33	1511.15	1387.62
	118.591	133.064	123.576	91.7644	137.118	53.6652	52.1846	116.034	196.614	149.297	114.778	128.127	66.8096	114.8	102.579	99.8198	111.093	94.9968	90.6469	94.8123
	93.6632	87.765	88.8439	110.021	167.088	154.953	72.1715	131.356	238.742	0.7216	63.3542	64.756	110.997	116.8	112.163	105.465	50.7283	27.5301	38.1759	30.635
	56.1575	84.0095	55.9217	70.7669	19.7768	-40.6682	-7.4879	58.9763	48.3257	-36.8835	19.1004	40.4167	25.7269	20	23.819	23.432	18.8617	18.1404	15.4939	16.9072
	72.3679	120.202	124.907	105.987	8.8588	-56.6247	-19.259	28.2417	55.3871	92.6896	-7.353	20.0845	89.9899	56.8	78.3737	69.1372	16.53	85.9549	59.1945	68.2148
	116.87	84.6409	218.611	69.9911	34.3797	-46.4885	85.1197	26.3041	100.497	64.8598	87.3354	94.2896	81.6077	62.7	126.539	83.0673	62.3868	144.148	101.081	80.2266
	699.757	201.859	329.866	541.92	593.327	583.782	728.977	442.637	232.846	698.362	317.875	386.806	433.243	409.6	306.177	485.036	832.496	326.957	219.783	221.451
	38.609	63.6034	54.9241	52.6138	-1.4314	-56.3288	-27.0664	4.6617	45.2064	-74.1894	0.92918	26.763	15.896	4.2	13.2521	20.3365	12.1256	5.1572	4.7577	6.2682
	79.7085	78.5258	82.895	86.1789	32.2506	-26.2901	-16.4724	-58.9241	84.8321	-27.8812	37.1481	60.3036	41.6633	39	58.4686	52.0205	52.9304	60.6838	32.2785	38.1853
	1993	2375.21	2117.01	2004.67	4089.54	3537.1	3433.65	2921.26	3269.42	2413.24	2971.62	4509.34	2465.44	2589.9	2733.86	2733.79	2547.33	2894.28	2928.62	2621.75
	-125.483	-186.919	-187.65	-109.73	-307.19	-349.12	-249.277	-221.809	-126.905	-330.942	-138.137	-202.679	-244.881	-251.3	-288.028	-140.815	-171.949	-235.149	-267.88	-202.222
	-19.695	-10.6428	42.7307	-7.6379	15.5461	-108.44	-9.77	1.3229	21.0059	-151.071	-32.6938	-35.4209	-57.784	8.7	16.201	44.9189	13.162	15.2424	-6.8857	-7.288
	91.1399	51.3731	106.025	103.142	28.5112	-27.4985	12.5231	65.8924	58.1979	141.517	149.142	268.078	82.6426	71.4	107.126	102.187	94.9011	145.771	179.56	74.0491
	-27.2267	-56.573	-41.1449	-19.0677	11.8067	20.9629	-157.678	-94.2495	13.6018	-195.683	-29.109	7.0244	-75.1691	-52.1	-79.7612	-50.9528	-32.8244	-85.0302	-10.2124	-17.7554
	131.513	82.8795	48.4579	80.4382	106.193	158.653	66.7183	35.6944	100.669	146.978	75.9629	57.4839	21.5876	72.3	105.282	52.84	77.6724	14.1991	27.5909	30.9782
	80.4731	67.791	101.776	67.1983	68.5803	-27.1533	29.7474	84.3451	64.6079	-15.7868	24.1686	60.8973	90.9212	59.2	37.212	51.7474	19.6389	76.4493	81.2717	35.0965
	115.341	121.897	125.683	112.038	91.9721	19.5325	64.3641	114.424	96.761	106.605	20.5838	65.9432	69.1898	75.8	78.7424	46.1936	48.1375	42.0204	62.8236	36.1261
	215.203	191.823	116.704	247.023	141.212	220.53	127.64	171.332	135.358	136.629	244.078	240.028	161.911	195	231.225	202.975	223.792	166.521	190.901	162.078
	47.9758	57.7541	61.9445	54.5791	5.6107	-44.0963	-31.5586	-6.2192	45.2407	-61.0725	18.7296	31.2153	23.9677	21.6	19.7643	28.4396	21.582	24.0525	24.4155	24.9723
	474.99	327.42	346.826	453.223	953.73	816.002	676.487	739.52	690.564	1049.1	777.596	1088.19	650.351	837	739.911	703.639	742.726	700.226	706.992	687.166
	95.3837	86.3691	92.9083	79.559	35.1712	-11.5667	-23.2708	44.8462	66.0476	-109.775	34.6758	54.2188	29.1418	13.6	33.7716	38.9099	43.6036	40.5134	33.6395	29.777
	37.1179	52.7689	46.6474	44.1837	-19.6372	-52.0869	-44.5789	2.2768	37.3224	-72.0947	-6.7349	10.8831	3.478	8.3	12.1463	20.9738	15.2346	3.882	12.3184	7.2978
	70.8004	67.7245	80.8258	70.8186	44.9974	-10.0129	-19.4031	68.6349	61.7285	36.5063	39.3731	31.5121	58.2206	22.4	66.2095	26.0724	21.0638	67.7551	37.1174	31.8362
	51.9138	68.9874	54.1482	65.0261	-18.9821	-18.5461	0.96814	4.2145	42.7041	-15.5124	75.4684	108.092	46.113	62.8	59.8202	33.5382	33.7587	60.2202	48.7608	54.6586
	36.3533	59.6485	21.5955	65.5433	-17.126	-52.4815	-47.0773	29.6726	30.2268	-65.5113	-11.3086	-3.8095	6.3755	3.1	0.10492	8.2273	2.6693	-2.1459	-4.1639	-14.1518
	41.4764	62.3073	53.0027	66.526	27.01	-49.9166	-32.3033	-4.7286	44.6922	-51.7959	9.4585	15.4838	10.2044	3.7	13.1292	14.1453	16.9186	3.0706	3.6992	3.5227
	68.4683	61.2438	62.5357	63.578	-29.0812	-69.4985	-36.0749	-13.9699	29.5755	-56.6337	-9.2072	7.618	0.47701	2.6	-0.75518	13.3259	6.685	-1.7982	0.82617	2.6647
	-20.4596	-20.3141	-17.3863	-14.051	-98.6016	-132.708	-89.7657	-115.802	-0.89793	-195.733	-66.3168	-57.534	-52.0924	-40.8	-50.6408	-30.2853	-28.0314	-47.4715	-30.475	-32.6843
	25.5336	52.4033	46.8321	39.4256	-25.5875	-59.9295	-48.2304	-4.2219	33.209	-90.623	-16.624	-14.4951	-4.1797	-7.4	3.2996	5.678	1.7625	-9.565	-0.23232	-3.856
	-94.2476	-265.951	-129.196	-163.206	-258.496	-334.051	-244.496	-461.425	-59.651	-496.05	-172.625	-379.436	-330.255	-304	-332.753	-218.296	-221.433	-265.869	-286.026	-256.79
	42.1263	73.1418	60.7252	54.0619	7.1665	-35.9577	-33.5765	-15.371	36.294	-78.7031	-4.7571	19.9361	16.6204	11	24.3105	22.1574	16.9186	14.6628	19.4254	8.6706
	58.6426	9.431	-3.4933	34.3055	-65.9841	-105.358	-70.5235	-89.9568	9.934	-181.02	9.3349	-22.3608	-9.8713	17.3	-19.3087	27.9843	-14.5594	-33.0971	-33.348	-27.3648
	36.8121	48.382	46.167	77.6454	13.7992	-14.6248	-8.3527	31.4911	51.3422	-33.143	-15.8823	-20.1347	7.8243	15.5	-1.2467	5.678	5.2601	-8.7535	3.8504	14.6765
	61.2042	93.7472	84.1513	97.35	26.3549	-39.5831	-18.4903	26.9599	50.1768	-31.3475	17.8643	32.9962	39.3866	29.4	37.0891	44.4637	31.1679	27.9938	27.7421	20.5108
	22.475	51.506	31.4241	39.9945	-43.4384	-85.529	-55.9897	-14.9536	31.2208	-82.5184	-26.5131	-26.5163	-16.7012	-18.9	-26.0666	-10.9835	-12.8754	-8.9853	-4.4663	-10.2051
	71.6033	-50.624	61.5011	-96.8001	-52.009	-123.484	-74.8956	-76.3036	4.5523	-89.6754	-75.7115	-130.7	59.5658	-28.6	-29.2613	-4.5192	11.0893	24.8639	-18.0755	3.5227
	12.6876	24.0542	4.2662	51.2174	-34.5129	-55.4163	-54.6445	-34.1218	28.9585	-100.872	-15.2642	-16.5728	0.99442	6	2.6852	22.1574	1.8921	-5.1599	-1.2908	1.8067
	33.5241	58.6515	46.7952	49.0969	-5.1162	-67.9941	-46.0203	91.112	31.4951	-38.9284	2.6598	-2.7707	17.4482	20.1	14.9723	22.6126	14.0687	13.9672	13.8305	15.7061
	32.5301	42.3665	37.4469	40.7703	15.6826	-114.039	-34.8738	-6.6961	31.118	-66.1597	-0.43057	5.9855	7.8243	5.1	9.4431	13.508	5.5192	-4.5803	-2.6517	2.3215
	26.4512	23.6221	39.9595	43.2528	-25.4237	-67.7228	-45.66	-40.0839	29.9183	-105.087	-18.7254	-31.7106	-11.527	-4.3	-7.0216	5.4049	-3.5486	-17.2158	-10.0612	-2.8264
	351.003	414.827	320.666	242.575	1139.47	1013.33	761.816	991.329	808.756	754.146	759.548	1091.31	857.938	440.5	571.455	653.29	570.18	812.439	769.444	788.236
	64.4921	34.2905	50.0468	58.6648	-16.4982	-67.3775	-34.3212	0.87572	35.4028	-65.0375	-14.399	-25.4774	5.3407	-3.3	-3.2126	5.7691	5.6487	-2.2619	-1.2908	4.2091
	31.9948	68.4557	33.5303	34.2021	-16.9077	-76.9712	-46.0924	-44.0785	27.416	-63.0426	-11.6794	-29.3361	9.687	7	-5.0557	19.517	16.6595	0.86804	-9.91	-2.14
	1.2944	-22.142	30.8699	-10.9996	-58.9692	-47.9929	-74.6794	-136.879	42.6355	-153.888	2.2889	13.406	-25.1868	-14.3	-23.3634	-37.4779	-32.5653	21.6181	20.1815	16.0493
	65.8685	74.3714	67.5978	64.509	47.5358	-62.2478	-34.7296	32.6835	36.0884	-48.5541	118.239	257.392	34.6264	4.4	23.3275	14.3274	16.1414	36.4561	39.9904	43.848
	10.5848	41.5356	21.7803	38.3913	-22.9126	-60.4967	-44.9873	-10.3032	22.8227	-90.623	-24.9061	-26.0711	-27.3599	-21.3	-6.0386	-5.4296	-5.8803	-8.1739	-6.1296	-3.5128
	-15.1836	-31.1485	-16.2778	-15.706	-106.326	-176.459	-93.7294	-140.843	-9.2961	-10.7744	-11.4322	-86.9192	-67.4079	-77.7	-71.1603	-24.7314	-13.3935	-73.9017	-74.4781	-55.1635
	108.191	139.777	129.562	121.089	94.9473	73.8143	29.5552	143.549	96.521	84.1611	39.744	64.6075	71.0525	68.6	96.8044	65.8596	57.2052	50.2509	45.8878	41.1024
	48.2052	73.5073	91.652	60.9921	-66.257	-79.0921	-99.0144	-54.8401	18.6407	-85.2366	52.1054	145.046	51.4942	14.9	-16.2369	12.2333	22.1001	48.1643	16.7036	24.9723
	98.1364	101.125	77.3156	69.0602	-17.3171	-42.7892	-21.6132	4.4828	40.3389	-16.4351	7.1099	22.1622	29.6592	28.5	14.6037	35.8143	24.4319	18.72	2.0359	13.9901
	95.7277	132.798	77.02	130.708	78.6249	88.3897	61.121	40.5535	95.5612	101.418	16.3809	12.2188	33.7986	53.8	77.7594	36.2695	27.1522	5.9686	28.6494	34.7533
	18.346	22.9242	64.3463	96.4191	-35.0588	-124.865	-53.4193	-88.9433	21.1087	-111.221	-67.553	-73.7107	-36.8804	-38.2	-31.4729	-3.6998	-5.7507	-60.2229	-44.0842	-34.0571
	-38.7346	-86.1851	-15.4649	-38.4103	-172.435	-214.39	-128.346	-209.378	-10.8729	-351.415	-83.6228	-92.8556	-102.385	-91.9	-121.66	-78.9039	-70.1316	-90.2467	-92.4725	-67.6901
	17.7725	25.5165	26.0295	44.8043	-29.5725	-68.6106	-40.3269	-4.4604	23.1997	-79.8003	-9.4544	-15.9792	2.7536	5.4	8.583	15.6931	2.0216	-12.1152	-6.7345	10.215
	99.4745	119.803	84.6686	158.895	-90.495	-42.2713	-85.3455	-42.6476	60.9059	-131.345	291.669	249.675	82.1251	221.6	240.072	454.627	199.698	56.8584	31.2201	57.7474
	9.5526	4.5787	50.3423	38.1844	-51.6542	-69.6465	-48.3505	-11.7937	30.4667	-94.3885	-10.6905	-14.9403	-8.0086	-16.5	-10.462	16.8767	4.6124	8.8667	7.3283	6.783
	1.5238	20.0328	12.9124	-21.8604	-95.9813	-106.862	-75.1599	-114.252	23.6453	-117.804	-40.7287	-71.1877	-48.574	-19.1	-66.1226	7.9542	-31.6585	-15.0133	-25.3337	-7.288
	42.0881	-1.47	47.3864	15.4284	-27.0068	-71.9154	-58.1037	-67.0326	14.6301	-97.6802	-50.247	-87.5129	-36.0525	-39.6	-68.4571	-22.6374	0.078521	-13.3904	-17.6219	-42.4654
	86.055	52.3369	40.6615	34.9261	-29.1631	-88.1925	-63.5329	-60.8916	41.0244	-90.0993	-34.0536	-52.3397	9.687	-9.8	-9.9705	-2.6072	-4.844	1.4476	-8.2466	6.9546
	-38.5052	-81.499	-11.5483	-6.3967	-87.5471	-81.8543	-48.7108	-52.5745	0.71315	-197.204	-41.2232	-79.2019	-102.178	-65.1	-70.1773	-62.2425	-23.8862	-41.0958	-71.9074	-28.9092
	45.3378	81.5169	55.3305	68.905	8.0127	-35.1192	-6.9594	17.8975	52.4734	-34.4397	6.739	23.7948	32.9707	21.5	26.8908	24.2514	19.1208	26.255	23.6594	27.8895
	40.6735	145.494	48.1254	56.0789	-15.1062	-54.6024	-24.592	15.6915	45.9605	-50.574	-0.43057	3.3141	6.3755	6.9	12.8835	14.3274	11.8666	3.4183	9.5965	1.4635
	56.3104	63.7696	56.1065	55.5617	-28.781	-81.879	-38.6693	-7.0837	33.5175	-103.216	-23.1755	-28.594	-0.86827	-12.1	11.2862	4.3123	-3.2895	-18.2591	-1.1396	-4.3708
	74.5472	53.5333	138.578	96.0053	-16.198	-118.7	-11.908	52.7758	73.6917	-6.984	-23.7936	44.7206	66.1888	18	52.5708	6.2243	70.0296	63.5819	68.1161	-8.1459
	47.7847	60.4129	52.1898	51.6828	-18.2178	-60.2748	-16.6886	-3.4766	42.7384	-48.8284	-17.4893	-15.0887	4.5128	7.3	-4.0727	15.6931	-2.2532	5.8527	16.2499	13.8185
	33.6006	12.2227	-10.9201	28.8751	-23.322	-73.0992	-70.8838	-42.9755	43.9038	-206.331	-34.4244	-55.1595	10.3079	-7.5	-31.1043	20.3365	1.8921	-18.6069	-27.7531	-31.4831
	403.802	477.873	399.073	427.002	347.781	192.268	299.45	586.86	219.889	360.364	210.084	331.894	292.403	238.2	227.539	234.477	223.274	305.279	267.869	231.232
	39.2207	42.4994	27.5444	49.2004	41.3672	-46.9324	-35.7146	-56.5095	37.2196	-71.4962	-10.1961	-61.0959	4.7198	3.9	-16.1141	-17.5388	10.1826	-4.8121	-15.0512	-1.6252
	-46.0751	-56.3072	-15.6866	-38.8757	-150.435	-151.575	-107.134	-128.502	-28.9033	-206.63	-70.2725	-112.446	-61.8198	-63.2	-70.6688	-44.9437	-49.4054	-60.5707	-71.4538	-59.1103
	108.918	87.9312	119.327	129.829	18.6304	-22.4921	-21.3009	36.9762	70.4352	-33.7913	42.8343	63.5687	79.2276	47.7	46.0587	78.9702	54.744	71.6964	66.604	62.7237
	127.154	81.9822	151.954	81.576	75.9772	-28.2631	43.4884	114.007	61.2486	25.7086	56.061	48.8761	106.651	52.6	77.5137	45.101	67.0502	123.746	72.6525	79.8834
	-48.4073	-53.5155	-32.3509	-40.0135	-158.596	-159.047	-103.579	-166.48	-28.5948	-317.825	-72.7448	-107.697	-86.4488	-79.3	-105.687	-60.1484	-46.8146	-100.332	-103.36	-70.7789
	248.924	221.102	154.319	219.56	267.97	90.782	102.584	211.517	145.745	168.324	349.891	440.827	268.809	196.4	170.036	143.067	218.74	318.495	292.517	328.013
	-46.8015	-24.5348	-10.3659	-25.3256	-168.777	-148.985	-129.403	-71.0868	-34.3193	-148.951	-108.593	-101.167	-54.2655	-69.8	-87.5021	-62.4246	-78.6812	-48.3989	-78.5608	-60.3115
	694.519	619.353	824.807	756.912	717.41	991.08	1017.87	851.577	775.986	1735.05	953.499	994.397	715.235	861.5	453.13	622.243	584.558	817.887	784.263	897.372
	57.3809	89.8588	66.4154	79.9727	49.119	15.0686	5.7006	73.1959	47.8116	-42.245	19.7185	42.0492	30.5906	40.1	31.0684	54.0236	21.4525	30.4282	42.7123	42.99
	177.697	218.577	170.502	123.157	100.788	56.822	110.368	283.896	98.5435	236.053	80.1657	156.77	140.593	124.5	166.472	80.7912	98.7872	130.817	132.835	97.2147
	43.0439	47.5511	60.1709	30.737	-18.9275	-63.9495	-41.2878	0.10065	36.7397	-69.0275	-11.4322	-12.1205	0.27004	-2.7	4.774	13.7811	4.7419	-1.4504	1.2798	3.5227
	97.5629	119.006	82.4516	68.4395	91.8356	84.3205	60.7367	423.469	98.5777	-25.6868	57.668	144.007	69.8107	46.4	50.8506	166.83	66.4025	29.7326	46.9462	55.0018
	57.8397	83.1454	62.1293	66.3191	-8.5281	-18.99	-16.9528	12.1441	47.9829	-74.6383	2.907	-2.3254	18.2761	11.8	7.4772	16.8767	7.7213	2.375	3.8504	9.357
	7.8704	25.1177	8.8849	32.2885	8.0946	-52.3828	-28.7239	-61.458	21.4173	-103.166	-14.6462	-68.9616	-8.8365	-4.1	1.4565	20.2454	-3.419	-5.7395	-6.1296	-3.1696
	61.51	65.099	62.0923	67.1983	15.8191	-36.6976	-17.0969	-3.5064	48.977	-43.7662	4.6376	7.3212	24.2781	12.8	17.4297	16.7857	21.1934	12.6921	9.1429	18.1084
	7.1822	-25.6648	-10.1072	20.1865	-40.8181	-93.1003	-37.8286	-55.5257	44.2809	-73.8403	-27.7493	-41.3573	-39.4675	-38.1	-29.507	5.587	-28.0314	-38.4296	-38.6405	-30.1104
	57.6868	75.435	47.5342	56.6478	-24.4138	-61.5325	-34.8738	-2.7313	39.4476	-61.9703	7.8516	7.7665	34.109	-6.201e-14	7.3543	24.6156	9.7939	24.0525	24.2642	11.2445
	18.6518	50.509	24.219	20.2899	-32.6842	-78.8702	2.8419	94.5701	8.4943	40.9202	17.7407	-2.7707	51.9081	10.5	-25.0836	37.4531	2.0216	31.7033	27.1373	0.94871
	65.5626	83.7436	84.8533	76.1456	11.6429	-37.2402	-6.0465	16.1983	43.6296	6.4821	18.8532	33.8866	26.0373	32.3	43.7241	36.9979	24.1728	26.6027	31.6737	24.9723
	68.6212	84.076	62.7205	95.3847	32.4144	-47.6723	-21.9255	30.7458	55.4213	-35.4871	5.2557	24.24	8.4452	23.2	23.4504	30.2605	26.3749	23.1251	20.1815	19.6528
	50.4227	68.356	52.7071	53.5447	18.9034	-34.034	-10.0583	8.6264	58.6092	-76.5335	17.2462	30.77	18.69	5.8	15.8324	29.4411	26.7636	15.822	16.0987	18.7948
	57.0369	56.9233	57.8801	52.2	-9.4015	-44.7868	-27.691	16.7349	45.7206	-41.7463	9.2113	10.7347	19.9318	12.1	21.4845	21.338	15.7527	13.5035	17.7621	13.1321
	-26.2327	0.4576	-35.3808	-19.4297	-53.3738	-108.835	-70.6916	-63.9025	55.1471	-206.032	-77.5657	-120.608	-55.1969	-88.1	-40.6883	-41.7571	-32.5653	-22.6642	-25.6362	-26.3352
	60.2484	68.6551	52.5224	77.5937	6.5933	-44.7375	-15.4874	54.4153	49.6283	-26.5097	10.6947	34.0351	19.9318	18.3	21.7302	24.4335	26.634	13.1558	16.4011	17.9368
	71.0298	104.382	59.4689	141.776	-2.687	-52.6294	-17.6014	55.3693	47.8801	-51.0977	-0.43057	4.2046	45.6991	39.6	19.8871	42.1876	22.2297	26.0231	21.8448	15.8777
	48.2052	56.7571	63.792	53.2344	-5.4438	-46.5132	-31.7028	29.4342	44.8293	-48.0803	-3.3973	-2.3254	17.8622	1.3	8.0915	3.0377	8.4986	20.5748	15.0402	11.2445
	44.879	39.9404	59.5059	33.116	-31.4832	-74.5789	-36.5554	9.9679	31.7007	-94.5132	-5.3751	-0.099285	4.6163	6	-4.0727	14.6005	8.6281	6.7801	-6.1296	3.1795
	59.3308	107.739	105.915	98.3844	48.1363	-5.0312	-9.2415	111.115	61.3515	66.5057	14.1559	22.6075	35.3508	51	71.3701	40.0024	43.9922	38.7746	39.9904	30.4634
	120.043	83.8766	78.5719	114.779	-29.245	-58.4498	-45.9242	-77.5258	53.4675	-93.391	33.0688	72.7701	68.9828	20.3	13.375	27.9843	48.6556	11.9966	-4.9199	7.8126
	33.8682	34.4566	29.0963	58.5614	-11.8581	-61.0393	-53.6115	-46.1652	19.3606	-94.9371	-14.6462	-23.6965	-19.3917	-9.1	-11.8136	6.4064	6.1669	-15.8247	-8.8515	-0.76726
	69.8446	77.3293	74.4705	89.4888	33.5335	-57.9565	-10.9231	17.033	52.6105	-40.25	65.7029	82.5652	42.8016	48.4	28.611	40.2756	49.0443	44.8025	45.2829	44.706
	44.6879	52.5695	46.3518	70.4565	8.8861	-33.8121	-9.8421	21.3555	45.9262	-47.9556	-5.9932	14.2965	18.1726	19.6	22.2217	32.4456	16.4004	8.2871	11.4111	9.357
	40.9411	30.2691	-96.3846	27.3236	-46.9594	-79.9553	-47.3416	-47.1788	31.735	-109.874	-52.8429	-32.8979	0.99442	1.3	-12.5508	11.9602	1.7625	-20.9253	-20.9485	-15.1814
	23.0485	30.9005	26.4729	31.8748	-22.0664	-80.0046	-41.0716	-40.9186	27.0732	-80.5983	-15.3879	-9.8944	-6.5598	-11.6	-16.1141	5.9511	-3.0304	-9.7968	-10.8173	-7.8027
	-15.1836	-31.215	-3.0129	23.2378	-45.622	-99.0193	-54.4042	-64.1111	19.7376	-136.707	-15.7587	-44.1771	-49.5053	-31.9	-32.2102	35.6322	5.001	-28.2284	-24.124	-18.4418
	28.7069	34.0578	31.3872	33.8918	-22.5304	-72.1127	-48.4946	-24.6421	29.5755	-66.035	-18.6018	-13.1594	-7.4912	-0.3	-4.4413	5.2228	-2.7713	-16.7521	-9.3051	-6.0868
	46.7142	59.2829	48.8644	51.5794	-8.1733	-48.0423	-24.0395	8.3582	43.9381	-62.6186	-4.7571	-0.84134	8.7557	5.2	10.7947	12.5975	10.3121	4.6935	12.6208	7.641
	33.4094	50.2763	59.395	36.5294	-20.8654	-52.4568	-31.8469	-23.7477	46.8518	-82.7927	-9.8252	-7.0746	-0.24737	0.7	4.1597	12.0512	16.53	-3.537	0.37253	5.2386
	71.0298	76.432	69.7779	61.6645	44.588	-52.4075	-5.494	27.9138	63.9909	-45.6863	18.1115	59.8584	52.6325	22.1	36.8433	12.1423	25.0795	20.8066	30.6152	28.5758
	29.6244	30.7676	33.013	15.6353	-34.8951	-65.0346	-36.171	-26.4009	23.8853	-81.9698	-18.3546	-38.2407	-27.2565	-11.7	-15.7454	-6.8864	-7.8234	-11.5356	-6.8857	-6.9448
	118.285	118.042	110.977	140.173	58.836	176.706	124.901	101.903	98.5092	303.383	153.963	177.993	103.65	146.1	164.629	150.351	197.237	104.966	123.46	119.351
	65.9449	89.6594	69.2606	67.612	61.7565	-39.0652	19.2014	60.5861	56.4497	34.4116	-4.2626	1.9785	41.5598	10.8	25.9078	30.6247	17.9549	26.3709	22.9033	22.3983
	51.2256	76.7311	64.568	48.8901	-4.543	-51.0264	-33.2162	-3.2977	41.5043	-57.0327	1.1764	4.6498	6.5825	13.2	12.6378	23.7962	11.478	7.3597	13.2257	13.4753
	14.5228	25.5165	5.5225	21.7897	-38.225	-79.1661	-61.0345	-69.3578	24.0567	-144.313	-26.0187	-33.1947	-11.2166	-8.1	-30.7357	-8.2521	-9.5074	-23.7074	-9.0027	-9.3471
	58.9485	34.5231	38.6293	43.6148	9.5412	-72.4333	-25.8652	-2.0755	46.7832	-144.462	2.5362	24.0916	16.7238	-4.9	17.184	27.6202	15.3641	23.9365	21.3912	4.2091
	61.9688	35.8193	55.2566	45.4249	25.3723	-18.2995	-30.0932	21.3555	42.1214	0.69667	20.213	26.1693	12.1706	11.4	29.1025	24.9798	20.5457	6.6641	34.5467	23.5995
	42.394	63.4705	49.6403	55.7169	-12.9772	-44.0716	-23.487	6.4205	37.0824	-40.9732	0.1875	18.8972	13.5159	7.2	8.4601	15.9662	7.8509	4.5775	8.6893	10.0434
	38.7237	51.6057	44.5413	59.3371	12.0523	-63.6042	-28.0273	83.8681	41.333	-47.806	12.0544	14.7417	-5.9389	1	16.3239	15.7841	16.2709	10.3737	12.016	22.7415
	34.5564	60.5458	55.4414	57.3201	-24.9597	-56.5508	-35.5464	-6.4875	36.0884	-76.1096	-6.4877	-9.7459	7.3069	5	6.1256	18.7887	6.1669	2.375	3.0944	9.1854
	13.911	4.8778	-1.1285	44.8043	-43.4384	-62.2971	-31.4145	-41.634	17.0639	-89.4011	5.9974	12.8124	0.68397	-7.8	-11.1992	-3.0624	-7.5643	-3.6529	-7.4906	0.60552
	23.9279	18.2714	21.1891	46.2524	-37.6791	-76.6012	-50.4885	-27.5933	16.7211	-72.0947	-18.6018	-22.3608	-12.9758	-15.5	-11.5678	-3.0624	-5.2326	-15.5929	-14.2952	-7.8027
	42.4322	71.9786	75.1355	49.4072	-8.8283	-40.2736	-4.2208	8.5668	44.8979	-24.415	3.2778	29.4343	19.6214	32.6	22.4674	45.9204	26.1159	25.7913	26.6837	26.1735
	94.9249	129.873	120.805	98.1775	64.7044	1.7757	20.907	174.552	77.9422	51.9673	37.1481	63.4203	55.53	45.4	57.4857	39.4562	39.1993	64.973	67.2088	52.9426
	47.2112	53.633	48.8274	56.2858	1.7621	-50.7304	-34.057	-12.8967	39.8933	-62.0451	-3.7681	-4.2548	6.5825	-9.1	9.1974	13.599	7.5918	-1.1026	8.5381	1.9783
	77.7587	77.994	79.1261	77.2834	52.8038	-22.0482	4.5956	35.8434	76.194	16.5816	46.9136	77.5192	53.1499	40.7	34.5088	36.8158	52.1532	50.8305	44.2244	62.7237
	32.3007	29.97	13.0602	-0.035363	-59.5697	-93.6676	-69.01	-49.5338	16.9954	-135.111	-43.8191	-55.6047	-42.4685	-30.8	-31.9644	-15.3537	-18.5751	-46.8919	-38.6405	-24.9625
	182.973	261.981	231.913	205.544	215.1	377.925	300.724	308.281	257.698	548.166	443.838	704.404	362.357	294.7	424.993	279.454	298.666	393.612	403.054	368.853
	24.7307	19.6008	-8.4445	24.6342	-72.453	-88.2665	-63.677	-69.5366	10.551	-123.615	-28.4909	-39.8732	-27.6704	-19.9	-28.1554	-4.3371	-12.8754	-27.8806	-27.1483	-18.0986
	95.3454	142.702	126.311	132.415	109.004	43.6276	61.9378	118.091	74.2744	15.7587	41.4746	75.2931	59.4624	45	51.8336	45.1921	24.95	35.0651	29.5567	38.3569
	721.587	1262.04	648.963	760.377	2563.59	2310.1	1796.91	1996.27	2099.54	1804.4	1344.74	2020.06	1104.95	1273.4	1275.75	1019.57	977.321	942.619	1293.55	1068.63
	46.8671	53.5666	51.5247	54.3205	-10.466	-57.8825	-42.7772	10.9517	34.3402	-66.7083	-8.3419	15.187	7.9278	-0.1	13.7436	13.9632	10.8303	-1.2186	7.6308	10.215
	77.8351	63.1381	67.9673	60.2681	18.7123	-0.64126	-12.5086	9.8487	52.4048	-14.8142	22.438	64.9044	29.6592	47.3	46.0587	38.3636	58.2415	47.5846	60.253	51.3983
	93.6632	199.965	107.688	108.159	64.1585	-17.7816	41.3263	173.299	68.927	98.5	21.6963	53.4768	76.8475	61.3	123.959	59.8505	39.4584	66.364	71.4428	43.6764
	28.8598	40.5718	43.0263	70.3531	20.5411	-21.0863	-7.2476	48.3638	49.9368	-4.3157	5.0084	22.7559	-11.527	8.8	11.7777	14.6916	24.4319	4.3457	20.7863	16.9072
	211.571	393.324	490.191	279.295	507.293	798.492	751.27	491.109	448.319	1128.85	778.214	996.327	385.641	507.1	491.343	400.728	410.329	846.52	840.06	826.846
	58.872	88.1638	92.3541	93.0057	8.1492	-40.7422	-15.079	42.6402	61.0087	-29.0533	7.6043	18.452	34.9369	25.6	26.6451	32.8098	18.7321	25.4435	16.5524	12.7889
	39.2207	33.4264	31.7197	42.3736	-15.3518	-59.5842	-43.5219	-29.4117	30.1582	-67.7307	-11.9267	-17.7601	-6.2494	-11.1	-1.861	1.5809	-0.18056	-1.4504	-5.0711	0.43392
	64.148	49.7778	49.5295	51.7346	-25.7785	-53.4433	-36.4593	-20.4388	45.4121	-80.1743	-3.7681	9.8442	2.7536	1.4	5.1426	13.9632	11.478	6.896	15.9475	13.8185
	-37.9317	-95.5573	-17.3494	-5.052	-60.4159	-78.8208	-64.5178	-49.6829	26.1819	-124.637	-35.1661	-77.5694	-55.4038	-45.4	-57.7673	-39.663	-25.8293	-47.2396	-17.4706	-31.9979
	35.4357	61.1441	54.6285	52.6655	-51.2175	-43.3811	-49.0952	-0.43594	42.0871	-117.829	-37.2675	-60.799	-6.4564	-38.7	-16.8513	-7.3416	-23.109	0.63619	8.0844	-13.8086
	38.4943	9.1318	33.013	36.1157	-74.6366	-80.2019	-60.6742	-66.2575	24.3309	-137.206	-9.9488	-55.6047	-26.8425	-23.2	-42.8999	-0.87732	-2.6418	-20.5776	-18.5291	-6.9448
	13.5287	38.8768	18.4179	10.2048	-46.9867	-61.6805	-47.8701	-30.0377	29.5412	-86.0346	-19.3435	-21.1735	-17.736	-14.3	-24.2235	-6.8864	-0.69871	-16.7521	-13.2367	-7.1164
	21.5575	48.0496	23.3691	42.0115	-30.173	-70.559	-33.8888	-16.5336	35.5399	-96.6578	-20.5797	-27.1099	-10.9061	-9.2	53.0623	47.3772	104.746	-16.868	-16.7146	-6.9448
	47.0965	49.9107	54.7394	36.6846	-30.5824	-58.3511	-48.5187	-26.6692	31.118	-67.1572	-12.2975	-10.3396	1.7188	-0.8	-2.4754	6.0422	0.85576	-5.1599	1.2798	1.8067
	14.3316	-27.0274	11.8408	15.1181	-67.7582	-103.631	-45.2996	-28.9348	23.9196	-118.403	-24.4117	-13.1594	-33.9829	-54.7	-69.5629	-35.2018	-7.6938	-22.3164	-3.7102	-21.7021
	68.927	75.9999	68.7433	76.6627	27.0919	-47.6723	-23.2708	65.5347	39.9618	-31.9709	35.4175	87.9079	31.6254	52.2	71.1244	70.5029	39.7175	20.4589	93.2175	40.7592
	43.1586	56.9565	50.0468	50.2864	-3.9698	-53.024	-30.5977	-1.3303	37.4595	-62.469	-12.5447	33.293	16.103	8.2	12.392	11.8692	13.162	11.301	9.5965	11.0729
	30.8479	42.433	25.2536	21.8932	-39.0712	-78.3769	-42.1526	-58.4769	35.7113	-99.3011	-15.1406	-21.4703	-11.0096	-2.9	-8.6189	3.9481	-2.1236	-9.2172	-12.027	-2.998
	96.9129	78.127	91.7259	79.2486	1.107	-56.0822	-40.9996	-9.1406	51.5822	-72.1197	-1.0486	5.8371	18.897	5	7.4772	0.30628	12.5143	12.3443	11.1087	27.0315
	81.1995	84.6409	56.7346	73.4562	30.7494	-34.6999	-16.4243	9.0736	56.3811	-30.8737	17.6171	39.5262	36.3856	20.8	27.7509	12.6886	25.5977	35.0651	27.8934	29.9486
	119.011	134.626	121.47	76.3524	76.7142	32.4309	63.4993	122.741	107.182	131.99	47.7789	58.0775	84.4018	109.2	98.156	121.216	81.8176	91.0554	81.4229	78.339
	302.143	229.71	271.929	235.127	214.445	302.755	261.951	258.379	241.416	514.8	461.268	560.149	397.645	424.4	366.629	361.851	336.103	346.316	350.28	326.983
	494.221	465.709	465.656	438.018	879.46	514.925	562.331	720.232	491.921	606.967	1167.35	1283.95	533.104	698.1	781.687	697.083	617.461	704.863	678.413	538.048
	43.3115	52.5363	50.2315	39.2705	-14.3692	-56.4274	-33.2883	-12.9563	32.4206	-67.1821	-4.8807	14.4449	4.0989	2.3	-2.844	11.596	10.8303	1.2158	4.7577	5.4102
	35.8563	51.8716	44.0609	48.0108	-4.4065	-43.9483	-37.4202	0.87572	44.5894	-63.5164	-3.1501	8.9537	3.478	1.5	0.96501	12.4154	6.685	0.86804	-1.1396	-5.0572
	14.064	22.0601	21.3369	29.6509	-20.2376	-69.6218	-53.6115	-17.6068	27.5188	-91.396	-14.0281	-11.3785	-11.1131	-10.2	-9.479	3.2198	3.5761	-16.6362	-10.0612	-3.5128
	80.5114	104.283	93.0931	83.593	129.639	18.5954	33.1826	67.8599	88.7399	-4.5401	46.6664	76.7772	59.0484	64.1	50.1134	38.9099	39.4584	65.7844	59.3457	53.629
	47.173	78.7917	69.2236	74.2837	2.8539	-20.1492	0.12735	117.375	51.3765	30.6461	-4.139	10.7347	21.3806	3	36.1061	17.423	19.3798	16.0538	13.8305	16.0493
	63.2305	82.1484	97.2314	83.7998	36.5087	-37.9307	-14.1181	38.4667	44.8293	56.3812	9.3349	10.2894	29.0383	22.3	25.6621	35.9964	28.9657	28.4575	38.9319	42.6468
	27.407	20.4649	56.4021	54.1653	-201.913	-132.313	-143.673	-152.291	12.1278	-217.702	-55.1916	-86.7708	-27.8774	-54.6	-99.1749	-20.9985	-1.3464	-36.343	-59.2055	-40.2346
	48.5493	76.6646	83.4492	46.5627	36.6997	-21.9248	18.745	122.294	80.5816	-22.445	21.9436	-4.8484	1.2014	-4.6	52.6937	9.8661	25.4682	34.7173	45.1317	25.1439
	1.4474	-15.6612	37.6686	36.9432	-162.39	-85.529	-70.6676	-40.7397	6.7461	-41.846	-11.3086	-58.2761	30.7975	33.5	31.1913	39.3651	-7.1757	72.1601	43.6196	49.8539
	104.406	118.573	108.723	73.0942	22.1788	-38.8925	10.7934	-16.7721	59.5005	-1.797	45.6774	77.3708	120.621	83.4	74.8105	44.6458	66.7911	121.195	51.6339	46.5935
	66.0979	34.4899	74.2118	55.9237	0.69762	-49.9166	-21.6132	1.8893	46.7146	-61.4965	19.2241	32.5509	10.5149	8.8	7.2314	13.508	23.1365	11.5329	12.016	9.8718
	51.952	46.3879	44.2457	44.0285	-15.2154	-63.0123	-27.2826	-19.8426	27.9301	-76.3839	-3.2737	2.5721	7.9278	6.3	6.4942	6.1332	9.2758	3.7661	2.7919	4.2091
	39.2207	78.1602	59.2842	52.2	13.8265	-32.1597	21.4115	-36.8047	77.4623	-75.3864	-19.5907	-3.3643	-45.4695	-59.2	-52.4839	-35.1107	-9.2483	15.1265	16.0987	0.090724
	46.4466	82.813	45.6128	46.6145	-0.47606	-56.6494	-41.6962	-4.1622	50.7938	-67.6809	3.1542	20.5297	7.3069	1	5.757	17.7872	7.5918	1.4476	21.3912	16.7356
	27.0629	49.4455	51.303	48.9935	35.7444	-17.8556	3.1782	66.6675	49.3884	-49.8259	11.56	18.0068	16.7238	36.2	24.0648	29.9874	36.2199	25.0958	21.0888	24.2859
	11.6553	59.715	70.3321	29.7026	-34.6221	-65.2566	-52.026	-54.4823	27.176	-71.1222	35.0466	17.2647	-6.6633	7.4	-31.9644	45.01	-9.1187	-9.9127	56.1703	17.0788
	31.9948	47.0526	17.0138	65.6985	-22.8034	-73.6417	-42.0325	-8.604	19.1892	-75.3116	-21.9394	-12.5657	18.4831	3.7	4.774	17.1498	13.6801	11.0692	12.1672	21.3688
	125.358	188.532	124.02	164.791	145.743	-53.5666	-0.80954	88.7272	62.3798	137.377	92.1563	148.311	131.694	78	110.566	88.1659	111.612	135.338	112.573	113.516
	1700.79	1269.59	924.829	1504.09	2208.13	2573.61	1960.77	1919.75	1532.71	2465.5	1688.14	2275.33	1605.19	1752.9	1132.36	1661.26	1912.98	1779.23	1818.26	1987.87
	42.2793	54.4639	48.0515	59.3889	-13.9871	-58.6964	-38.6213	-7.0837	33.7232	-89.8749	-8.4655	-4.2548	-3.9728	-4.4	0.10492	8.0452	5.5192	8.1711	3.6992	-3.3412
	71.3357	93.9799	94.0538	93.8332	21.1689	-41.9507	-25.1205	25.052	58.6778	102.166	-10.0725	6.7276	26.6582	24.4	19.2728	27.6202	15.4937	13.0399	7.0259	16.7356
	20.7928	38.5777	31.8675	39.2188	-40.0811	-83.408	-56.7344	-56.0921	27.9987	-56.509	-19.4671	-20.8767	-11.3201	-17.4	-17.9571	-0.69523	-3.0304	-16.6362	-8.8515	-6.6016
	110.294	168.027	125.276	125.433	109.605	-7.1028	59.5836	89.6215	72.2863	109.796	85.2339	153.06	81.7112	50.1	80.954	72.2328	68.4751	99.0541	88.3787	93.268
	20.1811	49.1131	55.3675	5.9639	-13.9598	-82.9148	-1.0257	-49.1165	46.8175	-152.916	-47.033	-31.4138	0.37353	-14.6	-11.3221	-13.0775	-5.103	-2.9574	7.0259	-17.2406
	-310.335	-388.221	-312.096	-380.112	-445.002	-337.134	-308.156	-475.019	-170.987	-464.879	-326.524	-459.577	-333.359	-373.2	-386.693	-322.362	-249.802	-270.969	-309.766	-242.204
	943.831	1206.18	1148.71	848.453	997.265	867.941	868.429	743.544	1189.96	787.238	722.711	1325.2	1246.52	1154.6	1230.04	1120.63	989.886	1479.57	1435.84	1351.93
	29.7009	45.2247	42.4721	43.5114	-10.2204	-61.1626	-34.5134	0.13046	32.969	-80.7479	-12.0503	-6.1841	-3.9728	-8.6	-1.7381	1.763	-0.56917	-4.4644	-3.7102	1.1203
	191.155	159.552	201.466	180.978	96.5031	41.334	45.0979	171.869	82.3984	155.257	71.8836	118.926	120.621	94.9	91.6438	77.9687	62.7754	102.416	106.373	97.5579
	50.4992	45.557	54.4807	50.7002	7.7943	-49.8426	-26.5859	3.1413	64.5736	-60.1499	2.907	7.7665	-17.943	-21.7	25.5392	-6.067	22.1001	21.734	15.7963	-5.0572
	62.4658	68.6551	45.6867	61.6127	-2.2502	-53.1967	-42.513	-7.8587	40.236	-54.9629	-7.1057	-3.8095	2.2362	-5.4	1.948	17.6051	4.8715	17.7927	2.7919	0.26232
	-33.038	-17.8215	13.8361	-109.833	-33.2028	-72.2113	-65.9111	0.39875	11.2023	-101.695	-35.2897	-138.566	-17.3221	-28.2	-8.9875	-16.082	-8.4711	-10.3764	-26.8459	-32.3411
	225.258	242.306	140.869	191.219	171.537	189.333	203.119	242.519	216.049	174.209	371.524	399.421	300.06	333.1	268.087	291.017	271.463	193.183	205.72	200.516
	42.5469	41.6686	54.2221	55.6651	4.3006	-64.5413	-25.1686	15.0059	20.0804	-28.2054	-13.0392	21.5686	-11.734	-25.5	2.4395	-1.5146	45.9353	48.9757	32.8834	40.0729
	244.03	224.293	228.181	230.421	186.631	539.562	248.426	123.904	219.34	358.295	355.825	321.654	322.413	368.3	489.746	402.184	438.957	231.553	273.313	257.486
	429.035	531.78	377.494	354.027	480.243	464.86	459.634	566.202	418.634	288.471	309.964	733.789	529.379	527.8	552.779	463.459	442.584	595.317	555.326	554.521
	24.6925	51.1737	45.8714	42.9425	-15.8977	-50.6318	-40.5431	-26.5797	27.416	-57.9803	-12.9156	-14.6435	-8.526	-7	0.84214	4.3123	3.1875	-8.2898	2.4895	-2.998
	1.2562	3.7811	-4.6387	11.4978	-54.4929	-90.2148	-67.2564	-28.7261	28.0672	-121.969	-18.4782	-19.9862	-15.5629	-13.5	-17.7114	-7.7968	-5.7507	-21.1572	-13.9927	-12.4359
	96.5689	93.4481	78.1285	52.2	28.2656	-83.8766	-45.8521	154.34	-4.0858	76.4057	66.1974	105.569	52.736	-33.3	2.9309	14.2364	16.0118	16.4016	-10.5148	-2.998
	48.0523	65.9963	54.0743	56.1306	-8.8556	-53.024	-30.0692	37.1253	50.5195	-62.3942	2.6598	3.0173	17.8622	16.1	13.9893	27.256	12.6438	12.4602	13.9817	13.6469
	55.8517	84.0095	64.0507	71.3358	14.8637	-26.0435	-22.0937	50.1226	46.1319	-16.8092	17.4935	23.6463	17.8622	48.4	64.6122	30.9889	31.2974	16.7494	49.2144	23.9427
	-23.3653	31.5985	33.2347	46.511	-6.0988	-57.3893	-34.3212	-3.6555	31.3922	-80.6232	-9.7016	-9.0039	2.2362	-2.4	4.774	16.3304	9.7939	8.6348	5.3626	13.9901
	57.0369	60.3464	60.5035	54.5273	-36.2598	-74.1103	-86.1142	19.1794	25.4621	-162.666	-11.8031	-23.9933	11.7567	0.4	-27.7868	10.6856	1.2444	-12.3471	-2.0469	-28.9092
	48.2052	68.7548	21.8172	58.7682	-24.0862	-77.5631	-36.2431	-41.7533	36.2255	-90.2739	-5.8696	-9.3007	-1.7996	-1.1	-8.3732	-3.5177	3.317	-1.7982	-4.1639	-8.4891
	1500.41	1800.81	1615.2	1314.38	2521.94	2330.27	2234	2064	1701.57	2412.69	1768.73	2805	2149.61	1943.2	2149.12	1675.28	1437.7	2267.38	2143.37	1938.97
	-23.7094	-29.6197	-27.141	11.8598	-79.4678	-91.4973	-78.499	-84.7102	38.7278	-132.442	-67.0585	-95.8238	-30.5679	-39.7	-42.5313	-34.1092	-29.5859	-61.7299	-44.5378	-37.1458
	98.7481	128.178	101.702	92.2816	66.1237	-12.0106	10.7934	79.7543	62.1742	69.1739	21.5727	59.4132	66.3957	44.5	71.3701	49.1981	33.4996	52.5693	64.3358	41.4456
	41.9352	66.8272	46.2409	57.0098	0.069839	-69.3258	-31.7748	1.0248	40.5446	-84.0396	4.8848	10.2894	13.2054	3.7	15.9553	11.3229	7.9804	8.8667	11.5623	10.5581
	55.2782	68.2895	69.8518	65.8019	4.7919	-44.3182	-17.0729	24.7837	45.3092	-45.1876	-4.3862	12.8124	11.9636	19	31.6828	20.0633	19.898	27.1824	16.5524	22.3983
	35.7416	56.2586	55.1827	59.6992	-5.6348	-46.0939	-33.6006	-7.8289	40.0647	-53.3919	-9.8252	-1.435	8.2382	3.8	7.4772	9.7751	2.1511	0.28843	12.3184	4.0375
	10.6613	32.9611	-17.5341	22.6689	-14.1509	-49.4727	-51.4975	11.0709	37.4938	-51.2972	-12.1739	-14.6435	-11.734	-4.4	-10.9535	-12.5312	-13.7822	-8.6376	13.6793	11.9309
	58.0309	81.5501	63.2378	73.0425	14.5089	-54.2078	-26.7301	6.6888	40.9559	-26.7092	3.4015	27.2082	9.5835	3.4	4.2825	14.5095	8.7576	12.5762	9.4453	12.1025
	162.252	221.169	149.626	144.258	54.9874	-42.1233	-17.0969	49.3476	61.6257	-19.2281	44.3177	104.53	148.561	58	42.3725	69.4104	70.6773	51.8738	52.0875	56.3746
	13.6816	21.2625	30.4634	31.8748	-79.304	-86.7374	-77.7303	-86.7969	15.5557	-130.996	-21.6922	-31.7106	-28.8087	-35.8	-37.2479	-13.7148	-21.5545	-23.4756	-27.1483	-20.8441
	54.0165	78.5258	78.6827	66.4742	-39.5352	-54.4051	-31.1022	23.2634	39.0706	-85.8849	-10.5669	-18.6506	14.8612	-7	21.8531	3.766	14.3278	15.3583	18.8206	2.4931
	108.727	114.02	94.2016	97.1949	62.1387	79.9306	118.872	92.6026	95.4584	18.1776	30.2257	141.039	178.778	157.8	97.5416	76.8762	75.9884	110.53	103.349	92.2384
	37.3091	42.8982	48.6057	64.0435	-30.1457	-51.9636	-39.0777	-53.5284	39.619	-53.9405	-14.0281	-19.3926	-10.5957	-1.3	11.7777	-5.3386	-8.0824	-6.4351	-15.6561	-2.8264
	-71.2701	-91.0706	-70.5568	-59.2527	-214.278	-313.803	-296.217	-600.312	-25.6469	-354.906	-80.656	-596.856	-144.71	-135.9	-305.598	-109.587	-173.892	-146.005	-156.133	-142.506
	71.9856	84.4083	94.3494	90.3681	9.5685	-40.175	4.3313	32.6537	49.0456	-12.7943	22.6852	53.4768	39.1797	56.4	29.594	45.3742	27.1522	43.6433	27.4397	33.3806
	40.4824	41.17	58.7299	13.9286	1.4346	-32.357	-6.1186	2.247	52.7134	-77.3066	17.8643	12.0703	25.5199	21.6	24.802	17.8782	14.1983	18.6041	26.6837	16.9072
	56.3104	40.0068	62.8313	77.7488	7.1392	-29.7675	-11.0432	70.9304	70.6409	-66.6335	-6.2404	8.2117	12.2741	3.5	26.2764	14.4184	12.2552	7.8234	3.6992	0.090724
	20.6017	-25.7645	30.094	16.9799	-45.4036	-69.2765	-64.4217	-7.2327	26.2162	-65.2121	-31.5813	-42.2478	-35.5351	-35.2	-47.8148	-7.7968	-16.7615	-39.4729	-42.8745	-32.8559
	-34.7202	-126.632	-24.7762	-70.6824	-148.852	-171.255	-72.2291	-103.789	0.91882	-285.856	-103.277	-158.601	-105.386	-114.6	-59.6104	-90.3758	-34.5084	-98.5931	-111.828	-93.9445
	40.0236	53.9654	45.0216	57.1133	-15.2154	-49.596	-25.9373	-1.3004	39.3105	-47.9307	-5.1279	3.9078	6.7895	4.1	7.3543	11.0497	11.9961	4.6935	10.0502	8.6706
	94.7719	120.302	96.825	82.9206	68.1982	-4.168	29.363	99.3696	84.2151	41.5436	23.9214	40.5651	52.4255	34.9	44.4613	34.1755	33.2405	45.8458	38.4783	31.8362
	100.583	81.1181	72.2535	81.576	61.9749	-38.0047	-10.4186	18.8514	38.8306	21.6688	77.8171	135.399	103.236	67.1	65.5952	39.8203	80.2632	34.9491	18.9718	51.3983
	41.3999	42.6324	66.4893	67.4052	-4.9524	-57.5866	-29.9011	13.098	40.7159	-59.1025	9.5822	-0.98975	5.5477	4.4	0.10492	16.5125	27.0226	12.9239	13.8305	9.0138
	329.211	368.398	271.043	354.234	618.847	488.487	426.411	392.526	265.273	591.257	256.934	247.746	385.02	269.1	248.427	252.049	486.368	228.887	192.111	168.256
	39.1825	50.8413	52.1898	65.8536	-5.8532	-13.9096	-3.5241	-22.138	37.5966	-61.1224	48.0261	51.2506	24.899	42.2	31.437	63.4013	70.4182	15.2424	33.0346	16.0493
	9002.28	6745.79	8402.29	9787.79	4309.38	3655.43	4383.51	4787.78	6754.77	4578.13	6682.26	5092.15	8410.23	7438.4	7608.89	7564.06	8387.99	8514.3	7869.36	8456.05
ACTC1	322.1	258.89	142.827	118.761	531.34	214.587	116.445	286.818	251.219	1069.13	124.543	151.279	130.969	187.7	1296.27	378.603	586.113	90.5918	86.5641	90.694
B2M	703.045	673.326	466.21	628.703	685.966	1090.07	859.66	718.623	396.045	1060.05	696.876	949.726	561.666	626.5	848.529	660.027	741.948	596.824	537.482	504.071
COL2A1	2.3649	10.5942	13.91	26.5995	-43.5203	-72.0387	-78.4029	-64.0813	7.2946	-119.725	-24.0408	-48.7778	-29.8435	-24.3	-16.6055	-15.7179	-15.9843	-32.1698	-29.7189	-27.708
CGB /// CGB1 /// CGB2 /// CGB5 /// CGB7 /// CGB8	37.1944	-24.8672	43.8392	29.9612	-196.591	-270.373	-233.926	-307.126	-53.5494	-305.032	-77.4421	-128.029	-191.691	-90	-151.887	-51.1348	-40.0786	-63.5847	-99.4283	-50.8736
PENK	24.7307	63.4372	57.917	46.2007	6.8117	-37.3388	-39.1018	44.9952	46.1662	-50.1002	4.0195	-1.1382	20.2423	27.6	49.6219	14.0543	21.0638	10.2577	21.6936	17.7652
KRT14	55.1635	81.1845	69.5931	90.1095	41.7493	-22.4181	18.4327	47.2608	70.2638	-35.7364	3.7723	11.6251	37.8344	21.4	45.8129	22.3395	22.3592	30.5441	45.2829	31.493
FGB	53.7107	75.9335	47.7928	49.1486	20.7322	-34.5273	-10.9471	35.3366	43.8353	-43.7163	0.31111	1.2364	12.1706	15.1	19.6414	20.1544	13.421	8.2871	12.4696	12.4457
DHFR /// LOC1720	38.8384	56.1256	54.8502	44.7526	-7.2179	-33.8368	-25.0965	14.2904	38.5221	-40.4246	-12.0503	-2.0286	4.0989	3.3	-3.5812	15.2379	9.6644	3.5342	-1.2908	4.7238
LOC1720	38.5707	52.5363	44.763	51.2691	-4.9797	-40.5449	-34.8978	28.6293	35.6085	-61.8954	-2.6556	-1.7318	11.7567	2.1	7.2314	11.1408	5.001	-2.7255	9.7478	3.1795
GH1	7.9468	36.5172	36.1167	36.9432	-37.8156	-80.9418	-50.6567	-73.4716	17.8523	-105.735	-28.7382	-51.746	-14.528	-18.4	-22.6262	-10.8014	-13.7822	-22.5482	-17.9243	-8.8323
IFNA2	38.7237	56.3915	54.7024	35.495	-14.8605	-45.428	-31.0782	-0.43594	38.3507	-60.8232	-5.3751	2.5721	7.7208	3.6	1.4565	10.6856	8.4986	5.0412	8.6893	8.6706
IFNA10	31.8037	54.6301	48.1993	46.3559	-11.3395	-55.3176	-30.1893	-6.7558	36.2255	-61.0975	-10.3197	-6.0357	3.3745	19.2	12.7606	16.5125	7.5918	-0.52303	2.7919	3.5227
IFNA1	32.3389	35.2875	38.5924	41.5978	-20.0466	-65.7005	-40.7353	-10.333	29.027	-66.3841	-12.0503	-14.6435	-1.4892	-0.4	0.35066	4.3123	2.4102	-3.7688	-1.442	2.1499
IFNA21	51.9902	57.3221	68.8911	66.0605	18.0027	-32.1104	-16.3763	58.5888	54.1188	-22.7442	2.2889	18.8972	18.7935	25.3	29.9626	33.0829	21.3229	16.4016	14.5866	8.8422
IFNG	37.5767	48.6811	47.0538	44.5457	-13.1955	-62.4944	-38.5733	-6.249	38.2479	-71.8453	-12.2975	-10.7848	-1.2822	0.9	3.5453	6.7706	1.5035	-4.8121	2.7919	1.9783
AL928742.12 /// IGH /// IGHE /// IGHE /// IGHE /// IGHEP1 /// IGHEP1 /// immunoglobulin epsilon chain constant...	48.9699	38.7439	58.1018	68.3878	-27.6346	-74.3816	-23.3429	-63.6342	35.8141	-12.121	-32.8174	-44.7707	0.37353	-34.2	-17.3428	-28.3733	-7.6938	16.9812	5.3626	-5.9152
IGH /// IGHA1 /// IGHA2	54.8576	23.3563	87.1072	31.7196	-30.3095	-67.9201	-49.0231	-52.0081	21.2459	-201.468	-33.4355	-49.3715	-29.947	-9.5	-16.1141	0.57942	-10.1551	-16.0566	-26.5434	-18.9566
INS	64.3392	39.3089	67.5978	42.5804	19.886	-5.1545	4.1872	-18.0837	85.0035	-97.5306	36.1592	27.2082	5.9616	14.9	24.1876	16.4215	12.5143	16.6334	6.7235	3.1795
HRAS	88.0431	74.8367	94.0538	87.4201	62.3297	117.763	80.7236	30.0304	128.845	78.8745	92.6508	119.519	37.5239	48.7	12.7606	52.2026	84.797	76.2174	67.9649	88.4632
LOC101929842 /// PGA3 /// PGA4 /// PGA5	29.051	7.3039	56.4021	24.4791	-61.1256	-66.5143	-78.2348	-73.1437	53.536	-170.721	-30.5924	-64.5093	-30.9818	2.5	-50.3951	31.7172	-9.7664	-31.822	-10.9685	-19.9861
PTH	37.2326	54.8959	47.2386	58.5096	-8.801	-55.9835	-38.5733	-18.6501	38.5221	-76.0348	-3.5209	-2.0286	5.4442	1.6	5.3884	11.2318	6.5555	1.3317	11.4111	5.4102
SST	46.7907	39.0763	86.8116	67.8706	23.8438	-37.1168	-21.7574	34.4423	54.5987	-8.0563	16.2573	31.2153	40.4215	32.5	45.3214	37.2711	26.5045	35.4128	40.5953	35.0965
TUBB	44.9173	42.2003	38.6293	44.2354	-26.8157	-66.3664	-39.7744	-25.0296	30.3982	-66.6335	-11.4322	-19.2442	1.0979	5.8	8.7059	9.684	7.7213	-0.29118	6.1186	0.77711
APOD	549.39	1244.9	1605.55	371.715	1384.12	801.797	1157.64	1350.28	849.341	1596.55	803.678	909.952	691.433	725.4	745.44	1124.55	343.357	648.873	616.869	623.16
HMGN1	67.1301	82.946	60.5404	53.493	-2.3867	-31.0746	3.5386	-6.6663	47.4002	-36.9334	27.3826	37.3001	35.7647	30.8	34.1402	54.5698	54.4849	31.4715	25.3227	35.0965
EIF2S1	142.677	111.262	97.1206	101.177	130.758	20.9383	65.9016	10.2362	116.3	-26.3601	77.199	130.798	92.0595	113	63.7521	110.654	71.325	61.3794	56.4727	71.6467
SLC25A5	48.8552	49.944	54.0004	68.8533	17.5386	-16.0305	-12.941	0.75648	44.6579	-28.1556	30.3493	24.24	17.6552	27.2	19.8871	36.3606	48.0079	6.0845	9.7478	11.0729
APOA4	47.1347	73.3412	57.5106	54.2688	-27.6073	-54.923	-26.5619	-26.1922	47.5373	-73.167	-4.6334	-2.6223	9.48	11.7	-3.4583	5.2228	9.2758	-1.7982	12.1672	8.8422
P4HB	148.794	96.4725	196.811	82.4035	179.562	286.946	294.982	127.809	243.404	86.3307	344.205	241.364	169.258	233.9	183.797	202.247	195.294	210.107	189.843	198.457
CYP2E1	40.4824	59.2497	50.4162	64.0435	-14.26	-48.5602	-35.2341	-4.1921	43.3897	-72.6433	-8.8363	-14.0498	3.8919	2.4	7.3543	15.602	14.4573	4.4616	12.016	7.4694
MYL9	89.0371	142.835	89.1395	92.954	54.0321	6.7328	8.1509	-7.0539	80.8901	62.6155	33.6869	47.9856	38.1448	54	36.3519	61.8535	105.912	75.0582	67.5113	49.8539
CYP4B1	35.7798	54.0983	60.2818	51.2691	-24.7959	-49.4973	-29.2044	-24.4036	41.1273	-101.944	-1.6667	8.9537	6.7895	-5.3	4.8969	11.0497	9.7939	-5.8554	7.782	16.7356
FABP4	153.955	114.452	90.0262	112.038	173.257	73.5677	111.785	55.3097	92.7161	174.433	57.9152	117.145	120.931	142.6	134.526	96.178	169.645	115.399	116.656	91.0372
FOLR2	43.1586	8.2345	40.1443	42.477	-46.2498	-59.5842	12.3549	0.19008	20.1832	-26.1107	-8.3419	-66.8839	-38.7431	-21.5	-48.552	2.5824	10.8303	-48.6307	-64.6492	-39.5482
CLPS	41.5911	59.1167	61.0947	52.7172	-8.6646	-44.6635	-24.0395	-4.5498	38.8992	-77.7554	-0.30696	-1.5834	9.48	4.4	-0.38657	16.3304	9.5349	-13.5063	0.22132	-0.25247
NQO2	100.086	159.751	108.168	118.348	115.61	108.539	92.3266	102.678	139.3	129.971	90.3021	128.275	98.4755	116	134.526	96.8153	84.6675	110.878	106.373	98.2443
PPP2R1A	316.556	304.787	289.998	290.414	450.028	171.699	228.343	235.931	201.173	624.548	417.014	511.174	490.366	398.6	361.837	374.051	424.448	305.975	367.519	306.22
CYP2F1	72.8649	102.156	113.378	68.543	56.434	-25.5995	-2.0827	43.296	69.8182	85.1337	6.2446	37.8937	87.0923	41.9	79.9711	50.0175	28.318	52.5693	48.3072	25.4871
LCP1	42.241	44.4603	52.5593	39.4773	-21.4659	-63.5549	-40.6632	-28.8155	40.0647	-73.0673	-6.7349	-10.6364	-19.8057	-6.1	-5.4243	13.4169	8.1099	-19.3024	-19.5876	-14.8382
SERPINA6	60.5542	54.9292	61.575	73.9217	-0.39418	-32.8749	-14.0461	-14.7152	56.4154	-41.8959	13.5378	1.088	17.9656	14	29.594	29.259	13.162	9.91	11.1087	15.1913
SOD3	95.7277	35.8525	85.1119	44.2354	-61.2893	-103.237	-40.6152	-84.8294	-1.035	35.0849	-36.2786	-71.0393	-13.3897	-60.2	-31.5958	-14.079	3.7056	29.269	-22.6119	27.8895
ADRB2	71.9474	63.9025	55.9217	66.9397	-36.6419	-65.8485	-42.0566	-27.0865	45.7891	-67.9302	-1.6667	8.0633	19.3109	21.3	14.358	26.6186	14.1983	14.0832	1.1286	6.4398
ITGA2B	38.3414	50.2099	45.0586	69.0084	-5.5256	-55.6876	-24.8803	-8.0674	26.8675	-51.2473	5.2557	8.5085	1.0979	0.4	7.7229	12.3244	13.6801	1.3317	4.6065	11.9309
THBD	37.6914	45.3244	47.3864	51.9414	-0.74901	-39.9283	-24.52	-14.268	43.6982	-41.7463	5.1321	5.6887	8.6522	9.1	13.2521	13.2348	14.5869	3.0706	5.5138	9.5286
GYPB	46.2172	78.2599	73.6945	75.3181	17.484	-34.7246	-18.8026	39.3909	48.7713	0.27274	5.5029	19.9361	20.8632	25.7	36.4747	34.4486	23.6546	13.6195	23.6594	21.3688
FGF4	89.4959	129.607	106.136	122.433	24.4443	-23.4292	15.4779	25.2905	62.3456	60.1716	32.5744	62.6782	52.8394	65.7	58.7144	54.2967	45.4172	31.3556	55.7166	43.5048
HLA-G	35.2446	56.89	44.1718	54.1136	0.94328	-50.3112	-35.1861	0.13046	36.8768	-55.9105	-2.532	-5.4421	8.9626	4.3	3.1767	13.508	5.1305	2.0273	5.0601	7.641
SPARC	280.236	129.341	119.106	209.785	350.974	114.137	118.319	109.118	108.278	235.978	372.636	448.693	339.591	112.3	158.731	279.181	707.361	181.475	173.965	206.351
GBA /// GBAP1	32.683	11.2921	-3.1977	19.9279	-66.7756	-104.864	-69.5866	-83.6668	28.2044	-112.967	-20.5797	-26.6647	-17.3221	-15.3	-47.0776	-25.5509	-11.1914	-36.343	-24.124	-16.211
TRAK1	60.3631	64.2349	63.6812	49.6658	-17.4263	-57.0193	-44.2186	26.6916	34.2373	43.0149	-0.92503	28.6923	22.6224	15.2	27.1365	33.6292	43.9922	21.9659	14.2842	12.2741
MYCLP1 /// MYCLP1	176.206	198.337	247.69	182.737	84.1111	-1.2825	-11.4276	53.9086	84.7293	-25.986	107.608	133.321	116.689	50.6	107.126	90.7152	94.9011	108.212	29.4055	34.9249
CSH1 /// CSH2 /// CSHL1 /// GH1	34.0211	57.9203	55.4414	59.0785	3.1542	-49.7686	-21.5652	-9.9753	35.4028	-52.1949	4.8848	27.9502	21.7945	5.9	-18.6943	11.0497	17.8254	17.329	27.7421	5.067
PSAP	627.001	614.966	640.317	644.167	394.019	909.349	776.998	482.106	641.752	915.015	1214.94	1158.69	636.38	825.5	756.867	670.589	701.791	859.039	786.077	815.863
SP1	50.2315	68.223	57.1411	64.3021	4.9556	-44.1703	-17.9618	52.0305	50.9652	-26.0359	10.8183	17.2647	19.8283	13.5	24.6791	20.5185	13.6801	15.5901	18.3669	17.2504
SRF	145.429	130.87	158.863	116.537	237.973	166.52	143.903	229.522	162.095	91.8667	166.448	207.526	175.984	142.7	152.588	129.683	131.561	153.653	134.196	134.623
IFNAR1	21.1369	-2.035	43.9131	26.8064	-84.0806	-110.315	-80.8532	-78.6586	12.9162	-132.218	-16.9948	-19.9862	-22.2893	-13.3	-16.2369	-1.8788	1.1148	-16.6362	-15.2024	-14.6666
PFN1	181.712	207.144	195.554	192.512	283.31	291.953	254.792	250.807	232.366	415.725	449.154	492.919	256.494	297.1	341.441	228.286	398.8	342.954	303.858	332.989
TGFB3	87.6608	106.875	102.183	85.0411	45.2977	12.6764	40.6297	53.2825	58.5407	76.4306	54.3304	73.2153	41.6633	64.4	60.5575	58.0296	79.4859	74.7104	57.6824	51.2267
IGF2 /// INS-IGF2	241.43	113.588	126.2	155.947	43.3051	47.0064	57.5897	49.1985	54.3587	145.307	63.9723	91.7666	115.861	40.8	50.8506	78.2419	135.835	54.8877	54.9606	49.1675
VDR	12.5729	30.1694	22.1867	36.6328	-49.2522	-77.8343	-52.9388	-22.1082	22.9255	-97.9046	-23.2992	-20.7283	-8.1121	-9	-11.0763	5.678	1.633	-11.1879	-9.4563	-1.6252
GNAZ	45.8348	31.3658	63.6812	52.7689	-39.2896	-82.4462	-35.6185	-37.3115	28.1015	-65.6859	3.0306	0.93959	-4.5937	-4.5	-4.6871	17.8782	7.4622	8.1711	11.4111	5.067
LAMP1	74.853	70.0509	69.0758	68.7498	14.0176	-61.1379	-13.7578	28.6293	43.5953	-3.9167	9.953	13.7029	27.0722	18.7	41.5124	23.9783	42.1787	23.5888	31.3713	22.0552
PDGFRB	114.806	75.3685	81.7126	113.072	95.848	30.9265	50.503	108.134	112.495	50.92	76.8282	63.5687	82.4356	79.2	75.302	70.7761	143.737	50.9464	47.7023	39.3865
LOC101928830 /// LTA4H	121.993	111.827	92.3541	106.246	129.585	88.9077	113.274	111.115	140.226	101.817	83.1325	116.848	97.5441	122.8	119.658	86.5271	97.3623	75.0582	76.7353	73.3627
PARP1	111.785	137.949	125.498	130.915	134.443	90.2641	81.3962	127.928	139.78	33.4141	103.282	145.936	159.323	144.8	141.652	127.134	145.421	88.1574	84.2959	79.0254
SAA1 /// SAA2 /// SAA2-SAA4	-4.708	-39.6234	6.1875	-4.5866	-36.1779	-79.7827	-62.7161	-69.0597	10.9281	-93.2414	-38.6273	-64.6577	-40.6058	-29.3	-46.0946	-4.155	4.2238	-48.8625	-49.9815	-39.5482
C7	43.6939	51.7387	33.0869	37.3569	-34.0762	-77.0451	-46.8851	-21.0648	41.5043	-94.0892	-27.8729	-10.488	4.7198	-13.7	-6.5301	-4.4281	0.20806	-1.4504	-11.1197	0.43392
UBL4A	116.373	164.038	94.7558	104.591	100.051	92.8783	63.4993	100.95	143.722	50.8701	133.814	187.491	108.306	98.7	101.965	95.1765	89.59	120.616	124.065	117.806
SLC25A6	199.184	232.203	199.84	216.923	353.513	289.807	283.091	326.257	303.939	327.173	273.745	321.06	246.249	267.6	244.741	264.613	196.33	206.282	206.93	193.995
ALOX5	41.5146	52.636	53.1136	54.3722	-43.8478	-56.1068	-24.8563	-36.0893	51.1708	-52.3196	-2.9029	17.2647	-3.6623	-24	1.948	16.6036	8.7576	-11.1879	-28.9629	-0.76726
UMPS	38.3031	44.8591	43.3219	55.51	-22.4485	-48.2889	-29.3245	-13.7314	52.8162	-87.6056	-10.0725	2.2753	3.1676	1.7	2.9309	14.8737	6.2964	-0.059339	6.2699	5.925
INHBA	32.2242	52.8686	56.6977	72.5253	-6.3991	-49.4973	-25.4809	-28.9348	40.8873	-49.7012	-5.746	0.19754	4.9268	2.6	15.4638	6.3153	4.3533	-4.3485	-2.3493	3.8659
GH2	105.63	184.245	132.925	112.865	72.3743	1.899	12.8594	157.381	83.7695	140.943	30.4729	76.7772	99.6138	82.3	107.126	76.4209	64.0708	72.2761	86.4129	55.6882
SERPINE1	70.8386	95.2096	63.7181	78.628	13.6355	-41.0628	-28.1234	22.0412	43.3554	-31.7216	12.0544	18.7488	23.8642	10.2	28.1195	21.0648	18.6026	16.8653	19.5766	12.6173
MAPT	43.4645	52.0045	54.1482	52.7172	-2.2775	-52.4568	-18.0819	-8.1569	45.652	2.2428	24.2922	35.3707	22.4154	22.7	23.9419	19.426	19.898	18.72	21.6936	21.3688
MME	161.028	194.781	145.007	183.875	226.7	54.775	106.212	206.777	73.5888	81.5677	123.802	131.986	161.6	147.3	107.617	91.6257	86.6106	99.2859	111.968	69.9307
SNRPD1	43.0821	59.582	59.2842	54.8377	8.7224	-48.5602	-27.0424	-2.4929	39.2763	-56.0103	1.3	20.5297	14.1368	8	11.2862	14.5095	13.2915	7.8234	10.5038	8.499
LYZ	177.43	318.945	290.737	307.533	126.582	175.349	-0.064836	514.481	123.601	183.012	40.2384	78.2613	81.6077	102.8	127.522	207.801	190.63	47.7006	83.8423	67.7
PPP2CB	186.376	196.509	140.795	172.962	292.317	254.935	159.014	241.953	141.46	366.1	416.149	535.068	258.874	193.8	222.01	187.77	221.202	264.359	297.658	185.759
SLC2A2	42.8527	44.1944	40.329	52.6655	-13.5504	-55.5396	-35.6425	-1.8967	30.9809	-75.4363	-9.0836	-3.5127	4.3059	1	1.0879	9.7751	7.4622	-1.7982	2.4895	5.7534
UROS	101.539	86.1365	89.1764	100.608	62.3024	62.7903	37.7229	-1.1812	135.873	-3.5426	112.923	118.926	97.2337	90.3	68.7898	88.439	110.057	73.6671	66.1503	83.4869
YBX1	920.203	999.059	907.056	880.364	1326.55	1085.27	1184.64	1553.26	1383.23	1701.58	1122.85	1160.91	1218.16	1013.6	1043.4	924.608	942.993	1351.94	1080.79	1359.65
SFTPC	47.2112	56.7238	57.6214	57.165	-10.5479	-58.6964	-35.6185	-8.604	27.0389	-46.4095	2.6598	11.4767	-1.6961	-7.6	-2.4754	-14.6253	5.2601	-0.40711	25.9276	-3.1696
IFI30	47.7082	26.9124	41.5483	69.5773	-48.2969	-44.4169	-44.4588	-45.569	30.1582	-112.642	-8.9599	-14.4951	-14.735	-8.6	1.2108	22.4305	12.5143	-26.1418	-7.3393	-19.6429
MT1G	19.6459	18.5705	50.1207	24.6342	-74.582	-130.044	-130.244	-172.174	9.0085	-365.604	-18.4782	-25.9227	-24.5659	-29.3	-71.0374	2.0362	-4.7144	-15.477	-24.8801	-12.7791
CHGA	100.813	53.2674	94.5711	91.6093	-107.8	-121.462	-80.589	-232.362	34.3059	14.3373	22.6852	112.099	-15.2524	30.1	-55.9243	24.6156	35.5722	-20.4616	21.8448	77.9958
ITGAM	39.7942	59.0835	48.9383	50.3899	-17.399	-59.5596	-38.4531	-2.2544	42.327	-76.9575	-3.5209	-6.4809	6.2721	0.3	8.3373	16.1483	9.9235	4.2298	6.1186	4.5522
ALPI	107.733	106.975	131.927	124.192	8.0673	-52.0622	-15.9679	84.8817	31.7007	0.32261	31.3382	68.4662	34.5229	23.3	76.5307	38.9099	34.0177	31.2396	12.6208	36.2977
NQO1	35.3593	50.9078	45.0216	60.4749	-17.0987	-50.4838	-23.6071	7.7023	50.4167	-4.6897	12.6725	23.9432	13.3089	6.7	17.5526	8.5004	8.8872	13.8513	13.0745	14.6765
ATP2B1	37.0032	61.4764	53.6309	45.4767	-0.14852	-29.5208	-27.6429	-12.4496	37.0482	-63.666	21.5727	38.0421	18.7935	27.7	29.4711	32.6277	22.4888	14.7787	15.9475	17.2504
KRT10	61.7394	82.0819	97.6748	90.5232	9.3501	-7.2261	8.6794	17.9571	74.103	6.3823	68.7933	113.731	45.0782	44.1	37.9492	48.0145	46.8421	67.0596	51.029	52.0846
MTHFD1	63.9569	85.1395	70.7385	75.3181	90.9622	31.2471	17.5678	21.6834	81.5414	-37.0332	79.9185	78.7065	41.0424	75.3	58.7144	51.019	46.1944	47.2369	34.698	47.6231
GCG	33.2947	48.9469	38.888	40.7186	-6.1534	-59.3869	-27.4267	22.3095	38.0422	-85.2615	-19.5907	-22.064	-8.94	-13.9	-7.7588	-3.0624	-0.82825	-4.8121	-3.7102	4.2091
CALM1 /// CALM2 /// CALM3	187.179	237.487	203.24	194.477	79.935	135.692	132.661	135.619	138.752	230.268	316.145	358.905	217.584	229.7	165.489	184.948	311.102	383.411	307.638	351.35
CBR1	50.9197	48.9137	62.4249	60.6818	6.4023	-35.7111	7.19	-15.848	52.1992	-34.6641	-0.05973	15.7806	15.3786	16.7	27.7509	17.7872	27.0226	9.2144	11.2599	16.7356
ETFA	112.856	168.658	118.182	113.693	158.872	164.547	120.649	116.451	146.944	95.8816	130.724	175.025	114.619	113.5	135.755	77.6045	92.1807	151.567	131.172	121.753
EGR2	28.9363	46.2217	45.0216	46.0973	-13.2228	-62.8643	-45.9963	-29.2627	30.8438	-78.7529	-16.7476	-17.1665	-11.8375	-11.5	-10.5849	-1.0594	-4.9735	-11.5356	-4.1639	-4.714
C1S	123.675	109.899	107.319	88.9717	119.022	118.897	80.6275	82.1391	130.936	228.023	185.608	229.491	57.7031	88.4	93.7326	97.7258	124.177	140.786	142.211	133.936
TOP2A	37.6532	47.2187	46.204	54.7859	-23.6495	-64.714	-30.91	-20.4984	36.0884	-72.2693	-2.0376	2.5721	5.8581	1.5	3.0538	12.2333	10.5712	8.403	4.7577	1.9783
UGT1A1 /// UGT1A10 /// UGT1A3 /// UGT1A4 /// UGT1A5 /// UGT1A6 /// UGT1A7 /// UGT1A8 /// UGT1A9	35.971	58.6182	44.2457	61.0438	-17.9176	-51.3963	-32.1352	-8.3357	36.911	-68.4788	-8.5891	-7.6682	1.2014	2.1	-0.75518	13.0528	5.1305	-3.0733	5.8162	3.8659
ETS1	-120.819	-127.662	-149.703	-204.943	-120.519	-278.586	-79.1717	-114.58	34.9229	-74.0398	-66.4404	46.5015	-127.739	-66.7	-220.571	-92.3788	-127.906	-14.5496	49.3657	-22.9033
ETS2	39.2972	17.2079	27.5075	49.8727	-18.4089	-79.8813	-40.5431	-61.1599	26.9703	-97.7799	-15.017	-16.276	-18.8743	-1.4	-23.3634	2.4003	3.4465	-23.7074	-22.007	-8.1459
JUN	46.7524	53.4004	55.9217	68.905	11.0697	-35.7111	-20.2439	19.6861	49.8683	-60.5738	4.1431	49.4697	15.896	19.4	26.1536	31.8083	26.5045	33.7899	39.0832	34.7533
CCL4	44.9937	63.7696	53.6678	60.7335	-18.9002	-27.7945	-21.8294	62.3449	52.9876	-35.1379	7.4807	16.0774	16.3099	21.8	36.5976	22.3395	13.5506	21.9659	23.6594	19.3096
CD247	66.0214	74.8035	73.4359	58.7165	-19.4734	-61.1626	-19.6193	-24.7017	32.969	-49.7511	-3.3973	-0.84134	9.7905	9.5	4.0368	-5.7938	6.2964	-0.98672	0.070107	-2.6548
TACSTD2	36.2768	64.1352	53.7048	45.6318	-29.4634	-52.4075	-36.9878	-17.1596	41.1958	-72.1446	-11.6794	-7.3714	2.3397	4.2	4.0368	8.6825	5.2601	7.8234	2.3383	1.6351
IL7	32.186	51.4728	52.0051	46.9765	-23.786	-58.869	-32.7357	-11.0783	34.4773	-76.5834	-10.1961	-6.7777	-2.524	-0.3	-2.1068	8.5915	3.1875	-1.5663	1.431	0.94871
FCGR3B	68.0095	75.6676	67.6348	74.594	12.298	-44.7128	-25.8893	11.5181	48.0858	-47.407	6.8627	16.8195	20.9667	26.8	29.8397	58.849	38.2925	23.0092	25.6252	12.6173
IFITM1	148.832	230.641	178.151	197.528	208.986	697.722	413.751	25.9165	302.431	295.852	247.786	296.424	288.367	299.2	471.192	383.52	285.712	246.275	216.759	170.487
	43.8468	53.2342	50.601	58.3028	-19.3642	-51.9142	-30.5497	10.7132	41.7786	-61.671	3.1542	5.2435	4.4094	7.8	12.2691	15.511	7.5918	5.0412	11.4111	3.1795
PGAM1	89.5724	83.9098	78.4241	93.0057	65.8508	13.0217	24.078	26.0358	80.8558	1.1455	58.0388	131.095	61.532	62.1	56.3798	77.0583	119.125	60.3361	69.1746	63.0669
COL11A1	50.0404	64.1019	69.7779	60.837	17.0746	-36.9195	-26.1775	44.9952	52.3706	-52.0204	8.4696	19.3424	15.1716	17.7	20.993	24.1604	20.4161	11.4169	17.9133	10.7297
LAMP1	82.6524	87.9644	82.3407	72.0598	118.23	152.339	113.25	75.551	123.224	42.7157	140.242	119.965	62.1529	96.3	81.8141	94.9033	132.079	58.7132	67.0576	62.7237
ACP5	6.3411	1.3549	14.4643	11.7047	-48.5699	-95.6899	-53.131	-46.7018	29.2327	-100.573	-33.8063	-7.8166	-8.94	-9.9	-16.6055	-1.4236	0.72622	-30.315	-21.7046	-14.1518
CYC1	476.022	490.403	366.668	465.739	1432.02	1404.47	1134.22	708.904	814.652	957.334	944.475	889.174	704.679	960.6	708.579	970.04	827.055	423.636	412.882	461.687
CYP3A4	21.9016	51.7387	51.8203	53.493	-15.8704	-101.461	-43.6661	-45.1517	31.4608	-86.5333	-27.1312	-40.9121	-13.4932	-4.1	-16.2369	-7.7968	-0.95779	-18.1432	-19.5876	-7.1164
LGALS1	1267.96	1010.69	741.189	991.299	1870.92	1220.27	857.21	1133.29	879.78	2270.8	1496.53	1964.7	676.221	1268.8	1812.94	1180.81	1019.81	1450.82	1458.37	1140.35
CKMT1A /// CKMT1B	31.7272	52.2039	52.9288	55.9755	-0.39418	-48.7575	-19.1869	-12.0918	43.9038	-72.6184	-18.1074	9.6958	12.3776	13.6	14.4808	13.6901	10.7007	-0.98672	-2.9542	-1.1105
GYS1	333.034	329.78	419.173	425.399	624.607	625.215	693.447	546.467	366.326	843.446	617.887	653.647	566.84	779.5	654.762	589.649	615.518	329.507	523.722	447.273
FGF2	39.3736	47.7173	46.4257	53.1827	-4.816	-60.5954	-36.6755	-4.669	40.3389	-68.4788	-5.3751	-7.5198	3.0641	2.3	2.8081	11.3229	6.5555	-1.2186	3.6992	6.6114
ANXA7	124.708	143.599	116.26	118.761	139.738	75.2694	82.3331	165.579	99.5375	118.25	165.954	175.915	157.771	160.5	131.946	116.936	91.4035	151.915	141.152	127.931
BGN	83.2641	105.18	121.286	63.9918	176.15	81.4103	121.322	62.2257	105.811	56.2815	-37.8856	-71.9298	-21.8753	130.9	159.346	124.311	25.4682	8.0552	-29.2653	-5.9152
PEPD	65.9449	88.4297	67.0436	58.1993	21.1689	-14.3782	-0.92965	30.6862	72.6976	7.0058	58.5333	48.7277	27.9	36	33.0343	41.0039	40.7538	36.3402	34.3955	27.5463
XRCC6	139.083	173.81	160.6	137.794	347.126	239.595	127.736	106.405	260.406	148.225	291.793	296.721	175.777	214.6	205.668	197.968	215.631	165.13	167.161	177.179
SNRPN /// SNURF	253.168	232.701	183.509	180.151	447.708	521.263	361.189	462.044	267.741	701.554	926.551	985.047	489.331	504.8	435.437	649.739	405.017	559.265	561.828	585.409
EEF1A1	1046.75	650.361	554.446	550.195	891.252	661.616	674.469	695.639	336.401	1830.53	1164.26	1530.31	631.31	931.1	887.602	1478.53	1582.27	834.812	943.188	792.526
SDC2	35.2828	56.7903	32.6804	39.3222	-5.007	-58.3758	-28.5798	-33.2573	34.3402	-59.9254	-5.2515	-8.2618	6.0651	5.9	-0.2637	12.8707	1.3739	1.0999	5.3626	12.2741
BPI	43.7321	42.0009	52.8919	51.6311	-4.2701	-77.0945	-64.9742	-0.16765	25.2221	-94.4384	-28.2437	-13.4562	7.5139	-1.7	-4.1956	18.2424	5.3896	8.9826	-2.5005	9.0138
RPEL1	31.2684	40.7712	46.943	50.7002	-22.9944	-57.266	-41.3839	-29.531	28.1015	-76.8328	-9.7016	-17.7601	-0.66131	0.8	-1.2467	9.593	8.8872	-2.2619	-3.1054	2.4931
TNNI1	2651.89	2854.55	3841	3175.98	4437.01	3958.28	4169.75	3925.63	5612.21	3943.43	3429.49	3090.1	3318.56	4075.5	3986.9	3210.69	2877.01	2290.45	2340.25	2080.02
AKR1A1	70.6475	76.0332	64.9375	72.1632	11.5337	80.1032	30.468	-50.9051	97.4808	-96.7824	39.8676	31.5121	14.3437	32.8	77.6365	37.6352	38.2925	14.1991	12.016	26.6883
AK1	242.233	200.497	166.29	205.441	91.781	98.5753	44.4252	101.635	93.4703	112.44	225.659	283.364	169.258	180.4	116.341	178.575	151.769	142.293	100.778	139.942
MSH3	43.5792	65.531	52.4485	63.0608	-6.8631	-46.2172	-33.9129	-9.8262	42.327	-58.8531	-9.0836	-3.3643	5.8581	3.4	3.2996	8.2273	5.7782	6.7801	2.0359	7.4694
COX8A	1601.08	1635.44	1438.24	1521.93	2944.95	3625.39	3383.37	2619.34	2195.18	3182.52	2514.37	2796.54	2233.85	2337.2	2273.46	2229.66	2225.82	1623.2	1529.44	1685.52
ALPPL2	44.1909	16.2108	31.9784	96.8328	-52.3366	-60.4967	-15.3913	91.6784	33.7917	67.3037	18.2351	53.7736	-24.0485	7.9	45.6901	57.5744	-30.6222	19.0678	-12.1782	-4.5424
CPM	32.3771	45.3576	40.1443	36.4777	-18.0813	-60.9406	-40.6392	-14.2084	39.4476	-64.7882	-12.5447	-4.8484	2.5467	-0.6	-5.7929	8.1363	2.5398	-3.1892	3.6992	3.3511
UQCRC2	242.615	338.986	227.405	230.99	349.883	260.681	239.826	280.975	289.679	195.256	319.606	389.477	365.151	271.5	329.154	226.556	241.28	284.298	311.721	267.782
SLC25A4	486.422	869.344	582.048	544.299	826.835	766.431	722.515	881.447	634.073	671.629	627.281	1121.58	924.063	997.3	1035.05	641.636	792.987	1042.43	933.661	723.544
HSP90AB1	980.227	857.978	1050.01	811.992	1126.92	1114.47	994.692	1312.45	1157.91	1583.95	1588.63	1989.34	1396.46	1591.8	1424.67	1280.87	1216.45	1114.3	1113.3	1121.99
CTSG	86.1697	92.5508	75.9484	87.3167	70.6001	2.4169	8.1509	70.1851	83.221	5.709	13.4142	53.4768	26.7617	22.6	37.0891	38.5457	22.8774	41.093	35.0004	35.0965
EDN1	28.7833	40.4056	35.6733	40.9255	-27.3343	-63.9741	-43.5219	-12.8967	32.6948	-71.596	-12.792	-4.8484	-1.5927	-1.7	-1.6153	13.3259	6.0373	-1.3345	-2.1981	0.60552
2025-03-08	49.5434	64.5672	60.7621	64.8193	-5.9897	-39.2871	-31.1743	-1.3899	43.0469	-58.8282	-1.5431	5.6887	9.5835	5.2	8.4601	16.0573	7.7213	5.2731	11.4111	13.4753
DARS	42.0499	78.2599	56.8085	68.543	14.2632	-31.9624	-2.4191	2.0681	50.1082	-37.9309	19.5949	37.3001	42.4911	36.8	18.4127	22.7037	23.7842	34.9491	41.805	26.3451
CTSE	38.8001	57.9868	52.2268	45.5284	-16.8258	-49.5467	-43.1376	-0.43594	34.1345	-59.9005	-10.8141	-5.2936	4.4094	4.2	0.71927	12.1423	7.4622	-1.9141	1.8847	6.2682
SDS	-14.5719	92.2184	18.344	116.9	-226.288	-88.6118	-121.187	-323.731	65.6363	-110.473	-51.3595	-171.365	-103.42	-80.2	-160.119	-151.377	-68.4476	-105.664	-48.6206	-16.211
TCN1	38.4943	55.8597	42.3243	41.5978	-21.848	-53.1967	-39.9426	-20.6176	28.8214	-116.558	-12.6684	-9.1523	-3.7658	-2.3	-2.5982	9.3199	0.20806	-8.8694	-0.23232	-0.59566
MMP9	47.1347	26.9456	47.7559	53.6999	-16.0888	-73.9624	-37.7805	-50.7262	44.1095	-81.496	-12.9156	-24.7354	-2.317	-6.201e-14	-43.6372	9.7751	-15.2071	-13.0426	-28.9629	-11.4063
PGAM2	1326.19	1082.91	1000.76	989.851	1844.69	1359.07	1560.04	1446.74	1217.01	1496.32	1685.29	2153.48	1356.42	1541.5	1208.54	1648.24	1400.91	1528.26	1474.7	1332.03
ATP1A2	226.52	415.326	334.744	322.583	285.985	379.134	307.834	193.809	258.726	70.2213	214.905	447.209	298.094	422.7	321.29	198.423	215.113	352.112	330.018	244.617
PNLIP	41.744	47.8502	42.3612	47.3902	-18.5181	-66.4897	-43.3298	-31.8562	37.151	-78.1794	-14.1517	-11.6753	-1.7996	-8.1	-4.1956	2.8556	1.1148	-2.7255	-1.5932	-1.6252
CPN2	32.2242	49.3125	47.2755	41.5978	-25.6421	-91.0534	-36.3391	-10.81	43.6639	-191.643	-7.8474	-12.4173	-3.2484	-3.5	6.9857	18.5155	2.7988	-32.1698	-36.3723	-12.4359
RYR1	657.931	818.163	719.796	563.124	730.266	1370.66	1069.02	984.413	563.392	743.623	1233.24	1257.08	1033.55	1295.7	948.301	1123.73	906.463	1270.33	1191.48	1185.31
IBSP	30.6949	36.3842	45.2433	53.0792	-20.6744	-66.1197	-44.4108	-13.9401	29.9183	-75.8353	-29.8507	-52.6365	-1.7996	-9.5	-9.8476	-4.8834	-8.4711	-2.3778	-1.8957	-0.93886
SPTAN1	75.5794	71.9453	54.7763	75.6284	10.4692	-21.7029	-12.2684	-1.3601	64.7793	-43.9407	25.7756	17.8583	31.6254	17.8	24.802	38.2726	51.2464	23.0092	21.8448	29.4338
RPA2	121.993	141.672	146.116	109.194	197.249	248.251	117.671	236.528	129.394	213.385	225.289	261.696	111.307	124.8	134.894	111.383	105.005	185.3	180.316	181.469
PCSK2	44.535	43.1309	44.5413	28.3062	-21.7116	-51.4703	-38.5012	-27.9808	39.7904	-79.4013	-16.5004	-23.6965	7.5139	5	-0.017955	9.2288	1.5035	-7.5943	-4.3151	-1.4537
RBP3	77.0322	59.1832	72.1057	61.8196	-10.1385	-60.8667	-23.535	14.6482	59.6718	-90.0744	-8.4655	8.2117	16.2064	3.4	19.3957	31.7172	25.0795	17.329	11.5623	13.1321
DPEP1	23.5838	21.329	53.0027	56.5444	-6.7539	-59.7322	-8.8812	93.1093	50.1768	2.9161	5.2557	-5.7389	18.4831	8.9	23.0818	23.6141	18.0844	21.8499	16.7036	17.2504
IMPDH1	61.7394	89.7923	106.173	58.1993	48.9552	-28.6823	-9.3857	56.4126	92.7504	-11.1983	-5.9932	29.1375	37.5239	21.7	3.2996	24.6156	52.2827	26.8346	10.8063	25.8303
CKMT2	595.077	658.337	412.449	601.654	1376.88	1011.57	605.452	1046.96	597.121	807.362	962.152	956.849	1180.18	842.2	852.092	805.701	756.068	592.303	553.208	606.172
REG1A	64.645	78.6587	100.963	79.7141	2.581	-42.074	-15.4154	77.0713	56.0383	-24.9636	11.4364	19.4909	23.3468	8.5	19.0271	25.8903	15.7527	17.6767	28.1958	15.7061
UGT2B7	42.5087	77.9276	45.2433	50.8553	-11.8581	-53.394	-26.1295	15.6617	42.0871	-44.1901	-6.6113	3.611	1.8223	5.8	6.9857	12.8707	5.3896	0.63619	10.655	4.5522
POLR2C	34.9769	44.8923	67.5239	67.7155	-4.0517	-19.2367	-1.7224	23.9788	65.4306	-1.6225	113.541	132.431	67.8445	48.9	67.1925	30.5336	43.8627	73.6671	51.6339	73.1911
GSTM3	48.7023	70.9483	49.123	55.9755	-13.0864	-30.0141	-38.1409	-23.241	37.5966	-49.776	10.9419	-8.2618	11.9636	4.8	-8.4961	14.9647	15.4937	4.6935	-10.0612	9.7002
SPTB	105.018	73.5406	146.19	126.002	48.3274	-21.7522	31.1887	63.746	79.279	45.7081	61.7473	114.177	68.2584	46.4	79.4796	55.7534	56.0394	143.916	115.446	115.232
MMP8	53.5195	72.2444	53.0766	56.3375	9.6777	-44.0963	-21.6132	19.4477	54.7358	-54.2398	-3.5209	4.0562	11.0323	5.1	12.392	15.2379	11.2189	6.0845	15.3427	7.4694
MUC1	62.0835	43.8288	59.8754	48.6832	-24.7686	-66.4157	-34.6576	-13.1054	42.7041	-75.137	-9.2072	3.611	21.1736	8.1	18.7813	12.7796	10.4416	0.52027	11.2599	4.0375
PCNA	47.7465	1.4546	38.2968	66.0605	15.2459	-51.4457	-14.5265	31.2526	33.9631	-31.4722	71.2655	59.2648	26.8652	14.4	22.2217	26.0724	50.3397	7.1278	5.8162	12.6173
ITGB5	60.6689	68.921	59.4689	60.7852	-4.2155	-35.5385	-24.544	19.1197	42.5327	-31.3724	31.091	45.3142	28.314	22.6	14.1122	36.3606	40.8833	26.0231	28.0446	23.0847
ATP6V1C1	152.082	101.491	74.5074	69.5773	12.0796	-37.4621	-9.8901	9.7592	59.2262	-49.9755	14.0323	36.7064	35.7647	36.3	25.9078	30.8978	25.3386	18.9519	20.1815	15.7061
HLA-DQA1 /// LOC100509457	29.6627	58.7844	45.9084	46.0973	0.069839	-18.2995	-34.8978	-11.6745	39.3448	-67.8554	-4.6334	-0.54452	-1.0752	1	1.4565	8.5004	6.0373	0.75212	3.8504	2.6647
MT1A	80.6643	78.6919	71.884	81.7311	-2.3867	-55.8849	-20.9886	0.66705	48.7028	-80.1494	3.8959	19.9361	34.7299	16.4	22.7132	17.9693	9.4053	25.5594	35.3028	21.1972
SERPINA1	37.1944	53.5666	55.4783	51.7863	-27.307	-55.6876	-31.3184	8.2389	35.6428	-70.0249	16.1337	11.0315	8.6522	-1.8	19.3957	15.2379	16.2709	11.8806	10.3526	12.4457
	40.4824	42.8982	58.7669	49.7175	-14.5603	-62.4204	-29.877	-25.5364	42.1899	-83.1419	-8.5891	-12.4173	6.479	4.2	3.6682	10.7766	10.3121	-3.4211	1.5822	-0.59566
IFNA8	42.5087	75.7341	40.1073	69.4222	7.7397	-42.3699	-26.2496	35.3963	47.5716	-46.7088	0.1875	11.4767	18.1726	17.1	19.5185	24.7977	10.053	6.5482	19.123	12.7889
NPY	24.1955	36.6834	47.4233	47.6488	-26.5974	-57.7839	-35.4503	-17.6068	34.1345	-61.6461	0.55834	-6.4809	2.6502	7.3	4.1597	20.3365	10.4416	1.6795	-0.081107	1.6351
GRP	53.596	70.483	71.7362	73.0425	-1.677	-39.7064	-34.6335	25.4992	49.217	-52.9929	-4.7571	6.876	23.7607	24	22.9589	23.7052	18.8617	5.6208	22.4497	22.9131
OTC	31.0008	49.1131	61.3164	44.7009	-14.0144	-49.0041	-33.7447	-9.7368	30.4324	-94.7625	-11.8031	-10.488	2.7536	4.5	5.3884	10.2303	4.6124	-2.7255	-3.2566	3.3511
AGT	48.2817	65.4978	66.4524	70.9737	16.4195	-14.3535	3.5866	18.9111	62.4141	-46.1103	25.5284	11.3283	19.3109	70.4	30.4541	47.4682	52.1532	20.9226	21.24	13.6469
PDYN	79.0585	71.1144	96.825	83.4378	-0.039341	-27.4985	-33.5285	-15.4902	56.9296	12.9158	-0.80141	34.0351	-1.0752	-5.3	-14.271	18.3334	20.4161	8.8667	8.0844	8.6706
F9	44.6497	42.6988	40.5137	48.6315	-16.3072	-60.7187	-36.6274	-8.3655	37.4938	-68.0549	-8.7127	-7.223	-1.3857	-0.4	-0.2637	4.9496	2.0216	-5.5077	-3.2566	3.3511
HLA-DQB1 /// LOC101060835	95.6513	156.66	80.0129	112.193	86.131	19.3846	32.1737	106.345	66.7675	171.391	15.2684	8.8053	79.5381	20.8	14.8494	49.9265	19.2503	18.836	18.0645	15.8777
	24.3866	45.8561	36.7449	39.6842	-11.0665	-58.3511	-33.0961	-6.398	36.534	-52.3196	-15.1406	-19.8378	-5.9389	-3	1.5794	7.2258	1.2444	-11.3038	-7.9442	-2.3116
PNP	70.1887	-12.5371	7.8133	46.6145	17.6478	-37.1415	-7.1996	-23.5689	49.1484	-77.8303	-13.6573	38.0421	24.3816	-6.201e-14	19.5185	38.0905	37.2562	18.4882	6.1186	30.635
C3	97.8305	102.82	121.138	123.157	-17.2625	22.6893	44.209	-15.4306	83.1525	58.6754	123.307	228.007	-10.2852	20.7	24.4334	52.5668	32.2042	67.871	69.6282	116.09
C9	35.0152	42.7321	41.2897	44.132	-13.2501	-61.6805	-29.1083	8.0899	35.3342	-70.7232	-10.3197	-12.1205	4.5128	6.6	2.5623	8.0452	3.4465	-2.3778	5.8162	3.5227
TRAC /// TRAJ17 /// TRAV20 /// TRDV2 /// YME1L1	11.1583	41.1368	31.5719	51.7863	-0.20311	-46.8831	-7.4398	-0.43594	36.1569	-52.569	4.0195	14.8901	8.8591	2.9	9.3202	20.0633	-6.2689	-0.52303	17.3084	1.8067
IGHD	46.8289	57.6877	56.5868	49.2521	19.0126	-36.4756	-13.0852	45.025	48.977	5.4597	-17.3657	-17.4633	31.8324	9.9	37.4577	7.3168	17.5663	21.734	31.2201	15.1913
CRYGC	60.1719	56.6906	43.0263	43.6148	-30.8827	-72.31	-47.4136	-29.6204	29.8497	-103.466	-16.3768	-9.5975	9.3766	3.4	3.0538	7.9542	5.1305	-3.6529	-10.5148	1.4635
CRYGD	39.6412	58.5518	61.3164	59.0268	-6.8085	-57.192	-37.4682	-7.501	46.4747	-51.8209	10.2002	16.0774	15.9995	7	6.74	14.8737	6.5555	20.227	8.9917	12.1025
PLAT	57.9544	53.7327	57.8431	54.6308	4.4097	-65.0099	-11.0192	-13.5227	34.1688	-69.8254	-5.0043	-2.7707	18.69	12.1	12.6378	21.429	23.6546	10.3737	16.8548	16.2209
CGB /// CGB1 /// CGB2 /// CGB5 /// CGB7 /// CGB8	-28.6795	37.6139	8.5893	-10.4307	-166.812	-143.288	-23.7753	-262.261	4.6209	-155.933	-132.945	-226.276	-177.1	-156	-152.624	-141.544	-72.5929	-120.85	-52.5521	-105.098
CGB /// CGB1 /// CGB2 /// CGB5 /// CGB7 /// CGB8	111.823	98.101	90.8761	87.1615	43.3597	-85.4057	-69.5385	-50.1896	82.9811	-84.5882	6.8627	74.2542	80.4694	108.5	136.738	103.189	77.9315	37.4994	36.5125	-4.3708
CYP2A6	31.7272	40.0401	56.0695	43.8734	-27.6073	-66.8103	-29.7809	17.5994	57.5123	-46.3846	-6.364	1.3848	12.3776	3.6	8.2144	5.9511	4.7419	12.9239	14.889	15.1913
SLC2A1	56.4251	93.8802	67.3761	82.4552	20.3227	-47.7463	-24.0155	28.2119	56.1412	-35.4372	-4.5098	15.4838	23.4502	14.7	18.5356	21.338	17.4367	19.2997	22.9033	21.8836
PRB1	17.199	4.4125	6.7787	20.7036	-75.2098	-111.72	-61.8753	-14.6257	17.5781	-197.254	-5.1279	-30.9686	-33.8794	-39.1	-31.7187	-16.9015	-15.5957	-18.6069	-26.0898	-5.9152
PRB4	-2.7964	71.1809	-0.94373	37.7189	-113.532	-142.154	-46.9091	-57.4336	72.3548	-286.978	-46.6622	-87.216	28.6244	44	5.1426	-29.1017	-29.0678	2.4909	-61.0201	-1.4537
SRC	48.167	37.2483	53.4461	41.4426	-48.1058	-64.7386	-87.5075	-58.0298	30.8438	-127.754	-4.2626	0.049126	24.5886	8.1	3.5453	24.1604	12.2552	-4.4644	-2.6517	1.2919
C1QB	82.6524	98.8321	91.689	73.9217	10.633	-28.7316	-16.6645	28.6591	38.7621	-38.9783	21.9436	39.3778	11.4462	5.8	18.2898	12.9617	18.4731	15.3583	31.8249	24.8007
HP	97.1806	90.9888	102.737	90.006	26.3003	-30.7046	18.2645	71.7352	57.3409	69.0243	11.6836	40.1199	31.2115	19.5	30.9455	39.0009	28.1885	42.4841	44.678	34.5817
LOC101930571 /// TUBA3C /// TUBA3D /// TUBA3E	106.853	136.72	165.662	118.089	69.9177	-19.1627	2.89	69.5293	79.4847	-31.9211	63.4779	72.6217	71.2594	57.7	59.083	89.4405	38.0334	48.7439	63.7309	61.8657
AMH /// MIR4321	7.1822	34.4899	10.991	46.873	-78.8127	-72.5566	-43.0895	-100.748	16.6526	-115.136	-9.0836	-32.7495	2.6502	-4.8	-7.8817	-6.9774	8.369	9.794	-17.9243	11.5877
LOC101060233 /// OPN1LW /// OPN1MW /// OPN1MW2	-108.852	-56.4733	-37.8564	-101.144	-98.8199	-151.402	-121.476	-166.629	2.7699	-163.813	-112.796	-166.17	-152.264	-136.6	-95.6116	-90.831	-103.034	-153.077	-145.397	-95.1457
ERVK-19 /// ERVK-4 /// ERVK-9	39.9471	70.7156	48.3101	63.9401	-4.2155	-44.8115	-32.8318	-7.978	52.8162	-68.803	-10.1961	-12.8626	-2.6275	-6.201e-14	3.0538	15.8752	7.2032	-1.2186	-3.7102	-2.4832
GPI	346.377	248.155	302.154	316.842	870.262	747.712	534.513	799.916	291.05	640.084	662.758	690.156	477.637	734.4	533.488	662.577	692.853	479.858	474.275	494.29
IGH /// IGHE /// IGHE /// IGHE /// IGHEP1 /// IGHEP1	22.475	19.5675	37.373	23.393	-72.8351	-98.5507	-43.4258	-82.2359	22.5484	-101.969	-34.7953	-58.1277	-23.2206	-31.9	-20.6603	-11.8939	-17.6683	-26.8373	-10.8173	-10.0335
MYC	39.2589	60.7785	48.1623	44.5974	-14.8605	-51.347	-35.9788	-19.2165	37.0139	-66.7332	-4.3862	-2.7707	1.0979	3.8	4.774	12.4154	7.5918	2.6069	8.0844	4.2091
GHRH	44.9173	39.7742	57.9909	48.8383	19.5039	-20.5438	-21.2529	29.2255	44.6579	-61.4965	-3.2737	2.4237	12.7915	11.9	13.1292	19.3349	7.0736	10.6055	5.0601	6.6114
SERPINC1	31.5743	42.4662	39.7748	70.3014	-5.1708	-40.175	-21.5411	6.4205	42.0871	-56.3345	-7.6002	-9.5975	15.689	17.7	18.5356	8.1363	6.9441	1.4476	6.8747	-4.8856
KRT6B	29.2421	50.5422	60.0232	71.284	10.1144	-51.421	-46.1404	-10.7206	38.3507	-20.051	-16.2532	-14.3467	10.7218	2.8	12.0234	17.9693	1.1148	9.3304	14.5866	-2.3116
LDLR	61.7012	71.9786	45.9453	74.4906	34.0794	-38.2513	-23.4149	29.3149	47.6402	-44.8385	11.1891	23.9432	11.6532	23.5	23.3275	31.9904	23.1365	17.9086	17.6109	17.422
CCK	-5.7785	1.8202	7.9242	20.6519	-30.637	-68.364	-42.1526	-14.0593	44.3837	-84.5882	-16.7476	-11.9721	-19.0813	-8.5	-15.7454	0.39733	-3.9372	-20.2298	-8.7003	-1.4537
CYP1A2	132.239	154.733	142.199	138.983	58.3993	-5.4257	33.1346	401.469	88.3285	-14.6895	8.0988	21.2718	21.898	24.3	61.5404	47.4682	47.8784	45.614	26.8349	35.6113
FNTA	75.1206	89.327	67.2283	75.7318	39.2928	-14.8714	13.0275	46.605	64.5051	28.5265	95.3703	113.88	78.0893	58.9	70.2643	54.2967	57.8529	69.2621	67.9649	67.5284
CHURC1-FNTB /// FNTB	91.1017	115.582	103.661	66.4225	7.8762	-49.374	-18.1299	5.6454	37.1853	-57.3569	36.53	50.2118	37.2135	32.6	48.3932	31.7172	42.5673	45.614	43.6196	41.4456
CBS	49.5434	99.1313	73.0294	60.2163	20.5957	-38.5719	-28.2675	48.5725	48.1201	-42.0455	9.953	7.7665	17.2413	12.1	15.9553	17.9693	13.421	10.6055	15.4939	13.9901
TMF1	35.7798	55.0289	45.2433	41.8564	-21.4932	-54.2325	-27.9312	-6.3682	47.4688	-59.4765	-11.5558	-2.3254	4.6163	1.6	4.8969	7.7721	5.2601	-7.5943	-2.8029	1.4635
PRKCQ	123.408	99.5301	151.067	133.915	155.105	50.6317	177.775	92.0362	128.228	61.2689	108.968	184.226	166.774	152.7	96.8044	127.407	109.28	94.649	77.4913	90.0076
GHRHR	84.3346	99.2974	77.6851	68.7498	-71.5249	-72.6799	-48.1103	-40.0243	48.0858	-91.1965	15.5156	13.8513	45.8026	28.9	27.8738	42.8249	40.6242	43.2955	41.5026	38.5285
CLC	32.186	41.7683	43.2111	34.4607	-17.7811	-62.3217	-40.423	-10.8398	44.8636	-50.0254	-9.4544	4.9467	0.27004	-1	5.0198	10.9587	-0.18056	0.40435	1.5822	4.5522
RDX	42.8145	55.7933	36.634	43.5631	-6.8358	-62.8396	-28.5077	5.7945	32.2492	-56.7335	-9.0836	7.7665	12.2741	-6.201e-14	8.4601	12.3244	3.4465	-2.6096	-1.442	4.8954
GSTM5	64.4157	44.5267	64.8266	54.1136	-22.9126	-70.337	-33.5045	-6.0403	46.6461	-83.4411	7.6043	32.8478	9.5835	-1.7	5.757	5.587	12.2552	27.4142	10.8063	23.7711
GUSBP11	74.5854	59.3162	77.9807	50.0796	52.7492	25.9201	25.4473	43.3557	51.8907	-3.1686	32.9452	59.1164	35.8682	48.7	47.656	59.8505	43.8627	37.0357	52.5411	44.1912
PSMC1	291.591	308.576	314.2	288.552	605.364	744.704	555.172	649.462	602.812	597.092	365.467	644.298	464.599	468.9	455.219	399.726	438.568	372.978	381.128	355.64
CSTF1	25.763	47.9831	25.0319	44.0803	-28.4807	-57.266	-35.3302	-13.8208	40.4074	-61.6461	-2.532	-3.0675	6.9964	6.6	4.5283	20.3365	3.317	-1.7982	5.0601	6.0966
TCN2	24.2719	1.4214	30.3526	13.7217	-57.1405	-93.4209	-98.0055	-57.9105	-7.8221	-104.837	-43.8191	-59.1665	-26.0147	-46	-29.2613	-26.0061	-21.1659	-32.4016	-39.699	-23.0749
SLC26A3	36.3915	46.9196	57.3628	53.493	-10.7936	-56.3041	-41.3118	-18.8886	37.7337	-58.4791	-8.9599	-14.3467	4.0989	5.5	7.6	5.678	6.685	2.2591	-0.081107	5.067
KCNB1	43.0057	55.3612	48.5318	62.6471	8.7224	-44.9348	-34.2011	4.0654	46.5775	-21.1482	13.9086	40.8619	7.7208	17.2	25.2935	29.4411	11.8666	13.3876	17.4596	15.1913
CDR2L	28.0569	20.9301	52.5224	37.15	-16.9349	-77.9577	-29.3005	56.2934	33.5175	-94.2638	-12.4211	-26.9615	-1.5927	-10.4	-9.6019	5.3138	-5.103	-14.2018	-22.007	-10.8915
PPARA	35.7033	42.433	43.3589	52.8206	2.8266	-50.9031	-39.6303	6.8974	33.4147	-53.0927	-4.7571	18.7488	8.2382	-2.5	7.3543	10.9587	11.6075	0.28843	6.8747	3.5227
CRYM	52.6784	63.4372	60.7621	59.0268	-11.5851	-53.0487	-48.5187	48.0955	119.556	-30.4747	-13.5337	0.19754	-0.040407	-4.7	-6.5301	32.2635	35.054	6.5482	11.1087	7.1262
MIR1236 /// NELFE	72.2532	61.0444	72.8816	68.7498	27.8561	-12.1832	5.9649	-11.7341	79.0391	-66.8081	27.6298	13.9997	8.8591	10.7	-0.38657	34.1755	32.5928	35.2969	28.0446	33.3806
BNC1	31.9566	49.5784	49.5664	56.5444	-23.2128	-66.3417	-47.7259	-18.6203	28.033	-76.2343	-15.8823	-12.1205	-7.8016	-3.7	-6.653	-3.6087	0.078521	-14.0859	-4.7687	-7.288
HNRNPM	93.5103	115.416	99.7071	105.263	90.7438	12.0598	32.1737	66.8761	119.727	-20.7243	154.952	185.71	101.166	102.5	82.3056	87.0733	73.6567	116.095	113.934	116.09
MYL5	74.7766	95.5087	52.079	58.5096	141.103	-52.6541	-11.5477	119.551	50.8966	3.9634	48.5206	86.2754	62.3599	37	26.1536	97.4526	72.8794	59.1769	92.6127	64.9544
FGFR4	47.2494	-38.4602	-8.3337	7.4638	-66.4208	-63.0863	-57.5032	-4.1324	47.6059	-64.3393	-1.4195	-28.594	-1.3857	-8.2	-8.9875	-0.51314	-18.5751	-9.3331	-31.6847	-5.4004
LTBR	32.186	-2.6	49.123	-35.0486	-102.641	-176.237	-100.288	-253.795	-26.6752	-222.59	-81.645	-51.746	-24.9798	-20.4	-31.2272	-26.4613	-43.1875	-26.1418	-12.4806	-65.2878
ZNF148	58.6044	62.2408	66.2676	67.6638	18.1118	-18.4721	-4.9414	65.7731	39.6876	-30.9485	25.652	58.2259	27.9	36.3	56.7485	35.177	31.686	14.5468	22.9033	21.5404
RPS21	2214.02	2134.29	2105.59	1419.47	2808.43	3186.27	3024.37	2864.32	2456.55	2498.32	2872.11	4215.94	2457.89	2904.9	3041.29	3039.89	2234.11	2820.21	2678.97	2714.07
NDUFA9	56.9222	20.9301	8.3676	94.1952	277.278	431.739	286.19	367.664	211.216	167.775	283.264	364.545	213.031	291.5	302.736	238.028	167.443	178.693	235.812	253.368
TRIM23	47.2494	57.4218	54.0373	66.4742	7.9035	-35.5138	-20.6043	10.4151	47.9487	-56.11	28.1243	28.3955	13.9298	16.4	11.7777	17.6961	14.3278	28.2257	28.8006	28.5758
CACNA1C	10.3172	68.9874	10.6954	18.2729	-45.4582	-71.4715	-56.7104	-56.5989	19.3606	-165.958	-35.1661	-58.5729	-19.9092	-11.4	-24.9608	-8.2521	8.1099	-7.8261	-5.5248	-9.3471
CA8	44.8026	69.8183	46.3148	59.544	-9.8655	-57.4633	-43.9543	19.4775	46.8175	-53.3171	-6.1168	7.0244	12.688	-5.4	17.7983	19.426	6.5555	7.1278	12.4696	9.357
KMT2A	60.2866	121.565	91.8737	103.711	84.4933	-36.9442	-60.6021	12.3826	62.894	30.3967	48.1497	23.7948	51.3907	61.6	49.3762	50.3817	25.9863	31.7033	38.7807	34.9249
KLC1	98.7481	82.7798	89.1025	78.3694	79.6075	71.1015	6.061	63.4479	102.931	26.4068	267.441	265.555	190.679	162.9	143.495	179.576	166.925	134.99	123.158	123.812
CYP4A11 /// CYP4A22	39.1825	72.2777	48.7905	60.1646	-8.6646	-47.0311	-22.5741	-21.4821	39.9275	-100.698	-2.0376	-2.0286	2.7536	-11.5	-1.3695	2.0362	-9.6369	-20.6935	-16.1097	14.1617
KDR	-35.7142	-53.7149	-13.211	9.1705	-126.797	-132.585	-95.411	-140.038	-9.8788	-209.249	-56.3041	-75.9369	-32.948	-52.4	-69.0715	-24.7314	-13.264	-34.0245	-57.391	-22.3885
APBA1	52.7549	78.0273	70.369	48.2694	22.1788	-30.7293	-13.3014	86.879	64.8136	-34.2651	3.1542	7.1728	-5.4215	-8.1	21.4845	3.766	-9.7664	4.3457	-0.081107	-5.7436
IRF1	64.5303	55.7268	51.7464	43.3562	-11.0392	-41.3341	-21.6372	-8.7233	41.333	-29.6518	-1.0486	8.0633	25.5199	3	32.0514	33.6292	19.3798	26.9505	28.4982	21.0256
PCK1	54.0548	72.2112	71.5514	75.6801	-4.079	-40.1256	-18.0819	19.388	41.6072	-22.5198	-5.4987	8.9537	14.8612	18.6	29.2253	16.0573	20.8048	9.794	11.4111	8.6706
DUSP3	68.6976	78.0273	100.668	92.2299	21.5237	-23.3306	-17.3852	23.5019	60.7345	182.837	125.409	237.951	78.1928	63.3	42.1268	46.7399	35.054	54.7718	40.8977	60.6645
ZAP70	97.257	70.5827	62.9052	67.1466	-6.0988	-21.6042	-12.6768	8.7457	54.8043	11.7687	32.8216	30.3248	10.8253	0.9	-8.7418	8.2273	31.1679	21.3863	9.2941	16.2209
SPRR1A	87.8519	139.545	94.4233	159.308	79.471	-11.9613	24.078	87.6242	54.2902	43.1147	14.6503	45.4626	51.4942	31.8	48.0246	36.6337	21.8411	27.762	43.4683	25.3155
SPRR2B	52.7166	60.0805	80.5671	66.6294	20.1863	-23.5772	-22.1898	13.4259	38.2822	-62.3443	0.43473	18.452	12.0671	14.6	33.0343	22.8857	18.9912	8.9826	9.5965	17.0788
CD44	45.7584	33.3599	20.1545	30.8404	-49.3614	-55.9342	-113.428	-8.3655	38.3165	-108.827	-8.8363	-42.8414	-9.3539	-12.7	-14.8853	-18.9955	9.5349	-33.9086	-9.7588	-5.572
GNL2	48.7405	50.7416	37.8164	51.3725	-28.5353	-43.4304	-17.169	8.6563	49.2512	-51.9705	-1.9139	3.9078	12.9985	13	10.3032	12.0512	8.4986	2.7228	4.7577	14.5049
ADCY1	71.7562	30.5017	46.3518	44.7009	9.6777	-39.4351	-13.6857	14.5587	67.6244	-15.687	-43.4482	-28.2972	12.3776	-12.1	19.0271	8.6825	-3.8076	-1.5663	-1.442	-16.7258
HTN1	200.101	119.006	156.351	116.279	10.1963	-39.2871	-12.1242	43.4451	57.718	-1.3232	25.8992	36.4096	115.24	84.5	63.7521	99.8198	60.8323	50.9464	22.1473	12.7889
HTN3	28.898	52.3036	50.0468	39.6325	-19.1185	-57.0193	-45.8041	-3.3872	31.358	-64.2395	-8.5891	-5.5905	-5.318	0.5	3.2996	11.8692	5.9078	-2.2619	4.1529	0.26232
CREB5 /// LOC401317	42.1263	43.2638	41.77	46.2524	-46.1679	-67.4762	-53.9958	-35.195	40.5446	-80.8476	-15.017	-9.0039	-5.4215	-5	-6.4072	3.2198	4.2238	-5.8554	-6.7345	-2.998
SLC6A4	21.0987	38.7107	21.965	50.0279	-21.5205	-62.9876	-33.7207	5.1386	31.3237	-59.9504	-22.1866	2.5721	-0.97175	0.9	3.791	4.7675	4.6124	-4.1166	3.548	-0.76726
HTR1F	32.683	46.3214	42.1765	45.9421	-11.0938	-64.714	-36.3151	-17.3385	39.859	-81.3963	-12.6684	-11.8237	-4.2832	-2.4	-3.0897	4.4034	0.72622	-4.8121	-3.4078	-1.7968
MYBPH	13.1082	-4.8932	9.2174	-15.9129	-35.3318	-107.528	-66.9921	-57.6423	16.7897	-95.8099	-37.3912	-42.3962	-34.0863	-37	73.2132	4.0392	57.9825	-23.7074	-13.5391	-18.0986
MAP2K1	96.4924	65.9963	77.1308	105.625	3.5909	-45.872	-5.6381	31.7892	38.7964	92.939	130.847	81.3779	108.513	59	58.1	47.4682	45.5467	75.5219	67.2088	73.5343
ABCC1	34.6711	39.8074	27.9509	44.3389	-69.6143	-95.9612	-51.4494	-107.157	36.8082	-218.899	-27.1312	-28.8909	-34.7072	-36.5	-123.995	-9.5267	-6.6575	-33.2131	-39.8502	-16.8974
EPHX2	62.16	73.2082	65.27	90.006	-0.36688	-25.4516	1.857	56.8896	70.4695	-19.6769	12.7961	26.4661	27.7965	14.9	14.1122	33.5382	23.1365	28.9212	26.3812	23.5995
VDAC1	548.816	738.898	737.236	622.135	1144.82	1256.67	1070.56	817.087	903.57	470.786	769.561	868.694	835.171	968.3	712.388	721.939	732.621	841.883	782.902	709.13
ATP7A	40.7882	55.2948	53.9634	58.82	-2.3594	-42.7399	-28.4597	0.84591	44.7608	-48.579	-4.0154	-1.2866	7.4104	8.4	11.7777	10.4124	7.3327	5.8527	13.8305	11.9309
TEK	37.0797	55.7268	42.2504	44.7009	4.1641	-44.9348	-30.6698	-19.3656	41.71	-53.8158	-5.1279	-0.54452	13.7228	10.3	5.1426	12.1423	16.0118	1.0999	10.5038	4.2091
GOLGA2	39.4883	3.1496	2.3078	0.68869	-133.102	-69.3998	-48.2064	-182.459	14.2188	-85.9847	-41.2232	-91.9652	-83.3443	-71	-68.58	-44.5795	-49.9235	-53.8472	-58.6007	-40.5778
HCP5	39.4501	62.972	53.7048	49.5107	-8.2278	-56.0575	-36.0028	-8.9021	35.2657	-70.6733	-4.3862	8.3601	-4.5937	-4.3	9.6889	25.0709	10.9598	-14.5496	-9.7588	2.6647
PLOD1	65.8685	64.3346	73.6576	66.4225	81.2725	-25.6735	-12.6287	13.2471	79.9646	21.2947	88.5715	77.2224	64.4295	67.6	74.8105	68.1357	118.607	65.9003	70.838	28.2327
RPL37A	6434.11	6082.56	6262.06	5253.03	5222.64	4554.1	5140.56	5686.48	7191.24	5235.52	5023.12	6418.79	5754.96	5546.9	5903.44	5603.93	5293.3	5464.62	5427.12	5364.04
RPL12	854.75	982.209	906.613	802.735	1433.66	2432.32	2353.22	1568.55	2048.98	1846.14	1521.38	1688.96	1040.17	1232.9	1610.33	1433.83	1113.73	1110.94	1224.9	1177.76
CYTIP	41.9734	49.9772	41.1049	40.2014	-14.069	-62.4451	-41.1917	-22.8832	36.1226	-66.833	-9.2072	-8.8555	-4.2832	2.8	-0.50944	9.3199	4.4828	-1.2186	3.0944	4.5522
CXCR4	38.4561	53.4669	55.5522	51.9414	-17.9722	-55.293	-36.8436	6.6291	34.3059	-76.1844	-7.8474	-7.0746	3.3745	-7.6	6.4942	3.0377	6.4259	1.5636	8.5381	4.5522
CARS	29.395	21.4287	33.1608	42.8907	-36.2325	-65.5772	-39.0777	-26.073	47.0917	-91.6703	29.8549	27.8018	-13.4932	25	38.8093	14.8737	-8.9892	5.389	8.2356	25.3155
MXD1	-41.6784	-50.6905	-43.0663	-44.7716	-108.537	-148.812	-95.8675	-220.139	-15.0206	-270.145	-53.9554	-113.485	-106.007	-93.1	-104.09	-28.2822	-53.0325	-76.2202	-78.4096	-65.4594
HMGCL	110.944	104.216	104.141	91.7127	126.637	45.1567	50.5991	116.153	107.627	53.7877	112.058	134.657	88.6446	78.1	70.51	71.7776	56.2984	86.7663	79.9108	87.6053
CAMK2G	171.121	124.955	169.948	153.361	223.07	293.778	192.213	209.758	302.637	15.0604	445.94	548.276	300.992	338.7	320.184	357.845	270.426	241.986	217.213	243.072
EHHADH	40.9794	56.4247	43.9501	53.0792	-16.1434	-60.3241	-37.5163	-16.6528	40.9902	-54.4642	-8.5891	3.1657	2.7536	0.9	5.5112	11.1408	8.4986	-3.7688	6.7235	6.0966
ADD1	34.4035	67.1595	31.6828	61.6645	1.5984	-48.8068	-41.1917	17.6292	38.4536	-48.6788	-9.7016	27.0598	8.0313	-2.9	5.6341	2.6735	5.7782	6.3164	18.2157	13.4753
RPA3	53.6724	65.3981	65.3069	55.4583	9.9779	-33.5408	-12.4125	21.0276	63.3053	-28.9037	21.5727	46.5015	36.6961	18.4	34.7545	28.5306	22.8774	36.1084	39.8392	41.7888
CBX5	39.5266	45.7564	40.7354	49.821	-4.352	-10.9748	-13.95	-11.5851	43.0811	-75.8103	-4.2626	7.7665	2.8571	3.4	4.774	15.511	9.2758	2.2591	12.4696	13.3037
RFC5	4.4677	60.4461	36.7449	40.7703	-58.6417	-101.535	-89.2132	-96.4257	6.6776	-154.861	-27.6256	-33.4916	-15.5629	-25.3	-23.1177	-7.7058	-12.6163	-34.7201	-28.9629	-23.4181
RFC3	35.2828	53.3007	48.7166	55.4583	-10.739	-57.8332	-26.3937	-6.0999	37.0824	-65.237	-5.0043	-4.1064	9.7905	3.6	9.8117	23.8873	9.6644	-1.2186	6.2699	3.1795
ABHD14A-ACY1 /// ACY1	96.5306	93.2155	113.009	99.5222	65.5778	11.2213	29.7474	34.8597	105.982	48.4761	63.2306	45.0174	68.9828	73.3	60.9261	63.4013	91.0149	57.438	48.3072	40.5876
PPP2R3A	230.572	259.455	210.113	199.028	411.46	208.273	334.187	443.591	81.5071	379.765	339.384	471.4	512.822	406.6	298.804	227.558	265.763	190.169	194.228	172.374
PPARD	24.8454	-5.4914	33.1608	16.9799	-39.89	-22.3441	-26.3937	-15.6393	51.3765	-28.6792	-11.5558	-22.3608	15.7925	4.9	-2.9669	5.678	5.9078	9.3304	4.3041	1.8067
TGFBR3	33.9447	52.7025	48.384	53.855	20.1044	-41.778	-9.5538	-11.4062	59.809	-57.9803	17.4935	25.1304	16.7238	10.2	10.1803	11.2318	10.8303	20.343	20.1815	20.854
RPS6KA1	30.5802	19.8334	26.2512	38.5464	-69.2595	-65.0839	-69.3704	-145.941	30.2611	-131.046	-18.3546	-25.1806	-0.14389	-7.8	-20.1688	-0.24	-3.6781	-5.7395	-28.9629	-18.785
NPY1R	40.8264	52.071	41.2897	51.3725	-11.0665	-56.3535	-29.7329	-1.3004	37.8366	-59.7758	-7.7238	-6.6293	1.7188	4.1	3.0538	12.1423	7.7213	1.4476	4.3041	3.1795
PSME1	99.2451	135.158	107.43	114.779	119.731	65.5031	60.8328	102.678	125.623	146.354	121.329	170.276	113.688	132	117.201	118.666	120.291	143.568	135.86	131.191
MXI1	102.648	129.607	153.21	108.521	96.4485	96.2077	120.457	58.2311	103.925	106.405	102.787	165.081	101.269	147.9	123.222	122.126	93.9943	88.1574	90.042	86.7473
CACNG1	410.722	299.702	343.833	372.336	606.128	751.732	666.686	599.828	541.796	538.69	540.01	530.17	455.906	594	512.354	531.106	556.837	314.321	350.885	343.457
PWP1	52.2961	69.2533	68.189	69.2153	25.6725	-11.0981	3.3224	31.7892	54.5644	-38.4047	16.5045	37.1517	25.5199	27.3	37.8263	24.8888	24.4319	20.8066	21.24	19.8244
CES1 /// CES1P1 /// LOC100653057 /// LOC100653086	112.015	111.362	83.5231	97.5569	18.7942	-30.0881	3.0821	34.7702	59.6718	-35.3374	6.121	44.2754	29.1418	33.6	35.6146	49.6533	21.4525	23.241	23.357	32.1794
DNM1	43.1586	129.242	59.0994	41.5461	22.6974	-45.946	-35.162	42.7893	36.6368	29.0252	-22.3102	17.2647	28.4174	11	68.0526	20.7917	-2.5123	44.2229	21.996	-9.1755
ERBB4	48.0141	49.7113	57.2519	58.9234	-8.2005	-49.448	-38.7654	-1.2408	49.7654	-74.0648	-11.0614	-6.0357	4.9268	3.9	0.22779	11.3229	-0.43963	-1.1026	2.0359	3.3511
DLX2	40.4824	46.2217	38.7032	48.7866	-25.6148	-70.0657	-34.7296	-30.306	35.1286	-77.0073	-17.8601	-12.7141	-7.8016	-9.2	-6.0386	6.4974	-2.1236	-16.984	-8.7003	-3.6844
GNRHR	36.0857	49.5784	48.384	54.5273	-7.2998	-53.4433	-36.7716	-4.7286	44.7951	-44.9881	-9.8252	-0.69293	1.9258	1.4	1.2108	7.8631	7.9804	0.056583	4.9089	5.925
GBE1	88.1578	106.277	131.04	96.2639	101.744	70.8055	67.1027	110.221	142.762	203.585	72.8725	137.18	119.379	74.4	86.1146	84.7972	94.9011	121.311	127.543	105.966
REG1B	52.4108	41.0703	74.3596	83.1792	-5.6621	-56.0082	-22.2378	6.0627	45.7549	-48.0554	-8.2183	17.5615	5.6512	-0.5	-2.7211	14.2364	7.0736	6.0845	11.7135	-0.93886
TFF3	77.644	54.0318	81.0475	79.1452	-31.1556	-40.0763	-14.2623	-11.3466	29.6783	-34.1654	-15.3879	-7.965	13.2054	28.8	23.819	33.3561	23.5251	23.241	21.996	15.0197
DNAJA1	58.6044	70.4165	50.3793	58.9751	11.7248	-50.8538	-20.292	3.3798	48.7028	-70.8229	30.2257	45.0174	15.1716	17.2	-3.7041	20.2454	31.2974	11.4169	15.7963	16.7356
CD70	14.3698	-3.3644	42.6199	58.7682	-8.8829	-74.5296	-36.0269	-13.642	48.7028	-82.7429	-11.9267	-15.8308	-2.4205	-10.7	15.9553	-26.2792	5.2601	9.6781	-1.8957	9.5286
GPR183	27.9805	39.5748	41.8809	32.754	-27.2252	-63.0123	-53.2752	-18.6203	33.5518	-90.0993	-12.6684	-15.3855	-3.8693	-2.7	-2.2296	5.7691	2.1511	-4.4644	-3.7102	-1.1105
EBI3	87.2402	95.0102	74.3966	71.1289	51.5209	-22.1961	-6.3348	69.41	55.5927	-8.156	32.5744	71.286	29.6592	17.5	59.4516	29.259	42.0492	48.3961	52.0875	44.0196
MCL1	124.402	151.409	143.381	117.882	246.025	134.632	181.307	127.57	202.304	52.5658	187.957	261.399	162.635	198.7	184.657	157.543	152.935	215.324	206.023	194.682
ASCL1	22.2074	37.1486	35.4886	42.0115	-15.7613	-48.9301	-21.6853	-25.0594	47.126	-93.8648	-16.0059	-3.8095	0.58049	3.3	8.7059	5.4049	9.7939	0.98396	4.6065	9.357
GABRA5	36.1239	46.4211	48.6057	59.3371	-18.1905	-61.0393	-33.6486	-5.7124	36.8425	-76.4088	-8.0946	-7.0746	1.7188	2.7	-2.844	11.2318	4.8715	-3.0733	3.548	5.7534
INPP1	54.5135	75.9999	61.2425	66.7328	-33.1209	-54.8984	-2.8995	-66.5258	44.1438	-110.722	21.3255	67.5757	18.0691	32	-10.2162	28.9858	37.5153	19.0678	23.5082	24.2859
VDAC2	372.758	396.216	369.698	339.184	746.834	616.731	560.049	556.305	464.601	432.233	916.662	862.609	646.625	596.3	574.281	467.373	503.985	533.646	492.874	512.651
DMPK	345.039	227.716	300.787	271.537	225.963	401.996	324.098	270.601	203.641	870.278	129.488	137.18	240.558	378.8	223.239	325.159	284.287	173.244	173.663	163.623
MEF2C	345.766	483.025	487.382	253.384	414.708	859.334	470.228	421.919	129.154	549.637	528.266	725.478	477.43	171.7	392.923	303.945	318.615	274.908	303.404	294.208
RBPJ	49.7728	64.0687	98.6725	55.148	-14.3146	-43.7263	-26.6099	-11.6447	37.2196	-83.865	11.3128	95.0316	28.0035	33.8	29.594	42.9159	27.6703	26.9505	57.0775	26.5167
TCHH	44.535	53.9986	47.0908	58.82	2.4172	-45.3541	-23.1026	19.0899	43.9038	-64.8131	-1.0486	5.6887	5.9616	6.4	11.2862	17.2409	10.053	4.8094	9.899	4.7238
APLP2	102.227	106.443	90.6544	101.746	63.2032	54.1584	100.158	51.1064	92.5447	127.003	105.63	108.388	87.0923	88.9	95.3299	80.7912	99.3054	110.878	93.6712	100.99
ACSL1	217.879	382.158	264.724	270.916	344.533	301.004	377.981	358.393	209.365	505.124	467.819	572.912	319.308	379.4	458.659	225.373	319.263	215.092	203.906	207.723
CCR1	27.0247	32.6287	54.8502	23.1344	-48.2423	-76.8972	-51.9539	-53.9458	21.6572	-124.513	-29.8507	-43.5835	-20.6335	-19	-14.8853	2.6735	0.98529	-2.3778	-14.5976	-3.856
	28.5539	58.5518	44.9477	56.0789	-12.595	-54.4051	-32.5195	-14.7152	43.2183	-74.0648	-8.8363	-7.223	-2.8344	0.3	0.84214	6.8616	2.7988	-3.537	-2.0469	0.60552
ATP6V1A	33.0653	47.0193	37.2991	50.5968	-12.9226	-63.5795	-35.7146	-2.1948	32.0778	-65.9353	6.6154	9.1021	10.5149	6.8	12.2691	17.514	8.4986	5.5049	7.3283	8.1558
SEC13	135.107	155.63	124.611	111.262	109.878	74.9981	82.6454	139.465	168.643	94.5599	180.417	239.583	144.939	122.4	116.587	94.9033	108.632	112.849	116.807	114.546
PLP2	215.318	158.588	206.676	201.666	264.64	208.964	248.69	220.221	250.259	185.855	243.46	316.46	160.255	225	200.753	193.689	243.612	160.725	159.449	171.859
C2	32.3389	71.8124	71.8101	46.2524	18.9853	-28.3864	-7.9683	14.3202	59.5347	-86.0595	-6.364	-9.0039	-0.040407	0.2	-4.8099	-2.8803	10.3121	3.6502	7.3283	12.7889
LAMP2	43.1968	58.9838	60.3187	48.0108	1.7894	-48.1162	-26.9222	-7.5606	54.8729	-67.1073	-2.532	7.9149	8.2382	9.2	8.7059	12.5065	10.7007	7.5915	10.8063	16.0493
PHF20	35.5504	31.7314	32.237	49.0969	-22.6396	-72.9512	-40.8554	-38.8318	38.6935	-81.496	0.80557	2.4237	8.3417	4.5	-2.3525	5.0407	-0.56917	-1.4504	-3.7102	5.4102
TNFSF8	19.1488	35.354	24.182	39.4256	-11.3941	-59.5349	-36.9157	-30.8426	29.8154	-65.0375	-16.2532	-35.4209	-20.944	-16.1	-12.0593	-4.7923	-6.787	-13.2745	-5.2224	-3.856
CRYBB2	-52.9569	-13.1686	8.6632	0.79213	-56.8402	-77.0945	-48.2544	-51.7994	18.1608	-100.548	-28.7382	-70.1489	-20.3231	-20.2	-15.7454	-1.7878	-11.0618	-17.9113	-18.6803	-16.3826
SRY	28.8598	39.2092	45.1325	50.9588	-14.7513	-59.4856	-41.3839	-29.68	28.9242	-80.0746	-5.3751	-6.1841	2.9606	-3.4	7.4772	13.2348	5.9078	2.375	9.2941	2.4931
	47.2494	57.5547	45.0955	56.6478	5.2559	-50.1632	-30.6217	11.7864	42.8069	-48.1052	-4.7571	-3.9579	6.686	2.7	5.8799	10.8676	9.7939	4.3457	2.0359	6.0966
CANX	153.688	194.88	153.321	161.946	182.646	132.881	115.605	214.408	158.77	213.111	104.765	164.191	153.839	163	109.214	104.827	112.648	156.32	146.898	128.445
RTN1	56.1193	54.1315	58.8038	62.5954	0.61574	-44.6142	-28.5798	4.1549	39.7561	-52.9929	-6.9821	8.3601	8.6522	8.6	12.5149	15.42	6.4259	5.389	4.9089	6.6114
SCN1B	538.417	605.428	496.989	564.469	540.265	830.504	750.381	793.328	448.491	1289.05	558.305	957.295	664.114	873.4	590.131	545.127	548.288	635.773	617.928	674.467
PI3	52.2578	79.2237	69.7409	56.8029	-5.6075	-60.5954	-18.3942	17.0032	43.3897	-97.2812	-8.0946	-1.7318	5.8581	-1.5	-10.9535	7.681	6.0373	12.9239	6.5723	0.94871
TSPAN7	188.746	148.684	149.367	156.464	196.13	420.098	414.495	348.973	366.771	445.25	345.07	413.668	198.958	152.3	301.016	238.483	202.159	217.874	232.485	200.173
FAM155A	47.4406	65.1654	54.1112	54.8377	-7.6001	-50.8538	-33.6486	-5.4441	41.1273	-58.7534	-5.9932	2.7205	12.5845	3.3	4.4054	20.0633	5.7782	0.40435	7.3283	4.3807
ATN1	15.1345	-51.5546	22.0389	-10.4824	-76.9567	-100.03	-44.0745	-16.0268	19.8747	-102.668	-27.3784	-57.2372	-15.3559	-30.8	14.8494	21.338	21.4525	-5.2758	-14.2952	-12.0927
THAP11	137.707	165.069	133.442	163.601	97.3765	44.0469	78.5135	61.2718	126.72	24.736	140.242	197.435	170.189	113.1	119.781	107.468	112.777	66.2481	72.5013	99.2739
RNASEL	26.0689	32.3296	35.3777	40.9772	-31.2375	-64.9113	-45.2035	-34.3901	23.5768	-84.5134	-16.9948	-11.8237	-5.9389	-7.1	-6.653	5.4049	1.7625	-9.1013	-5.8272	-2.3116
TGM3	42.3175	15.9782	88.5483	45.1146	10.7968	-64.0234	-49.936	-70.3415	66.3904	-101.87	-10.8141	-61.5411	7.5139	3.7	-18.4486	15.3289	35.8313	9.4463	-17.017	-2.8264
PPBPP2	48.6258	14.5491	32.237	48.6315	-15.2154	-66.5143	-51.9059	-13.3737	28.7185	-72.0698	-9.8252	-27.852	-9.9748	-1	-13.9024	0.67047	4.8715	-14.8974	-21.7046	-10.8915
	39.3736	59.9808	55.2197	54.5791	-0.96737	-50.4838	-25.3127	1.8893	47.126	-61.5962	-4.7571	-6.0357	-0.66131	-4.2	0.22779	8.9557	9.1463	-2.7255	1.7335	1.4635
FNTA	171.542	207.177	183.731	159.515	151.284	328.108	192.117	202.216	205.389	291.613	298.221	380.573	232.9	227.2	219.184	180.669	206.434	254.853	241.407	228.315
CSN2	112.512	34.3569	128.971	57.7339	10.9605	-25.6242	3.995	180.961	54.8043	43.5386	-37.1439	-30.6718	80.4694	11.9	63.1377	33.7203	36.7381	63.5819	16.5524	14.6765
GNAL	50.1551	66.229	43.8762	71.284	0.50656	-33.8368	-25.649	-7.8587	46.7146	-30.8986	3.7723	16.6711	14.2403	14.5	23.9419	14.5095	15.7527	22.4295	16.2499	16.564
PFN2	209.659	338.886	321.072	210.044	554.595	613.722	412.934	337.287	547.144	612.279	383.638	458.043	396.921	422.5	377.688	206.253	218.352	434.649	393.981	371.084
ITK	31.9184	58.0532	41.9548	54.7859	-14.8332	-53.4926	-37.0598	-12.7775	36.5683	-65.0874	-12.792	-3.2159	3.5815	4	1.3336	8.6825	3.1875	-12.2312	-2.0469	-1.4537
SRSF3	76.3058	76.3655	53.1505	74.7492	70.9277	-20.9877	7.3342	62.1363	51.068	28.3519	53.2179	84.1977	44.1469	39.4	43.6013	56.2087	48.7852	25.7913	35.1516	41.4456
	-5.1285	-31.1485	14.2426	-12.2926	-33.8033	-65.5772	-35.0419	-33.1977	46.6118	-94.4633	-49.8762	-58.4245	-35.3281	-54.5	-33.316	-46.6736	-33.213	-0.87079	-1.8957	-17.7554
RBM39	51.302	55.2283	58.5082	53.6481	20.9778	-17.165	-21.5171	4.0356	64.128	-55.0128	13.4142	26.1693	28.5209	27.8	16.6925	22.2484	18.3435	59.9883	62.6724	56.203
CA4	54.8576	62.6396	44.024	60.3198	-8.5827	-50.5825	-34.3693	-67.2114	41.5043	-73.7156	21.2019	17.4131	30.0732	16.8	24.0648	32.4456	28.7066	0.63619	2.3383	9.357
AOX1	28.4392	49.5119	52.9658	49.0452	-11.4487	-51.4703	-40.2308	1.0844	35.2657	-48.6538	-6.4877	5.6887	5.9616	3.7	2.9309	14.3274	7.9804	1.6795	7.1771	4.8954
HSPA9	259.82	306.947	270.23	234.093	351.657	508.882	363.327	375.474	239.736	472.731	314.291	418.417	331.416	424.2	487.043	334.355	327.035	411.58	410.01	369.368
GP5	29.0892	46.4876	45.0216	55.4583	-7.0815	-51.1497	-33.4324	3.3202	35.7113	-62.4939	-9.8252	-2.177	5.3407	6.1	3.5453	11.0497	4.2238	-2.2619	4.4553	5.7534
GBX1	52.2196	61.1773	59.5798	45.3732	-11.1211	-46.2172	-50.1522	19.1197	20.0118	-60.4491	-2.0376	7.0244	5.2372	7.7	3.6682	26.0724	2.4102	8.2871	-12.6318	6.0966
C4BPB	21.9398	35.4204	39.5161	35.9605	-34.4856	-58.4991	-59.9295	-40.0243	35.4028	-105.037	-25.0298	-27.1099	-15.5629	-27.2	-15.3768	-14.8984	-7.0461	-17.2158	-10.8173	-14.1518
MAP2K1	107.083	131.103	118.293	96.5225	67.2428	74.8255	39.7168	80.0524	97.9607	76.7797	150.379	141.781	122.691	114.3	114.129	94.6302	79.745	125.136	114.69	113.86
MAP2K2	190.964	233.067	210.593	173.841	264.531	268.449	193.39	322.084	266.164	364.354	431.848	376.566	300.992	302.9	247.321	222.186	215.631	330.55	253.201	298.67
DUSP2	-78.9165	-1.3371	17.1246	-45.6508	-74.0361	-78.4756	-67.4486	-158.64	0.37037	-101.421	-144.688	-205.647	-56.0247	-94	-65.1396	-15.3537	-68.5771	-99.7524	-119.691	-105.27
NF2	30.1215	59.4823	50.7857	45.0112	13.1987	-48.4122	-40.0867	-0.22727	35.7799	-20.2006	-3.7681	8.5085	8.6522	8.6	17.9212	19.2439	19.6389	6.5482	18.0645	7.641
PCDH1	110.294	110.099	96.9358	91.1955	71.1733	-8.6565	-1.8906	17.659	62.6198	-54.7136	12.4253	29.4343	50.3558	-3.7	10.1803	35.268	29.743	47.8165	22.2985	21.1972
PCDH1	195.017	194.249	189.901	191.219	90.2252	-24.4651	82.261	180.186	106.188	155.805	69.6586	145.343	117.102	126.4	136.983	129.137	115.109	145.887	90.6469	84.1733
	37.0032	45.1914	55.035	70.4565	-9.3742	-44.3429	-29.4206	5.2281	31.3237	-54.6138	-14.399	-10.7848	-4.2832	-3.8	-0.87805	7.1347	3.317	-4.8121	0.22132	1.4635
PCDHGA1 /// PCDHGA10 /// PCDHGA11 /// PCDHGA12 /// PCDHGA2 /// PCDHGA3 /// PCDHGA4 /// PCDHGA5 /// PCDHGA6 /// PCDHGA7 /// PCDHGA8 /// PCDHGA9 /// PCDHGB1 /// PCDHGB2 /// PCDHGB3 /// PCDHGB4 /// PCDHGB5 /// PCDHGB6 /// PCDHGB7 /// PCDHGC3 /// PCDHGC4 /// PCDHGC5	178.347	195.744	184.211	134.535	36.3995	6.8561	8.7035	64.3124	86.4432	40.7955	152.851	158.996	87.4028	87.4	130.84	83.1584	87.5173	132.44	124.821	129.132
RPL18	669.553	719.722	835.67	549.471	1405.54	1158.51	1605.23	1245.85	1072.18	1127.75	1488.62	1887.38	1063.04	1019	1084.81	1166.24	1124.22	911.088	809.515	886.047
	47.3641	64.0355	46.7952	57.1133	-9.6472	-56.97	-33.2883	-0.55518	40.8531	-69.202	-9.4544	-8.1134	3.685	-0.2	6.8628	10.6856	3.9647	-4.0007	5.3626	5.2386
MFSD10	55.2399	67.5916	82.3038	83.6964	7.2211	-50.3358	-24.8803	-76.7806	66.0476	2.168	17.3698	23.9432	24.2781	40.7	50.8506	19.2439	34.6654	43.9911	51.029	39.0433
ZNF91	557.189	999.092	921.762	675.042	694.018	1073.75	1237.51	790.824	497.92	334.929	377.21	1199.5	823.995	917	645.915	380.88	582.227	995.364	867.127	760.781
ZNF91	126.428	260.485	167.583	138.104	325.836	396.126	912.558	481.331	349.803	59.1243	221.086	608.828	405.51	467.3	252.605	197.877	229.622	478.699	378.406	324.238
TGFBR1	39.9089	65.3316	50.8966	46.7179	-29.1631	-64.2454	-41.4079	-27.2952	31.2551	-86.9822	-8.7127	-11.0816	-1.5927	-3.4	0.96501	8.8646	2.6693	-8.5217	-0.98839	-1.4537
GPLD1	52.7931	102.687	66.9327	74.594	-6.0715	-28.2877	-8.1605	3.5885	48.5657	-46.2599	0.92918	17.7099	32.8672	28.9	39.7923	21.5201	12.6438	31.8192	33.7907	30.4634
GPLD1	43.2733	71.9453	55.4044	58.1476	4.5189	-44.9348	-18.0098	-1.0023	35.2657	-43.5168	3.5251	-3.5127	22.8293	9.4	16.9382	11.3229	15.105	13.6195	19.123	9.5286
HSD17B2	44.9173	56.2586	60.5035	66.526	-3.9425	-54.3311	-37.8766	14.201	33.6546	-53.2672	-4.0154	2.1269	11.9636	8.4	7.8458	15.9662	6.685	0.40435	0.67496	-0.25247
MIR6778 /// SHMT1	26.1835	13.0203	28.579	43.8217	-31.6197	-75.5901	-40.399	-49.6232	31.6322	-132.891	-15.3879	-17.7601	-9.7678	7.4	-5.9158	-11.8029	-6.2689	-24.403	-14.9	-11.0631
PDE7A	28.7451	36.1848	39.1097	42.3736	-26.843	-64.8373	-41.1437	-35.344	39.3105	-84.264	-14.5226	-13.4562	-6.2494	-9.2	-3.827	7.681	0.98529	-15.477	-3.7102	0.26232
RARG	45.3761	9.6304	62.3879	47.7523	-34.8132	-98.1561	-44.3387	-21.5418	18.8121	-75.5859	1.4236	11.0315	14.7577	-0.6	21.7302	10.3214	7.2032	11.7647	1.2798	9.7002
CAP1	116.985	87.9976	88.9178	90.4715	74.0666	2.2442	75.9911	125.513	75.8169	80.1463	50.2512	77.816	111.825	111	74.6876	61.0341	87.2583	84.6797	68.8722	72.1615
THBS2	30.9626	61.0444	52.2268	56.8029	-5.28	-62.3711	-20.6523	-2.9102	38.2136	-58.4292	-4.139	12.0703	-0.86827	8.3	3.1767	12.7796	8.6281	1.9113	8.9917	4.3807
HTT	105.63	138.248	145.525	123.726	74.7217	35.563	54.5148	119.998	113.557	87.7022	90.3021	107.053	104.684	78	80.4626	66.3148	66.532	102.879	102.139	83.8301
ENPEP	41.8205	51.506	52.042	61.3024	-6.8358	-56.0328	-30.5497	-2.6419	46.3033	-67.9302	-4.6334	9.9926	5.3407	8.9	9.566	14.3274	8.8872	8.2871	10.2014	8.499
RSU1	46.4083	56.1921	52.2637	59.4406	11.37	-34.3053	-13.8299	0.011217	49.6626	-48.5292	17.8643	20.975	13.6194	18.9	27.9966	25.8903	18.3435	15.1265	20.0303	13.4753
EN2	53.0607	62.8058	56.1804	58.1476	11.1516	-61.2613	-17.7456	6.9571	51.5136	-39.2276	0.92918	-0.69293	19.5179	10.6	18.0441	21.2469	25.3386	18.72	22.6009	20.5108
TKT	48.664	28.3082	50.9705	46.6662	-26.379	-55.5643	-39.5582	-36.7451	40.2703	-135.485	-5.6224	-17.9085	-4.9041	0.9	-4.1956	15.7841	13.2915	3.3024	-0.38353	3.3511
HSPA4	70.2652	65.5643	58.7669	70.3531	14.1268	-23.4786	-19.4512	30.4179	51.4451	-24.3901	28.0006	41.604	30.0732	23.5	26.7679	42.5517	43.8627	27.5301	16.4011	21.712
PCK1	43.0057	51.3398	39.1466	53.9067	-16.198	-58.721	-37.228	-13.9997	35.8141	-68.5537	-8.0946	-4.2548	3.8919	-1.9	-1.1238	8.9557	6.1669	1.5636	2.6407	2.8363
S100G	48.9317	68.6883	52.5224	72.1632	0.12443	-45.1814	-20.6763	0.75648	46.509	-12.8442	-12.1739	-0.3961	17.4482	8.3	17.184	19.7902	13.162	3.4183	7.9332	11.2445
PLAC4	35.1681	64.534	49.5664	52.9241	-2.2775	-49.7193	-51.5936	-8.2463	36.534	-36.0107	-19.0963	-16.276	11.9636	6.2	12.0234	9.9572	2.5398	-0.98672	-10.5148	-0.93886
FOXI1	92.0957	104.715	118.034	73.3528	-3.2602	-14.6001	20.7869	70.0062	109.684	-8.2059	27.0117	-9.5975	109.238	34.8	79.9711	38.2726	45.5467	70.0735	43.922	46.9367
LGALS3BP	161.602	71.048	101.518	99.0567	-90.8771	-45.5514	-80.8052	-75.6776	39.7904	-142.293	92.2799	-43.2866	151.148	104.2	101.474	82.43	160.448	72.9716	54.3557	46.5935
SLC34A1	21.5575	16.5764	16.4595	37.3569	-36.2325	-72.5319	-52.6986	-33.8535	25.5992	-47.2574	-24.1645	0.64277	-10.8026	-15.2	-17.9571	3.1287	6.1669	-19.7661	8.3868	-11.9211
GRIN1	70.8386	83.6439	88.4005	59.4406	-34.6494	-59.4856	-31.3905	-0.58499	40.5446	-60.4242	-4.7571	-8.5587	10.2044	-0.2	-15.6226	15.3289	5.1305	-5.9714	8.3868	15.8777
CRYZ	51.2638	49.8775	49.4925	62.3368	35.526	-31.2225	-18.4903	2.5153	54.9414	-22.9686	30.7202	36.1128	26.6582	22.4	21.1159	21.1559	20.8048	23.4728	29.1031	23.4279
CYP24A1	38.5325	59.582	47.1277	53.5964	-8.0641	-59.165	-28.5077	-22.7938	37.151	-74.2892	-13.1628	-4.5516	2.5467	2.8	-0.75518	8.9557	3.317	-4.1166	3.2456	2.3215
IDS	39.2972	55.6936	48.6057	50.9071	0.61574	-47.1297	-31.0301	1.8297	42.944	-55.5116	-0.30696	6.1339	11.9636	9.2	17.0611	21.8842	11.8666	6.7801	9.899	15.3629
RGS2	36.3915	42.9315	38.0381	51.6828	-17.6446	-52.1609	-29.2765	-9.0214	39.4819	-92.9671	-2.0376	-3.6611	-4.1797	1.4	-2.4754	23.7962	7.2032	-3.6529	2.3383	1.8067
RBM15B	87.699	95.409	115.152	94.3504	15.628	-38.3746	-5.8543	55.3693	82.6726	-10.0762	49.8803	71.1376	67.6375	41.5	55.3969	57.5744	49.5624	42.2522	46.1902	39.5581
NPR2	102.533	122.695	75.0986	109.09	-35.8777	-63.4562	-10.0823	49.7351	25.8392	-56.0602	41.351	3.7594	4.8233	53.9	28.2424	50.6549	25.9863	35.0651	27.7421	26.6883
BMI1	87.0108	127.813	104.03	83.4378	44.8336	18.7927	20.5467	49.0495	91.3107	11.9932	69.6586	97.9998	52.4255	62.5	43.847	26.1634	27.7999	102.764	89.7396	84.8597
GAS1	53.2901	66.9934	65.4178	68.0775	47.0445	-16.9677	-3.9565	15.5127	60.4602	-20.6246	31.8327	48.134	19.9318	13.6	19.8871	15.3289	17.9549	33.3262	32.2785	33.0374
GAS6	89.7635	36.8828	58.3604	-0.087081	46.6897	168.098	43.6805	34.3529	135.77	61.4933	121.576	80.0422	108.513	130.8	93.6098	82.9763	114.721	61.7271	65.2431	77.6526
TNK2	159.996	151.908	149.737	169.342	86.8406	64.2947	95.1612	110.191	132.033	51.5683	123.431	163.3	132.625	103.1	75.302	91.3525	114.462	108.444	89.7396	99.2739
NR4A1	177.736	317.117	145.525	217.905	123.935	113.299	114.62	113.231	124.732	292.261	188.328	154.099	148.251	93.1	72.5988	172.111	139.722	109.371	114.69	101.848
MLLT3	37.3473	56.2586	50.4532	54.1136	-5.8532	-45.6747	-28.7239	3.2904	39.8933	-63.2421	-7.4766	1.2364	8.0313	4.3	8.4601	14.0543	5.6487	4.2298	8.0844	5.4102
DLD	159.078	188.366	141.312	132.156	197.904	140.403	110.2	183.316	128.606	87.9017	129.611	201.887	214.273	118.6	177.776	98.181	133.115	167.332	145.386	138.398
AFF1	141.836	143.699	105.767	96.9363	78.9524	87.1813	79.4504	90.9034	107.216	20.5715	164.47	182.742	114.619	131	118.553	75.7836	92.0512	134.874	119.831	121.582
TUBGCP3	33.2565	57.588	49.3447	55.4066	-17.0714	-44.2196	-18.7305	1.4421	43.5268	-53.5415	-1.9139	8.2117	2.7536	12.9	12.6378	12.5065	11.6075	9.3304	13.6793	10.5581
DHX9	43.7321	88.895	68.6694	65.1296	13.7446	-34.182	-14.9589	8.537	69.2698	-12.9938	17.3698	46.2047	54.3917	54.2	49.3762	45.8294	28.8362	47.121	66.7552	41.9604
MIR5193 /// UBA7	94.1985	58.5185	80.0868	70.5083	18.3575	-61.9518	15.7421	9.1034	51.6507	-1.0489	15.8865	29.5827	46.0096	28.1	34.1402	46.8309	31.5565	54.6559	37.8734	42.99
FBN1	88.0431	99.4304	71.8101	119.175	119.595	53.7392	48.4611	36.4098	70.9151	144.384	59.5222	71.7312	34.6264	33.9	69.8956	47.5593	78.1905	54.54	58.136	40.5876
AP1B1	149.673	133.463	143.049	157.136	171.946	94.1607	-9.9142	129.746	83.0497	213.834	158.908	196.396	177.951	176.4	166.349	163.643	147.623	175.563	171.244	48.6527
GK	39.4119	46.0555	40.5876	46.5627	-16.3345	-51.6183	-32.1592	1.6508	40.7502	-69.7257	-11.0614	-7.6682	-0.97175	1.2	2.0709	9.8661	6.4259	-1.9141	4.7577	1.1203
ST3GAL1	90.1841	112.624	97.3423	78.8349	20.7867	-18.8174	7.0699	20.491	61.1115	12.1428	52.4762	84.3461	56.6683	43.4	50.482	36.8158	53.06	42.7159	41.9562	38.8717
PRCP	57.4574	43.4632	39.4053	55.7686	-2.878	-41.5314	-28.6999	10.266	42.944	-47.3322	14.5267	27.505	6.893	8.3	15.8324	28.2575	42.0492	17.329	10.9575	18.6232
	11.8847	37.7469	43.8392	49.9244	-28.1532	-98.0575	-54.7165	-52.9024	18.8464	-113.241	-11.8031	-8.5587	-7.1807	-13.9	-17.5885	9.502	-4.0667	-15.5929	-12.6318	-4.1992
SRSF4	99.6274	100.56	100.187	93.1608	71.9649	20.4944	25.7836	75.7	74.343	27.6287	80.6602	118.035	81.5042	94.5	75.1791	82.2479	73.2681	52.1056	55.263	55.6882
SLC18A2	45.4908	55.5606	43.6914	56.1306	-3.3966	-57.3153	-36.6514	2.2172	45.1036	-66.5836	-5.746	-4.7	4.8233	-1	2.0709	6.7706	5.3896	0.1725	7.9332	3.6943
	33.9064	56.458	40.2182	45.6318	-20.2376	-58.3758	-33.7687	-19.5445	43.3554	-66.0599	-14.0281	-7.5198	-3.1449	-3.5	0.10492	6.3153	4.4828	-3.8848	-1.442	4.8954
KLRC3	42.4704	37.7801	45.9453	50.545	-12.9499	-66.4157	-45.0594	-20.8561	26.9703	-70.3491	-12.5447	-5.7389	-4.6971	-4.9	-3.2126	5.8601	2.7988	-5.6236	-5.2224	-2.998
PRPH	77.8351	-12.936	65.1961	47.2868	-41.1729	-71.7181	-102.738	-44.8536	25.0165	-202.491	-53.7082	14.1481	-0.14389	-36.5	-45.6031	-6.067	-7.4347	-5.2758	-34.4065	-5.572
SLC1A4	32.2625	41.8015	38.3707	55.7169	-58.7236	-92.2865	-37.4202	-63.3361	15.1786	-43.0929	2.0417	19.6393	-7.8016	-13.1	-17.2199	-14.6253	-12.7458	5.9686	-9.6075	12.4457
IGHMBP2	123.408	137.185	149.774	127.243	50.784	7.9659	4.7878	34.2038	92.0306	18.4269	55.9374	105.272	76.6405	85.3	55.7655	85.2524	47.6193	54.3081	64.9406	72.1615
PPP3CA	90.0312	84.2754	97.6009	85.9203	127.456	65.7004	70.7782	112.605	79.9646	36.8305	75.3448	177.102	157.978	208.6	145.707	77.5135	63.2935	137.424	129.509	148.179
ZXDA	55.0106	77.4623	67.3022	62.4919	41.6128	-24.4404	-8.0644	27.735	53.0561	-47.7811	21.3255	36.1128	9.7905	13.6	16.5696	18.4245	14.1983	20.227	19.5766	16.0493
RBL1	42.891	64.8663	51.34	53.1827	0.97057	-48.9548	-33.2883	-6.3384	40.476	-45.6614	-2.6556	-19.541	3.2711	17.2	14.9723	24.6156	-1.0873	3.5342	2.3383	4.2091
CELP	188.823	261.117	362.53	228.818	260.082	84.6164	157.716	505.418	154.897	442.258	118.486	241.512	342.178	187.1	248.059	196.784	174.956	338.665	254.108	240.327
TJP1	73.5531	92.5176	64.3832	89.2303	96.312	34.2313	33.4949	79.7244	68.2757	15.235	41.8454	59.5616	45.4921	56.8	37.4577	41.095	31.9451	41.4408	44.9805	43.1616
MICA /// MICB	37.1562	15.9117	25.2905	40.0462	-35.0588	-82.0023	-30.934	-73.561	31.735	-115.111	-15.1406	-34.382	2.9606	-2.4	-12.5508	17.6051	-0.051018	-12.3471	-13.6903	-3.5128
SSTR4	123.025	124.157	146.485	126.364	42.7865	-26.512	24.054	113.708	111.638	100.221	68.7933	66.2401	99.4068	80.2	112.9	81.2464	72.2317	129.078	108.793	96.0135
RFC1	40.75	55.76	50.4532	52.9758	-12.7315	-50.3605	-38.7654	-13.4035	42.6012	-57.307	0.1875	8.0633	8.1348	5.4	5.757	12.8707	9.1463	13.5035	11.8647	12.1025
LCN1	7.144	-66.8758	17.1985	-125.555	-279.759	-231.333	-364.514	-290.313	-135.749	-335.081	7.6043	9.5474	-254.609	-256.5	-263.699	-193.804	13.9392	-64.512	-107.896	-201.879
HSPA9	112.129	139.611	99.3006	104.28	100.051	28.7069	56.2684	124.53	80.3417	51.4187	111.44	145.194	93.9222	72.4	93.8555	60.0326	72.4908	104.271	90.1933	92.9248
CNGB1	29.9303	33.7587	51.6725	47.2868	8.5586	-44.7622	-43.1136	2.0085	39.1734	-49.776	-8.7127	-4.8484	6.1686	1.6	6.9857	11.0497	-0.43963	0.056583	2.0359	7.9842
ZNF141	34.4035	60.5458	50.5271	39.9945	20.9505	-46.2912	-30.7899	21.3257	42.2927	-50.175	-6.364	-0.84134	6.3755	6.8	9.8117	15.1468	6.685	-0.40711	8.9917	2.8363
PTGS2	26.4129	41.5024	43.1002	43.3562	-7.136	-62.0258	-38.9336	-1.2408	35.677	-65.6609	-16.1295	-13.9014	-11.941	0.5	-8.0046	6.4974	0.20806	-20.2298	-14.5976	-5.2288
TXLNA	12.0377	92.9496	87.2181	18.1177	27.6924	-79.2401	-44.8192	-4.5498	30.3982	-25.7865	-55.3152	-69.8521	34.4195	25.1	11.2862	29.1679	-7.3052	9.91	-4.0127	7.2978
GRK5	50.0404	82.1816	46.3887	69.8876	-7.4363	-45.724	7.0459	13.3663	10.0369	-57.8806	-0.43057	-1.7318	14.5507	10.6	4.2825	13.1438	-14.5594	-9.3331	-52.7034	-35.7731
VHL	24.0043	34.3237	40.9202	46.3041	-12.3494	-54.5284	-25.1686	3.3798	48.1201	-67.0574	-13.5337	19.6393	-9.5608	-15.6	3.2996	17.7872	1.2444	3.6502	2.4895	1.6351
INS /// INS-IGF2	-194.072	-242.189	-155.319	-115.315	-390.658	-325.074	-262.249	-492.1	-119.535	-562.358	-214.777	-328.531	-173.582	-211.8	-227.452	-160.117	-139.176	-211.965	-233.554	-135.128
REG3A	45.032	84.3751	28.4312	65.3364	-7.0269	-62.1244	-43.9543	-4.4902	43.2868	-67.0574	-7.2293	-4.5516	3.9954	0.8	4.5283	10.7766	5.9078	-6.4351	-16.5634	1.8067
CFB	178.386	243.569	194.15	182.168	140.721	83.1613	124.949	200.218	163.878	127.427	78.806	139.851	148.872	150.1	154.185	121.307	107.984	84.1001	87.9251	92.0668
ETV3	74.5854	65.3649	66.8588	69.7842	-33.2847	-57.3399	-22.8144	3.6779	55.6613	-75.2119	7.6043	33.7382	19.5179	12	20.5015	16.2394	11.8666	20.343	15.9475	9.5286
KIF20B	34.5564	52.8354	46.943	42.7356	-16.9349	-57.7839	-31.3905	9.1928	49.3541	-75.1869	-11.5558	-0.69293	2.1327	6	-0.017955	16.6036	6.9441	-1.6822	8.9917	5.2386
UQCRC1	638.088	778.182	471.642	630.616	1214.29	1297.16	1025.8	1125.24	960.403	1269.1	1089.23	1205.58	988.74	1161.9	976.684	966.853	1052.19	939.721	973.43	947.135
GRK6	139.771	168.924	142.31	168.049	128.302	59.3622	37.0022	222.517	127.2	91.9166	87.7062	55.1093	91.8526	50.3	67.5611	66.3148	55.5212	63.0023	44.9805	-4.0276
LOX	48.5876	83.3448	63.09	64.0952	5.1194	-55.367	-18.8266	26.3339	48.1886	-51.1476	-1.0486	3.1657	17.1378	13.9	17.6755	17.514	14.846	11.6488	17.6109	12.6173
ZBTB48	28.2098	18.1052	52.1529	21.6346	-70.1056	-89.9682	-47.1734	-40.7397	-3.5031	-158.776	-0.6778	-14.6435	-6.3529	-21.7	1.5794	25.253	16.9186	5.7368	4.4553	-2.3116
DTYMK	41.4382	60.4461	71.0711	75.9387	6.3204	-31.1732	3.8509	79.2773	66.9731	18.7013	19.1004	15.4838	52.4255	40	48.2704	49.3802	41.0128	52.9171	36.2101	39.7297
ACVRL1	25.5718	77.0967	67.7826	51.9414	-39.3987	-54.5038	-36.9397	-27.0269	41.1616	-101.969	9.3349	-18.6506	-2.731	7.2	11.7777	16.9677	10.5712	-13.8541	-5.9784	3.5227
GGCX	62.8481	86.203	66.6002	57.3718	6.5388	-50.3112	-29.9251	9.9381	33.0376	-19.9762	-0.6778	19.194	19.0005	16.9	18.2898	21.6111	21.7115	17.2131	15.9475	11.2445
HMGA1	129.143	82.7798	150.032	77.0765	106.793	93.5195	171.001	102.947	193.357	100.919	166.201	175.618	123.518	208.3	168.07	101.094	130.783	182.982	152.796	139.084
	25.266	51.2069	40.1812	46.8213	-23.8679	-60.3734	-37.7084	-23.7179	33.5518	-63.5164	-13.41	-7.223	-3.0414	-2.5	-2.2296	5.8601	2.1511	-5.6236	-3.2566	-4.8856
C19orf57	129.678	229.577	154.762	175.031	116.701	-2.7129	23.1892	111.085	39.9961	-50.2997	2.7834	0.79118	98.372	79.4	181.217	41.7323	24.8205	83.8683	93.52	51.7415
FEZ2	36.7738	64.0687	54.2221	50.7519	-4.079	-49.8919	-33.4324	4.2741	37.8023	-67.3317	-2.0376	8.2117	10.3079	6.3	10.9176	15.511	8.1099	3.9979	9.2941	6.9546
	35.5122	45.8229	37.2622	60.1646	-25.6421	-73.3458	-47.6779	-37.1326	21.5886	-114.737	-10.9378	-44.7707	-12.8723	-12.4	9.1974	-4.5192	-3.0304	-0.63895	-15.9585	0.26232
CR1	31.3066	44.3938	36.8927	49.1486	-17.863	-61.1873	-42.9934	-24.6421	39.7219	-83.8152	-6.364	-6.4809	-5.4215	-0.3	-4.1956	6.8616	2.1511	-5.1599	1.8847	-2.14
MAGEA12	51.3785	51.4728	59.9862	64.9227	4.3006	-44.8361	-22.2138	21.7132	46.5775	-54.2148	7.3571	10.2894	9.1696	8.1	12.6378	15.602	6.2964	3.0706	17.4596	8.6706
MAGEA2 /// MAGEA2B	30.3126	60.6455	43.6914	64.9227	-14.0144	-62.7163	-26.8982	-2.6121	38.4879	-60.5987	-12.5447	-3.6611	3.5815	-2.9	-0.87805	14.1453	6.1669	-1.5663	4.6065	3.0079
EIF1AX	138.357	188.333	170.059	147.62	95.384	53.3939	74.0933	93.6459	91.3793	72.6402	143.456	222.071	157.047	197.7	236.017	93.8108	136.613	135.685	140.85	127.931
THOC5	82.9582	100.727	119.586	86.0754	78.27	43.8003	31.6211	71.616	121.167	10.4471	81.031	78.4097	59.9798	62	76.2849	68.0447	49.692	78.5359	74.4671	77.9958
PTPRN	118.858	205.416	237.714	108.469	100.898	31.1485	69.6971	495.074	85.8605	239.17	76.3337	101.562	188.713	94.1	207.511	78.0598	72.4908	117.602	101.988	92.9248
GRIK1	72.5591	73.8729	68.4477	54.1653	-25.9696	-60.3981	-44.7231	4.6617	37.151	-77.8053	-4.139	1.2364	-1.5927	-6.7	-3.827	16.5125	3.7056	-0.75487	1.5822	-3.1696
GDNF	22.3603	36.6169	30.3157	34.6676	-25.6693	-64.5167	-38.4291	-30.1272	39.9961	-73.965	-16.3768	-6.9262	2.0293	-4.8	-7.8817	2.0362	-0.69871	-9.449	-3.7102	-9.3471
RELA	81.0466	99.2642	86.7008	76.8179	99.6147	136.679	93.864	99.8465	108.553	5.8088	73.7378	113.434	55.2195	99.1	77.145	78.424	68.6046	91.0554	99.2661	99.617
EIF2S3	46.1789	68.6883	56.4021	59.2854	20.1044	-46.4639	-15.4154	27.5263	48.2229	-62.3942	-4.3862	7.0244	8.8591	4.6	15.218	18.6976	26.5045	5.8527	6.5723	7.641
TMEM97	59.6749	74.0391	76.5766	63.3194	18.0299	-18.0035	-8.7851	6.4503	65.0535	-54.6637	8.0988	24.3884	21.691	24.5	30.9455	24.7067	22.7478	18.9519	23.0545	16.7356
DMWD	91.9045	165.933	188.571	105.987	128.575	96.553	32.3658	49.9736	155.925	-40.8236	4.3904	59.71	144.215	120.4	159.223	83.1584	7.2032	-13.5063	-15.9585	-2.14
CA5A	47.7847	50.9743	51.7095	66.4742	-88.5843	-148.788	-54.164	-53.9458	5.8892	-90.8474	-18.7254	-3.6611	6.2721	-13.6	-33.9304	-4.9744	-3.6781	-1.5663	-7.4906	2.4931
HES1	86.3227	135.49	101.518	71.9047	78.2973	-13.5643	25.9518	85.8952	70.2296	6.2826	18.606	41.0103	76.744	50.5	49.3762	48.7429	51.2464	8.1711	21.0888	24.1143
MYO5A	46.4466	67.6248	46.6474	62.6988	-3.1237	-54.3805	-29.0362	11.0709	48.0858	-66.7083	-3.2737	12.9608	14.0333	12.1	6.2485	16.8767	11.3484	9.4463	17.6109	5.4102
TALDO1	124.134	141.107	149.035	119.278	193.619	146.198	127.64	144.115	175.327	107.627	170.898	149.35	120.414	144	128.382	137.24	143.737	101.488	100.476	90.694
FMR1	40.3294	62.5067	53.2244	60.1129	8.6132	-31.9624	-22.7183	33.1903	43.0469	-19.2281	4.3904	16.9679	16.2064	16.1	16.5696	18.3334	12.1256	18.6041	23.8106	16.564
RPL27	1498.73	1306.11	1572.15	1205.77	2134.16	2433.7	2423.11	1499.54	1270.55	2535.6	1894.7	2539.64	1795.39	1657.5	1859.76	1612.46	1185.75	2059.88	1839.58	1895.38
CXCR2	34.2123	46.0888	56.8824	43.7182	-3.0145	-62.1491	-31.1983	-7.7395	39.9275	-61.9204	-7.1057	-10.488	7.3069	-0.4	3.1767	13.6901	5.1305	2.1432	8.3868	2.6647
ANXA11	284.9	262.779	237.603	248.574	318.93	371.587	364.96	322.382	331.807	254.606	432.095	624.856	295.404	330.5	332.84	310.41	332.994	356.865	316.56	401.971
MIF	-186.884	-171.266	-180.26	-209.184	-100.785	-59.6089	-94.7144	-421.628	15.8642	-47.9307	11.1891	-8.8555	-134.879	-130.1	-75.3379	-81.7264	8.7576	-41.0958	-35.9187	-15.6962
DAG1	96.263	148.917	116.815	67.9741	68.089	88.5624	9.5443	47.9763	114.757	-4.3157	148.277	210.94	134.591	105.5	126.048	116.39	149.955	116.558	114.69	113.173
HIST1H2AG /// HIST1H2AH /// HIST1H2AI /// HIST1H2AK /// HIST1H2AL /// HIST1H2AM	31.9948	52.3701	34.8605	53.0275	-17.9449	-57.9072	-41.0476	-15.1623	42.4641	-79.9748	-12.2975	-12.2689	0.47701	-1.4	-1.0009	8.8646	2.5398	-2.6096	-1.1396	1.4635
HIST2H2AA3 /// HIST2H2AA4	96.6071	151.276	176.156	117.882	101.935	52.802	60.064	129.836	148.933	139.571	112.8	179.774	113.377	64.5	72.1073	75.4194	66.532	90.3599	99.2661	92.2384
PIGH	43.1968	56.2253	49.4556	60.837	-1.1038	-33.5901	-23.1507	-5.3249	43.1497	-43.6914	12.9197	31.0668	21.7945	18.3	16.5696	17.6051	19.2503	25.2117	23.6594	27.5463
ATF3	31.6125	56.7903	39.5531	49.2004	-17.1533	-68.2407	-36.0028	-14.9835	29.6098	-60.0002	-15.2642	-10.3396	3.478	-2	-0.017955	48.7429	2.6693	0.28843	2.6407	2.8363
AHR	32.7595	45.7232	44.1348	49.9761	-5.6348	-54.5284	-30.4536	-17.2491	42.2242	-60.075	-10.1961	2.1269	3.685	2.5	4.8969	11.4139	8.369	0.63619	6.4211	5.925
HCFC1	99.5892	113.954	107.356	65.1296	161.438	149.454	126.535	87.7137	155	-4.3157	96.4828	186.452	110.066	148.8	133.174	115.662	123.011	145.191	124.519	62.0373
CBFB	56.5781	84.1092	69.4823	76.611	93.0093	22.492	47.7164	61.868	78.902	16.9307	29.7312	75.8867	61.8425	72.7	41.6353	31.7172	37.3858	72.9716	78.0962	67.5284
GCGR	117.902	122.794	129.267	125.019	53.9775	-66.465	-18.202	35.128	56.4154	57.9522	-38.6273	56.5934	99.4068	49.2	-13.288	25.344	30.6497	76.5652	49.6681	40.2444
CDK7	52.3343	73.0088	64.6788	71.7495	21.6875	-26.512	-7.2476	3.5289	56.3811	-33.1928	19.9657	34.1835	21.2771	29.8	27.0137	24.6156	29.0953	22.1977	19.4254	14.8481
NEK4	34.7858	61.0776	44.2087	47.9074	-9.8382	-56.2055	-29.3726	-2.8506	30.5353	-67.1322	-2.7792	-3.8095	5.7546	6.2	7.7229	8.5915	7.7213	7.7074	7.4796	3.5227
OCM /// OCM2	31.039	48.6478	45.428	33.1677	-16.662	-60.0035	-35.09	-1.7178	40.4417	-59.6511	-7.2293	-19.2442	-10.5957	-17.8	0.47353	30.8068	-1.3464	-1.9141	7.1771	4.3807
POU4F1	10.3555	18.8031	12.0995	9.3256	-36.3144	-83.704	-60.0255	-59.1924	28.9242	-123.54	-27.0076	-32.6011	-22.8067	-16	-25.4523	-9.2536	-13.9117	-29.2717	-20.1925	-17.5838
DRD3	50.1168	62.0746	64.6419	57.165	-18.2451	-52.8021	-12.3164	-17.7856	42.4299	-108.952	-15.017	-21.1735	-0.86827	-0.1	-5.7929	5.7691	2.0216	4.8094	1.7335	-9.1755
ANXA3	44.879	54.8959	50.4162	44.3389	19.2309	-24.3171	-17.8897	18.8813	47.8116	-44.0155	-3.1501	4.6498	13.4124	12.6	11.5319	12.8707	6.0373	6.0845	8.3868	10.0434
ARHGDIB	182.591	154.965	153.062	167.738	135.917	118.724	130.499	129.329	92.4076	144.659	113.171	108.982	119.483	144.2	152.956	195.327	185.967	89.8962	88.5299	74.2207
ARMCX6	87.8519	109.501	96.9358	79.3004	62.1114	21.9741	15.0935	73.4642	65.4649	-7.8817	76.9518	102.155	67.741	70.4	91.3981	69.3193	81.429	103.691	108.339	96.5283
GRIA2	41.3617	58.9506	48.4949	51.7863	-9.1559	-51.0757	-35.3542	3.9164	42.8412	-60.898	-4.8807	-2.0286	8.7557	5.8	7.2314	17.7872	8.4986	8.403	8.3868	3.8659
CDSN	77.7969	92.7834	95.1992	79.0418	14.6181	-25.9201	-19.259	88.6378	46.5775	-38.5543	49.3859	59.8584	65.2574	33.6	54.4139	49.2892	25.2091	44.6866	49.0632	41.7888
PLS1	32.9124	74.1056	76.6874	56.3375	7.3303	-52.6541	-27.1144	10.6536	36.3969	-60.2745	11.8072	21.1234	14.3437	17.4	15.8324	21.7932	13.5506	7.4756	20.6351	16.9072
SLC20A2	81.773	142.237	90.4696	77.8523	29.0025	37.3634	23.7657	70.8409	139.849	83.5377	120.835	131.392	67.741	56.4	92.1353	45.8294	58.6301	89.3166	79.4571	78.1674
SLC20A1	36.8503	72.2112	46.7213	53.131	5.3378	-60.1021	-44.2907	-6.9644	38.1451	-63.4415	2.2889	0.64277	5.8581	14.9	18.0441	21.7932	6.9441	16.5175	11.7135	10.5581
SEPT5-GP1BB	52.7549	30.9338	58.4343	34.4607	-20.456	-57.9565	-23.7753	3.2606	56.9639	0.69667	-27.1312	-62.1347	9.687	-21.5	6.8628	-5.0654	7.0736	4.2298	-7.4906	-1.6252
WNT5A	55.9664	76.6314	69.8148	71.5426	5.9383	-47.8696	-26.3457	12.1739	43.3554	-50.0254	-0.55419	17.2647	18.1726	11.9	15.7095	17.0588	12.2552	8.6348	13.2257	6.783
FTH1	650.323	760.334	1087.92	708.814	576.977	611.083	462.156	720.59	781.539	2184.59	840.763	1167.15	608.44	1012.8	1080.02	756.172	869.026	1033.04	1013.8	1025.56
PDE4A	72.9032	62.0414	68.1151	75.2146	0.58844	-37.6594	-11.4516	5.1386	44.1095	-45.7611	41.5982	28.6923	32.0393	32.6	9.8117	18.1513	16.0118	27.9938	34.698	26.6883
PDE4B	61.2424	66.7607	71.108	60.2163	24.6899	-33.7874	-15.5595	21.8027	63.3396	-48.7287	8.0988	13.2576	21.4841	20.2	26.3993	14.6005	20.4161	4.1139	23.2057	14.1617
TNNI2	4712.68	4789.64	2463.08	3651.63	3895.67	2958.07	3412.55	3701.76	3603.57	4034.12	4318.77	5363.89	4394.68	3169.6	3479.2	3242.92	3747.51	5026.9	4519.23	4561.66
SLC10A1	47.2877	195.844	166.734	157.912	20.7867	-28.7316	-18.3461	42.1334	60.803	12.5169	6.4918	13.7029	12.7915	32.8	33.8944	28.5306	21.9706	30.1963	29.5567	22.9131
SOAT1	32.1478	52.071	45.0955	46.3559	-14.2327	-60.0775	-36.2431	-0.10802	42.944	-54.4642	-9.9488	-6.0357	-2.4205	-0.9	3.1767	6.9527	4.2238	-1.7982	0.070107	2.4931
SDHA	362.511	382.058	273.925	370.888	763.566	927.994	680.139	835.241	756.858	536.72	588.961	847.471	652.006	578.7	620.481	483.307	421.339	514.403	516.312	492.574
TSPO	107.006	62.7061	103.55	110.073	78.9251	60.8666	17.8081	29.7323	130.799	33.6386	99.944	133.47	79.0207	71.2	84.763	96.3601	110.834	64.5093	68.5698	75.2503
ADCY2	104.674	143.865	153.875	127.502	195.939	113.693	156.299	143.817	217.146	265.903	566.587	670.121	214.997	169.4	189.695	153.719	207.47	262.272	246.548	277.22
MUC2	109.262	107.54	131.779	93.1091	113.071	-8.8538	15.7902	65.0875	68.8584	44.1122	57.668	40.2683	123.208	105.1	136.492	66.77	88.6832	103.691	88.2275	91.2088
CDC34	147.953	83.511	112.787	116.951	99.2872	75.2201	22.2042	40.7323	127.68	240.018	161.751	207.972	208.892	167.7	113.515	129.501	160.059	178.693	110.002	170.143
HNRNPH1	94.3896	96.5057	81.8973	71.0772	84.466	33.1461	37.3626	94.3018	87.1631	188.423	42.7107	84.1977	34.5229	94.3	49.1304	49.5623	24.4319	103.227	94.5784	85.7177
GNA13	34.1358	53.9654	53.52	54.1136	-25.5602	-65.8485	-40.7833	-4.52	29.8497	-63.0924	1.1764	13.7029	8.5487	-4.7	-2.3525	8.2273	6.0373	-4.1166	-3.559	3.6943
AVPR2	57.3427	21.1295	47.9037	-10.741	-114.678	-125.26	-114.773	-99.8241	27.176	-197.229	-45.4261	-54.5658	-18.0465	-16.1	-44.9887	-19.1776	-11.4504	-93.7244	-61.4737	-40.063
ADORA1	50.7286	35.786	77.8329	92.4368	-11.5032	-45.8226	-29.5407	25.2309	39.9618	-83.8152	-1.0486	-27.852	15.896	17.1	9.9346	24.4335	18.0844	17.5608	16.7036	15.0197
SP110	54.1312	67.8907	63.4964	61.7679	-19.2004	-52.9747	-34.033	-27.2952	70.0582	-37.4072	7.1099	15.4838	8.2382	3.8	15.0952	19.2439	13.2915	23.4728	20.3327	12.7889
SP110	20.1429	35.7528	36.7079	48.6315	-3.4785	-52.6788	-35.3542	4.0654	48.6685	-60.7733	-7.971	-0.69293	-1.3857	9.8	13.0064	24.3425	14.0687	0.86804	0.37253	10.9013
NRF1	39.7942	50.5754	64.6049	70.0945	2.9631	-47.1051	-19.1389	15.2742	46.4747	-58.2796	18.1115	21.2718	33.5916	13.8	8.4601	25.5261	28.0589	23.1251	13.5281	37.1557
MMP7	33.4859	51.9381	47.2386	56.8029	-6.6993	-65.8485	-28.8681	-10.6609	40.1675	-67.7557	-4.139	-4.2548	6.9964	3.9	4.0368	13.4169	4.6124	-3.1892	5.3626	2.4931
COL18A1	62.2747	87.5656	78.3502	76.3007	-24.5503	-68.7833	-47.2214	-48.9674	32.5577	-81.6706	0.43473	16.0774	2.8571	6.9	-14.3939	23.5231	32.0747	0.63619	6.7235	16.0493
CTSB	-39.8433	-45.6056	-23.6308	-4.0694	-105.18	-123.509	-85.8019	-132.437	2.7013	-218.999	-48.7636	-49.8167	-55.0934	-44.7	-54.5727	-29.3748	-29.3268	-46.0804	-51.4936	-35.7731
DIAPH2-AS1	43.1204	57.6877	37.1144	45.9938	-20.92	-55.0957	-36.3632	-14.9536	35.0257	-69.4015	-12.4211	-6.9262	3.0641	3.8	-0.38657	14.1453	2.5398	0.28843	0.97739	2.3215
GALC	38.0355	50.509	47.9776	60.7852	4.7373	-56.6494	-9.1454	-8.7829	48.0172	-40.1004	1.9181	14.4449	7.9278	12.9	11.0404	14.4184	7.5918	14.6628	9.899	14.6765
CRHR1	132.431	80.0878	175.602	98.4361	45.4341	1.455	18.0003	173.449	41.9157	35.833	52.7234	84.6429	62.3599	50	137.106	32.1725	55.2621	78.8836	52.3899	51.5699
MMP12	29.1657	43.3303	32.8652	38.9084	-25.2872	-70.6576	-44.0745	-42.2004	37.6652	-92.8174	-16.0059	-13.1594	1.2014	-4.1	-0.38657	6.1332	-0.18056	-5.6236	-4.0127	-1.1105
	43.8085	52.7689	62.314	66.2157	11.7521	-47.1544	-32.3514	24.8732	49.7654	-40.7737	13.167	-0.24769	12.1706	12	22.9589	17.3319	14.4573	13.9672	36.9662	13.6469
TFDP1	6.3411	7.6695	17.7897	3.8952	-66.0932	-143.559	-72.3252	-157.269	1.3302	-135.634	5.6265	-26.8131	-16.0803	-30.5	-46.2175	-22.7284	-22.0726	-24.6348	-42.4208	-22.3885
TRIM29	78.638	92.5508	49.8251	46.8213	-44.5029	-61.9765	-44.651	-26.4009	29.267	-72.6184	-17.2421	9.9926	4.4094	0.7	4.6511	10.2303	8.6281	2.6069	-2.1981	-6.7732
PTGFR	37.3091	52.5363	41.031	57.4236	-11.8035	-60.3734	-36.9397	-11.8534	41.71	-67.4065	-10.4433	4.7983	-0.66131	1.3	3.4224	10.0482	3.7056	-4.2325	2.1871	0.77711
POLA2	128.263	155.231	197.143	150.206	-4.1336	-33.9601	-4.3889	29.9708	74.9943	43.4887	105.63	119.371	142.042	122.7	126.785	93.2645	100.989	119.572	110.607	84.1733
RRAD	379.028	133.629	196.293	172.548	337.245	327.935	379.398	338.748	620.328	882.622	372.142	342.431	365.876	352	440.229	419.938	463.569	230.51	221.446	239.125
ECI1	170.013	270.788	247.284	203.01	236.254	329.415	195.432	456.35	227.121	285.578	515.04	500.785	385.434	447.2	331.611	237.937	283.51	251.955	263.181	228.315
RFC1	75.8853	101.657	84.7055	89.2303	29.6576	10.0622	30.2999	-1.4495	62.0713	9.699	22.8089	35.3707	40.111	46.1	48.639	34.8128	41.1424	47.9324	25.6252	35.4397
PTGES3	79.8232	115.848	87.2181	103.246	45.6252	-29.6195	1.9531	84.6432	56.0726	-19.1034	130.229	118.48	30.1766	26	56.5027	31.7172	34.5359	51.0623	48.6096	58.6053
MPZ	41.2852	46.8532	55.5522	35.7536	-41.4732	-80.5472	-39.7023	-43.363	45.5492	-113.066	-26.7604	-29.3361	-3.8693	-19.6	-9.6019	0.033142	-7.3052	-8.5217	-0.53475	-4.3708
RHOA	272.092	235.46	228.329	233.989	401.497	596.458	443.731	398.965	294.855	522.032	456.447	518.743	343.006	328.4	350.41	348.012	360.974	298.44	276.639	284.77
RHOC	183.547	141.804	185.061	82.3517	97.7314	69.3011	92.9992	113.172	99.0919	183.536	80.7838	68.3178	76.4336	78.7	67.8068	71.3223	98.7872	72.0442	31.9761	63.9248
SEC61B	118.438	145.261	123.096	116.9	-14.3692	-6.2396	9.304	11.8758	68.8927	-12.3953	83.9978	52.5863	30.2801	29.2	33.403	18.0603	52.2827	46.4254	32.7322	34.9249
OPRM1	46.5995	59.8147	53.1875	61.4059	-2.6324	-56.7234	-22.1657	5.8541	43.8695	-64.8879	-7.7238	-16.276	8.5487	1.7	8.9516	10.0482	7.7213	3.5342	0.97739	6.2682
KDM5C	31.7272	17.5402	8.2937	24.3239	31.8412	26.9559	15.8863	-149.965	63.6139	-162.741	13.0434	28.3955	28.4174	49	0.47353	-21.6359	43.4741	40.6293	22.4497	34.5817
COL15A1	92.2869	94.9437	81.6756	84.5756	50.2653	-7.8427	9.6403	22.8759	64.5394	-13.7918	64.8376	93.2507	56.9788	45.9	71.9845	70.685	90.4967	58.3654	54.5069	44.8776
PGGT1B	40.253	58.7512	42.7307	57.1133	-3.2056	-58.4991	-32.2313	-3.9238	47.2631	-76.1844	-8.4655	2.5721	3.9954	4.1	2.8081	14.3274	10.1826	2.375	5.9674	4.7238
TAF6	62.007	43.7623	35.6364	58.82	8.2856	7.7686	57.95	39.5995	75.6798	-99.3759	35.1703	57.3354	61.0146	18.5	63.2606	45.1921	48.7852	48.6279	49.2144	29.777
HMGCS1	45.1084	61.0444	53.3353	66.4742	-4.5157	-51.7416	-25.2647	0.69686	32.1464	-56.509	1.7945	11.4767	6.3755	7.5	5.2655	12.3244	6.2964	13.3876	3.8504	17.9368
ITGAE	77.5675	100.195	58.0648	73.301	18.7396	-7.1521	2.3374	31.819	59.6033	-5.5376	24.7867	42.0492	55.8404	30.5	55.274	43.007	31.8156	37.7313	63.4285	40.416
CDKN3	32.6065	59.3494	65.7134	58.3028	3.1815	-51.9636	-26.8742	33.2499	52.4734	-37.1329	-1.0486	6.4308	-3.9728	6.3	15.218	25.344	11.0893	-0.87079	9.1429	6.2682
EPHX1	122.873	110.132	100.889	92.0748	-6.3172	-3.8967	-0.54529	24.3664	63.7852	151.491	186.226	142.671	115.654	103.3	89.4321	112.384	94.9011	128.73	120.89	117.806
LBR	53.7489	71.048	53.557	64.7675	-13.8506	-42.2959	-26.8982	5.5262	42.8755	-56.7335	0.063884	9.399	7.8243	6.2	8.9516	17.0588	12.6438	12.4602	13.0745	16.3924
SEMA3A	23.4308	16.377	26.2142	23.8067	-35.3591	-75.3188	-48.903	-36.7153	22.5142	-101.67	-23.2992	-43.8803	-24.3589	-6.4	-18.6943	-2.6982	-3.0304	-22.3164	-17.1682	-17.2406
APOBEC1	42.4704	50.0769	49.7881	42.6322	-10.0566	-59.3376	-26.2976	9.0736	45.6177	-67.0325	-6.364	-6.7777	4.2024	3.5	3.4224	20.3365	4.8715	2.9546	9.1429	6.0966
EIF1	993.571	1413.56	1357.18	1029.36	1905.97	2161.95	1562.66	1447.64	1724.88	1364.86	1555	2219.67	1480.28	1714.2	1549.51	1208.31	1381.48	1562.11	1533.98	1274.2
HSPA2	235.848	239.149	145.488	130.708	293.054	134.903	272.377	272.896	176.218	197.949	465.223	551.69	294.369	192	75.302	50.1086	182.34	393.38	294.18	327.498
EDC4	2.0973	-33.8405	22.8149	-17.8781	-128.981	-47.3024	-36.4833	-73.9188	71.8064	-114.513	12.6725	-55.7531	-15.8733	-20.3	-23.7321	22.4305	4.0942	-25.794	-27.7531	-10.7199
POU3F1	55.5458	79.124	67.0436	41.5461	-20.6471	-59.7815	-30.2614	-17.726	41.4701	5.6841	7.8516	23.4979	31.8324	32.5	30.2083	36.8158	21.1934	39.4701	24.2642	25.4871
RASGRF1	19.9517	39.608	38.5554	24.3239	-13.7414	-69.3258	-27.5468	-26.1922	49.4226	-91.9446	-5.8696	0.93959	2.1327	6.8	11.9005	16.1483	1.2444	6.896	7.782	20.3392
CSNK1A1	42.891	61.1108	47.5342	51.3208	-11.1757	-57.192	-32.3514	-7.7395	43.5953	-62.469	-1.9139	2.7205	4.7198	3.4	9.3202	9.9572	6.0373	4.6935	6.4211	8.499
APOF	22.9721	22.6916	27.2858	47.8557	-40.6816	-69.8931	-50.2963	-45.4796	30.1582	-92.5431	-11.5558	-13.4562	-3.1449	-1.9	-11.8136	3.675	2.0216	-5.2758	-2.0469	-2.14
TXK	24.9601	45.5902	44.6152	45.9938	-22.5031	-63.2096	-46.9091	-15.4306	28.65	-79.7753	-15.7587	-10.1912	-2.0066	-7.6	-1.9839	6.4974	-0.69871	-1.4504	-1.2908	-4.3708
MC5R	61.6247	47.119	41.2527	55.3031	-61.1256	-67.2542	-55.3651	3.1711	7.7745	-123.515	-0.43057	-39.1312	14.5507	-34.8	-63.9109	-35.748	-23.368	67.5233	58.5897	56.8894
SLC4A3	-15.4894	-40.6204	-14.0609	-22.5328	-87.9838	-142.746	-118.04	-194.77	18.7435	-209.598	-48.64	-66.1418	-37.6048	-30.4	-73.7406	-16.6283	-36.581	-42.6028	-66.7662	-52.0748
TJP2	49.4287	60.0805	56.6238	53.855	9.5958	-33.1462	-24.2797	14.6184	50.4167	-56.6337	13.2906	21.8654	12.895	14.5	17.4297	20.9738	19.2503	15.7061	17.6109	21.712
FAM189A2	109.338	132.067	133.886	156.516	191.49	291.459	235.958	161.882	244.98	52.6905	153.469	237.505	119.172	145.8	131.331	138.332	74.5634	146.466	117.412	155.558
IGFBP5	85.7874	84.7074	79.4587	55.0962	19.2036	7.3987	9.1359	11.2498	62.7226	-18.455	9.5822	84.7913	31.5219	18.8	51.3421	28.9858	23.0069	55.3514	65.2431	68.7296
IGFBP5	284.288	315.323	301.969	215.526	651.438	235.624	433.329	479.99	346.718	328.495	880.195	1156.76	450.214	411.7	402.139	290.197	298.277	922.797	728.767	936.839
CACNB3	-59.1123	-178.478	-75.4342	-81.5433	-110.475	-130.834	-122.941	-144.957	-4.3258	-219.274	-106.739	-146.877	-109.422	-122.1	-89.8367	-67.159	-92.9305	-137.311	-125.437	-68.2049
NR2C2	49.5816	81.1181	59.9862	59.4406	24.6899	-38.3993	-12.4846	12.3826	62.3456	-60.6486	3.0306	19.9361	11.8601	10.1	13.6207	16.5125	15.8823	7.2438	14.5866	9.357
TFPI2	36.4298	55.4277	50.1946	42.3736	-19.3096	-64.2947	-45.0354	-21.184	37.8708	-76.1096	-11.185	-12.5657	-2.524	-2.6	-0.38657	10.0482	5.7782	-2.9574	-2.1981	-5.572
CCT6A	66.5567	95.0766	68.226	67.8706	11.37	-6.4616	0.43964	14.3202	77.9765	-22.1208	47.9025	55.8513	48.3897	37.5	41.1438	30.4426	44.899	49.5553	43.6196	36.9841
[truncated: 5,131 more rows]

## Sheet: Expression matrix of GSE29221
The gene expression matrix of GSE29221 after analysis and processing using R language.
Symbol	GSM722668	GSM722669	GSM722670	GSM722671	GSM722672	GSM722673	GSM722674	GSM722675	GSM722676	GSM722677	GSM722678	GSM722679	GSM722680	GSM722681	GSM722682	GSM722683	GSM722684	GSM722685	GSM722686	GSM722687	GSM722688	GSM722689	GSM722690	GSM722691
EEF1A1	20530.6	9031.9	14364	21930.9	9346.83	14179.4	30770.2	28527.5	10529.8	10484.9	15936.2	12862.2	10524.3	8773.66	8307.31	11948.2	8858.64	7159.03	13106.3	12220	9431.11	8975.22	9752.26	9280.24
GAPDH	3217.66	21607.9	22242.8	2938.42	20021.7	21494.2	1964.9	2179.63	22475.3	19992.5	21797.1	22748.9	20592.6	21721.3	18036.3	21460.7	24204.8	22169	20518.7	20806.9	23606.4	25013.5	17258.6	19248.4
LOC643334	7.4324	-3.48721	-1.76633	2.30058	6.16938	-0.342221	-2.21397	4.05925	-1.16592	-4.84756	1.5985	4.30743	1.58943	13.0608	3.44074	-0.751616	-7.74732	-4.08329	2.53205	9.71362	5.88072	-4.68764	-0.552906	8.03285
SLC35E2	-0.0227394	16.7087	3.56882	15.1718	1.68576	20.9614	10.3852	14.7312	5.05648	5.57767	4.2569	4.85218	18.5474	2.84974	23.6828	3.168	7.18643	7.43076	5.52088	14.9956	11.349	24.4057	1.47526	8.87714
DUSP22	0.42494	2.1505	-5.73243	0.501202	0.653309	5.35345	8.59787	-4.40034	5.16559	-0.585094	3.75443	2.84358	-5.2838	1.49322	-5.90439	-2.16156	-1.80568	-0.995202	6.75981	2.93053	8.70893	5.10428	1.03096	3.7174
LOC642820	1.01921	-2.37425	3.98366	-1.71352	5.86125	5.85092	-2.13693	-1.39338	-0.364686	-2.3132	4.51141	-7.70296	-1.76524	2.50545	-2.36575	3.09577	-2.84075	1.41679	0.187491	1.56707	5.73723	2.25679	-5.78092	-2.23849
RPS28	189.484	235.029	142.565	221.929	215.511	141.384	325.769	348.717	366.734	346.551	253.835	281.288	120.731	132.662	218.958	135.618	180.289	279.556	238.213	208.298	280.093	261.929	365.715	389.799
IPO13	68.1363	416.646	432.404	55.6667	446.11	405.666	45.1616	61.7715	348.588	347.087	297.089	323.328	341.775	539.609	628.76	332.126	409.202	543.21	257.981	290.244	307.146	245.417	482.559	583.338
TESSP1	-5.10081	-2.51928	-1.39444	-0.28404	-6.78751	-5.05593	2.12828	0.888339	-6.45609	2.71767	2.91909	-11.0339	-7.7851	-2.77291	-6.57968	-1.12857	3.19875	-0.444417	-2.60443	-4.37574	0.656443	-3.74908	0.840336	-2.52341
LOC653113	2.72907	1.24117	11.2895	9.71078	7.38436	11.608	9.86326	14.7715	6.22872	9.55455	10.7616	14.7743	0.30288	-0.745644	10.7461	4.18496	8.30564	5.45823	-2.14177	4.62866	4.46662	-0.71119	13.7581	4.7573
AFAP1	-2.30089	3.47906	0.624088	-3.60382	13.0981	2.45544	2.0079	4.68124	0.2653	-2.53263	-3.35578	0.886234	-2.16327	0.831231	5.47479	1.35453	-1.45379	1.38494	-2.9909	1.62672	2.27471	-6.60725	0.547613	-1.16042
GGTLC1	1.33518	3.98339	3.82689	0.0196632	11.6273	6.9861	-1.03889	2.70753	20.8453	-4.32189	8.31465	4.2788	6.90444	14.1679	-2.52813	-2.29397	5.13579	6.01795	9.98645	2.28765	3.42568	-2.66507	-4.77376	2.13825
CDT1	-5.64071	3.548	4.02937	2.07019	0.936944	-1.37916	2.0304	0.375413	1.48991	2.68114	-4.14207	-3.58654	-3.60883	2.95709	-3.20846	1.28514	-3.38015	-6.74138	-1.52827	2.94401	12.4268	-12.128	-1.649	6.92683
TRPV1	3.61381	-7.11599	1.36548	0.650604	5.77493	1.89186	2.79835	1.961	4.22466	-5.58713	6.42075	1.32095	-1.41631	-3.85143	-1.73328	4.87103	0.814872	-4.44894	-6.72446	7.56189	-0.785476	-5.97828	1.21332	3.53025
LOC652879	-0.953782	-1.87664	-0.900459	-6.96316	-3.9026	-2.2708	1.17839	3.87935	-1.88902	3.8315	-3.54044	2.55227	1.92868	2.71951	7.44351	2.92297	-3.3482	1.62115	-3.01117	-2.27458	-1.40054	4.89491	-9.34386	-8.77365
LOC644150	3.96927	40.9747	40.7124	-4.25551	40.3911	20.2792	-0.525178	-2.07064	44.3712	52.8409	36.5787	21.2387	78.4171	22.9216	-1.62684	75.18	26.9268	17.5403	76.767	60.2543	20.8585	18.9417	17.0564	7.5145
LPP	2283.87	823.241	946.645	2410.01	735.594	843.22	2314.28	2329.65	685.23	597.741	744.202	896.334	1087.13	713.016	1354.88	1008.88	525.846	851.916	911.638	721.159	581.179	519.404	1157.75	1186.65
FLJ36848	25.2836	45.0015	85.6995	29.5388	34.5181	93.2786	13.3033	19.1852	32.4683	36.6247	69.2704	46.6253	76.7468	77.2921	10.2423	70.781	101.891	12.8165	27.6591	56.9177	37.6243	43.6093	7.51807	2.55048
CCNE2	-4.0119	0.268886	4.78	4.12934	-3.68201	-5.26352	0.172133	-5.89773	-2.20858	0.766306	6.59356	-3.16147	-6.56537	-5.07465	-1.46939	-2.44106	-2.48468	-5.62893	-6.95287	-4.08024	0.262054	-10.7145	1.12696	-4.50763
HNRNPAB	2261.05	1944.13	1946.95	2325.83	1919.88	1878.35	2204.48	2328.72	1973.83	1664.18	1833.06	1881.74	2479.31	2039.69	2080.25	2279.92	1679.97	1725.31	2124.46	1966.57	1670.71	1548.97	2155.43	1817.89
LOH12CR1	-0.295989	4.04867	6.89853	2.67398	0.861776	10.6615	3.23806	8.04334	2.47002	-2.17016	2.939	-4.43543	3.50687	0.206504	3.01512	0.0418463	1.95796	-7.63089	2.11342	-7.36163	-2.26124	2.18984	4.77781	-1.70013
SNIP1	50.8081	22.887	42.2742	65.8451	34.5881	18.3133	62.4061	43.4821	13.1515	34.4163	22.4495	33.8245	32.6513	28.8053	29.2023	25.6716	36.9241	35.1743	43.0756	26.3166	31.4101	20.0139	12.2237	25.4257
LOC645349	3.69283	1.83909	2.68742	10.8752	5.23831	-2.04402	3.00051	17.609	4.05832	12.1965	12.295	-4.48901	9.81077	12.7006	5.30285	9.25219	0.436096	-1.89922	9.89872	10.5906	11.204	8.6272	1.31472	-0.994218
LOC389669	-1.71389	-3.37603	-3.9511	-1.69212	-2.05778	3.56246	-6.90942	-2.03038	-1.91634	0.705104	-3.17005	5.41617	-3.27166	0.847288	0.569291	-4.37248	-4.007	-3.82767	0.781209	-7.16827	-5.30156	-2.28941	-4.1632	-6.83358
COL17A1	6.21688	-3.74322	-1.51705	-4.78644	-4.54766	-3.81616	-4.54689	2.22149	-0.56832	6.55066	6.0787	-0.820637	14.9047	1.25147	-1.10916	-2.504	-0.0470703	7.5962	2.1921	7.04259	16.8844	-8.45333	-2.51815	-1.03038
BCL6B	70.2931	12.1822	0.79811	94.445	5.45264	18.3853	47.9899	32.0231	-2.78134	11.5512	-11.0712	7.32686	6.66611	6.22619	12.3163	13.1972	2.10213	9.82647	9.44541	12.8225	-1.44989	5.0424	7.16429	9.45638
GRHL1	2.19045	0.307611	-3.45641	3.53405	10.7384	-9.28355	-7.72282	6.18814	-3.8261	1.38128	-7.88276	-0.833204	2.03865	-1.7329	0.0243676	1.61274	-3.02047	3.89677	10.4654	-6.82202	-3.68272	5.65809	-0.374292	-0.526995
LOC339760	6.21747	5.10288	4.53001	2.28014	9.50867	8.65469	4.77369	1.51134	3.67267	-5.49764	5.80261	6.75097	12.6341	3.21431	3.32279	-3.12234	3.03378	2.89126	4.72808	10.5194	9.08362	-4.35599	0.0668174	3.8793
LOC644613	0.0976557	-2.03632	-0.534226	1.50506	6.67112	7.79509	-4.07413	-2.05176	-2.49281	-10.5732	-1.10052	-0.443709	-3.31622	-2.4685	-1.78393	0.706821	-0.876018	-5.66519	-3.16855	-10.3583	-3.92754	-5.47424	9.67613	-2.84259
LOC143666	70.2206	3.40916	23.3085	42.4999	18.264	27.6283	34.4571	47.2646	15.2937	18.922	29.7331	27.5323	24.1096	24.7939	21.7857	16.9854	39.9844	23.5349	25.6845	28.9962	42.243	30.7565	22.6897	12.4322
ATP13A4	-5.642	2.47707	-2.05767	-3.79869	0.0216591	-1.76197	-8.60258	-0.47249	-5.51925	-1.28579	-3.51126	4.76903	0.0492455	-5.33479	1.26702	-4.03194	-0.301895	-3.92272	3.12842	7.90207	-2.23211	-3.44714	-3.97311	-6.85341
DIAPH2	-1.03263	0.870903	0.909272	5.21332	-10.5446	5.24882	-3.67826	-0.641533	15.7324	0.156304	0.912274	-9.9932	-3.44458	-8.50664	-2.05858	-4.01712	-8.42305	-10.8851	1.99615	-6.19576	0.936443	-8.0033	-2.28792	-10.1081
MLLT4	3.39085	1.53247	0.443055	2.81697	-1.71657	2.67463	10.8695	-4.08508	3.79809	5.40911	-1.84484	-5.01475	-0.259103	-0.157706	-1.03769	-5.31832	5.77733	-4.88909	-5.85445	4.02784	2.04294	-0.372544	-1.48272	-4.81608
HMG20B	619.463	127.133	239.15	636.71	134.981	220.195	519.36	524.867	101.83	115.099	167.034	199.679	212.603	159.925	123.265	204.571	116.901	104.81	188.938	186.675	108.945	128.038	110.115	113.183
CD69	2.56479	2.00334	2.2969	8.66536	4.26897	-3.24591	4.4138	6.23799	3.98147	2.93016	-8.08198	11.3213	-8.4811	0.247786	-3.09008	-0.19105	-6.9681	-1.80514	-9.83305	4.04058	5.72023	-1.81116	3.15981	-0.958847
LOC653493	-5.75195	0.575695	-0.811395	-0.815768	-2.92413	3.73916	-9.30247	-7.09657	3.47341	-3.3463	-2.31269	0.410552	-7.19095	4.48569	-5.0306	-5.97873	-5.26768	5.45236	-5.10401	-2.20753	0.44432	-7.46675	0.029003	0.463087
LAT1-3TM	18.1785	19.0669	33.8102	12.7322	41.4606	41.7388	10.0652	11.6848	26.3994	24.927	36.2931	18.9262	45.2095	60.9641	91.318	41.1787	54.2925	85.3872	31.4272	50.0237	49.0005	62.107	86.5774	87.7826
LOC646360	4.76884	10.0201	3.07566	-0.962992	5.25595	2.6954	6.06132	5.3724	3.98081	6.03174	2.53169	3.97444	15.5323	-0.548264	2.64413	14.2313	7.28852	-3.1642	4.87785	8.27003	10.3786	-5.53061	4.56337	6.22663
KCNG4	-6.79463	7.57507	-1.80457	0.695204	-4.51447	1.67681	-2.55295	-2.52022	-0.626312	-8.06937	-2.89017	-0.511343	3.63509	5.29959	-5.61139	-4.39251	-9.62922	-8.6555	1.95523	10.053	-12.1594	-2.11837	-5.36091	3.95538
MLYCD	136.046	397.487	270.837	125.732	387.102	274.395	65.8	91.999	231.371	285.29	184.589	177.841	235.825	332.392	752.496	206.342	373.629	827.52	172.452	171.131	267.768	297.926	653.758	577.761
UHRF1BP1L	1.38426	8.96893	12.2826	-1.60844	1.4042	5.6341	0.600033	11.5645	9.0672	10.5871	16.5002	-3.24933	5.13217	13.0839	6.65104	14.6473	11.7341	0.0319644	9.08823	5.9245	4.40538	15.4219	2.41539	6.60607
LOC401010	20.2527	24.8865	14.6097	29.7882	29.7871	14.8171	14.7543	11.9042	9.40975	6.1223	16.6689	16.7513	40.8438	25.2312	20.5537	21.4618	34.9562	26.8224	18.7304	11.194	14.1209	6.31521	10.7591	17.5615
ITGA11	93.888	33.5699	60.9044	76.9021	21.4993	66.0673	60.6095	52.693	20.4835	21.1455	34.623	32.9592	29.1523	38.0645	7.40168	24.7789	45.1891	10.7032	9.99362	14.5549	6.67996	16.4094	8.46128	6.54067
TICAM2	217.189	154.487	115.293	211.071	152.767	99.0846	207.067	205.618	99.4009	108.187	69.9348	77.1604	91.9967	162.756	181.86	112.735	155.939	125.904	85.8204	100.234	94.3113	109.282	134.697	109.308
SERTAD2	877.026	686.99	679.426	902.412	685.185	701.014	911.136	854.863	656.07	672.228	732.845	595.902	696.604	558.545	589.01	667.509	555.364	551.781	722.04	743.241	608.311	601.124	604.305	562.927
LOC729444	0.7539	-3.32754	-2.06415	-0.348112	2.02378	-2.22213	0.471242	-5.03826	-5.09792	2.15621	1.30094	-5.91692	-4.50139	-3.71514	-1.48641	-2.47589	-9.4046	14.7503	-2.78988	-5.19021	2.85732	13.1008	0.394957	-8.78204
SPP1	20.4158	-1.71717	41.1261	24.1664	-2.1271	40.297	35.9573	37.4752	6.27695	0.195863	59.5237	35.8984	20.9417	5.55254	-3.96649	-5.71817	8.57975	-8.6438	6.86404	6.23806	6.66903	10.611	-4.41867	-0.347597
HBE1	1.41411	-5.69412	-5.9653	5.55643	0.749953	-9.79511	-3.57614	8.24659	-5.38695	0.822833	-3.90318	4.57905	-0.840879	-3.40541	-0.930923	-2.85386	-10.8325	3.05747	-5.97214	-5.13167	-3.84991	-3.07861	-2.46229	-5.47544
PCBD2	45.632	59.323	77.8742	34.5359	69.624	76.1077	62.489	53.2081	88.1664	65.6249	92.3354	82.1666	91.4798	89.3271	48.9651	100.515	97.6329	53.9535	100.165	111.951	88.8855	87.2845	67.3733	99.0096
ZBED2	-2.9094	-0.78578	-8.47921	-3.46166	-2.68181	-0.558865	-1.63173	1.68568	2.05018	-10.2168	-1.63797	-2.96744	-8.45736	-0.994351	-3.16094	-1.45724	-2.15144	-3.54791	-3.88341	-0.727067	11.1298	-2.34917	0.702074	2.39301
LOC652300	0.27736	3.57111	-0.245773	2.41571	-0.558077	3.8429	-1.56287	-4.54918	0.889879	-0.701951	-0.794878	0.256533	-3.29603	0.527865	-1.40196	10.7808	1.74428	0.526385	-2.3621	3.01487	6.88264	0.736603	6.23543	-10.7214
USP21	-2.81905	-3.69012	-0.512935	-3.74331	-1.06254	-4.35408	0.781595	-2.99335	-2.1309	5.78727	-5.9801	0.818006	-9.27526	-1.02347	-5.00166	-1.54275	-1.43199	-4.2091	-11.6124	-6.68205	-2.95078	-0.49675	-2.54548	-3.59312
RHD	-4.85242	-0.788994	-3.34841	-1.61228	-1.99928	5.40283	2.38264	0.329262	-1.7682	-3.06284	1.27601	-8.35088	-4.39161	-4.21966	-3.04365	-3.57926	-10.6848	-2.82803	-11.6649	-3.76157	-9.59886	5.24775	0.322739	1.7629
AUP1	67.891	38.0104	24.0142	75.562	41.2853	50.8466	82.3247	58.2973	33.495	26.6559	29.4919	27.996	34.0063	39.8132	38.0952	35.01	50.9533	50.2401	24.2784	27.221	45.9511	38.9082	47.6778	34.8306
LOC644783	-2.27249	7.90394	-2.32561	4.92589	-1.24042	1.13085	-5.05025	-0.0707395	-6.74105	2.64807	-0.199762	2.92042	-4.6524	8.37777	-1.83364	-2.88855	-1.1183	-5.10848	-6.16769	-3.64942	-0.390233	3.94623	2.03783	-4.34692
MFN2	625.734	1142.61	1282.49	586.831	1170.98	1317.9	427.474	415.649	816.729	704.154	800.79	838.547	2022.16	1266.13	1971.47	1729.09	1176.6	1885.14	1174.21	917.368	878.744	819.214	1174.39	1093.28
LOC645448	2.25699	0.239728	-4.13022	0.874791	-2.68234	-1.53534	1.93548	3.73622	-5.89393	0.182511	5.58244	-4.15095	-0.875597	-2.24858	3.88123	-0.838895	-2.64321	6.40969	-4.52614	-3.69903	-2.25093	4.94336	-4.54932	-1.70643
LOC644897	-0.272015	10.272	-2.70068	-0.241201	3.6036	-4.42197	-0.563343	0.822141	0.283503	-0.172698	-5.39683	1.93365	-2.58284	-0.330303	1.66776	0.0523141	-1.85292	-8.26302	3.26836	-5.34921	15.7808	-6.46824	-0.499319	-1.55353
LOC643038	0.734339	0.663781	5.28341	5.36878	-2.21246	-0.186543	1.90494	0.883977	-1.29042	-5.58062	-2.48462	5.53622	-6.82366	-2.55885	-6.61161	1.50298	-6.57065	-12.2787	3.99722	-2.49419	3.60082	-1.96735	7.07153	0.356626
LOC642161	9.58313	-1.89692	1.51156	8.64598	-1.98959	8.16635	-0.286747	3.32028	-0.189303	14.1965	9.18741	3.7646	4.23759	0.206314	-4.45598	-5.14547	-5.85582	2.31345	0.57153	-4.1543	-0.923189	2.64399	-4.67003	-0.450716
LILRA6	-5.98129	-6.08032	-5.91726	-4.5198	0.679342	-1.79604	-4.78614	4.49827	-10.2448	3.89183	-9.09176	2.3926	-6.48163	-6.15421	-2.52771	-2.77774	-11.8606	1.20771	-0.970263	-2.12572	3.60046	0.89584	-6.94915	6.50289
BRD9	765.701	644.147	637.727	838.687	626.169	595.319	582.921	598.819	596.225	482.827	472.376	533.321	534.993	420.579	658.786	557.102	457.991	688.943	414.195	412.277	402.18	365.378	496.598	474.759
LOC648934	1.27119	10.7046	-0.196948	4.3815	1.45937	4.44183	4.09023	9.98934	3.81711	6.16915	16.585	17.9927	17.5915	11.255	5.51416	-3.32112	3.72641	15.917	10.5522	1.63709	6.61568	4.8277	7.63866	2.30585
DERL3	4.30657	3.12294	1.53328	5.13843	2.24482	3.66093	0.186888	7.47724	-6.53943	-1.1373	-2.47722	-0.617637	-2.11979	-0.690518	-0.554994	-2.85046	-4.61501	7.46824	-4.63336	1.74474	-0.836758	6.57868	-11.3433	-3.74336
SYTL2	3.42697	2.9695	4.59104	7.03263	-5.66849	0.670884	5.75847	1.08177	-0.0531901	1.10027	1.5041	-2.70004	-2.38989	-1.87673	-0.878785	2.08567	1.87262	-6.35588	10.187	3.40234	2.87815	-8.05402	2.21198	-6.09949
SELM	698.198	385.671	628.326	733.96	417.024	527.615	453.654	429.221	278.836	225.478	320.173	316.936	353.159	230.723	481.063	384.152	218.019	309.517	288.147	238.131	126.808	136.551	296.06	293.524
CTRB2	-10.7918	-2.83584	2.37204	-6.28078	-1.45035	-6.93372	-0.886408	-3.7552	-3.6874	0.513979	10.6513	-3.20952	0.221872	3.34209	-4.49348	-7.97918	1.62848	6.49858	-8.23262	12.7662	6.34605	-3.9071	-8.80149	-4.46933
DCK	200.981	120.966	103.78	211.798	135.729	116.108	144.77	205.856	122.487	138.217	133.433	114.123	110.239	144.238	87.2575	116.42	125.708	68.5104	96.5284	106.569	125.418	99.4818	76.6777	89.1447
LOC653148	1.45982	0.245788	-8.26189	-5.79087	-0.838484	-1.42649	-5.83871	1.64461	-2.28824	0.101424	-4.0232	0.345305	0.696563	8.56501	0.864797	-4.41024	2.9886	9.92726	-0.85848	-6.34938	-10.2238	-7.4032	-12.452	0.0883476
FOXI1	0.635065	10.9858	9.80526	8.30023	17.5069	13.7535	-1.3049	5.39119	6.23744	1.89911	2.8629	2.41236	20.6885	14.9708	9.14389	14.3316	12.887	5.80095	7.26417	2.84722	10.4911	15.8458	-1.82926	-0.920724
ZFPM1	137.405	118.892	137.321	176.844	134.708	173.343	148.055	162.657	127.903	84.1285	124.434	115.391	96.369	53.8867	18.7809	104.922	36.6286	16.6802	92.9985	78.6312	46.9815	17.6459	9.94014	7.06638
LOC651463	-1.14417	-3.47179	1.87306	-6.80096	-7.89533	-9.40568	2.26441	0.455412	-6.31034	4.62507	-4.47639	-1.16997	7.48737	0.560842	-3.27614	-0.277478	-2.53595	-5.41549	-8.89526	23.4521	-5.35775	3.54311	0.727806	-4.45301
LOC652663	1.32636	5.22279	-6.69027	3.43693	0.241866	-2.96775	-1.33911	8.10955	0.884839	8.02547	-2.3418	10.7653	-4.32667	0.668158	0.393847	6.02741	4.35238	-0.955672	0.457071	3.63862	-6.26675	0.294589	12.6133	0.55303
UTY	5.46514	6.50503	-9.4828	-8.10101	2.27244	1.06948	-4.97927	-5.58818	18.3703	-0.573863	-6.0971	5.8304	0.659369	-0.196924	-2.23308	-2.69872	-9.64523	1.44529	-5.60096	4.16466	-4.56795	-2.57137	-5.4615	1.09639
GPR32	-0.312894	0.584456	-8.95696	0.667416	-0.598875	-1.70488	-2.1586	0.96246	2.15555	3.74453	1.0848	-1.45556	0.436769	8.61879	0.157268	-1.7591	2.27664	-4.83645	-8.12285	-2.3661	-3.45393	-0.823407	5.13664	-3.43994
FBXL10	-0.57111	30.6501	22.9246	16.4933	17.8468	12.8487	9.39952	3.56759	9.8049	11.4702	16.9338	13.1858	23.0758	20.6177	16.8964	10.3216	9.15384	21.938	11.4313	9.60748	3.46797	10.9761	21.0271	12.3103
ALOX5	-4.85835	-5.59518	-0.376422	-7.03117	-0.939576	-7.13871	-6.30449	2.35608	-2.98931	7.22918	-5.93066	-0.298343	-2.49373	2.78529	-1.69411	-8.7803	-1.41227	-4.05838	1.93242	1.78159	-5.58089	10.8446	-4.92091	-2.09977
MMP17	2.83718	0.155259	-3.74331	4.44201	5.00493	2.73666	3.28851	13.4353	5.31658	1.79947	8.42113	-3.16448	2.49732	3.48461	-0.298531	1.6867	-6.15589	-4.78277	-3.59381	0.763118	-0.719762	3.82329	3.623	6.66981
LOC652224	2.15493	-6.0713	-2.80729	-1.04247	-2.40033	-3.85652	2.1598	-1.65661	-4.12465	2.28208	1.54752	-1.75508	-1.59284	-6.50658	-0.333106	-0.414392	-5.12642	-5.22023	0.642064	-1.85547	-0.00907935	-0.34597	-10.538	-7.39659
COX11P	10.215	16.5988	3.46879	11.3365	8.14665	11.5216	10.107	8.87066	5.91562	2.81307	8.66544	3.88665	5.59368	10.9599	-4.99069	10.6175	19.0955	-0.703417	5.45237	19.4698	20.7347	6.93462	6.61556	8.58729
LOC644234	0.706245	6.04774	0.860166	5.21952	-4.61812	-0.785508	-2.58381	4.21603	-3.1688	-1.12294	-0.402737	-2.19424	0.174241	-4.40999	9.41259	6.44628	5.1909	4.27939	1.69568	1.45025	2.26416	4.12651	7.07908	-2.95612
CYP26A1	5.88297	7.26463	-4.66306	2.09057	5.90816	-9.80985	0.0447017	1.84457	3.69641	-0.793127	-3.37658	7.30433	17.771	12.7066	4.21927	-0.319	-0.630845	-1.51179	5.04017	2.03885	-4.29975	-0.770005	3.47773	1.48282
WNT2B	11.4287	9.69813	16.9182	10.1242	10.7993	17.5115	3.10057	14.4938	16.1533	25.7348	17.0956	15.4162	12.9301	9.38757	9.40825	34.6615	6.22401	8.6528	12.3308	11.2626	2.53098	11.9229	12.8722	8.12275
LOC644824	4.03052	-1.86168	-2.31739	-10.1777	2.27022	2.39598	-4.92517	2.06264	0.479428	6.15956	-5.55813	2.52293	0.50684	-3.91854	3.07503	5.9087	-1.54392	11.9497	7.20177	2.0711	-1.06053	-0.341213	-0.531804	-3.32294
HIST1H2BD	81.1833	365.34	441.763	88.0538	415.666	503.346	74.2653	95.8839	396.063	409.15	401.993	362.837	1512.89	429.012	298.736	1294.11	453.84	266.979	1223.5	1389.07	466.369	398.6	251.462	207.955
GADD45G	4.77674	90.4559	84.1101	8.11757	110.91	86.0923	18.3995	16.4775	235.855	168.231	106.888	71.4361	140.09	139.314	111.819	153.524	175.562	161.336	191.447	222.552	305.605	195.065	228.417	222.279
ERGIC1	34.2214	1.63728	23.6769	15.7616	7.61325	5.49604	9.43156	21.7462	1.37221	1.58273	1.66416	20.4659	13.5942	-0.655145	28.6747	2.04907	6.24093	22.6478	-8.02315	8.99119	10.7145	1.68484	22.4215	7.9294
ABCD4	5.49335	3.62436	5.06024	9.51485	5.99828	4.9322	13.3679	12.0332	5.18867	0.621852	-2.58487	1.82406	1.23828	-0.320574	7.01531	-2.83491	1.71846	2.37586	-1.34333	1.48311	27.6609	0.506239	-1.00694	6.86893
C4orf8	88.4028	58.9675	48.3389	73.7182	40.9336	62.3828	67.6332	73.4779	20.6236	32.3496	39.7511	45.1127	50.1856	31.4501	66.9117	58.8999	38.6979	91.6928	24.4093	33.9715	50.3162	42.7423	67.1095	77.9644
NCOA6IP	1.62031	10.3694	11.0698	12.4306	19.6432	16.4781	8.84278	9.45842	18.4117	10.0505	37.9644	18.5042	31.3937	23.5682	12.3979	40.5021	24.8671	6.80431	13.6489	26.4515	19.3913	24.7788	5.50511	10.5386
LOC642732	32.0014	28.7813	37.3653	33.2857	20.1883	44.5626	19.0958	20.91	9.05819	17.8496	51.4213	35.9482	45.547	52.8852	26.3344	39.4051	60.2666	6.6567	31.9584	29.6144	31.3139	20.6342	9.3605	18.6077
LOC649500	0.276194	6.48806	3.23798	-3.4442	-2.10857	4.75517	-3.6699	-7.21568	-2.84319	3.1697	-1.3633	-4.79313	-1.13469	-1.3528	6.94444	0.115022	-1.84102	-2.76982	6.58909	6.71739	-2.5138	1.06727	0.890946	15.1467
SKIV2L2	49.3787	31.7354	38.6402	44.6665	49.4326	42.6211	63.6404	85.4718	82.0033	111.069	65.3137	73.3792	44.9083	34.6818	42.6306	27.7269	72.2438	95.6151	103.829	67.8448	90.1882	97.48	124.451	107.709
LOC648170	-5.49392	-1.05972	4.74494	-2.36228	-3.93843	-1.61916	-2.51196	-6.17029	-1.24001	1.07507	6.81777	-0.37762	4.52088	-5.96372	-4.9038	-10.8663	-1.52631	0.326682	-1.20913	2.01328	-1.21838	3.00996	4.24554	-1.92107
LOC644519	-5.32924	1.47954	-0.442683	-0.282586	2.63695	0.205659	2.00734	0.134416	2.39886	-5.76667	-6.69078	4.1907	2.52011	1.1088	0.0296751	0.762903	4.55062	-10.7125	-0.108138	-6.46417	3.35617	-5.86142	2.36868	-2.78957
C6orf128	5.22906	-3.38781	2.74544	-6.10078	-3.62153	4.05637	1.44315	8.24924	-0.603273	-2.46036	9.8666	-0.968777	-0.840714	-3.1059	3.5211	0.222538	2.09021	-2.02239	-7.38614	10.8967	-7.45966	6.29257	1.26897	-8.90922
GEFT	-3.39185	-5.56301	-5.6684	-0.601833	-1.94317	-7.25907	-8.00533	7.69344	-2.66411	11.5654	0.0709438	0.214834	6.40032	-2.71612	-4.55327	-2.17428	-2.34736	-2.57558	-0.931623	2.66763	-8.65344	0.473293	-9.06472	0.0342987
NUMBL	18.8092	5.05447	4.56809	4.81363	4.13336	10.1402	4.33496	9.58532	3.70322	5.59709	-5.7422	4.28926	-0.291541	9.60857	3.10613	-1.02354	-0.874803	-6.87666	-0.693517	-4.22515	0.23254	1.40207	-2.06989	-4.83502
LOC652451	3.55677	-12.5321	0.390558	-1.00774	-4.24208	-2.17647	3.89059	-3.64206	-1.75591	-2.71395	0.699615	3.57851	4.43914	-0.0674762	8.89282	12.7483	-2.78203	-4.69153	12.882	0.351195	-7.98002	3.72574	3.61704	1.82808
HDAC8	14.9383	9.49168	5.08178	35.7071	14.9225	24.8138	24.5704	33.498	13.2136	24.4497	9.06638	12.1582	10.796	5.76098	18.5276	8.52962	10.7634	11.2164	10.5735	8.70016	-6.56557	7.617	13.6466	7.84754
SEMA3E	23.7275	2.47938	7.34813	22.5426	-1.38721	3.82472	19.6222	15.8441	0.718444	4.59488	-3.06817	15.6939	8.08328	1.09291	-0.88475	-5.33648	6.04609	7.87198	-1.20719	7.56357	2.14633	-2.71738	-0.124259	3.2493
RGS5	700.026	148.633	170.027	658.831	152.052	153.303	1033.86	949.451	232.96	250.093	270.354	300.197	124.658	121.345	232.973	110.714	136.88	239.52	196.641	166.544	229.262	202.462	415.378	353.712
KDELC2	85.5741	42.323	60.4036	122.823	37.039	48.7757	191.412	161.206	55.1682	52.6972	77.3016	61.4707	47.7635	27.304	41.0233	59.7743	37.3502	67.4272	88.3476	64.2154	32.9904	53.3716	60.4406	47.7831
MYO15B	-1.23778	4.26804	-5.89586	5.20497	-8.19242	-0.863351	4.81691	2.38671	4.52847	4.08978	-11.3422	-7.76265	11.6815	0.430231	-1.40114	-3.69717	0.976609	-5.6401	11.5386	15.2006	-6.10576	2.86699	1.3969	5.33232
LOC650677	-4.35732	1.01242	-6.6926	1.97097	-4.67476	7.89205	0.761891	-2.82259	1.03884	-3.43574	-2.61438	0.763435	7.54372	-1.45646	-0.687161	-5.89799	2.925	2.54902	0.84371	0.139354	1.07697	10.9799	-5.81485	-5.74344
WHSC1	8.21877	-0.821221	2.87117	-3.34436	5.35285	16.4373	2.13272	1.8988	6.82658	30.1151	3.63863	0.305761	7.99215	10.1308	-1.28071	-1.23319	8.7517	6.21859	9.38034	10.3166	8.07317	3.67489	2.01698	-6.64275
MUC13	4.42076	-7.15254	-1.16479	-5.42327	-7.44588	-1.06145	-1.76966	-3.22453	-0.877642	7.83006	1.39854	-6.55045	-6.22399	6.69774	-4.304	2.62638	-0.287434	0.93303	-8.53635	0.403008	-3.90253	-3.58251	-6.25055	-2.98478
XRCC2	-0.328867	6.38333	16.0512	5.04915	2.63657	3.37159	2.10145	-0.45345	5.30488	-2.08338	5.70956	-5.08976	7.12166	3.45508	3.17605	-0.867182	16.8461	3.92148	14.589	3.73015	0.162406	4.45182	5.58988	10.822
AQP3	-0.66371	-3.7277	-3.161	-1.05458	-5.45999	-7.20379	-4.3157	1.04676	-1.42632	-12.3185	-5.62638	-4.96844	-1.6579	-2.83134	-6.84225	-0.154954	-6.55759	-1.94613	7.31816	6.98171	0.526451	6.50589	-5.48911	-2.64958
LOC645947	5.57337	3.53762	0.260106	8.45103	-6.28739	-1.77158	0.196798	6.54006	4.46678	-5.31185	1.85374	10.8307	-4.6303	1.67361	-5.05033	1.17081	1.7875	-3.90655	-1.27995	-15.5485	3.52486	2.97635	-0.181211	-2.38854
LOC646307	-1.90952	-5.68526	-0.600577	3.09549	-11.3432	3.63867	-2.88608	3.1278	1.42933	4.73124	-1.28474	3.92142	-4.39327	-7.73709	0.946497	0.867294	-0.0202367	3.2449	-2.04005	3.64694	2.94848	7.05286	-6.2559	-1.85494
LOC643576	1.79076	-1.04214	-4.87749	2.85888	-0.932008	1.38224	1.79076	3.31141	-7.60684	1.43462	2.76626	-9.54868	2.12803	-1.16196	3.68384	-2.66692	4.10072	4.21828	-0.457491	-1.17898	-3.98754	0.0674348	5.64305	-4.28432
FBXO44	-6.12654	-2.10713	-6.92168	-2.19614	-2.54907	-1.97051	-2.70778	1.32318	5.81541	1.25988	-1.67276	-0.318598	-6.59699	-10.5156	-5.23781	-7.95545	-7.14752	-11.9558	-2.81062	1.50114	-4.25885	2.30174	0.443096	-1.2701
ENTPD2	2.61041	-7.86985	3.09427	5.33587	2.49356	-4.85255	3.21378	-3.04995	0.938664	-5.36228	-2.71055	-0.214848	-4.93424	2.76399	0.114603	-0.771235	5.88984	2.87236	6.31538	-10.0805	-15.8245	-4.78104	10.6845	8.13741
MARK4	0.424534	-0.520313	0.654496	2.24064	-3.99093	7.38477	-0.116493	-2.65412	-3.05397	-3.83727	-0.940869	-1.52705	5.57603	-0.126161	-2.68355	1.91917	12.5738	6.59007	5.89076	4.56856	2.25308	-5.39288	-0.0227994	4.68031
LOC653210	1.80879	-3.19619	1.13936	-1.63119	1.22332	-1.51338	3.96443	-1.02227	7.08717	3.7855	-0.661591	1.54624	-1.52903	3.57579	1.37074	-1.65373	7.98337	3.07774	-1.96273	5.69709	11.1368	16.4249	2.48291	4.88864
LOC649683	-2.58896	-5.53179	-0.896376	-0.420344	0.969028	-0.414535	0.54125	-4.42048	1.13976	-0.625811	3.50627	-8.12696	-2.84291	4.64894	1.47087	-2.77375	-0.391081	-4.09202	3.98335	3.19432	-2.14833	-3.56256	2.2087	5.7637
SPRED3	-2.99082	16.1188	0.867922	8.24757	0.311498	6.67849	-3.08689	7.71527	-8.66404	4.7306	2.23727	-3.63084	9.12302	4.30012	-0.785744	0.658037	4.97687	-1.72942	1.22829	-0.170283	-0.304272	-0.496104	-1.75551	1.34607
LOC730525	257.639	114.944	104.313	272.957	143.949	121.768	447.517	461.462	257.778	269.802	218.84	240.532	129.224	89.827	157.764	144.179	148.772	212.122	265.222	247.132	207.24	210.327	402.667	414.247
CTNNB1	1.81603	2.94836	-4.85834	5.86995	-1.12825	-3.47089	4.21695	0.550206	-0.0701064	4.3988	0.25464	9.70137	12.5903	3.24688	-2.17071	-8.0441	-0.670514	-0.952053	-5.20984	2.89582	-2.23768	-8.06042	-3.66942	-2.71784
C6orf201	-8.77201	2.58926	-1.81551	-0.548276	1.49873	-1.6059	3.55494	-5.64298	-6.32275	-7.68429	-2.38637	1.27924	-2.05533	-0.850847	0.952515	-6.28149	-1.9142	-4.4925	1.06066	6.81855	-7.05176	5.43147	9.02813	4.5391
EXOC6	122.502	232.916	177.68	109.13	191.118	218.349	107.51	106.78	182.501	187.098	186.996	177.287	235.019	201.347	319.264	208.75	212.443	331.9	193.907	220.378	177.902	207.591	286.401	266.784
CYP2A13	1.60365	-4.02649	-0.22874	-0.473884	-0.819525	7.61631	0.966101	-6.28441	-13.4351	-4.37314	3.34208	-3.60073	5.20594	2.80998	-1.27634	3.78667	-4.64816	0.800854	-1.17803	-0.310814	0.356205	0.719152	-1.9246	3.54112
CRSP2	-0.11949	7.54851	6.15817	2.86975	4.96633	11.1328	-1.50608	2.53568	-1.85836	6.11819	-4.84023	9.32927	6.64137	0.402815	10.3807	-9.73716	6.77462	10.435	-2.6635	-1.89473	-0.851823	6.47302	13.2239	1.02843
LOC643069	-1.40196	4.10929	10.8728	-1.55215	-3.64247	1.94867	4.19493	2.34481	-3.16696	-1.0269	-6.73659	-10.077	-5.23143	-3.90598	2.86765	-0.345621	-9.25367	2.35064	-3.48038	0.977319	-3.52313	-3.03605	-2.8106	0.68535
GPC2	5.27841	0.0500108	3.28212	9.01717	3.62698	1.39664	-2.82563	6.84225	5.9201	4.3806	2.40482	0.885772	-2.36413	1.87216	9.62589	7.89035	5.40379	-9.01406	4.91224	1.89124	-0.0771449	7.01955	2.5448	-4.61251
ASB11	-3.71694	5.10984	0.449739	-0.796604	2.06086	4.58381	-5.2516	-13.3485	3.26475	0.293722	0.73711	7.31736	-4.13315	3.427	-6.4314	-7.64698	4.18642	4.85655	-1.47648	0.846517	-6.01462	-0.344649	0.330365	2.86347
RTN3	36.759	12.7705	13.9977	28.1514	5.98518	5.36196	19.3707	20.9218	1.58053	13.285	14.8931	10.6802	41.452	27.1625	7.25909	54.8733	21.692	6.65587	60.1291	34.3352	12.493	7.98706	18.1911	9.55408
PSG7	-2.49611	-5.36583	1.08358	1.73909	0.0264187	-7.17042	0.846628	2.40095	2.12574	1.18887	-4.56797	2.63917	-6.6955	-8.02488	-4.81443	-6.76665	-3.51437	3.49643	4.81717	-4.65246	-5.36449	-7.35961	-2.32909	-10.0867
ADAM33	8.9934	15.0043	16.8326	16.2247	7.85312	12.5379	3.007	4.83639	8.01381	6.09354	-4.6444	1.50924	23.1869	15.9921	5.73346	31.5723	26.4872	-1.04343	10.3726	12.8398	7.33606	-0.739653	3.26159	-6.09189
TMEM191B	1.85915	-1.70591	4.21834	-1.85336	5.72211	-3.52941	-7.73203	1.85363	0.516893	-3.54973	7.19533	-1.40503	5.65223	5.93141	0.989479	-5.51883	6.38616	-1.83824	1.17489	3.52583	-5.42995	9.02601	-4.40259	2.29276
LOC643899	-0.910792	0.167894	4.04441	-4.48987	7.25747	7.52043	-8.02718	10.301	-5.92893	0.431065	3.21685	8.0263	-2.00756	0.537792	1.40083	-0.750174	-0.430741	-8.74073	-1.2623	-4.59998	-5.54734	1.05177	-0.620728	-6.82866
SDHALP1	0.0254533	1.22337	5.78587	7.96939	1.9932	1.24743	-4.2318	-5.97577	4.27591	-2.98444	2.22135	-1.81061	-0.724306	5.27575	-2.16491	-4.15508	7.00202	7.49671	-5.84996	6.84254	-1.23794	-4.47107	2.3431	3.86122
LOC646717	3.05297	-0.763508	1.01501	-3.3767	4.09897	0.864287	-0.487162	7.18055	-0.28124	2.16932	9.56731	-4.90254	2.27463	-1.45396	-4.96045	6.90568	1.42121	-2.92923	-1.58723	-6.18834	-1.21537	4.04295	5.12302	-2.8475
LOC649150	16935.4	4649.16	8723.72	16286.9	4202.12	7543.56	20656.7	20123.8	4047.87	4004.02	7420.88	7120.92	5902.82	5634.81	3624.1	5489.7	5399.53	3212.81	5093.04	5690.18	5266.14	4252.95	2661.59	2687.77
WDFY3	4.146	-1.10654	-6.74409	-0.170871	-2.59014	-3.3843	-7.15149	1.3527	3.67932	-3.94571	3.57241	-3.36654	3.93715	-1.30805	-4.61938	-5.16317	-12.0562	-9.53353	-6.78302	-2.1603	-7.32162	-2.22643	-5.82692	1.39587
KIAA0586	50.3017	23.6873	44.0765	46.4652	32.538	51.0668	31.8082	33.1481	31.5407	24.0323	54.1166	40.7702	41.1605	48.8331	37.0889	45.5917	46.6397	20.7556	24.5042	42.4636	46.5383	32.3291	29.2903	48.3974
C8ORFK32	0.350681	6.83918	4.35905	0.640116	8.42555	0.168582	2.88383	3.81351	-3.18729	-1.31756	-0.202888	-3.86698	6.80005	8.68045	0.947125	-1.34461	2.10849	3.62281	1.3873	1.02466	12.8177	-5.00864	-1.50402	8.14252
PGBD4	1.765	0.0999341	21.0302	12.0841	15.1598	20.4419	12.6036	2.57312	17.104	2.64377	19.4638	19.5862	5.43933	7.64243	5.56186	7.72324	10.567	14.4096	8.21802	2.70571	10.8399	10.5213	14.3765	5.50429
STK10	114.213	19.333	10.6068	98.4169	6.09759	8.27308	89.4875	74.5239	5.43702	11.5247	9.44468	18.0538	12.4869	7.01799	9.65997	0.612961	24.4554	12.2438	4.25789	2.75422	14.8222	5.39961	10.5929	4.43379
GSG1	1.04623	8.95414	5.08303	2.35961	4.35107	6.47462	1.86683	0.740742	10.4707	5.18884	-0.0436354	-2.25417	8.26891	7.65796	2.97635	3.92105	11.6116	-1.99554	9.76187	2.75075	3.7981	3.33239	2.87071	4.88485
EPS8	6.41633	1.42264	9.92544	19.6505	-0.0878423	-2.68329	43.5847	33.3441	5.9333	-0.33618	8.93619	21.8748	4.38774	2.84232	-8.03718	-3.19385	-3.01543	-1.97477	-2.11607	5.7002	0.809981	-3.17541	-3.5916	-4.95943
CAT	5373.45	1130.87	1131.86	4582.87	1010.44	1170.94	4615.16	5048.83	842.34	919.188	884.613	977.99	1307.6	1121.12	1344.36	1144.66	899.667	1046.25	1047.44	1003.32	968.935	911.698	1137.95	1164.17
RESP18	-3.42439	1.19181	1.1762	0.519709	-4.89299	5.263	5.91733	4.23052	0.50534	7.13865	-2.69584	-1.16004	-5.59841	2.74427	2.68341	-1.60206	-4.05309	-0.770099	3.85168	0.619038	3.05135	-3.38138	0.303828	-3.37338
IQCD	1.68324	-2.00391	-2.51547	4.82645	-0.774032	-5.75683	0.134291	-4.84932	-3.4138	-4.15323	-5.36421	7.96512	3.67358	-2.50111	5.05735	-8.10595	10.6889	9.34092	-1.40096	-5.74027	3.73482	2.41827	0.35984	-2.78754
LOC728005	3.99721	8.06636	-2.30354	-2.01622	-7.60498	6.5608	-0.828534	-7.79455	4.68985	-2.50407	2.1102	1.8983	-9.50638	-3.4658	3.99956	-3.88415	-6.71776	0.827724	3.44078	0.644045	1.03856	2.33418	1.04422	3.8611
RBM11	2.14741	-0.406998	-3.37356	6.44249	3.155	-5.64399	-1.40742	6.74131	9.15458	2.70534	-1.65327	8.0634	-0.711824	-8.21008	6.13657	-2.04998	-4.71305	5.13683	-0.398904	-4.31236	-8.09613	-0.587199	0.477493	-8.72205
RNF2	5.11655	5.04901	-3.55113	-4.68655	5.59317	5.58152	2.73775	7.27525	1.95403	11.2564	1.92947	3.56677	-2.44881	-1.42345	-6.14089	10.1796	-5.85288	0.209992	1.45866	2.91449	15.4333	8.31227	11.4199	2.71697
ADAMTS20	-4.46689	4.83479	-3.52604	-4.11689	1.41824	-2.51139	-0.961319	0.0487202	7.36604	-12.7365	2.87856	0.798619	-1.58575	-0.600961	2.25292	-8.53383	2.42496	1.32061	7.69137	-3.84959	-3.44909	-7.00574	1.04192	3.52941
MBTPS1	891.675	204.16	301.852	928.036	179.288	335.371	859.945	826.833	190.212	155.534	251.75	268.33	208.007	252.271	316.036	197.208	234.797	341.334	155.558	182.824	195.442	181.395	321.832	248.681
LOC648473	-4.11052	-4.91468	-2.067	-2.65626	-5.10128	-3.33244	3.67239	-0.870433	-6.03033	0.371253	17.1799	-1.38395	-6.68123	-0.109597	2.50398	-4.52461	-6.79464	-2.35273	-10.275	2.56049	3.06632	-1.67244	-0.537792	-0.068364
TGOLN2	986.27	374.918	489.604	1002.92	395.635	492.175	885.047	912.651	338.294	340.432	446.98	453.15	408.539	410.035	335.795	364.12	399.982	296.065	331.873	329.964	370.576	400.61	274.82	250.045
LOC644689	21.3608	4.32442	2.84162	36.2836	-0.450955	10.3391	22.9295	28.231	-3.25928	-0.409787	-0.0354178	0.185043	7.67483	13.268	7.15621	8.29888	10.9912	-7.34748	-6.99983	-3.19436	-1.35683	4.22134	5.04368	1.81292
ARMCX3	2.77192	-4.33463	-5.2831	-0.231942	2.02542	12.3302	2.22237	-0.475444	3.07501	6.731	4.13927	0.0362997	-2.86877	13.0565	6.15235	-0.417203	1.01573	1.87959	-14.7799	11.3789	-4.83222	0.0670629	4.96336	7.02293
TMEM25	18.2262	3.03429	14.0509	6.53828	2.40694	21.0335	8.26504	1.69154	7.16004	1.85143	18.2094	21.1616	-4.94602	-4.15353	11.9632	4.63208	1.25016	1.25848	4.36256	3.22856	13.4913	3.31794	7.60403	10.046
CXorf21	3.56702	-5.14051	1.60356	0.862608	4.75011	-7.54126	24.9197	5.41403	-3.35711	1.89067	-0.563149	3.82689	8.66715	-1.59336	3.60506	-4.54418	18.6001	-4.74215	-2.10473	-4.26586	8.33077	-3.5227	-7.66868	2.00202
LOC645643	-0.876688	-7.78612	-11.7061	1.45136	-1.8269	0.250754	2.4013	4.74528	7.2563	-11.1184	-6.05609	-4.62389	-7.48705	2.3152	-2.1752	-2.13009	-1.29117	4.13891	-5.74204	15.5634	-6.12507	-0.773196	-3.71601	-1.43963
LOC646537	-3.02185	-4.06004	3.08463	9.04067	2.23759	-4.83343	1.81084	-1.71372	-6.69982	-4.72568	5.30925	-1.38233	6.61223	3.52543	-6.29798	-1.3475	8.02761	-1.37642	4.323	-5.39252	-3.37	-0.950275	3.787	0.981624
TFDP3	0.922476	-6.84992	-5.55599	-0.731067	1.05843	1.08343	2.18754	-4.95503	-8.42759	0.833019	-7.55131	-7.35191	-3.36336	-9.06649	-4.19543	-0.988121	-4.37847	-6.52148	2.28289	-3.07525	0.4899	0.0402249	-1.30396	-4.76301
MKL1	74.9694	53.4155	29.3181	82.0268	41.8719	32.4326	63.9758	64.049	45.9527	14.4219	24.8211	33.8047	51.2505	54.7232	53.4946	22.5716	47.112	36.6918	35.9789	42.6647	28.3881	37.5354	37.1906	33.1863
ZFYVE16	49.5566	25.0675	22.0742	53.7803	40.7209	24.7293	81.9155	84.2513	22.1088	20.4628	27.0591	17.7083	26.5014	29.6954	16.7422	30.9595	12.0116	28.4663	18.2461	9.94036	27.0094	18.9052	42.9266	32.9693
RRAGB	-7.16917	-6.2115	-0.506525	4.95417	0.0413435	-2.687	0.646167	-0.986815	1.75938	1.05522	-3.3087	0.315059	1.66435	-4.70588	-8.03319	4.99506	-0.994887	1.02367	-5.50561	-6.21709	-6.20905	4.10968	-0.426175	-8.5704
FHOD1	348.033	1404.61	1399.83	413.176	1273.67	1304.09	316.535	310.809	1210.33	1340.98	1127.9	1089.44	715.538	1194.8	1246.87	734.97	1169.63	1194.95	714.267	627.782	1102.41	1189.74	1095.14	1007.55
MSH5	13.4633	12.3871	8.7974	10.2461	0.552754	2.50007	2.04637	3.43613	-2.80674	0.507746	6.10891	5.51472	6.87783	9.00744	2.29307	-0.386776	4.98811	12.1395	0.850811	7.95153	-5.19062	11.006	-0.471536	16.5431
MAP3K11	274.678	51.6455	74.1229	333.748	52.3128	68.2309	253.205	204.537	32.9761	51.6789	52.5481	53.3839	82.5152	52.3665	20.153	73.1315	40.1835	41.0848	37.1381	49.704	41.7736	35.9538	33.4052	27.7061
VCX2	-1.17502	5.17635	-5.26666	2.91071	-2.26854	-4.79075	-9.72606	12.487	-1.38331	-0.241493	0.376083	17.5763	-1.71631	14.0183	6.19081	2.41552	-4.60189	-1.90568	-4.89867	-1.94203	-10.1898	-3.6661	-1.70762	-1.42502
RORC	-0.875276	11.9999	5.67747	3.88265	6.53804	3.98135	1.60343	-1.45843	3.78193	8.46078	5.56632	18.4064	18.3996	22.7898	5.70102	12.3485	20.9716	-2.66657	1.94596	1.23086	16.8729	4.21856	-3.5033	2.65912
SLC38A2	37.5021	49.23	44.2318	43.8071	40.2372	42.8274	110.905	72.9625	92.3752	125.876	121.701	122.735	46.7722	36.4472	112.334	41.3012	67.6834	124.082	115.074	144.088	102.816	51.4654	278.319	181.864
GSTM4	69.4848	211.429	152.958	72.1621	187.067	186.124	59.6931	45.4085	157.534	130.99	96.045	99.2335	236.553	236.379	241.626	180.433	186.712	184.557	149.511	113.88	139.346	125.739	153.269	152.035
LOC653801	-1.84015	-2.20576	-3.59947	-2.6832	-7.44707	4.16794	5.58021	-3.3403	5.45491	5.83825	1.34466	2.21841	1.20687	-2.17113	-7.45542	-0.553723	-8.60417	7.60922	-1.20056	4.07697	-3.33675	-8.73244	2.80453	-5.25592
LOC729269	-1.47869	2.27097	1.1504	-0.887068	5.46843	-5.05046	2.98479	-2.9	0.64756	1.34323	-4.73868	-2.67192	4.15552	-8.65173	6.12691	7.27423	4.0918	5.78813	8.96508	-2.59819	9.51804	1.09548	4.02998	-0.340955
GRIK1	-3.80945	-5.87046	-9.58581	-1.16609	-2.7604	-9.67653	-1.58508	3.24232	-5.34056	8.09602	-9.09345	-4.58063	-5.62057	-7.77432	-6.52731	1.78164	9.84447	0.599953	1.56895	-1.696	-6.49403	3.58623	5.2129	4.97231
GALNT11	387.69	202.88	327.817	367.955	200.353	302.369	286.834	383.216	171.67	176.536	251.02	252.365	211.561	307.632	181.375	214.287	267.841	284.023	128.8	176.067	239.614	210.65	173.088	165.001
BASP1	346.655	34.8937	199.06	364.36	54.7845	215.027	416.253	308.079	52.6623	49.4552	160.507	220.657	52.9842	65.0004	33.5285	66.0374	82.3821	24.4876	52.3062	53.916	80.0183	50.7765	53.4587	64.583
CCT3	28.115	38.066	14.5876	20.8667	25.1109	29.3803	26.3076	28.1401	29.7738	29.3049	33.4033	20.8452	19.0371	25.7635	51.1458	39.31	29.6765	59.5986	33.6704	24.8658	40.7112	32.4965	30.6151	36.4726
EHD1	844.172	433.853	247.125	797.322	436.259	281.936	708.665	777.954	394.687	359.766	297.793	236.591	1080.19	354.367	507.319	934.138	339.041	335.607	862.591	756.669	265.758	307.456	376.509	380.72
RND1	5.05321	-1.86864	0.993834	6.62653	-3.73659	-2.40789	-4.92903	3.69934	0.348836	0.555372	6.9363	-5.28425	-6.77149	3.77962	-6.84547	1.56156	-2.62366	-3.8807	1.4001	4.55162	2.72844	4.23912	2.07854	-8.89587
LOC400954	-6.92572	-1.8135	3.58067	0.902731	4.7654	8.66089	14.3036	-1.25709	-2.23274	-1.87004	6.75851	2.95483	-1.49475	4.14184	2.70733	0.824509	2.54753	-2.28543	3.59991	-6.07907	-5.89801	-4.56055	-1.34761	2.98373
ITSN1	-1.07339	-0.200349	-2.26344	6.59396	-2.64814	-2.25319	2.36492	11.9044	1.05465	-0.83964	6.44866	-7.03024	0.621893	-1.3375	-0.256706	-3.06449	4.16101	3.14972	-3.30254	1.42397	3.80952	5.69189	-3.40682	6.18471
RPS16	7577.91	9837.24	7923.32	7473.09	8931.47	7995.59	12256.9	9374.84	10688.3	11951.7	10104.9	9818.73	8500.15	8382.09	9316.59	7919.74	9514.88	11565.6	10633.2	12765.3	13147.6	13071.1	11606.4	13012
KIAA1257	-2.0971	-6.17375	7.72362	-5.57774	-9.70949	-4.89069	4.10323	-2.2895	-0.330718	0.147967	-5.18684	3.90453	-0.322545	0.344661	-3.78384	-5.57412	8.64445	3.60254	-8.25532	-7.01739	0.902055	7.18438	2.87418	4.49716
UBIAD1	38.9753	61.4781	40.4588	33.5028	58.9051	37.4078	17.2233	23.9306	45.4921	58.2911	29.2072	48.2559	56.6486	55.1533	55.5233	43.3396	43.2324	81.9591	33.3925	26.5663	33.3106	22.2878	25.5432	49.8427
EVC	9.31552	4.66447	4.11586	23.9823	7.20677	18.8139	3.13963	10.2968	2.73526	8.43961	-8.28422	11.8041	-0.250328	3.18217	8.14203	5.41941	-1.00348	6.76533	7.93993	1.51066	1.39194	7.83681	-3.24069	15.803
CWF19L1	461.844	303.174	301.935	515.983	266.644	257.404	427.082	464.404	263.582	282.693	300.432	318.361	331.314	251.121	254.555	277.277	252.797	200.438	302.394	239.681	304.68	226.545	176.628	181.516
LOC653314	2265.29	2593.84	2021.51	1992.45	2506.15	2152.91	3338.12	3015.65	3705.74	3226.5	2767.75	2802.21	2392.92	2110.18	2107.18	2249.84	2406.46	3085.79	3066	2977.22	3209.2	3236.07	3280.49	3496.12
KCNA4	-1.1488	-2.54675	-1.63777	6.50048	2.52209	-3.31118	-7.82643	-0.692995	-1.71873	-3.3575	-2.08739	-3.49434	-3.91283	-7.80131	-3.86792	-3.95572	-8.39737	-6.43452	-3.19647	4.10116	-5.05507	6.09093	-2.27314	7.33499
RASL11A	37.7668	5.95353	19.471	35.7314	10.4486	8.80233	9.47414	22.1296	10.1331	8.95494	9.59123	7.229	0.857468	8.12178	9.92938	13.1642	7.17138	4.64366	12.3817	-1.72773	-7.50474	10.387	-0.0210808	4.07848
LOC645669	-4.02931	3.6381	1.97444	0.201404	1.11207	0.205932	-6.89501	0.717385	-2.93583	5.38897	0.498316	2.53504	-8.29799	4.80819	-2.68545	-0.834516	-0.323064	-0.147014	1.02241	-1.05513	5.15198	-3.00582	3.53913	5.79218
ZNF187	6.36401	-3.67129	-4.36654	4.74279	0.00471728	3.5654	3.22801	4.06927	1.99824	3.1062	5.47451	-2.75895	2.73129	-2.62062	6.85643	-2.11541	3.82648	-5.64478	-1.60421	-7.40412	-4.09897	4.15238	-4.37276	-12.1657
LOC651357	1.62245	-4.65583	3.03125	3.5274	-0.92357	2.10039	-0.450596	11.8407	3.97415	-0.64677	-2.21898	0.395186	1.81869	-0.0383514	2.75196	-3.74325	4.49414	-0.368843	-0.00429682	0.67863	2.26583	4.48177	-3.587	-12.3052
OCLN	5.73885	-2.51352	6.6046	1.08748	-3.79477	-3.59132	-8.11408	-1.88092	0.761055	-1.63793	0.483846	3.60097	-7.4289	-0.522873	2.06444	6.7572	-4.05811	-0.774395	1.61587	15.7447	-5.57467	-9.13736	-2.0066	-0.391198
SETD8	79.2732	98.4939	74.7023	82.2526	69.3574	86.7131	75.1396	79.4792	77.9271	64.2155	88.1505	69.2196	90.8277	66.538	58.0671	88.4221	83.6495	56.6604	97.4618	93.9161	62.736	53.6769	65.5389	71.0186
LOC649652	5.93379	1.06892	-2.87189	0.727847	-5.00472	4.07401	-4.86122	-5.96935	0.407355	-8.13937	2.38957	5.47278	-3.64257	-6.95817	-3.20289	-1.18037	-1.09895	-3.13581	1.22232	14.5821	3.1306	0.596159	10.2645	-1.36313
OR6C76	2.75945	-2.90719	-1.90558	-9.2502	-3.78393	-1.9541	-4.46643	-4.08786	-4.87759	-6.8522	-11.6734	-5.8029	3.16196	-5.47196	-8.53106	-3.77331	3.08714	-8.14839	-6.13467	4.02161	-2.26654	-6.65385	9.28935	-0.386328
ANK3	-4.38463	-7.25633	-6.22555	-2.12217	-1.84975	-2.05385	12.788	5.38281	-2.50253	-2.46812	0.429159	3.10288	3.75693	1.47243	-0.113666	-1.67029	4.62422	18.2969	-5.66706	-17.27	20.2094	-4.09793	4.9178	8.58711
CTNND1	1.11387	1.69466	2.44993	-3.91053	-9.66839	-4.5316	-1.17425	-0.903093	1.38852	-6.75111	-10.3489	-0.549986	-1.75408	4.51502	-1.96525	-0.288026	-4.09362	3.23185	4.77177	6.84346	-8.03468	-3.02944	1.23354	2.67746
SCYL3	63.1072	24.6441	38.0571	40.0796	32.9897	37.2996	33.1738	16.9803	24.5	17.8668	17.4558	18.7366	20.5178	33.1779	35.7835	22.7918	23.61	37.4316	12.2006	23.0916	14.2653	20.0435	26.2332	32.19
TPST1	270.711	32.6834	64.8127	271.33	27.9173	67.3516	212.598	250.645	24.391	21.5772	57.3499	56.6048	58.8517	54.5597	50.0595	42.3598	65.8645	35.2811	35.071	54.4091	39.0759	38.5442	27.9599	36.8329
MGP	4559.03	1625.67	5676.05	4669.5	1633.3	5873.34	4947.43	5744.1	1643.54	1616.8	6111.47	5899.46	1597.62	1301.91	899.13	1524.6	1321.28	721.774	1618.57	1560.44	1417.5	1457.05	892.696	923.807
ABCC5	82.9025	261.912	290.034	89.0754	227.026	323.207	110.711	105.185	308.165	271.146	404.851	417.332	196.774	400.904	635.766	209.365	418.966	857.345	258.406	195.356	406.262	395.125	818.663	797.44
FGFR3	9.69461	2.05249	-1.33244	4.64703	4.58392	3.23461	2.16076	1.17046	-2.09691	-1.6062	1.88951	5.22172	1.89507	2.40112	-3.76223	-1.87268	6.17004	-1.04518	10.2971	-3.20014	-0.392045	-6.21391	3.38589	2.604
TP53I3	9.78415	-9.70623	3.57042	-0.980534	-0.501266	-3.19437	-6.30525	-4.15991	-4.63728	16.6874	2.77401	2.57607	-0.690128	7.34592	14.2321	-9.34374	-0.493366	1.49948	-2.2864	3.92819	3.43348	4.50573	2.34991	-11.5197
LOC283767	-3.0858	-2.59084	-4.35127	2.97544	-2.27724	8.9076	-6.11083	2.41777	5.42789	-0.804411	-0.62719	8.30935	9.01178	-0.222972	-6.44769	-4.75151	-7.28759	-3.81611	5.5232	-5.78468	6.33259	-5.39089	-4.30433	2.99783
LOC653648	6.39736	-0.883335	-11.2445	3.4966	9.16209	3.01422	1.53186	3.42431	-4.57344	-6.74749	3.95193	5.27542	-13.3872	0.695519	2.35716	2.14646	5.04151	7.10602	0.898467	12.6249	0.532076	8.77745	-2.35435	-0.0584218
C6orf129	105.655	211.006	199.574	130.642	218.209	188.557	120.988	101.72	195.472	144.949	137.68	215.228	181.064	220.393	181.582	207.599	197.018	151.251	127.375	128.364	152.193	163.314	167.319	142.296
FAM156A	123.98	17.0124	40.2998	120.728	21.0832	42.5159	98.3723	115.973	10.531	8.9886	29.0486	21.6362	36.6726	26.9202	10.6943	36.3433	33.2664	5.7941	26.2428	44.3089	21.1072	20.0475	6.80237	9.71044
GNG10	8.46167	-2.86633	1.54423	5.5656	1.85857	3.19589	5.81609	8.66519	10.5012	-1.71914	7.57289	3.2373	-6.60691	2.52518	4.20975	4.68311	8.80005	2.08245	10.5661	1.809	2.95512	10.9325	4.37346	-0.725408
SMC1A	31.9197	66.0651	45.3101	18.6006	58.6268	48.3299	26.0393	28.7672	48.896	48.5122	34.6554	26.7993	23.4182	54.3133	83.1351	23.7333	60.6546	81.252	20.4636	19.3873	49.6414	45.0441	64.2241	84.6311
C15orf23	28.4514	34.9288	20.9713	26.4812	50.0554	36.6446	18.5738	18.6119	53.4776	39.8396	26.3052	32.5185	18.078	29.8292	18.3718	12.1611	14.3695	25.3405	10.9606	9.96122	27.0859	31.4921	25.5293	13.6322
LOC647451	1.43252	4.34092	3.68632	3.12251	3.2114	6.37444	7.54065	-1.80139	-3.51104	7.04487	9.0017	4.35931	8.14497	16.4629	3.35035	2.70101	8.11123	-0.0122146	4.73874	13.3706	2.82584	9.8604	4.71984	3.42951
PPEF1	-5.83839	0.0177769	4.75095	2.72139	1.58509	3.33544	2.25186	-0.167127	0.889946	1.22236	-4.79795	12.1541	-1.82688	5.7158	-2.17463	-3.87435	3.85162	-5.12148	9.83153	-9.21489	2.40433	-3.33925	-1.04146	-0.595442
DHX57	2.96088	-1.55635	0.323849	-4.54611	5.79352	3.99739	-5.3042	-1.53843	1.91541	-7.14485	-2.49359	-2.00522	-0.55765	9.68118	5.0198	-8.91273	-2.43034	-2.5996	-4.04971	7.00994	-11.7488	11.3073	11.3449	2.88412
HRBL	-3.18673	-10.1769	-3.48251	-4.88204	2.38388	-0.531459	-4.10678	-0.0609066	0.0527904	0.492621	-0.727872	-10.7584	-5.25188	-8.22117	5.90695	3.49729	2.89542	8.11371	2.41452	3.12934	-5.45296	-0.0300805	6.84689	-1.32427
CSNK1G3	161.523	56.932	71.4601	166.503	45.645	55.2656	127.302	161.051	44.4137	45.9636	70.6333	70.4952	64.6125	55.8831	39.3311	70.6697	58.4162	41.0242	62.5678	80.0705	74.7367	56.785	52.2429	30.0146
UPP2	-1.81761	-9.71354	-3.95726	-4.29123	-2.65985	0.253936	1.98013	2.67188	-3.68062	-1.98897	4.28078	-1.96591	0.48563	-5.55856	-8.12065	4.55456	3.44176	-0.759208	-3.47234	10.1972	-4.34155	-4.35167	0.0314609	-1.99482
TTN	0.705916	207.881	232.107	-0.303304	215.612	229.493	-0.596191	3.70657	158.578	144.287	185.951	203.32	185.746	205.792	189.956	211.209	178.487	139.811	160.798	167.013	110.429	154.5	154.601	137.439
KCNMB1	98.5179	37.638	24.0304	120.755	35.4956	24.0082	73.8011	77.4295	36.8725	25.3528	27.7398	33.8307	42.5886	28.5956	30.9867	25.9105	23.9634	35.4122	33.5709	41.9322	15.9205	8.33518	30.4392	27.118
SNED1	-1.35619	2.83441	15.6533	3.77169	2.01153	7.66744	12.8975	0.034216	1.20822	1.49889	0.362741	11.5079	4.15074	1.23186	10.213	4.71719	-2.52689	3.47583	1.95904	3.75653	7.1801	9.92341	4.01413	0.273257
MGC42105	0.792674	-7.77824	3.45809	-3.30917	-4.29309	5.87435	3.44162	-4.3817	-6.72128	-3.54026	-5.71225	-0.641343	-11.2928	-4.14263	-2.32959	0.273865	-0.173161	-7.27561	-5.36064	2.52233	0.406333	1.21907	2.46612	0.371505
LOC653658	194.434	311.971	176.562	199.137	314.233	157.538	483.637	497.976	665.249	635.78	253.647	402.625	169.219	264.094	271.073	247.624	281.027	340.368	501.258	423.918	652.688	505.552	723.304	725.019
LOC641846	-3.7355	-4.68008	-0.063713	-0.31937	-3.30507	-6.36792	-0.429597	-6.86316	2.35408	-1.41555	-0.666925	1.50457	2.03603	-3.53475	-3.26429	-2.33944	0.281606	2.75805	-3.30511	-3.61551	-0.103906	10.9768	-1.31213	-4.50002
LOC644003	1.85438	2.27097	-4.02818	-6.52696	-0.815679	-4.63072	-0.0479028	-0.767503	1.5914	6.79201	7.85029	2.84361	-1.713	-7.90432	0.0751144	3.0813	0.0223239	0.573769	-1.27399	-4.20518	0.390294	-2.13556	-0.88726	4.87627
ELF4	245.229	30.1465	53.5703	236.996	31.4463	65.2175	197.605	183.042	16.5103	14.1552	26.1728	39.0437	54.6725	42.8696	33.4087	55.0272	33.5114	39.4642	50.7907	38.9776	34.4993	25.5013	29.0364	23.6489
MPHOSPH10	450.713	579.295	658.445	539.188	627.749	554.652	308.07	405.31	403.863	400.351	441.238	547.811	632.426	610.468	517.913	621.474	481.378	408.986	469.683	408.516	432.183	393.619	393.971	406.111
PAPOLB	-3.13579	-1.54764	-8.08183	1.08899	-3.75052	3.50119	-2.51161	2.24262	-6.62248	-5.41594	-0.858161	0.67155	-6.34868	3.72169	-0.565564	1.71701	-3.91648	-5.19275	5.25408	12.0647	-3.58064	-0.0196859	-4.17192	0.454866
LOC388578	-3.21305	0.47003	-0.535321	-1.16344	3.0878	4.39553	3.484	-0.205923	0.614352	-3.82646	1.84813	-0.0117483	12.489	10.945	-2.18833	-4.72014	3.41721	3.52142	3.97708	-4.24631	-0.925497	1.0294	-8.04128	1.7984
KRAS	-3.02485	-0.842875	-6.531	0.292424	-6.3574	-2.10527	-2.74958	-0.0662554	-7.60287	-8.11006	2.44955	-4.07129	-2.8069	-3.64906	-10.5273	-7.63143	-2.9942	-2.58241	0.718263	9.07773	-1.82825	5.10492	-2.4803	-1.48025
DDX12	2.93055	-1.97714	3.8859	9.02023	9.17807	7.0236	1.87462	-5.13567	3.43534	5.64193	4.79455	-3.24056	-3.75656	-2.701	-0.877303	11.822	1.65447	10.5572	6.93827	8.31692	0.920959	6.75494	6.22626	20.628
LOC641989	7.10912	4.24412	17.2452	2.27126	1.39804	14.7365	22.7345	0.312241	5.28793	-0.393684	10.7335	7.61783	28.9648	26.1938	12.9466	14.8432	23.8519	11.6189	11.1253	15.8803	22.265	21.6564	12.967	19.8087
HMGN1	306.073	66.2754	130.662	485.856	68.2757	119.853	512.635	539.061	123.725	90.1861	135.611	209.842	162.577	124.327	54.7867	134.267	121.287	39.1063	142.454	108.945	207.423	207.146	86.2424	112.222
LMBRD1	893.316	475.353	572.139	828.323	501.51	516.779	760.891	793.23	452.615	492.197	467.586	497.152	634.188	431.462	357.502	520.569	509.42	455.972	563.332	552.035	434.847	346.395	403.794	325.297
LOC649945	-7.23238	2.01319	1.39063	2.94771	-2.98038	15.1748	11.8096	1.95341	-4.91788	5.17126	-3.50479	4.6685	-3.88795	6.15149	-4.54028	-4.02477	0.894953	8.76215	-3.3291	9.22792	-0.288104	4.56424	0.441384	-0.0243585
PPYR1	3.83647	1.56018	3.51683	-9.8562	4.71087	-0.497713	-2.0795	-7.88326	-6.08803	-0.0368809	-4.77051	-0.751096	-7.87641	4.19361	-3.78867	-5.47807	-1.67214	1.08388	6.79963	-2.46764	1.04651	-1.48835	2.76333	-3.1663
LOC653751	0.6361	1.91534	2.56118	2.86014	-2.48382	9.76369	1.59371	-1.17978	11.2195	0.356488	1.05801	0.506631	-2.96068	-1.17688	-8.13971	12.7841	4.36074	7.34604	4.06549	14.4873	14.6044	3.88923	-4.39958	2.4454
MRPL43	43.5687	6.50662	15.6495	38.3434	3.61903	12.5098	24.733	28.2279	12.1188	7.39723	10.569	13.909	23.5893	4.19355	31.7742	22.4439	5.166	17.4111	5.75578	19.4105	8.23904	14.7771	23.0927	12.5164
LOC644829	6.28919	-3.30136	6.15628	8.88258	1.82012	1.84889	4.3381	10.3659	3.95972	3.87903	2.64107	7.93374	2.52965	4.00939	-0.103543	17.6521	-4.83441	8.15629	1.32918	12.9824	6.23858	4.01898	5.30662	-5.86686
DHX9	14.4728	14.615	4.97215	10.7553	-2.70861	1.02787	3.28035	8.64333	20.3364	2.04696	8.69871	3.77393	6.33039	0.243626	-2.37386	-5.04336	5.82991	-4.41433	2.10309	19.6105	9.9694	12.0654	2.30725	-6.79578
LRBA	0.787059	5.41594	3.3087	1.92808	-0.690948	3.59684	-2.03605	4.0008	10.9511	1.90796	-4.03893	8.7663	4.48567	2.746	4.3757	8.95775	6.33263	-1.67848	-3.32254	-2.49719	-0.764726	-1.86677	1.56677	9.28181
PNKD	6.23099	7.78464	4.43235	7.21312	10.0101	7.26639	7.6878	8.29086	4.04888	13.8248	6.69864	1.71284	3.88691	9.07802	-6.20761	12.0887	7.70986	31.775	4.38762	12.8237	11.0724	12.9643	0.410091	14.0625
DVL2	160.001	112.78	81.8904	169.313	92.0345	105.155	99.0512	115.606	83.9676	87.8033	62.1829	67.7149	57.8608	104.604	86.9879	115.949	85.9607	73.5567	67.1184	46.3053	77.3229	88.0131	62.746	53.1961
LOC729196	1.215	1.59343	4.13303	4.41225	-0.824451	-0.616922	7.41508	-2.76521	18.4498	4.25257	-7.53976	0.895804	5.34791	3.88888	-8.10751	-1.70185	-3.58534	-1.24729	57.4145	-12.3598	-0.911801	-1.3902	-0.172838	-7.3016
GUCY1B2	2.64778	-2.04538	3.15133	13.0046	-2.27146	8.27414	-2.97787	6.2131	-1.76959	6.60192	-3.02828	0.332556	-2.8058	7.20024	-3.70303	3.05883	-4.38505	-7.96141	2.65916	3.51884	-1.28941	4.26864	-2.75634	-3.84565
LOC649159	4.94383	6.30988	-0.0608083	-1.89268	-2.99738	1.27046	-3.4218	-4.34164	4.49852	0.226746	4.84669	15.3141	4.50624	5.95387	-5.90333	-4.10271	1.96595	-2.59049	-7.29298	-2.81333	1.78738	4.88318	4.30908	-5.10888
CDKN2C	2.08803	-5.68245	-12.1054	6.89077	6.84571	5.2352	-7.25209	8.72187	-4.99302	-1.35211	-9.26519	-1.70266	-2.00983	-9.98095	-2.72491	-10.8962	-4.55479	6.23441	-10.3679	3.3596	0.514361	-6.14193	-5.92076	1.19065
KRTAP9-8	-2.80444	-2.46872	-1.96936	-0.725523	-1.31098	3.91469	-7.33951	-2.02882	-6.26943	1.40523	-0.530883	5.92112	-2.15976	-0.434312	-5.06632	-3.15552	1.80211	4.45434	-3.03454	0.580113	1.90877	-5.67877	3.47296	-8.73303
FLJ41733	2.60345	1.33557	5.1056	-0.0192248	1.6745	1.75418	-1.93909	1.48061	-0.616391	4.70749	3.23238	8.15803	9.98472	-7.98461	4.33939	5.0219	6.77013	-7.62	-3.48571	1.3662	7.9774	-0.486072	-2.43997	-0.82721
KIF2B	-3.16324	1.14174	-4.04034	-0.203435	7.40289	-3.38715	-1.25578	-1.17594	9.1608	0.227332	-3.75897	1.19408	-2.2774	-3.96845	-2.24927	3.8055	8.75237	8.34067	-6.79723	1.27562	-8.2248	9.00703	2.88816	1.0005
IL4R	88.9433	13.5649	26.5056	110.144	21.6109	35.4684	71.9958	61.1469	7.18538	18.2132	19.4428	14.482	31.5195	16.1649	12.9731	36.7563	11.9834	21.8833	0.735097	11.7854	5.18699	-0.010133	9.73732	6.98193
KIAA1632	1.50002	-0.601415	-0.864082	-0.593472	-6.87757	2.53042	0.632623	4.13413	3.27113	-3.42206	-0.585458	2.85907	-2.41682	-2.12933	-0.761172	0.812895	1.80756	-1.12112	4.16841	-1.76239	-4.84826	-0.450337	-4.33248	-6.76501
CTAG1A	1.20883	-2.55039	1.64318	-0.0573722	2.87591	4.67185	1.71749	0.961376	2.13495	-4.7572	3.12965	-5.71496	-0.784723	5.44875	-3.96205	-8.95141	3.7726	1.38795	9.43387	-3.1249	-7.32665	-6.99688	-5.00901	-0.584876
CCM2	0.455259	4.69063	-2.1686	-4.59786	-3.26035	8.972	6.07551	4.51731	11.2255	-2.61446	10.4604	-9.36238	1.70529	-2.86319	3.55103	0.49658	0.253241	-1.38266	2.56635	7.78016	8.67459	20.9037	-2.12035	2.88094
LOC642113	268.519	15.7302	633.92	275.194	1.15922	612.846	203.114	173.174	14.5833	2.45479	370.349	280.468	62.1171	78.7117	109.369	51.773	49.1359	89.4707	30.7478	34.0508	44.0321	43.8372	60.6545	62.9484
LOC645785	-0.809718	8.04155	4.44007	2.30214	-7.87744	3.08579	10.3442	6.31451	-2.15429	6.31427	3.95561	9.42579	2.2763	0.757683	7.54403	7.46435	13.8056	13.3195	-6.009	2.39823	1.34703	1.4887	8.92606	0.00902969
LOC642628	3.90718	-5.25535	6.585	-3.4769	-6.38165	-10.3988	-2.41164	0.849226	2.42734	-7.60639	7.41729	-2.29562	-7.8414	-2.77023	5.22803	-4.22538	-5.17053	-15.0206	-0.919164	2.7002	3.96622	11.0996	-4.78659	-9.55993
COX4I1	8581.12	12484.2	11401.8	8341.79	13446	11999.2	9497.66	8615.57	12918.6	12869.1	11086.8	10122.5	14016.4	12111	14696.5	14310.7	12510	16847.8	13920.2	13861	11686.7	11642.9	14027.9	13350.1
LOC731432	-4.35355	-3.15841	2.84665	-0.0669062	2.90481	1.6647	-1.51956	-0.551043	8.41962	4.15335	-10.5928	4.44215	5.96956	-0.292596	8.95026	-9.67686	-5.56936	4.73322	0.0534567	-1.0902	4.9315	-0.822702	1.49919	-1.18075
LOC644310	14.6316	27.4395	24.9714	13.7185	19.6289	34.8397	15.6944	12.6557	17.6264	33.0257	25.6002	48.0957	34.753	19.5302	35.5635	43.8285	22.576	33.3533	83.7412	35.4991	26.866	30.4786	48.534	49.6856
LOC440080	-3.29782	-4.40688	-4.31332	-0.855677	-4.26176	-0.221912	-4.44524	0.281465	3.29524	-0.195988	-4.85631	-1.57641	-0.753625	-6.05828	-0.323458	0.21918	-9.92833	-2.21794	-5.1149	-0.649707	4.88348	-2.90051	-3.84122	-2.318
C20orf112	0.845752	4.25636	-7.66656	-2.26549	-7.35045	-1.60853	-5.74148	-6.35334	-2.4929	5.21549	-6.80768	-3.20674	-1.27166	-2.96182	-2.28	7.88485	10.6644	-3.15923	0.167643	3.12355	-5.34155	-7.08842	9.17931	3.81867
WDR91	79.0934	38.9506	43.4666	98.5521	34.0466	43.1966	59.2434	91.8631	39.3886	33.7123	38.5548	52.6183	24.1537	54.0991	46.4516	43.4098	54.6137	51.2178	25.693	27.8372	79.8582	62.3719	44.8956	47.2548
LOC647361	7009.25	8186.53	6433.32	6592.8	8577.44	6626.62	9974.57	9970.89	10957.5	11081.6	9222.59	8039.23	6507.43	7344.86	7820.59	6623.44	8085.12	9676.25	9266.37	9234.54	11645.6	11024.2	11685.9	11934.5
LOC732313	-5.11698	-2.22028	1.90264	4.55541	-4.20344	1.47732	-0.921493	-2.79213	-4.94843	3.78184	-0.610207	2.27937	-0.843723	-5.0122	-4.45153	-3.32748	-3.11737	4.45229	8.2871	10.3233	0.951174	-9.35033	-1.69977	0.0499462
CBR3	392.809	52.3161	90.8041	431.092	30.688	85.8524	317.692	318.874	54.2815	28.1517	80.3975	62.3584	55.0215	57.8776	47.7456	47.4357	46.5088	36.6191	29.4734	66.7789	30.7058	34.658	48.4187	43.856
LOC643206	16.921	6.07102	13.579	5.4948	38.6445	17.9188	8.80008	11.6199	13.3917	10.884	3.69821	9.72964	11.2088	21.1084	8.22197	10.9636	13.8034	2.64644	11.0302	11.6062	6.2388	5.42743	11.0803	21.7077
FLJ32784	-4.26257	3.61745	5.12381	4.90506	16.1962	0.891888	4.82824	2.96227	-4.86545	5.29179	-0.903423	-0.2462	6.86607	0.868076	-3.28607	0.558697	5.6753	-1.16425	6.01508	1.35809	-1.8558	8.60276	-0.311179	-1.5847
POPDC3	0.719575	695.565	465.39	-1.61395	685.575	496.741	7.31172	4.02699	576.892	676.968	372.813	399.43	588.13	603.566	673.804	508.593	536.271	760.61	434.194	311.467	546.557	503.443	577.94	543.734
KIAA0363	174.183	41.1531	65.8716	192.634	35.0474	74.7188	127.816	138.819	23.6653	28.1095	54.2382	56.8532	59.4616	25.2848	25.4863	61.6508	29.7372	8.06997	34.84	37.3731	15.1909	24.3709	25.0687	25.4217
LOC653319	-6.07553	-2.93257	0.202727	0.927304	-5.42832	0.747113	-1.14818	1.18316	3.2458	-7.94518	-8.10357	5.25734	-2.88842	-0.503335	8.91191	-5.61099	-8.58247	1.82146	1.19945	1.23756	5.14069	8.01789	1.00399	-1.77002
PPP2R4	-0.723588	-3.75442	-4.37942	-5.34196	-7.24389	4.54694	9.44232	-0.431145	-0.232424	-2.09723	-9.29606	-7.82833	-9.71619	-4.55518	16.9205	-3.39829	-4.53338	-6.15823	-0.779251	-6.10039	4.55478	-1.18821	1.13721	2.13104
LOC643125	3.65022	-4.53383	4.23344	-4.17852	2.72736	0.493057	5.53923	3.39251	9.89117	-4.73247	5.02735	-5.65423	-1.84631	2.02735	-6.57585	-0.143206	7.11222	3.74322	-12.3916	-8.43487	-0.246868	-6.45695	-2.26362	-0.960231
LOC644311	3.25486	-2.48751	-0.302026	4.47869	-1.301	0.688175	0.0757654	6.11866	5.63644	1.04258	0.490751	-4.50364	5.51523	5.89483	-0.0695881	1.62512	8.37689	-7.9889	0.90844	4.19866	1.03577	2.49399	-1.91775	0.453001
MAGEA3	2.90057	7.57863	-0.283663	8.35452	17.3703	6.71899	10.9151	11.7278	0.00249288	9.72974	5.5817	0.334488	17.1375	3.14962	5.8842	8.30486	4.46339	0.643304	5.47386	10.8553	4.42095	-1.69388	5.40429	3.13887
SECTM1	8.41766	5.08962	3.38918	4.48366	0.400125	8.10868	7.85475	11.1762	12.138	0.996005	-7.64369	7.9431	-0.492022	-0.887906	-2.93673	1.1016	-0.334915	4.69295	1.45628	-2.83907	-6.39076	-2.09438	-6.63215	8.24935
FBXO32	118.659	2007.05	3191.62	115.051	2023.24	3203.08	100.36	93.6278	1931.64	1973.13	2552.27	2663.59	1260.78	3081.37	1558.42	1212.72	3284.55	1504.74	1102.04	1205.38	2289.7	2660.45	1209.86	1256.26
PRM3	-6.64855	-4.15918	-2.78909	-0.840139	-5.69745	1.45278	1.62253	2.61691	-2.89654	0.189518	3.19197	-8.11865	-5.25356	-3.9651	-7.0614	-1.56104	-4.01901	2.67512	-1.31398	-2.9073	-2.12914	-5.20814	-2.89442	-1.57817
NOG	1.44612	1.85127	-3.99853	-7.30697	-3.51208	2.0363	-2.37936	0.429307	7.82089	10.2933	-4.61708	-2.15167	2.09072	-1.70262	6.17305	9.34525	-4.53152	8.28701	-1.9292	6.92209	2.48549	0.519912	-4.56059	5.4149
EVX2	-4.85499	-4.80721	-1.63565	-0.703481	-0.513658	2.38746	-4.28405	4.89876	0.529439	-4.87566	-3.6706	3.40452	-9.61292	-1.58207	-2.18359	6.38459	1.0731	1.17513	-4.69348	-3.74364	0.689351	-5.52434	-0.0227527	-2.80143
LOC642468	8.64123	11.4903	-8.98143	0.799181	4.13847	3.24083	-7.02686	5.24831	-1.50093	3.54286	2.75034	2.65806	0.648776	-1.50451	2.21127	4.98759	0.951307	4.86015	1.59722	5.59578	4.04496	-4.38612	-4.28183	9.89829
ZNF507	15.5433	1.35479	7.51333	10.3407	1.34892	2.80983	22.4008	18.3009	2.73092	9.4066	-0.2474	10.6494	-1.79984	15.0671	5.36387	2.11549	2.18093	5.36955	6.86556	5.88929	2.98519	2.04427	3.65586	3.86505
MEGF10	18.4524	21.2897	48.1716	13.0786	30.5792	24.8541	5.48434	8.56263	28.0348	13.7587	21.4861	36.3707	39.5173	19.7442	14.6486	57.2486	36.4144	18.9477	31.7781	22.7198	29.4606	28.8712	26.74	27.1493
TTC8	22.2395	0.68565	2.46618	24.4559	4.08607	-2.23903	15.52	11.2073	0.738226	-2.96916	2.08425	-0.576805	9.92144	12.6381	0.951782	3.81152	-0.42956	3.76608	10.0589	-6.23002	1.17716	1.1333	7.39928	1.45503
RNF215	8.12448	14.6707	10.9679	6.01012	8.78023	7.1943	6.96516	2.92215	3.98924	9.00614	-10.5849	7.35248	12.3154	8.82319	6.88071	0.447751	11.7994	17.4997	9.85116	12.0559	-0.226639	13.9128	4.08784	-5.09419
SPAG1	4.23498	-2.35796	10.3605	-1.61017	-0.452515	2.52902	-4.94909	6.09464	13.9446	8.47504	10.1607	1.32623	7.54592	0.288033	10.2757	3.5781	-5.21415	-6.10915	-8.85434	4.31143	-2.90471	-1.97627	4.11458	3.29662
LOC642528	-0.619447	3.66227	1.78586	1.56972	-8.2427	1.59327	3.30933	0.978784	4.34936	-3.63337	-3.88155	-3.33527	-1.77184	3.42095	-6.20825	6.23323	5.06452	-4.3074	0.30157	7.89923	3.32593	6.45305	-5.61569	7.53175
KCTD5	47.3849	43.977	45.7667	36.8545	38.6189	41.0032	27.8819	42.2205	30.0913	18.714	30.2374	19.773	45.4583	49.5262	42.4914	65.8412	36.2988	12.2391	47.1275	21.2647	42.0001	22.7435	11.4327	16.2167
FN3KRP	202.358	52.3885	80.5842	230.938	24.3522	94.6093	296.495	251.387	35.8446	48.2948	103.63	111.66	55.6264	82.6076	58.1161	46.7622	54.6605	73.2914	58.8067	38.4027	66.5095	59.2087	82.4235	66.6577
LOC649143	-3.65141	-4.21136	-4.75102	5.20318	-5.20907	-2.21152	-9.54258	-7.83054	2.94285	-1.23757	6.82031	1.7344	-4.87506	-1.9943	-2.87062	-1.56921	2.89744	3.73454	0.841605	3.10741	-6.33056	1.55363	-12.2717	4.42158
LOC652735	-5.56016	0.990765	-3.03123	-3.34758	-1.649	-4.40017	1.07571	-3.1596	2.2231	-1.86746	3.93773	10.5804	-1.13249	0.432731	-2.73701	-2.94188	-2.9549	-1.64459	-2.67094	-3.30061	3.1646	1.93026	-4.23176	-4.62044
FLJ46481	5.43652	3.45622	9.72025	10.5288	9.64516	9.33604	0.0610422	1.60181	0.020214	0.565724	10.6834	6.36474	8.21956	7.10667	13.5723	7.00429	16.3384	13.4689	-2.34681	1.0596	-4.1063	4.48242	-1.95299	7.00998
PDHX	156.419	337.427	360.3	140.902	408.391	331.686	223.28	192.459	469.334	471.964	536.022	465.266	487.968	286.306	223.412	450.033	452.58	328.231	634.943	588.823	467.659	411.54	361.889	408.297
LOC127602	-7.17493	0.00932787	-0.875305	-1.28418	-6.8319	6.83501	-7.44765	-2.81027	-4.41956	0.504446	-4.01694	1.39733	2.42164	-6.03752	-5.52088	-4.78994	-0.103724	2.51209	4.60749	5.11612	-1.27756	-6.09733	-0.380933	0.0357081
NLRP7	-2.06324	-9.92741	1.55245	-5.84304	-6.95589	-10.3804	-7.50858	1.14927	-6.53699	-1.5739	-2.04877	12.4733	-2.20215	-3.79974	4.24555	3.43694	6.7242	-9.06443	-6.06784	18.7067	3.91997	-4.01046	0.408152	1.38346
LOC647247	-2.00894	-1.0733	-11.181	7.46612	-1.53107	-5.35173	-5.23272	13.5966	-10.3181	7.81074	-4.74075	6.52546	9.31566	-2.6527	-2.49602	1.59185	23.6247	16.2432	-5.81473	2.50315	0.109713	4.57518	-3.19627	1.59552
ERCC1	4.43568	15.4869	10.0691	6.37998	-0.565862	13.2019	-0.540597	7.14736	1.56446	0.0448151	2.08778	4.39689	9.1931	4.04015	8.62391	-0.312481	9.61171	9.19845	2.96083	0.849796	3.34667	-1.88413	4.65253	0.291563
KIAA1324L	209.427	42.7648	28.7832	227.631	39.1827	38.4563	209.202	236.261	33.8477	44.9332	27.6568	68.1242	25.5912	70.0918	34.9705	25.297	61.3742	31.5302	29.8422	20.3281	100.97	43.4274	27.7538	17.016
IFNA17	-1.76095	3.5326	-1.20394	-2.59944	0.466028	-9.8205	4.51658	-4.00652	-3.51805	10.251	-9.85214	1.01437	-9.84438	-0.223889	-3.76868	2.49798	1.26103	-0.539422	0.95106	-6.65448	-3.41148	-7.06635	-6.68995	5.05817
IPO7	36.6781	135.376	128.582	30.3603	152.079	108.591	35.9013	31.895	114.294	125.264	122.459	151.081	103.87	163.911	66.7354	90.1962	163.633	42.6194	58.0396	98.2123	94.0134	115.898	43.9834	48.0221
SUCLG2	112.214	180.831	151.587	112.155	153.876	234.495	202.861	187.447	301.952	281.913	324.969	333.791	198.679	111.921	233.268	146.874	175.657	292.839	304.546	291.73	270.404	336.209	453.092	335.595
SIGLEC5	5.1014	-0.85383	-2.62897	-1.38578	4.88214	9.53826	-5.54821	6.63744	5.36353	12.7203	2.50567	5.16091	2.87795	15.7805	2.93009	9.12855	4.94797	2.05637	-1.25661	15.832	1.59442	-3.71222	3.19388	6.66516
DCHS2	1.17948	0.544856	-2.73839	-4.38895	-1.02947	2.03508	-3.30484	0.00103954	-4.86056	1.86908	0.474702	-2.2021	-9.23784	-10.3122	-0.756182	1.24403	5.62782	0.629297	-3.54189	16.3166	-6.52224	1.51466	1.68125	3.32197
RAB2A	147.085	111.064	89.316	155.305	85.5925	108.08	118.449	105.954	75.6421	70.5446	48.2306	87.3819	133.203	122.406	65.7419	139.529	106.424	72.6763	92.115	135.287	133.565	71.2974	57.7738	76.0241
TRPT1	0.371545	-0.0381448	0.843916	-4.40512	9.29636	-5.78724	-2.70896	3.24106	-2.62225	-5.12003	-4.19718	-0.693891	0.482543	-6.88191	-0.233079	-13.3826	0.131943	-4.41741	-9.03335	-5.24172	2.16197	-6.86718	-2.13087	-8.85385
ZMYND8	133.179	72.2018	91.0673	114.333	51.3386	81.681	128.964	98.7069	65.5066	75.7557	56.6751	129.471	67.9592	87.1862	69.6001	57.469	85.9277	86.3028	45.2742	39.374	84.3748	80.0802	77.1335	80.0103
SPATA7	206.453	79.7596	159.446	150.021	103.833	106.474	132.647	109.455	101.295	69.7286	84.3918	110.287	61.0324	94.4705	83.0588	66.5099	60.8979	124.175	55.4459	50.02	115.506	66.3557	129.493	104.63
PHKB	59.6268	14.6296	10.6975	47.2218	8.40521	16.2938	32.3088	68.7561	13.6771	13.9019	15.5704	31.7489	30.7752	39.146	34.493	29.588	29.6925	18.6023	22.9381	13.5289	28.432	6.67363	12.6102	3.53133
UCN2	5.56984	4.31659	0.107481	-2.4855	-4.28444	-1.03487	1.13109	-2.2778	-3.8843	-0.00466711	3.35894	-2.91796	-1.41615	3.22993	0.964764	1.33423	4.05751	-0.979249	-3.16653	0.808432	-2.10375	1.11899	7.94643	-4.1585
DC36	9.35321	-2.64047	4.47796	0.743795	-0.591467	5.25756	15.5506	1.67848	5.48649	2.98998	1.89019	3.79419	-3.49394	3.64214	-5.9871	-3.70592	4.11932	6.36555	0.683924	8.45787	0.682298	5.40345	8.98782	-4.79577
OR1S1	-4.20594	-1.52987	-3.6176	-2.09751	7.21697	1.26767	0.73066	-0.32126	-8.40218	-6.15731	-8.93894	4.54035	-1.57495	2.7005	-6.84623	-2.73769	2.70187	-0.580432	-4.58171	5.50617	13.5553	-8.48782	5.97647	1.17686
CXorf30	-6.81371	5.69603	-3.47487	-2.30503	0.645886	-3.14859	-0.270039	0.400841	-3.25358	2.04503	-3.14459	1.40193	-3.37432	-1.25893	4.42242	-1.34082	5.25155	-2.45234	7.77147	11.6885	-0.572627	1.30698	-2.31615	0.755587
LOC642268	-1.63756	-2.95665	-0.00797655	-3.42581	-5.63416	0.343251	-2.35092	5.21056	-2.43315	2.06555	0.147271	-6.69858	2.04418	0.312467	-8.55196	-10.6658	-1.43806	-4.89339	0.0606894	8.46771	1.81716	-4.54631	-3.623	-0.0819943
CA1	1.85241	-6.16134	-0.718757	2.00494	-1.01617	-3.06162	3.91006	-3.44199	1.70129	-6.26846	6.57935	3.53106	9.82792	3.29661	-9.25831	4.89758	4.25148	3.37011	11.8201	1.97481	4.2664	2.99576	-0.120742	7.76602
MTHFD2L	51.7672	68.9334	49.0798	63.3866	73.7963	48.6731	60.4804	50.6303	63.5047	50.4941	53.0382	61.8445	100.357	69.0778	52.2994	96.4038	66.6228	50.3122	119.617	135.983	77.8834	59.7705	65.445	72.5145
LOC646029	-1.88425	-4.58993	3.81175	-3.6719	3.40682	-4.69838	1.63583	8.9153	4.39892	-6.12039	11.114	13.9728	3.45995	2.36626	-3.56883	-2.3404	-2.53852	-7.70849	-2.55968	-4.64831	-11.2949	4.04552	4.45785	-0.176639
KRTAP3-1	-2.44832	1.43361	-5.30262	-8.07584	0.324224	-0.232979	0.194846	8.32332	-6.29578	8.7482	-2.82988	-1.61445	8.54357	-1.00667	6.03786	2.84851	-2.18991	-4.67542	2.47916	-1.15766	-0.330247	10.6448	-2.94095	1.59964
RAC1	17.9393	-4.06229	-1.84288	14.7724	-0.0165489	5.97402	1.12916	14.9863	-7.88733	2.04194	-7.71895	2.26749	8.95067	-0.412125	-1.13239	-4.24424	-1.75654	2.94626	-1.9093	-4.136	12.9198	1.69155	3.45821	-6.50771
LOC647509	-3.6302	9.6213	0.391166	3.55952	-5.03438	2.65113	5.07273	4.81961	6.66459	1.42036	4.32478	7.09758	0.175683	-3.45312	-4.35846	2.67813	-3.16604	0.350726	1.45153	-6.61698	-1.37191	0.659623	-1.76676	11.6496
TMEM98	38.1544	-0.0289321	36.4828	49.4651	10.1376	33.7012	22.718	15.6887	6.30881	11.7127	14.6503	34.5868	17.3493	28.8387	12.847	12.9632	29.1009	-5.02361	14.4351	12.1626	8.40329	-0.210332	-4.79004	-2.92612
LOC654161	21.7938	39.2957	45.3841	15.8561	44.1851	46.2329	6.3534	13.6261	1.56788	15.3285	20.1053	21.2228	28.7036	33.6461	39.1523	39.4225	43.3101	23.2243	23.9155	35.1293	41.4743	14.7375	13.026	23.5844
PARD3B	5.03378	-4.32922	-8.64499	7.05129	0.723848	0.380313	-0.369119	3.77659	-0.177358	1.17791	4.43956	2.15747	-2.32086	-3.38006	-5.21984	13.1814	1.86496	5.19843	-0.153531	-2.76535	2.127	9.83151	1.13777	11.5424
TUBA3E	122.354	5.08316	-1.91504	108.706	8.56052	1.16111	133.444	108.64	4.47513	5.32463	5.29094	-4.49665	-3.48094	1.67496	6.26444	2.84783	6.46093	4.87699	6.65473	7.26584	1.36131	-2.5795	8.83845	24.5683
SLC26A4	-1.87853	3.41955	-0.470437	-1.84864	-5.39268	-3.21503	-4.10243	-1.68577	-8.60112	-0.905037	4.91911	9.59592	3.50778	-2.79289	1.43429	-2.57037	-4.24625	-8.20225	-11.3116	1.03362	-6.5016	0.171811	5.59114	-4.0741
LOC644366	3.78574	0.783622	-2.80695	5.17253	-7.63024	1.32447	6.56796	7.19383	-9.73213	5.96034	-1.54564	1.88295	-3.5271	9.73807	3.85029	-3.36276	-0.254003	6.12413	-5.28424	-4.29567	0.502058	-5.57635	2.95023	1.20089
LOC648302	2.60779	5.21036	3.8848	4.68819	6.15033	0.909803	-0.346986	-1.56613	11.5226	9.7857	1.57827	-11.2864	10.1711	10.1438	10.8528	1.0944	8.43805	7.64965	7.932	5.00295	-0.621002	3.39086	-8.45149	3.30083
BRAF	1.85119	7.05243	2.83012	8.36309	10.0853	-6.68596	-2.6973	0.356528	6.02462	7.86392	10.303	10.7528	-1.74406	-5.12262	-1.12614	-7.38493	-0.837488	17.593	3.80444	6.28281	7.80615	2.31381	5.73162	3.05692
THAP7	134.386	140.403	125.564	152.612	108.161	119.204	75.9331	82.2255	114.332	88.628	73.8731	88.4254	158.219	107.098	187.875	142.14	100.749	168.01	110.603	126.522	86.3242	75.2108	119.201	107.28
RIOK1	19.9103	25.8264	16.0818	25.676	31.0974	35.5861	26.6778	21.6345	8.42565	18.8895	19.6852	12.4864	16.1582	16.3523	-2.77196	19.5679	11.2424	4.15352	31.6007	5.63939	19.1351	27.6869	8.4384	4.93484
LOC644883	-0.771081	-2.95106	-2.6545	-1.23399	3.94382	-2.2747	1.9614	-0.669658	2.91721	12.0979	-1.24874	-0.422613	1.69555	-3.72593	1.02336	-7.06113	-4.42416	-3.57464	-4.40831	0.0989696	10.3795	-7.88476	-11.4668	-2.62172
MANSC1	136.043	3.2304	31.7984	135.261	10.8261	25.108	106.371	98.2169	8.19597	2.09313	24.7173	15.5669	21.0456	17.0812	0.459912	19.7423	32.225	15.4196	11.3641	2.71998	2.47576	4.80883	9.86486	12.55
FAM139A	-1.84243	-1.41613	7.13138	-2.35688	-4.47403	2.49701	-4.91218	-4.01427	-0.412614	-4.79037	-2.21263	3.07511	-0.136387	2.20407	-1.35197	-1.64597	1.26854	-0.801512	-5.24389	-0.226186	-1.4789	-9.47107	6.182	0.20205
APEX2	152.188	31.2758	56.7228	135.271	45.4766	72.1326	92.8376	114.438	38.8538	48.5934	43.755	48.1235	96.4234	34.2395	79.8542	78.0362	41.6389	91.2233	65.6548	63.6989	24.7409	28.0643	62.9658	62.3271
LOC646870	5.10971	3.36327	-0.624742	-2.0841	-2.93642	-3.64541	2.19712	-2.07264	-3.46982	7.93493	-4.36498	-1.21849	-3.89355	-1.3021	-3.49371	-1.46673	-1.87288	-4.65969	-7.69313	-8.05762	5.17025	-3.0438	-4.95999	-4.11204
[truncated: 48,472 more rows]

## Sheet: Expression matrix of GSE55650
The gene expression matrix of GSE55650 after analysis and processing using R language.
[truncated: 54,614 more rows]
