# Supplementary material for: Combined Metabolomics and Network Pharmacology to Reveal Anti-Diabetic Mechanisms and Potential Pharmacological Components of Synsepalum dulcificum
Source: Plants (Basel). 2025 Jul 10;14(14):2132. doi: 10.3390/plants14142132 (PMC12299813; doi:10.3390/plants14142132)
Supplement: Supplementary file 1 [file plants-14-02132-s001.zip › 5-main components and disease-related targets.xlsx]

## Sheet: Main Component Target
Protein targets corresponding to potential active ingredients.
Source.Name	Target	Common name	Uniprot ID	ChEMBL ID	Target Class	Probability*	Known actives (3D/3D)
Betulinic acid.xlsx	SUMO-activating enzyme	SAE1 UBA2	Q9UBE0 Q9UBT2	CHEMBL2095174	Enzyme	0.998137	1 / 1
Betulinic acid.xlsx	DNA polymerase beta (by homology)	POLB	P06746	CHEMBL2392	Enzyme	0.998137	6 / 7
Betulinic acid.xlsx	Aldo-keto reductase family 1 member B10	AKR1B10	O60218	CHEMBL5983	Enzyme	0.998137	7 / 7
Betulinic acid.xlsx	11-beta-hydroxysteroid dehydrogenase 1	HSD11B1	P28845	CHEMBL4235	Enzyme	0.620193	35 / 41
Betulinic acid.xlsx	Protein-tyrosine phosphatase 1B	PTPN1	P18031	CHEMBL335	Phosphatase	0.544614	47 / 45
Betulinic acid.xlsx	Prostaglandin E synthase	PTGES	O14684	CHEMBL5658	Enzyme	0.217893	21 / 12
Betulinic acid.xlsx	Bile acid receptor FXR	NR1H4	Q96RI1	CHEMBL2047	Nuclear receptor	0.11739	9 / 11
Betulinic acid.xlsx	Dual specificity phosphatase Cdc25C	CDC25C	P30307	CHEMBL2378	Phosphatase	0.109013	0 / 1
Betulinic acid.xlsx	T-cell protein-tyrosine phosphatase	PTPN2	P17706	CHEMBL3807	Phosphatase	0.109013	14 / 13
Betulinic acid.xlsx	G-protein coupled bile acid receptor 1	GPBAR1	Q8TDU6	CHEMBL5409	Family A G protein-coupled receptor	0.100634	10 / 16
Betulinic acid.xlsx	DNA topoisomerase II alpha	TOP2A	P11388	CHEMBL1806	Isomerase	0.100634	1 / 2
Betulinic acid.xlsx	Dual specificity phosphatase Cdc25A	CDC25A	P30304	CHEMBL3775	Phosphatase	0.100634	2 / 17
Betulinic acid.xlsx	Nuclear receptor ROR-gamma	RORC	P51449	CHEMBL1741186	Nuclear receptor	0.100634	1 / 9
Betulinic acid.xlsx	Receptor-type tyrosine-protein phosphatase F (LAR)	PTPRF	P10586	CHEMBL3521	Membrane receptor	0.100634	1 / 1
Betulinic acid.xlsx	Low molecular weight phosphotyrosine protein phosphatase	ACP1	P24666	CHEMBL4903	Phosphatase	0.100634	1 / 1
Betulinic acid.xlsx	Phosphodiesterase 4D	PDE4D	Q08499	CHEMBL288	Phosphodiesterase	0.100634	1 / 1
Betulinic acid.xlsx	Phospholipase A2 group 1B	PLA2G1B	P04054	CHEMBL4426	Enzyme	0.100634	1 / 1
Betulinic acid.xlsx	Dual specificity phosphatase Cdc25B	CDC25B	P30305	CHEMBL4804	Phosphatase	0.100634	4 / 7
Betulinic acid.xlsx	Carboxylesterase 2	CES2	O00748	CHEMBL3180	Enzyme	0.100634	1 / 12
Betulinic acid.xlsx	Androgen Receptor	AR	P10275	CHEMBL1871	Nuclear receptor	0.100634	3 / 107
Betulinic acid.xlsx	Telomerase reverse transcriptase	TERT	O14746	CHEMBL2916	Enzyme	0.100634	1 / 1
Betulinic acid.xlsx	Anandamide amidohydrolase	FAAH	O00519	CHEMBL2243	Enzyme	0.100634	0 / 5
Betulinic acid.xlsx	Fatty acid binding protein muscle	FABP3	P05413	CHEMBL3344	Fatty acid binding protein family	0.100634	0 / 5
Betulinic acid.xlsx	Fatty acid binding protein epidermal	FABP5	Q01469	CHEMBL3674	Fatty acid binding protein family	0.100634	0 / 2
Betulinic acid.xlsx	Peroxisome proliferator-activated receptor delta	PPARD	Q03181	CHEMBL3979	Nuclear receptor	0.100634	0 / 11
Betulinic acid.xlsx	Fatty acid-binding protein, liver	FABP1	P07148	CHEMBL5421	Fatty acid binding protein family	0.100634	0 / 3
Betulinic acid.xlsx	Protein-tyrosine phosphatase 2C	PTPN11	Q06124	CHEMBL3864	Phosphatase	0.100634	2 / 1
Betulinic acid.xlsx	UDP-glucuronosyltransferase 2B7	UGT2B7	P16662	CHEMBL4370	Enzyme	0.100634	0 / 26
Betulinic acid.xlsx	Acyl-CoA desaturase	SCD	O00767	CHEMBL5555	Enzyme	0.100634	0 / 1
Betulinic acid.xlsx	Corticosteroid binding globulin	SERPINA6	P08185	CHEMBL2421	Secreted protein	0.100634	0 / 22
Betulinic acid.xlsx	Testis-specific androgen-binding protein	SHBG	P04278	CHEMBL3305	Secreted protein	0.100634	0 / 57
Betulinic acid.xlsx	Glucose-6-phosphate 1-dehydrogenase	G6PD	P11413	CHEMBL5347	Enzyme	0.100634	0 / 9
Betulinic acid.xlsx	Cytochrome P450 51 (by homology)	CYP51A1	Q16850	CHEMBL3849	Cytochrome P450	0.100634	0 / 2
Betulinic acid.xlsx	Cytochrome P450 19A1	CYP19A1	P11511	CHEMBL1978	Cytochrome P450	0.100634	0 / 167
Betulinic acid.xlsx	Estradiol 17-beta-dehydrogenase 3	HSD17B3	P37058	CHEMBL4234	Enzyme	0.100634	0 / 12
Betulinic acid.xlsx	GABA-B receptor (by homology)	GABBR1	Q9UBS5	CHEMBL2064	Family C G protein-coupled receptor	0.100634	0 / 1
Betulinic acid.xlsx	DNA topoisomerase I	TOP1	P11387	CHEMBL1781	Isomerase	0.100634	0 / 2
Betulinic acid.xlsx	Niemann-Pick C1-like protein 1	NPC1L1	Q9UHC9	CHEMBL2027	Other membrane protein	0.100634	0 / 11
Betulinic acid.xlsx	Sigma opioid receptor	SIGMAR1	Q99720	CHEMBL287	Membrane receptor	0.100634	0 / 3
Betulinic acid.xlsx	Cytochrome P450 17A1	CYP17A1	P05093	CHEMBL3522	Cytochrome P450	0.100634	0 / 19
Betulinic acid.xlsx	Vitamin D receptor	VDR	P11473	CHEMBL1977	Nuclear receptor	0.100634	6 / 7
Betulinic acid.xlsx	GABA A receptor alpha-2/beta-2/gamma-2	GABRA2 GABRB2 GABRG2	P47869 P47870 P18507	CHEMBL2111413	Ligand-gated ion channel	0.100634	0 / 1
Betulinic acid.xlsx	Peroxisome proliferator-activated receptor gamma	PPARG	P37231	CHEMBL235	Nuclear receptor	0.100634	20 / 12
Betulinic acid.xlsx	Protein-tyrosine phosphatase 1C	PTPN6	P29350	CHEMBL3166	Phosphatase	0.100634	1 / 1
Betulinic acid.xlsx	Dopamine transporter	SLC6A3	Q01959	CHEMBL238	Electrochemical transporter	0.100634	0 / 1
Betulinic acid.xlsx	Adenosine A3 receptor	ADORA3	P0DMS8	CHEMBL256	Family A G protein-coupled receptor	0.100634	0 / 1
Betulinic acid.xlsx	MAP kinase ERK1	MAPK3	P27361	CHEMBL3385	Kinase	0.100634	0 / 1
Betulinic acid.xlsx	Free fatty acid receptor 1	FFAR1	O14842	CHEMBL4422	Family A G protein-coupled receptor	0.100634	0 / 3
Betulinic acid.xlsx	Fatty acid binding protein intestinal	FABP2	P12104	CHEMBL4879	Fatty acid binding protein family	0.100634	0 / 1
Betulinic acid.xlsx	Cyclooxygenase-2	PTGS2	P35354	CHEMBL230	Oxidoreductase	0.100634	1 / 4
Betulinic acid.xlsx	CD81 antigen	CD81	P60033	CHEMBL1075180	Surface antigen	0.100634	1 / 1
Betulinic acid.xlsx	Protein kinase C eta	PRKCH	P24723	CHEMBL3616	Kinase	0.100634	1 / 1
Betulinic acid.xlsx	11-beta-hydroxysteroid dehydrogenase 2	HSD11B2	P80365	CHEMBL3746	Enzyme	0.100634	6 / 14
Betulinic acid.xlsx	Heat shock factor protein 1	HSF1	Q00613	CHEMBL5869	Other cytosolic protein	0.100634	1 / 0
Diisooctyl phthalate.xlsx	Protein kinase C delta	PRKCD	Q05655	CHEMBL2996	Kinase	0.115737	0 / 8
Diisooctyl phthalate.xlsx	T-cell protein-tyrosine phosphatase	PTPN2	P17706	CHEMBL3807	Phosphatase	0.115737	0 / 7
Diisooctyl phthalate.xlsx	Androgen Receptor (by homology)	AR	P10275	CHEMBL1871	Nuclear receptor	0.115737	0 / 1
Diisooctyl phthalate.xlsx	Protein-tyrosine phosphatase 1B	PTPN1	P18031	CHEMBL335	Phosphatase	0.115737	6 / 10
Diisooctyl phthalate.xlsx	Potassium channel subfamily K member 2 (by homology)	KCNK2	O95069	CHEMBL2321615	Voltage-gated ion channel	0.115737	0 / 1
Junipetrioloside A.xlsx	Adenosine A1 receptor	ADORA1	P30542	CHEMBL226	Family A G protein-coupled receptor	0.105608	154 / 1
Junipetrioloside A.xlsx	Tyrosyl-DNA phosphodiesterase 1	TDP1	Q9NUW8	CHEMBL1075138	Enzyme	0.09724	2 / 2
Junipetrioloside A.xlsx	Sodium/glucose cotransporter 2	SLC5A2	P31639	CHEMBL3884	Electrochemical transporter	0.09724	68 / 335
Junipetrioloside A.xlsx	Adenosine A2a receptor (by homology)	ADORA2A	P29274	CHEMBL251	Family A G protein-coupled receptor	0.09724	94 / 0
Junipetrioloside A.xlsx	Alpha-L-fucosidase I	FUCA1	P04066	CHEMBL4176	Enzyme	0.09724	1 / 0
Junipetrioloside A.xlsx	Carbonic anhydrase XIV	CA14	Q9ULX7	CHEMBL3510	Lyase	0.09724	28 / 0
Junipetrioloside A.xlsx	Tyrosinase	TYR	P14679	CHEMBL1973	Oxidoreductase	0.09724	14 / 14
Junipetrioloside A.xlsx	Carbonic anhydrase XIII	CA13	Q8N1Q1	CHEMBL3912	Lyase	0.09724	6 / 0
Junipetrioloside A.xlsx	Sodium/glucose cotransporter 1	SLC5A1	P13866	CHEMBL4979	Electrochemical transporter	0.09724	25 / 108
Junipetrioloside A.xlsx	Low affinity sodium-glucose cotransporter	SLC5A4	Q9NY91	CHEMBL1770047	Electrochemical transporter	0.09724	1 / 16
Junipetrioloside A.xlsx	Adenosine A3 receptor	ADORA3	P0DMS8	CHEMBL256	Family A G protein-coupled receptor	0.09724	75 / 0
Junipetrioloside A.xlsx	Hexokinase type II	HK2	P52789	CHEMBL2640	Enzyme	0.09724	4 / 0
Junipetrioloside A.xlsx	Hexokinase type I	HK1	P19367	CHEMBL2688	Enzyme	0.09724	4 / 0
Junipetrioloside A.xlsx	Sialidase 4	NEU4	Q8WWR8	CHEMBL4174	Enzyme	0.09724	8 / 0
Junipetrioloside A.xlsx	Hypoxanthine-guanine phosphoribosyltransferase	HPRT1	P00492	CHEMBL2360	Enzyme	0.09724	3 / 0
Junipetrioloside A.xlsx	Aldose reductase	AKR1B1	P15121	CHEMBL1900	Enzyme	0.09724	31 / 5
Junipetrioloside A.xlsx	Induced myeloid leukemia cell differentiation protein Mcl-1	MCL1	Q07820	CHEMBL4361	Other cytosolic protein	0.09724	6 / 1
Junipetrioloside A.xlsx	Purine nucleoside phosphorylase	PNP	P00491	CHEMBL4338	Enzyme	0.09724	17 / 0
Madlongiside C.xlsx	Apoptosis regulator Bcl-X	BCL2L1	Q07817	CHEMBL4625	Other ion channel	0.0842079	0 / 3
Madlongiside C.xlsx	Thrombin	F2	P00734	CHEMBL204	Protease	0.055648	117 / 9
Madlongiside C.xlsx	Signal transducer and activator of transcription 3	STAT3	P40763	CHEMBL4026	Transcription factor	0.055648	2 / 7
Madlongiside C.xlsx	Phosphoglycerate kinase 1	PGK1	P00558	CHEMBL2886	Enzyme	0.055648	1 / 0
Madlongiside C.xlsx	11-beta-hydroxysteroid dehydrogenase 2	HSD11B2	P80365	CHEMBL3746	Enzyme	0.055648	0 / 4
Madlongiside C.xlsx	Proto-oncogene c-JUN	JUN	P05412	CHEMBL4977	Transcription factor	0.055648	0 / 5
Madlongiside C.xlsx	Vitamin D receptor	VDR	P11473	CHEMBL1977	Nuclear receptor	0.055648	23 / 2
Madlongiside C.xlsx	Sodium/potassium-transporting ATPase alpha-1 chain	ATP1A1	P05023	CHEMBL1807	Primary active transporter	0.055648	0 / 1
Madlongiside C.xlsx	Protein phosphatase 2A regulatory subunit B'	PTPA	Q15257	CHEMBL2505	Phosphatase	0.055648	0 / 3
Madlongiside C.xlsx	Zinc finger protein GLI1	GLI1	P08151	CHEMBL5461	Transcription factor	0.055648	0 / 2
Madlongiside C.xlsx	Interleukin-2	IL2	P60568	CHEMBL5880	Secreted protein	0.055648	0 / 1
Madlongiside C.xlsx	Receptor protein-tyrosine kinase erbB-2	ERBB2	P04626	CHEMBL1824	Kinase	0.055648	2 / 0
Madlongiside C.xlsx	Serine/threonine protein phosphatase PP1-gamma catalytic subunit	PPP1CC	P36873	CHEMBL4438	Phosphatase	0.055648	0 / 3
Madlongiside D.xlsx	Signal transducer and activator of transcription 3	STAT3	P40763	CHEMBL4026	Transcription factor	0.0406479	6 / 7
Madlongiside D.xlsx	Apoptosis regulator Bcl-X	BCL2L1	Q07817	CHEMBL4625	Other ion channel	0.0406479	2 / 3
Madlongiside D.xlsx	Thrombin	F2	P00734	CHEMBL204	Protease	0.0406479	199 / 9
Madlongiside D.xlsx	Dual specificity mitogen-activated protein kinase kinase 1	MAP2K1	Q02750	CHEMBL3587	Kinase	0.0406479	8 / 0
Madlongiside D.xlsx	11-beta-hydroxysteroid dehydrogenase 2	HSD11B2	P80365	CHEMBL3746	Enzyme	0.0406479	0 / 4
Madlongiside D.xlsx	Protein-tyrosine phosphatase 1B	PTPN1	P18031	CHEMBL335	Phosphatase	0.0406479	84 / 40
Madlongiside D.xlsx	Zinc finger protein GLI1	GLI1	P08151	CHEMBL5461	Transcription factor	0.0406479	0 / 2
Madlongiside D.xlsx	Sodium/potassium-transporting ATPase alpha-1 chain	ATP1A1	P05023	CHEMBL1807	Primary active transporter	0.0406479	0 / 3
Madlongiside D.xlsx	Sodium/glucose cotransporter 2	SLC5A2	P31639	CHEMBL3884	Electrochemical transporter	0.0406479	60 / 0
Madlongiside D.xlsx	Sodium/glucose cotransporter 1	SLC5A1	P13866	CHEMBL4979	Electrochemical transporter	0.0406479	40 / 0
Madlongiside D.xlsx	Protein phosphatase 2A regulatory subunit B'	PTPA	Q15257	CHEMBL2505	Phosphatase	0.0406479	0 / 3
Madlongiside D.xlsx	Sphingosine 1-phosphate receptor Edg-1	S1PR1	P21453	CHEMBL4333	Family A G protein-coupled receptor	0.0406479	21 / 0
Madlongiside D.xlsx	Proto-oncogene c-JUN	JUN	P05412	CHEMBL4977	Transcription factor	0.0406479	2 / 5
Madlongiside D.xlsx	Gamma-secretase	PSEN2 PSENEN NCSTN APH1A PSEN1 APH1B	P49810 Q9NZ42 Q92542 Q96BI3 P49768 Q8WW43	CHEMBL2094135	Protease	0.0406479	0 / 12
Madlongiside D.xlsx	c-Jun N-terminal kinase 1	MAPK8	P45983	CHEMBL2276	Kinase	0.0406479	10 / 0
Madlongiside D.xlsx	c-Jun N-terminal kinase 2	MAPK9	P45984	CHEMBL4179	Kinase	0.0406479	5 / 0
Madlongiside D.xlsx	Glycine receptor subunit alpha-1	GLRA1	P23415	CHEMBL5845	Ligand-gated ion channel	0.0406479	0 / 11
Madlongiside D.xlsx	Glycine receptor subunit alpha-2	GLRA2	P23416	CHEMBL5871	Ligand-gated ion channel	0.0406479	0 / 8
Madlongiside D.xlsx	Matrix metalloproteinase 1	MMP1	P03956	CHEMBL332	Protease	0.0406479	10 / 0
Maysedilactone C.xlsx	Carbonic anhydrase XIII	CA13	Q8N1Q1	CHEMBL3912	Lyase	0.101614	6 / 11
Maysedilactone C.xlsx	Dopamine transporter	SLC6A3	Q01959	CHEMBL238	Electrochemical transporter	0.101614	0 / 128
Maysedilactone C.xlsx	Purine nucleoside phosphorylase	PNP	P00491	CHEMBL4338	Enzyme	0.101614	52 / 0
Maysedilactone C.xlsx	Transforming protein p21/H-Ras-1	HRAS	P01112	CHEMBL2167	Other cytosolic protein	0.101614	2 / 0
Maysedilactone C.xlsx	Matrix metalloproteinase 3	MMP3	P08254	CHEMBL283	Protease	0.101614	11 / 0
Maysedilactone C.xlsx	Protein kinase C gamma	PRKCG	P05129	CHEMBL2938	Kinase	0.101614	0 / 9
Maysedilactone C.xlsx	Protein kinase C delta	PRKCD	Q05655	CHEMBL2996	Kinase	0.101614	0 / 23
Maysedilactone C.xlsx	Protein kinase C beta	PRKCB	P05771	CHEMBL3045	Kinase	0.101614	0 / 8
Maysedilactone C.xlsx	Protein kinase C epsilon	PRKCE	Q02156	CHEMBL3582	Kinase	0.101614	0 / 9
Maysedilactone C.xlsx	Protein kinase C eta	PRKCH	P24723	CHEMBL3616	Kinase	0.101614	0 / 9
Maysedilactone C.xlsx	Protein kinase C theta	PRKCQ	Q04759	CHEMBL3920	Kinase	0.101614	0 / 9
Maysedilactone C.xlsx	Adenosine A1 receptor	ADORA1	P30542	CHEMBL226	Family A G protein-coupled receptor	0.101614	456 / 0
Maysedilactone C.xlsx	Adenosine A2a receptor	ADORA2A	P29274	CHEMBL251	Family A G protein-coupled receptor	0.101614	323 / 0
Maysedilactone C.xlsx	Adenosine A2b receptor	ADORA2B	P29275	CHEMBL255	Family A G protein-coupled receptor	0.101614	24 / 0
Maysedilactone C.xlsx	Adenosine A3 receptor	ADORA3	P0DMS8	CHEMBL256	Family A G protein-coupled receptor	0.101614	231 / 0
Maysedilactone C.xlsx	Carbonic anhydrase III	CA3	P07451	CHEMBL2885	Lyase	0.101614	1 / 2
Maysedilactone C.xlsx	Adenosine kinase	ADK	P55263	CHEMBL3589	Enzyme	0.101614	83 / 0
Maysedilactone C.xlsx	Adenosine deaminase	ADA	P00813	CHEMBL1910	Hydrolase	0.101614	7 / 0
Maysedilactone C.xlsx	Matrix metalloproteinase 7	MMP7	P09237	CHEMBL4073	Protease	0.101614	6 / 0
Maysedilactone C.xlsx	Serotonin transporter	SLC6A4	P31645	CHEMBL228	Electrochemical transporter	0.101614	0 / 72
Maysedilactone C.xlsx	Protein kinase C alpha	PRKCA	P17252	CHEMBL299	Kinase	0.101614	3 / 49
Maysedilactone C.xlsx	Equilibrative nucleoside transporter 1	SLC29A1	Q99808	CHEMBL1997	Electrochemical transporter	0.101614	67 / 0
Maysedilactone C.xlsx	Solute carrier family 28 member 3	SLC28A3	Q9HAS3	CHEMBL5707	Electrochemical transporter	0.101614	1 / 0
Maysedilactone C.xlsx	Heat shock cognate 71 kDa protein	HSPA8	P11142	CHEMBL1275223	Other cytosolic protein	0.101614	10 / 0
Maysedilactone C.xlsx	Carbonic anhydrase XII	CA12	O43570	CHEMBL3242	Lyase	0.101614	71 / 21
Maysedilactone C.xlsx	Carbonic anhydrase IX	CA9	Q16790	CHEMBL3594	Lyase	0.101614	74 / 20
Maysedilactone C.xlsx	Eukaryotic translation initiation factor 4H	EIF4H	Q15056	CHEMBL1293274	Other nuclear protein	0.101614	1 / 0
Maysedilactone C.xlsx	Polyadenylate-binding protein 1	PABPC1	P11940	CHEMBL1293286	Unclassified protein	0.101614	1 / 0
Maysedilactone C.xlsx	Dual specificity phosphatase Cdc25B	CDC25B	P30305	CHEMBL4804	Phosphatase	0.101614	2 / 0
Maysedilactone C.xlsx	Lysosomal alpha-glucosidase	GAA	P10253	CHEMBL2608	Hydrolase	0.101614	5 / 0
Maysedilactone C.xlsx	Beta-glucocerebrosidase	GBA	P04062	CHEMBL2179	Enzyme	0.101614	10 / 0
Maysedilactone C.xlsx	Thymidine kinase, cytosolic	TK1	P04183	CHEMBL2883	Transferase	0.101614	7 / 0
Maysedilactone C.xlsx	Bifunctional protein NCOAT	OGA	O60502	CHEMBL5921	Enzyme	0.101614	41 / 0
Maysedilactone C.xlsx	Tyrosinase	TYR	P14679	CHEMBL1973	Oxidoreductase	0.101614	8 / 10
Maysedilactone C.xlsx	Mitogen-activated protein kinase kinase kinase 7	MAP3K7	O43318	CHEMBL5776	Kinase	0.101614	9 / 0
Megastigmatrienone.xlsx	Cytochrome P450 19A1	CYP19A1	P11511	CHEMBL1978	Cytochrome P450	0.0823338	226 / 269
Megastigmatrienone.xlsx	Steroid 5-alpha-reductase 1	SRD5A1	P18405	CHEMBL1787	Oxidoreductase	0.0517133	70 / 6
Megastigmatrienone.xlsx	Steroid 5-alpha-reductase 2	SRD5A2	P31213	CHEMBL1856	Oxidoreductase	0.0517133	3 / 11
Megastigmatrienone.xlsx	Sigma opioid receptor	SIGMAR1	Q99720	CHEMBL287	Membrane receptor	0.0414703	8 / 2
Megastigmatrienone.xlsx	Alcohol dehydrogenase alpha chain	ADH1A	P07327	CHEMBL1970	Oxidoreductase	0.0312266	16 / 0
Megastigmatrienone.xlsx	Cytochrome P450 17A1	CYP17A1	P05093	CHEMBL3522	Cytochrome P450	0.0312266	42 / 20
Megastigmatrienone.xlsx	Corticosteroid binding globulin	SERPINA6	P08185	CHEMBL2421	Secreted protein	0.0312266	0 / 17
Megastigmatrienone.xlsx	Testis-specific androgen-binding protein	SHBG	P04278	CHEMBL3305	Secreted protein	0.0312266	0 / 33
Megastigmatrienone.xlsx	Fatty acid-binding protein, liver (by homology)	FABP1	P07148	CHEMBL5421	Fatty acid binding protein family	0.0312266	0 / 3
Megastigmatrienone.xlsx	Dopamine D2 receptor	DRD2	P14416	CHEMBL217	Family A G protein-coupled receptor	0.0312266	36 / 0
Megastigmatrienone.xlsx	Dopamine D4 receptor	DRD4	P21917	CHEMBL219	Family A G protein-coupled receptor	0.0312266	29 / 0
Megastigmatrienone.xlsx	Melatonin receptor 1A	MTNR1A	P48039	CHEMBL1945	Family A G protein-coupled receptor	0.0312266	206 / 0
Megastigmatrienone.xlsx	Progesterone receptor	PGR	P06401	CHEMBL208	Nuclear receptor	0.0312266	43 / 29
Megastigmatrienone.xlsx	Alcohol dehydrogenase gamma chain	ADH1C	P00326	CHEMBL3285	Oxidoreductase	0.0312266	6 / 0
Megastigmatrienone.xlsx	P2X purinoceptor 7	P2RX7	Q99572	CHEMBL4805	Ligand-gated ion channel	0.0312266	206 / 0
Megastigmatrienone.xlsx	Nitric oxide synthase, inducible	NOS2	P35228	CHEMBL4481	Enzyme	0.0312266	33 / 20
Megastigmatrienone.xlsx	Androgen Receptor	AR	P10275	CHEMBL1871	Nuclear receptor	0.0312266	34 / 65
Megastigmatrienone.xlsx	Muscarinic acetylcholine receptor M1 (by homology)	CHRM1	P11229	CHEMBL216	Family A G protein-coupled receptor	0.0312266	83 / 0
Megastigmatrienone.xlsx	Epoxide hydratase (by homology)	EPHX2	P34913	CHEMBL2409	Protease	0.0312266	120 / 0
Megastigmatrienone.xlsx	Cathepsin K	CTSK	P43235	CHEMBL268	Protease	0.0312266	108 / 0
Megastigmatrienone.xlsx	Estradiol 17-beta-dehydrogenase 3	HSD17B3	P37058	CHEMBL4234	Enzyme	0.0312266	18 / 1
Megastigmatrienone.xlsx	Muscarinic acetylcholine receptor M2 (by homology)	CHRM2	P08172	CHEMBL211	Family A G protein-coupled receptor	0.0312266	38 / 0
Megastigmatrienone.xlsx	Cathepsin L	CTSL	P07711	CHEMBL3837	Protease	0.0312266	35 / 0
Megastigmatrienone.xlsx	Cyclooxygenase-2	PTGS2	P35354	CHEMBL230	Oxidoreductase	0.0312266	84 / 0
Megastigmatrienone.xlsx	Poly [ADP-ribose] polymerase-1	PARP1	P09874	CHEMBL3105	Enzyme	0.0312266	80 / 0
Megastigmatrienone.xlsx	Voltage-gated N-type calcium channel alpha-1B subunit	CACNA1B	Q00975	CHEMBL4478	Voltage-gated ion channel	0.0312266	26 / 0
Megastigmatrienone.xlsx	11-beta-hydroxysteroid dehydrogenase 1	HSD11B1	P28845	CHEMBL4235	Enzyme	0.0312266	245 / 17
Megastigmatrienone.xlsx	Thymidylate synthase	TYMS	P04818	CHEMBL1952	Transferase	0.0312266	2 / 0
Megastigmatrienone.xlsx	Cathepsin (B and K)	CTSB	P07858	CHEMBL4072	Protease	0.0312266	33 / 0
Megastigmatrienone.xlsx	Monoamine oxidase B	MAOB	P27338	CHEMBL2039	Oxidoreductase	0.0312266	175 / 0
Megastigmatrienone.xlsx	Serotonin 2a (5-HT2a) receptor	HTR2A	P28223	CHEMBL224	Family A G protein-coupled receptor	0.0312266	21 / 0
Megastigmatrienone.xlsx	Alpha-2a adrenergic receptor	ADRA2A	P08913	CHEMBL1867	Family A G protein-coupled receptor	0.0312266	8 / 0
Megastigmatrienone.xlsx	Serotonin 3a (5-HT3a) receptor	HTR3A	P46098	CHEMBL1899	Ligand-gated ion channel	0.0312266	2 / 0
Megastigmatrienone.xlsx	Adrenergic receptor alpha-2	ADRA2C	P18825	CHEMBL1916	Family A G protein-coupled receptor	0.0312266	8 / 0
Megastigmatrienone.xlsx	Serotonin 1a (5-HT1a) receptor	HTR1A	P08908	CHEMBL214	Family A G protein-coupled receptor	0.0312266	12 / 0
Megastigmatrienone.xlsx	Norepinephrine transporter	SLC6A2	P23975	CHEMBL222	Electrochemical transporter	0.0312266	34 / 0
Megastigmatrienone.xlsx	Serotonin 2c (5-HT2c) receptor	HTR2C	P28335	CHEMBL225	Family A G protein-coupled receptor	0.0312266	16 / 0
Megastigmatrienone.xlsx	Alpha-1a adrenergic receptor	ADRA1A	P35348	CHEMBL229	Family A G protein-coupled receptor	0.0312266	5 / 0
Megastigmatrienone.xlsx	Histamine H1 receptor	HRH1	P35367	CHEMBL231	Family A G protein-coupled receptor	0.0312266	9 / 0
Megastigmatrienone.xlsx	Dopamine D3 receptor	DRD3	P35462	CHEMBL234	Family A G protein-coupled receptor	0.0312266	10 / 0
Megastigmatrienone.xlsx	Serotonin 7 (5-HT7) receptor	HTR7	P34969	CHEMBL3155	Family A G protein-coupled receptor	0.0312266	11 / 0
Megastigmatrienone.xlsx	Nuclear receptor subfamily 1 group I member 3 (by homology)	NR1I3	Q14994	CHEMBL5503	Nuclear receptor	0.0312266	3 / 1
Megastigmatrienone.xlsx	Melatonin receptor 1B	MTNR1B	P49286	CHEMBL1946	Family A G protein-coupled receptor	0.0312266	151 / 0
Megastigmatrienone.xlsx	Translocator protein (by homology)	TSPO	P30536	CHEMBL5742	Membrane receptor	0.0312266	139 / 0
Megastigmatrienone.xlsx	Monoamine oxidase A	MAOA	P21397	CHEMBL1951	Oxidoreductase	0.0312266	65 / 0
Megastigmatrienone.xlsx	Cytochrome P450 11B2	CYP11B2	P19099	CHEMBL2722	Cytochrome P450	0.0312266	114 / 0
Megastigmatrienone.xlsx	RAS guanyl releasing protein 3	RASGRP3	Q8IV61	CHEMBL3638	Other cytosolic protein	0.0312266	0 / 1
Megastigmatrienone.xlsx	Zinc finger protein GLI2	GLI2	P10070	CHEMBL5119	Transcription factor	0.0312266	1 / 1
Megastigmatrienone.xlsx	Zinc finger protein GLI1	GLI1	P08151	CHEMBL5461	Transcription factor	0.0312266	1 / 1
Megastigmatrienone.xlsx	Dopamine transporter	SLC6A3	Q01959	CHEMBL238	Electrochemical transporter	0.0312266	93 / 1
Megastigmatrienone.xlsx	Bromodomain-containing protein 4	BRD4	O60885	CHEMBL1163125	Reader	0.0312266	19 / 0
Megastigmatrienone.xlsx	DNA (cytosine-5)-methyltransferase 3A	DNMT3A	Q9Y6K1	CHEMBL1992	Reader	0.0312266	2 / 0
Megastigmatrienone.xlsx	Metabotropic glutamate receptor 1	GRM1	Q13255	CHEMBL3772	Family C G protein-coupled receptor	0.0312266	22 / 0
Megastigmatrienone.xlsx	Quinone reductase 2	NQO2	P16083	CHEMBL3959	Enzyme	0.0312266	29 / 0
Megastigmatrienone.xlsx	Proteasome Macropain subunit MB1	PSMB5	P28074	CHEMBL4662	Protease	0.0312266	5 / 0
Megastigmatrienone.xlsx	Arachidonate 12-lipoxygenase	ALOX12	P18054	CHEMBL3687	Enzyme	0.0312266	1 / 2
Megastigmatrienone.xlsx	Muscarinic acetylcholine receptor M4	CHRM4	P08173	CHEMBL1821	Family A G protein-coupled receptor	0.0312266	7 / 0
Megastigmatrienone.xlsx	Serotonin 1b (5-HT1b) receptor (by homology)	HTR1B	P28222	CHEMBL1898	Family A G protein-coupled receptor	0.0312266	3 / 0
Megastigmatrienone.xlsx	Histamine H2 receptor	HRH2	P25021	CHEMBL1941	Family A G protein-coupled receptor	0.0312266	3 / 0
Megastigmatrienone.xlsx	Serotonin 1d (5-HT1d) receptor	HTR1D	P28221	CHEMBL1983	Family A G protein-coupled receptor	0.0312266	4 / 0
Megastigmatrienone.xlsx	Muscarinic acetylcholine receptor M5	CHRM5	P08912	CHEMBL2035	Family A G protein-coupled receptor	0.0312266	10 / 0
Megastigmatrienone.xlsx	Dopamine D1 receptor	DRD1	P21728	CHEMBL2056	Family A G protein-coupled receptor	0.0312266	6 / 0
Megastigmatrienone.xlsx	Alpha-1d adrenergic receptor	ADRA1D	P25100	CHEMBL223	Family A G protein-coupled receptor	0.0312266	14 / 0
Megastigmatrienone.xlsx	Muscarinic acetylcholine receptor M3	CHRM3	P20309	CHEMBL245	Family A G protein-coupled receptor	0.0312266	13 / 0
Megastigmatrienone.xlsx	Serotonin 6 (5-HT6) receptor	HTR6	P50406	CHEMBL3371	Family A G protein-coupled receptor	0.0312266	17 / 0
Megastigmatrienone.xlsx	Heat shock protein HSP 90-alpha	HSP90AA1	P07900	CHEMBL3880	Other cytosolic protein	0.0312266	4 / 0
Megastigmatrienone.xlsx	G-protein coupled receptor kinase 2	GRK2	P25098	CHEMBL4079	Kinase	0.0312266	2 / 0
Megastigmatrienone.xlsx	NAD-dependent deacetylase sirtuin 2	SIRT2	Q8IXJ6	CHEMBL4462	Eraser	0.0312266	26 / 0
Megastigmatrienone.xlsx	Aryl hydrocarbon receptor	AHR	P35869	CHEMBL3201	Transcription factor	0.0312266	2 / 0
Megastigmatrienone.xlsx	Glucocorticoid receptor	NR3C1	P04150	CHEMBL2034	Nuclear receptor	0.0312266	16 / 31
Megastigmatrienone.xlsx	Carbonic anhydrase II	CA2	P00918	CHEMBL205	Lyase	0.0312266	29 / 0
Megastigmatrienone.xlsx	Carbonic anhydrase I	CA1	P00915	CHEMBL261	Lyase	0.0312266	25 / 0
Protobassic acid.xlsx	Aldo-keto reductase family 1 member B10	AKR1B10	O60218	CHEMBL5983	Enzyme	0.668737	9 / 7
Protobassic acid.xlsx	Protein-tyrosine phosphatase 1B	PTPN1	P18031	CHEMBL335	Phosphatase	0.196038	93 / 66
Protobassic acid.xlsx	11-beta-hydroxysteroid dehydrogenase 1	HSD11B1	P28845	CHEMBL4235	Enzyme	0.162274	35 / 40
Protobassic acid.xlsx	T-cell protein-tyrosine phosphatase	PTPN2	P17706	CHEMBL3807	Phosphatase	0.111623	25 / 22
Protobassic acid.xlsx	CD81 antigen	CD81	P60033	CHEMBL1075180	Surface antigen	0.103187	1 / 1
Protobassic acid.xlsx	DNA polymerase beta	POLB	P06746	CHEMBL2392	Enzyme	0.103187	7 / 11
Protobassic acid.xlsx	Phospholipase A2 group 1B	PLA2G1B	P04054	CHEMBL4426	Enzyme	0.103187	3 / 1
Protobassic acid.xlsx	Dual specificity phosphatase Cdc25B	CDC25B	P30305	CHEMBL4804	Phosphatase	0.103187	1 / 5
Protobassic acid.xlsx	Prolyl endopeptidase	PREP	P48147	CHEMBL3202	Protease	0.103187	0 / 2
Protobassic acid.xlsx	Nuclear receptor ROR-gamma	RORC	P51449	CHEMBL1741186	Nuclear receptor	0.103187	1 / 9
Protobassic acid.xlsx	Phosphodiesterase 4D	PDE4D	Q08499	CHEMBL288	Phosphodiesterase	0.103187	14 / 2
Protobassic acid.xlsx	Receptor-type tyrosine-protein phosphatase F (LAR)	PTPRF	P10586	CHEMBL3521	Membrane receptor	0.103187	11 / 1
Protobassic acid.xlsx	Low molecular weight phosphotyrosine protein phosphatase	ACP1	P24666	CHEMBL4903	Phosphatase	0.103187	3 / 2
Protobassic acid.xlsx	Protein farnesyltransferase	FNTA FNTB	P49354 P49356	CHEMBL2094108	Enzyme	0.103187	126 / 10
Protobassic acid.xlsx	Dual specificity phosphatase Cdc25A	CDC25A	P30304	CHEMBL3775	Phosphatase	0.103187	0 / 14
Protobassic acid.xlsx	Nitric oxide synthase, inducible	NOS2	P35228	CHEMBL4481	Enzyme	0.103187	5 / 22
Protobassic acid.xlsx	Estrogen receptor beta	ESR2	Q92731	CHEMBL242	Nuclear receptor	0.103187	25 / 45
Protobassic acid.xlsx	Prostaglandin E synthase	PTGES	O14684	CHEMBL5658	Enzyme	0.103187	12 / 14
Protobassic acid.xlsx	Carboxylesterase 2	CES2	O00748	CHEMBL3180	Enzyme	0.103187	1 / 14
Protobassic acid.xlsx	Telomerase reverse transcriptase	TERT	O14746	CHEMBL2916	Enzyme	0.103187	0 / 2
Protobassic acid.xlsx	Fatty acid-binding protein, liver	FABP1	P07148	CHEMBL5421	Fatty acid binding protein family	0.103187	0 / 3
Protobassic acid.xlsx	Prostanoid EP2 receptor (by homology)	PTGER2	P43116	CHEMBL1881	Family A G protein-coupled receptor	0.103187	117 / 21
Protobassic acid.xlsx	Leukotriene B4 receptor 1	LTB4R	Q15722	CHEMBL3911	Family A G protein-coupled receptor	0.103187	46 / 6
Protobassic acid.xlsx	Androgen Receptor	AR	P10275	CHEMBL1871	Nuclear receptor	0.103187	3 / 124
Protobassic acid.xlsx	Corticosteroid binding globulin	SERPINA6	P08185	CHEMBL2421	Secreted protein	0.103187	0 / 20
Protobassic acid.xlsx	Testis-specific androgen-binding protein	SHBG	P04278	CHEMBL3305	Secreted protein	0.103187	0 / 45
Protobassic acid.xlsx	HMG-CoA reductase	HMGCR	P04035	CHEMBL402	Oxidoreductase	0.103187	258 / 77
Protobassic acid.xlsx	Glucose-6-phosphate 1-dehydrogenase	G6PD	P11413	CHEMBL5347	Enzyme	0.103187	0 / 3
Protobassic acid.xlsx	Cytochrome P450 51 (by homology)	CYP51A1	Q16850	CHEMBL3849	Cytochrome P450	0.103187	0 / 2
Protobassic acid.xlsx	Cyclooxygenase-2	PTGS2	P35354	CHEMBL230	Oxidoreductase	0.103187	9 / 7
Protobassic acid.xlsx	Prostanoid FP receptor	PTGFR	P43088	CHEMBL1987	Family A G protein-coupled receptor	0.103187	25 / 6
Protobassic acid.xlsx	Peroxisome proliferator-activated receptor gamma	PPARG	P37231	CHEMBL235	Nuclear receptor	0.103187	70 / 22
Protobassic acid.xlsx	Cytochrome P450 19A1	CYP19A1	P11511	CHEMBL1978	Cytochrome P450	0.103187	0 / 231
Protobassic acid.xlsx	Prostanoid EP1 receptor (by homology)	PTGER1	P34995	CHEMBL1811	Family A G protein-coupled receptor	0.103187	40 / 9
Protobassic acid.xlsx	Prostanoid EP4 receptor (by homology)	PTGER4	P35408	CHEMBL1836	Family A G protein-coupled receptor	0.103187	144 / 6
Protobassic acid.xlsx	Mineralocorticoid receptor	NR3C2	P08235	CHEMBL1994	Nuclear receptor	0.103187	0 / 24
Protobassic acid.xlsx	Glucocorticoid receptor	NR3C1	P04150	CHEMBL2034	Nuclear receptor	0.103187	15 / 38
Protobassic acid.xlsx	Peroxisome proliferator-activated receptor alpha	PPARA	Q07869	CHEMBL239	Nuclear receptor	0.103187	36 / 16
Protobassic acid.xlsx	Peroxisome proliferator-activated receptor delta	PPARD	Q03181	CHEMBL3979	Nuclear receptor	0.103187	25 / 10
Protobassic acid.xlsx	G protein-coupled receptor 44	PTGDR2	Q9Y5Y4	CHEMBL5071	Family A G protein-coupled receptor	0.103187	191 / 0
Protobassic acid.xlsx	Protein-tyrosine phosphatase 1C	PTPN6	P29350	CHEMBL3166	Phosphatase	0.103187	2 / 2
Protobassic acid.xlsx	Protein kinase C eta	PRKCH	P24723	CHEMBL3616	Kinase	0.103187	1 / 3
Protobassic acid.xlsx	11-beta-hydroxysteroid dehydrogenase 2	HSD11B2	P80365	CHEMBL3746	Enzyme	0.103187	12 / 19
Protobassic acid.xlsx	Protein-tyrosine phosphatase 2C	PTPN11	Q06124	CHEMBL3864	Phosphatase	0.103187	8 / 1
Protobassic acid.xlsx	Cyclooxygenase-1	PTGS1	P23219	CHEMBL221	Oxidoreductase	0.103187	0 / 3
Protobassic acid.xlsx	Integrin alpha-4/beta-1	ITGB1 ITGA4	P05556 P13612	CHEMBL1907599	Membrane receptor	0.103187	124 / 0
Protobassic acid.xlsx	Integrin alpha-V/beta-3	ITGAV ITGB3	P06756 P05106	CHEMBL1907598	Membrane receptor	0.103187	247 / 0
Protobassic acid.xlsx	Prostanoid EP3 receptor	PTGER3	P43115	CHEMBL3710	Family A G protein-coupled receptor	0.103187	22 / 3
Protobassic acid.xlsx	Arachidonate 5-lipoxygenase	ALOX5	P09917	CHEMBL215	Oxidoreductase	0.103187	5 / 20
Protobassic acid.xlsx	G-protein coupled bile acid receptor 1	GPBAR1	Q8TDU6	CHEMBL5409	Family A G protein-coupled receptor	0.103187	12 / 14
Protobassic acid.xlsx	DNA topoisomerase I	TOP1	P11387	CHEMBL1781	Isomerase	0.103187	0 / 2
Protobassic acid.xlsx	DNA topoisomerase II alpha	TOP2A	P11388	CHEMBL1806	Isomerase	0.103187	0 / 2
Protobassic acid.xlsx	Niemann-Pick C1-like protein 1	NPC1L1	Q9UHC9	CHEMBL2027	Other membrane protein	0.103187	0 / 10
Protobassic acid.xlsx	Sigma opioid receptor	SIGMAR1	Q99720	CHEMBL287	Membrane receptor	0.103187	0 / 4
Protobassic acid.xlsx	Cytochrome P450 17A1	CYP17A1	P05093	CHEMBL3522	Cytochrome P450	0.103187	0 / 37
Protobassic acid.xlsx	TNF-alpha	TNF	P01375	CHEMBL1825	Secreted protein	0.103187	8 / 6
Protobassic acid.xlsx	Bile acid receptor FXR	NR1H4	Q96RI1	CHEMBL2047	Nuclear receptor	0.103187	22 / 8
Protobassic acid.xlsx	Dopamine transporter	SLC6A3	Q01959	CHEMBL238	Electrochemical transporter	0.103187	0 / 2
quercetin-3-O-glucoside.xlsx	Aldose reductase	AKR1B1	P15121	CHEMBL1900	Enzyme	1	11 / 66
quercetin-3-O-glucoside.xlsx	Carbonic anhydrase II	CA2	P00918	CHEMBL205	Lyase	1	4 / 10
quercetin-3-O-glucoside.xlsx	Carbonic anhydrase VII	CA7	P43166	CHEMBL2326	Lyase	1	5 / 13
quercetin-3-O-glucoside.xlsx	Carbonic anhydrase XII	CA12	O43570	CHEMBL3242	Lyase	1	5 / 20
quercetin-3-O-glucoside.xlsx	Carbonic anhydrase IV	CA4	P22748	CHEMBL3729	Lyase	1	5 / 10
quercetin-3-O-glucoside.xlsx	NADPH oxidase 4	NOX4	Q9NPH5	CHEMBL1250375	Enzyme	0.998137	1 / 7
quercetin-3-O-glucoside.xlsx	Adrenergic receptor alpha-2	ADRA2C	P18825	CHEMBL1916	Family A G protein-coupled receptor	0.998137	2 / 2
quercetin-3-O-glucoside.xlsx	Acetylcholinesterase	ACHE	P22303	CHEMBL220	Hydrolase	0.831337	3 / 21
quercetin-3-O-glucoside.xlsx	Quinone reductase 2	NQO2	P16083	CHEMBL3959	Enzyme	0.603462	1 / 1
quercetin-3-O-glucoside.xlsx	Ribosomal protein S6 kinase alpha 3	RPS6KA3	P51812	CHEMBL2345	Kinase	0.427429	5 / 19
quercetin-3-O-glucoside.xlsx	Neuromedin-U receptor 2	NMUR2	Q9GZQ4	CHEMBL1075144	Family A G protein-coupled receptor	0.335259	1 / 1
quercetin-3-O-glucoside.xlsx	Alpha-2a adrenergic receptor	ADRA2A	P08913	CHEMBL1867	Family A G protein-coupled receptor	0.335259	1 / 1
quercetin-3-O-glucoside.xlsx	Cyclooxygenase-2	PTGS2	P35354	CHEMBL230	Oxidoreductase	0.176055	1 / 5
quercetin-3-O-glucoside.xlsx	Lymphocyte differentiation antigen CD38	CD38	P28907	CHEMBL4660	Enzyme	0.134155	0 / 2
quercetin-3-O-glucoside.xlsx	Phosphodiesterase 5A	PDE5A	O76074	CHEMBL1827	Phosphodiesterase	0.109013	0 / 6
quercetin-3-O-glucoside.xlsx	TNF-alpha	TNF	P01375	CHEMBL1825	Secreted protein	0.100634	0 / 3
quercetin-3-O-glucoside.xlsx	Interleukin-2	IL2	P60568	CHEMBL5880	Secreted protein	0.100634	0 / 4
quercetin-3-O-glucoside.xlsx	Adenosine A1 receptor (by homology)	ADORA1	P30542	CHEMBL226	Family A G protein-coupled receptor	0.100634	0 / 14
quercetin-3-O-glucoside.xlsx	Xanthine dehydrogenase	XDH	P47989	CHEMBL1929	Oxidoreductase	0.100634	3 / 18
quercetin-3-O-glucoside.xlsx	Arachidonate 5-lipoxygenase	ALOX5	P09917	CHEMBL215	Oxidoreductase	0.100634	0 / 45
quercetin-3-O-glucoside.xlsx	Equilibrative nucleoside transporter 1	SLC29A1	Q99808	CHEMBL1997	Electrochemical transporter	0.100634	2 / 0
quercetin-3-O-glucoside.xlsx	Telomerase reverse transcriptase	TERT	O14746	CHEMBL2916	Enzyme	0.100634	0 / 10
Quercetin.xlsx	NADPH oxidase 4	NOX4	Q9NPH5	CHEMBL1250375	Enzyme	1	7 / 8
Quercetin.xlsx	Vasopressin V2 receptor	AVPR2	P30518	CHEMBL1790	Family A G protein-coupled receptor	1	1 / 1
Quercetin.xlsx	Aldose reductase	AKR1B1	P15121	CHEMBL1900	Enzyme	1	18 / 72
Quercetin.xlsx	Xanthine dehydrogenase	XDH	P47989	CHEMBL1929	Oxidoreductase	1	12 / 20
Quercetin.xlsx	Monoamine oxidase A	MAOA	P21397	CHEMBL1951	Oxidoreductase	1	4 / 14
Quercetin.xlsx	Insulin-like growth factor I receptor	IGF1R	P08069	CHEMBL1957	Kinase	1	3 / 3
Quercetin.xlsx	Tyrosine-protein kinase receptor FLT3	FLT3	P36888	CHEMBL1974	Kinase	1	5 / 7
Quercetin.xlsx	Cytochrome P450 19A1	CYP19A1	P11511	CHEMBL1978	Cytochrome P450	1	5 / 18
Quercetin.xlsx	Epidermal growth factor receptor erbB1	EGFR	P00533	CHEMBL203	Kinase	1	5 / 28
Quercetin.xlsx	Thrombin	F2	P00734	CHEMBL204	Protease	1	11 / 3
Quercetin.xlsx	Carbonic anhydrase II	CA2	P00918	CHEMBL205	Lyase	1	7 / 15
Quercetin.xlsx	Serine/threonine-protein kinase PIM1	PIM1	P11309	CHEMBL2147	Kinase	1	7 / 7
Quercetin.xlsx	Arachidonate 5-lipoxygenase	ALOX5	P09917	CHEMBL215	Oxidoreductase	1	5 / 46
Quercetin.xlsx	Serine/threonine-protein kinase Aurora-B	AURKB	Q96GD4	CHEMBL2185	Kinase	1	3 / 4
Quercetin.xlsx	Dopamine D4 receptor	DRD4	P21917	CHEMBL219	Family A G protein-coupled receptor	1	1 / 1
Quercetin.xlsx	Adenosine A1 receptor (by homology)	ADORA1	P30542	CHEMBL226	Family A G protein-coupled receptor	1	6 / 23
Quercetin.xlsx	Carbonic anhydrase VII	CA7	P43166	CHEMBL2326	Lyase	1	8 / 14
Quercetin.xlsx	Glyoxalase I	GLO1	Q04760	CHEMBL2424	Enzyme	1	3 / 4
Quercetin.xlsx	Myeloperoxidase	MPO	P05164	CHEMBL2439	Enzyme	1	1 / 1
Quercetin.xlsx	PI3-kinase p85-alpha subunit	PIK3R1	P27986	CHEMBL2506	Enzyme	1	1 / 1
Quercetin.xlsx	Adenosine A2a receptor (by homology)	ADORA2A	P29274	CHEMBL251	Family A G protein-coupled receptor	1	5 / 11
Quercetin.xlsx	Death-associated protein kinase 1	DAPK1	P53355	CHEMBL2558	Kinase	1	2 / 2
Quercetin.xlsx	Liver glycogen phosphorylase	PYGL	P06737	CHEMBL2568	Enzyme	1	1 / 1
Quercetin.xlsx	Carbonic anhydrase I	CA1	P00915	CHEMBL261	Lyase	1	3 / 5
Quercetin.xlsx	Glycogen synthase kinase-3 beta	GSK3B	P49841	CHEMBL262	Kinase	1	3 / 6
Quercetin.xlsx	Tyrosine-protein kinase SRC	SRC	P12931	CHEMBL267	Kinase	1	2 / 10
Quercetin.xlsx	Focal adhesion kinase 1	PTK2	Q05397	CHEMBL2695	Kinase	1	1 / 2
Quercetin.xlsx	Estradiol 17-beta-dehydrogenase 2	HSD17B2	P37059	CHEMBL2789	Enzyme	1	8 / 3
Quercetin.xlsx	Vascular endothelial growth factor receptor 2	KDR	P35968	CHEMBL279	Kinase	1	2 / 3
Quercetin.xlsx	Matrix metalloproteinase 13	MMP13	P45452	CHEMBL280	Protease	1	1 / 1
Quercetin.xlsx	Matrix metalloproteinase 3	MMP3	P08254	CHEMBL283	Protease	1	1 / 1
Quercetin.xlsx	Carbonic anhydrase III	CA3	P07451	CHEMBL2885	Lyase	1	1 / 1
Quercetin.xlsx	Arachidonate 15-lipoxygenase	ALOX15	P16050	CHEMBL2903	Enzyme	1	4 / 8
Quercetin.xlsx	Multidrug resistance-associated protein 1	ABCC1	P33527	CHEMBL3004	Primary active transporter	1	7 / 11
Quercetin.xlsx	Serine/threonine-protein kinase PLK1	PLK1	P53350	CHEMBL3024	Kinase	1	2 / 3
Quercetin.xlsx	Carbonic anhydrase VI	CA6	P23280	CHEMBL3025	Lyase	1	1 / 1
Quercetin.xlsx	Cyclin-dependent kinase 1	CDK1	P06493	CHEMBL308	Kinase	1	2 / 13
Quercetin.xlsx	Matrix metalloproteinase 9	MMP9	P14780	CHEMBL321	Protease	1	2 / 2
Quercetin.xlsx	Carbonic anhydrase XII	CA12	O43570	CHEMBL3242	Lyase	1	8 / 17
Quercetin.xlsx	Matrix metalloproteinase 2	MMP2	P08253	CHEMBL333	Protease	1	2 / 2
Quercetin.xlsx	Protein kinase N1	PKN1	Q16512	CHEMBL3384	Kinase	1	1 / 3
Quercetin.xlsx	Carbonic anhydrase XIV	CA14	Q9ULX7	CHEMBL3510	Lyase	1	1 / 1
Quercetin.xlsx	Carbonic anhydrase IX	CA9	Q16790	CHEMBL3594	Lyase	1	3 / 5
Quercetin.xlsx	Casein kinase II alpha	CSNK2A1	P68400	CHEMBL3629	Kinase	1	3 / 2
Quercetin.xlsx	Arachidonate 12-lipoxygenase	ALOX12	P18054	CHEMBL3687	Enzyme	1	5 / 10
Quercetin.xlsx	Hepatocyte growth factor receptor	MET	P08581	CHEMBL3717	Kinase	1	2 / 4
Quercetin.xlsx	Carbonic anhydrase IV	CA4	P22748	CHEMBL3729	Lyase	1	7 / 13
Quercetin.xlsx	Serine/threonine-protein kinase NEK2	NEK2	P51955	CHEMBL3835	Kinase	1	1 / 2
Quercetin.xlsx	Interleukin-8 receptor A	CXCR1	P25024	CHEMBL4029	Family A G protein-coupled receptor	1	1 / 1
Quercetin.xlsx	CaM kinase II beta	CAMK2B	Q13554	CHEMBL4121	Kinase	1	1 / 2
Quercetin.xlsx	ALK tyrosine kinase receptor	ALK	Q9UM73	CHEMBL4247	Kinase	1	2 / 4
Quercetin.xlsx	Serine/threonine-protein kinase AKT	AKT1	P31749	CHEMBL4282	Kinase	1	1 / 4
Quercetin.xlsx	P-glycoprotein 1	ABCB1	P08183	CHEMBL4302	Primary active transporter	1	11 / 48
Quercetin.xlsx	Serine/threonine-protein kinase NEK6	NEK6	Q9HC98	CHEMBL4309	Kinase	1	1 / 2
Quercetin.xlsx	Phospholipase A2 group 1B	PLA2G1B	P04054	CHEMBL4426	Enzyme	1	1 / 1
Quercetin.xlsx	Carbonic anhydrase VA	CA5A	P35218	CHEMBL4789	Lyase	1	1 / 1
Quercetin.xlsx	Beta-secretase 1	BACE1	P56817	CHEMBL4822	Protease	1	8 / 14
Quercetin.xlsx	Cytochrome P450 1B1	CYP1B1	Q16678	CHEMBL4878	Cytochrome P450	1	12 / 46
Quercetin.xlsx	Tyrosine-protein kinase receptor UFO	AXL	P30530	CHEMBL4895	Kinase	1	2 / 4
Quercetin.xlsx	ATP-binding cassette sub-family G member 2	ABCG2	Q9UNQ0	CHEMBL5393	Primary active transporter	1	6 / 50
Quercetin.xlsx	NUAK family SNF1-like kinase 1	NUAK1	O60285	CHEMBL5784	Kinase	1	1 / 2
Quercetin.xlsx	Aldo-keto reductase family 1 member C2 (by homology)	AKR1C2	P52895	CHEMBL5847	Enzyme	1	1 / 1
Quercetin.xlsx	Aldo-keto reductase family 1 member C1 (by homology)	AKR1C1	Q04828	CHEMBL5905	Enzyme	1	1 / 1
Quercetin.xlsx	Aldo-keto-reductase family 1 member C3 (by homology)	AKR1C3	P42330	CHEMBL4681	Enzyme	1	1 / 1
Quercetin.xlsx	Aldo-keto reductase family 1 member C4 (by homology)	AKR1C4	P17516	CHEMBL4999	Enzyme	1	1 / 1
Quercetin.xlsx	Carbonic anhydrase XIII (by homology)	CA13	Q8N1Q1	CHEMBL3912	Lyase	1	1 / 1
Quercetin.xlsx	Aldehyde reductase (by homology)	AKR1A1	P14550	CHEMBL2246	Enzyme	1	1 / 1
Quercetin.xlsx	G-protein coupled receptor 35	GPR35	Q9HC97	CHEMBL1293267	Family A G protein-coupled receptor	1	2 / 4
Quercetin.xlsx	Microtubule-associated protein tau	MAPT	P10636	CHEMBL1293224	Unclassified protein	0.680284	1 / 1
Quercetin.xlsx	Lysine-specific demethylase 4D-like	KDM4E	B2RXH2	CHEMBL1293226	Eraser	0.680284	2 / 2
Quercetin.xlsx	DNA topoisomerase II alpha	TOP2A	P11388	CHEMBL1806	Isomerase	0.680284	1 / 1
Quercetin.xlsx	Insulin receptor	INSR	P06213	CHEMBL1981	Kinase	0.680284	1 / 1
Quercetin.xlsx	Acetylcholinesterase	ACHE	P22303	CHEMBL220	Hydrolase	0.680284	4 / 27
Quercetin.xlsx	Myosin light chain kinase, smooth muscle	MYLK	Q15746	CHEMBL2428	Kinase	0.680284	1 / 1
Quercetin.xlsx	Tyrosine-protein kinase SYK	SYK	P43405	CHEMBL2599	Kinase	0.680284	3 / 3
Quercetin.xlsx	PI3-kinase p110-gamma subunit	PIK3CG	P48736	CHEMBL3267	Enzyme	0.680284	3 / 1
Quercetin.xlsx	DNA-(apurinic or apyrimidinic site) lyase	APEX1	P27695	CHEMBL5619	Enzyme	0.680284	1 / 1
Quercetin.xlsx	Receptor-type tyrosine-protein phosphatase S	PTPRS	Q13332	CHEMBL2396508	Phosphatase	0.545872	6 / 8
Quercetin.xlsx	Estrogen receptor beta	ESR2	Q92731	CHEMBL242	Nuclear receptor	0.545872	62 / 29
Quercetin.xlsx	DNA-3-methyladenine glycosylase	MPG	P29372	CHEMBL3396943	Enzyme	0.545872	1 / 1
Quercetin.xlsx	Solute carrier family 22 member 12	SLC22A12	Q96S37	CHEMBL6120	Electrochemical transporter	0.545872	4 / 1
Quercetin.xlsx	Cyclin-dependent kinase 5/CDK5 activator 1	CDK5R1 CDK5	Q15078 Q00535	CHEMBL1907600	Kinase	0.538062	6 / 18
Quercetin.xlsx	Cyclin-dependent kinase 1/cyclin B	CCNB3 CDK1 CCNB1 CCNB2	Q8WWL7 P06493 P14635 O95067	CHEMBL2094127	Other cytosolic protein	0.538062	4 / 9
Quercetin.xlsx	Arginase-1 (by homology)	ARG1	P05089	CHEMBL1075097	Enzyme	0.538062	2 / 2
Quercetin.xlsx	Cyclin-dependent kinase 6	CDK6	Q00534	CHEMBL2508	Kinase	0.498513	3 / 4
Quercetin.xlsx	Cyclin-dependent kinase 2	CDK2	P24941	CHEMBL301	Kinase	0.498513	1 / 17
Quercetin.xlsx	Tyrosinase	TYR	P14679	CHEMBL1973	Oxidoreductase	0.395895	2 / 3
Quercetin.xlsx	Estradiol 17-beta-dehydrogenase 1	HSD17B1	P14061	CHEMBL3181	Enzyme	0.395895	8 / 4
Quercetin.xlsx	Aryl hydrocarbon receptor	AHR	P35869	CHEMBL3201	Transcription factor	0.395895	1 / 1
Quercetin.xlsx	Estrogen-related receptor alpha	ESRRA	P11474	CHEMBL3429	Nuclear receptor	0.395895	2 / 2
Quercetin.xlsx	Beta amyloid A4 protein	APP	P05067	CHEMBL2487	Membrane receptor	0.26156	2 / 12
Quercetin.xlsx	Poly [ADP-ribose] polymerase-1	PARP1	P09874	CHEMBL3105	Enzyme	0.26156	3 / 9
Quercetin.xlsx	Transthyretin	TTR	P02766	CHEMBL3194	Secreted protein	0.26156	2 / 2
Quercetin.xlsx	Matrix metalloproteinase 12	MMP12	P39900	CHEMBL4393	Protease	0.26156	1 / 1
Quercetin.xlsx	Lymphocyte differentiation antigen CD38	CD38	P28907	CHEMBL4660	Enzyme	0.26156	2 / 3
Quercetin.xlsx	Aldo-keto reductase family 1 member B10	AKR1B10	O60218	CHEMBL5983	Enzyme	0.26156	2 / 3
Quercetin.xlsx	Tankyrase-2	TNKS2	Q9H2K2	CHEMBL6154	Enzyme	0.26156	4 / 12
Quercetin.xlsx	Tankyrase-1	TNKS	O95271	CHEMBL6164	Enzyme	0.26156	4 / 28
Quercetin.xlsx	DNA topoisomerase I (by homology)	TOP1	P11387	CHEMBL1781	Isomerase	0.26156	1 / 1
Quercetin.xlsx	Telomerase reverse transcriptase	TERT	O14746	CHEMBL2916	Enzyme	0.198389	9 / 22
Spinasterol.xlsx	Androgen Receptor	AR	P10275	CHEMBL1871	Nuclear receptor	0.614311	11 / 106
Spinasterol.xlsx	Niemann-Pick C1-like protein 1	NPC1L1	Q9UHC9	CHEMBL2027	Other membrane protein	0.36441	14 / 13
Spinasterol.xlsx	LXR-alpha	NR1H3	Q13133	CHEMBL2808	Nuclear receptor	0.322747	19 / 20
Spinasterol.xlsx	Norepinephrine transporter	SLC6A2	P23975	CHEMBL222	Electrochemical transporter	0.314405	2 / 2
Spinasterol.xlsx	Cytochrome P450 2C19	CYP2C19	P33261	CHEMBL3622	Cytochrome P450	0.306044	0 / 3
Spinasterol.xlsx	Protein-tyrosine phosphatase 1B	PTPN1	P18031	CHEMBL335	Phosphatase	0.281085	10 / 52
Spinasterol.xlsx	Nuclear receptor ROR-gamma	RORC	P51449	CHEMBL1741186	Nuclear receptor	0.264449	11 / 9
Spinasterol.xlsx	Butyrylcholinesterase	BCHE	P06276	CHEMBL1914	Hydrolase	0.239432	2 / 2
Spinasterol.xlsx	HMG-CoA reductase	HMGCR	P04035	CHEMBL402	Oxidoreductase	0.189458	30 / 22
Spinasterol.xlsx	Cytochrome P450 51 (by homology)	CYP51A1	Q16850	CHEMBL3849	Cytochrome P450	0.189458	3 / 2
Spinasterol.xlsx	Muscarinic acetylcholine receptor M2	CHRM2	P08172	CHEMBL211	Family A G protein-coupled receptor	0.189458	2 / 2
Spinasterol.xlsx	Acetylcholinesterase	ACHE	P22303	CHEMBL220	Hydrolase	0.18109	3 / 1
Spinasterol.xlsx	Cytochrome P450 17A1	CYP17A1	P05093	CHEMBL3522	Cytochrome P450	0.17281	25 / 51
Spinasterol.xlsx	Serotonin transporter	SLC6A4	P31645	CHEMBL228	Electrochemical transporter	0.164472	1 / 5
Spinasterol.xlsx	Testis-specific androgen-binding protein	SHBG	P04278	CHEMBL3305	Secreted protein	0.164472	0 / 48
Spinasterol.xlsx	Cytochrome P450 19A1	CYP19A1	P11511	CHEMBL1978	Cytochrome P450	0.147815	4 / 190
Spinasterol.xlsx	Estrogen receptor alpha	ESR1	P03372	CHEMBL206	Nuclear receptor	0.139453	1 / 40
Spinasterol.xlsx	Sterol regulatory element-binding protein 2	SREBF2	Q12772	CHEMBL1795166	Unclassified protein	0.139453	1 / 1
Spinasterol.xlsx	Nuclear receptor subfamily 1 group I member 3 (by homology)	NR1I3	Q14994	CHEMBL5503	Nuclear receptor	0.122827	0 / 3
Spinasterol.xlsx	Estrogen receptor beta	ESR2	Q92731	CHEMBL242	Nuclear receptor	0.114495	2 / 48
Spinasterol.xlsx	Nuclear receptor ROR-alpha	RORA	P35398	CHEMBL5868	Nuclear receptor	0.106166	3 / 3
Spinasterol.xlsx	Carboxylesterase 2	CES2	O00748	CHEMBL3180	Enzyme	0.106166	5 / 11
Spinasterol.xlsx	Prostaglandin E synthase	PTGES	O14684	CHEMBL5658	Enzyme	0.106166	0 / 11
Spinasterol.xlsx	Anti-estrogen binding site (AEBS) (by homology)	DHCR7	Q9UBM7	CHEMBL2169735	Enzyme	0.106166	2 / 6
Spinasterol.xlsx	Squalene monooxygenase	SQLE	Q14534	CHEMBL3592	Enzyme	0.106166	0 / 4
Spinasterol.xlsx	Corticosteroid binding globulin	SERPINA6	P08185	CHEMBL2421	Secreted protein	0.106166	0 / 19
Spinasterol.xlsx	Protein-tyrosine phosphatase 1C	PTPN6	P29350	CHEMBL3166	Phosphatase	0.106166	0 / 1
Spinasterol.xlsx	T-cell protein-tyrosine phosphatase	PTPN2	P17706	CHEMBL3807	Phosphatase	0.106166	0 / 17
Spinasterol.xlsx	LXR-beta	NR1H2	P55055	CHEMBL4093	Nuclear receptor	0.106166	3 / 1
Spinasterol.xlsx	11-beta-hydroxysteroid dehydrogenase 1	HSD11B1	P28845	CHEMBL4235	Enzyme	0.106166	24 / 31
Spinasterol.xlsx	Nitric oxide synthase, inducible (by homology)	NOS2	P35228	CHEMBL4481	Enzyme	0.106166	1 / 18
Spinasterol.xlsx	11-beta-hydroxysteroid dehydrogenase 2	HSD11B2	P80365	CHEMBL3746	Enzyme	0.106166	6 / 13
Spinasterol.xlsx	Vitamin D receptor	VDR	P11473	CHEMBL1977	Nuclear receptor	0.106166	26 / 45
Spinasterol.xlsx	Glycine receptor subunit alpha-1	GLRA1	P23415	CHEMBL5845	Ligand-gated ion channel	0.106166	1 / 1
Spinasterol.xlsx	Prolyl endopeptidase	PREP	P48147	CHEMBL3202	Protease	0.106166	0 / 1
Spinasterol.xlsx	DNA polymerase beta (by homology)	POLB	P06746	CHEMBL2392	Enzyme	0.106166	0 / 6
Spinasterol.xlsx	Potassium-transporting ATPase alpha chain 2	ATP12A	P54707	CHEMBL2933	Primary active transporter	0.106166	0 / 2
Spinasterol.xlsx	Fatty acid binding protein adipocyte	FABP4	P15090	CHEMBL2083	Fatty acid binding protein family	0.106166	0 / 3
Spinasterol.xlsx	Telomerase reverse transcriptase	TERT	O14746	CHEMBL2916	Enzyme	0.106166	0 / 1
Spinasterol.xlsx	Fatty acid binding protein muscle	FABP3	P05413	CHEMBL3344	Fatty acid binding protein family	0.106166	0 / 4
Spinasterol.xlsx	Fatty acid binding protein epidermal	FABP5	Q01469	CHEMBL3674	Fatty acid binding protein family	0.106166	0 / 1
Spinasterol.xlsx	Peroxisome proliferator-activated receptor delta	PPARD	Q03181	CHEMBL3979	Nuclear receptor	0.106166	0 / 8
Spinasterol.xlsx	Fatty acid-binding protein, liver	FABP1	P07148	CHEMBL5421	Fatty acid binding protein family	0.106166	0 / 3
Spinasterol.xlsx	Glucose-6-phosphate 1-dehydrogenase	G6PD	P11413	CHEMBL5347	Enzyme	0.106166	1 / 2
Spinasterol.xlsx	Progesterone receptor	PGR	P06401	CHEMBL208	Nuclear receptor	0.106166	0 / 28
Spinasterol.xlsx	Adenosine A3 receptor	ADORA3	P0DMS8	CHEMBL256	Family A G protein-coupled receptor	0.106166	0 / 1
Spinasterol.xlsx	MAP kinase ERK1	MAPK3	P27361	CHEMBL3385	Kinase	0.106166	0 / 1
Spinasterol.xlsx	Protein kinase C eta	PRKCH	P24723	CHEMBL3616	Kinase	0.106166	0 / 1
Spinasterol.xlsx	Protein-tyrosine phosphatase 2C	PTPN11	Q06124	CHEMBL3864	Phosphatase	0.106166	0 / 1
Spinasterol.xlsx	Aldo-keto reductase family 1 member B10	AKR1B10	O60218	CHEMBL5983	Enzyme	0.106166	0 / 6
Spinasterol.xlsx	Beta-secretase 1	BACE1	P56817	CHEMBL4822	Protease	0.106166	7 / 2
Spinasterol.xlsx	Receptor-type tyrosine-protein phosphatase F (LAR)	PTPRF	P10586	CHEMBL3521	Membrane receptor	0.106166	0 / 1
Spinasterol.xlsx	UDP-glucuronosyltransferase 2B7	UGT2B7	P16662	CHEMBL4370	Enzyme	0.106166	0 / 22
Spinasterol.xlsx	Phospholipase A2 group 1B	PLA2G1B	P04054	CHEMBL4426	Enzyme	0.106166	0 / 1
Spinasterol.xlsx	Low molecular weight phosphotyrosine protein phosphatase	ACP1	P24666	CHEMBL4903	Phosphatase	0.106166	0 / 1
Spinasterol.xlsx	Dual specificity phosphatase Cdc25A	CDC25A	P30304	CHEMBL3775	Phosphatase	0.106166	8 / 11
Spinasterol.xlsx	DNA topoisomerase II alpha	TOP2A	P11388	CHEMBL1806	Isomerase	0.106166	0 / 2
Squalene.xlsx	Peroxisome proliferator-activated receptor alpha	PPARA	Q07869	CHEMBL239	Nuclear receptor	0.106166	0 / 3
Squalene.xlsx	Cannabinoid receptor 2	CNR2	P34972	CHEMBL253	Family A G protein-coupled receptor	0.106166	0 / 1
Stigmasterol.xlsx	Niemann-Pick C1-like protein 1	NPC1L1	Q9UHC9	CHEMBL2027	Other membrane protein	0.894286	14 / 13
Stigmasterol.xlsx	LXR-alpha	NR1H3	Q13133	CHEMBL2808	Nuclear receptor	0.589276	17 / 20
Stigmasterol.xlsx	Nuclear receptor ROR-gamma	RORC	P51449	CHEMBL1741186	Nuclear receptor	0.564357	12 / 9
Stigmasterol.xlsx	Estrogen receptor alpha	ESR1	P03372	CHEMBL206	Nuclear receptor	0.456018	0 / 39
Stigmasterol.xlsx	Estrogen receptor beta	ESR2	Q92731	CHEMBL242	Nuclear receptor	0.456018	0 / 47
Stigmasterol.xlsx	Testis-specific androgen-binding protein	SHBG	P04278	CHEMBL3305	Secreted protein	0.456018	0 / 48
Stigmasterol.xlsx	Sterol regulatory element-binding protein 2	SREBF2	Q12772	CHEMBL1795166	Unclassified protein	0.3894	1 / 1
Stigmasterol.xlsx	HMG-CoA reductase	HMGCR	P04035	CHEMBL402	Oxidoreductase	0.3894	9 / 7
Stigmasterol.xlsx	Cytochrome P450 19A1	CYP19A1	P11511	CHEMBL1978	Cytochrome P450	0.314405	0 / 161
Stigmasterol.xlsx	Androgen Receptor	AR	P10275	CHEMBL1871	Nuclear receptor	0.239432	3 / 102
Stigmasterol.xlsx	Cytochrome P450 17A1	CYP17A1	P05093	CHEMBL3522	Cytochrome P450	0.164472	1 / 50
Stigmasterol.xlsx	Cytochrome P450 51 (by homology)	CYP51A1	Q16850	CHEMBL3849	Cytochrome P450	0.164472	2 / 2
Stigmasterol.xlsx	Nuclear receptor ROR-alpha	RORA	P35398	CHEMBL5868	Nuclear receptor	0.164472	3 / 3
Stigmasterol.xlsx	Cytochrome P450 2C19	CYP2C19	P33261	CHEMBL3622	Cytochrome P450	0.131156	0 / 3
Stigmasterol.xlsx	Protein-tyrosine phosphatase 1B	PTPN1	P18031	CHEMBL335	Phosphatase	0.131156	4 / 47
Stigmasterol.xlsx	Corticosteroid binding globulin	SERPINA6	P08185	CHEMBL2421	Secreted protein	0.114495	0 / 18
Stigmasterol.xlsx	Glucose-6-phosphate 1-dehydrogenase	G6PD	P11413	CHEMBL5347	Enzyme	0.114495	0 / 2
Stigmasterol.xlsx	Acetylcholinesterase	ACHE	P22303	CHEMBL220	Hydrolase	0.106166	3 / 1
Stigmasterol.xlsx	Serotonin transporter	SLC6A4	P31645	CHEMBL228	Electrochemical transporter	0.106166	1 / 5
Stigmasterol.xlsx	Nuclear receptor subfamily 1 group I member 3 (by homology)	NR1I3	Q14994	CHEMBL5503	Nuclear receptor	0.106166	0 / 3
Stigmasterol.xlsx	Muscarinic acetylcholine receptor M2	CHRM2	P08172	CHEMBL211	Family A G protein-coupled receptor	0.106166	1 / 1
Stigmasterol.xlsx	Norepinephrine transporter	SLC6A2	P23975	CHEMBL222	Electrochemical transporter	0.106166	1 / 2
Stigmasterol.xlsx	Butyrylcholinesterase	BCHE	P06276	CHEMBL1914	Hydrolase	0.106166	1 / 2
Stigmasterol.xlsx	LXR-beta	NR1H2	P55055	CHEMBL4093	Nuclear receptor	0.106166	1 / 1
Stigmasterol.xlsx	Prostanoid EP1 receptor (by homology)	PTGER1	P34995	CHEMBL1811	Family A G protein-coupled receptor	0.106166	0 / 9
Stigmasterol.xlsx	Prostanoid EP2 receptor (by homology)	PTGER2	P43116	CHEMBL1881	Family A G protein-coupled receptor	0.106166	0 / 20
Stigmasterol.xlsx	Thromboxane-A synthase	TBXAS1	P24557	CHEMBL1835	Cytochrome P450	0.106166	0 / 1
Stigmasterol.xlsx	Prostaglandin E synthase	PTGES	O14684	CHEMBL5658	Enzyme	0.106166	0 / 10
Stigmasterol.xlsx	Peroxisome proliferator-activated receptor alpha	PPARA	Q07869	CHEMBL239	Nuclear receptor	0.106166	0 / 11
Stigmasterol.xlsx	Peroxisome proliferator-activated receptor delta	PPARD	Q03181	CHEMBL3979	Nuclear receptor	0.106166	0 / 8
Stigmasterol.xlsx	Squalene monooxygenase	SQLE	Q14534	CHEMBL3592	Enzyme	0.106166	0 / 4
Stigmasterol.xlsx	Vitamin D receptor	VDR	P11473	CHEMBL1977	Nuclear receptor	0.106166	20 / 49
Stigmasterol.xlsx	Anti-estrogen binding site (AEBS) (by homology)	DHCR7	Q9UBM7	CHEMBL2169735	Enzyme	0.106166	2 / 5
Stigmasterol.xlsx	Protein-tyrosine phosphatase 1C	PTPN6	P29350	CHEMBL3166	Phosphatase	0.106166	0 / 1
Stigmasterol.xlsx	T-cell protein-tyrosine phosphatase	PTPN2	P17706	CHEMBL3807	Phosphatase	0.106166	0 / 15
Stigmasterol.xlsx	Squalene synthetase (by homology)	FDFT1	P37268	CHEMBL3338	Enzyme	0.106166	0 / 1
Stigmasterol.xlsx	11-beta-hydroxysteroid dehydrogenase 1	HSD11B1	P28845	CHEMBL4235	Enzyme	0.106166	8 / 23
Stigmasterol.xlsx	Nitric oxide synthase, inducible (by homology)	NOS2	P35228	CHEMBL4481	Enzyme	0.106166	1 / 16
Stigmasterol.xlsx	Peroxisome proliferator-activated receptor gamma	PPARG	P37231	CHEMBL235	Nuclear receptor	0.106166	0 / 12
Stigmasterol.xlsx	UDP-glucuronosyltransferase 2B7	UGT2B7	P16662	CHEMBL4370	Enzyme	0.106166	0 / 8
Stigmasterol.xlsx	Glycine receptor subunit alpha-1	GLRA1	P23415	CHEMBL5845	Ligand-gated ion channel	0.106166	1 / 1
Stigmasterol.xlsx	DNA polymerase beta (by homology)	POLB	P06746	CHEMBL2392	Enzyme	0.106166	0 / 6
Syringin.xlsx	Adenosine A3 receptor	ADORA3	P0DMS8	CHEMBL256	Family A G protein-coupled receptor	0.10934	111 / 0
Syringin.xlsx	Adenosine A2a receptor	ADORA2A	P29274	CHEMBL251	Family A G protein-coupled receptor	0.10934	163 / 0
Syringin.xlsx	Adenosine A1 receptor	ADORA1	P30542	CHEMBL226	Family A G protein-coupled receptor	0.10934	328 / 2
Syringin.xlsx	Tyrosinase	TYR	P14679	CHEMBL1973	Oxidoreductase	0.10934	12 / 14
Syringin.xlsx	DNA topoisomerase I	TOP1	P11387	CHEMBL1781	Isomerase	0.10934	45 / 0
Taraxerol.xlsx	Androgen Receptor	AR	P10275	CHEMBL1871	Nuclear receptor	0.400432	14 / 103
Taraxerol.xlsx	Protein-tyrosine phosphatase 1B	PTPN1	P18031	CHEMBL335	Phosphatase	0.384308	10 / 53
Taraxerol.xlsx	Estrogen receptor alpha	ESR1	P03372	CHEMBL206	Nuclear receptor	0.287795	0 / 40
Taraxerol.xlsx	Muscarinic acetylcholine receptor M2	CHRM2	P08172	CHEMBL211	Family A G protein-coupled receptor	0.287795	0 / 2
Taraxerol.xlsx	Acetylcholinesterase	ACHE	P22303	CHEMBL220	Hydrolase	0.287795	0 / 2
Taraxerol.xlsx	Serotonin transporter	SLC6A4	P31645	CHEMBL228	Electrochemical transporter	0.287795	0 / 5
Taraxerol.xlsx	Cytochrome P450 2C19	CYP2C19	P33261	CHEMBL3622	Cytochrome P450	0.287795	0 / 3
Taraxerol.xlsx	Cytochrome P450 19A1	CYP19A1	P11511	CHEMBL1978	Cytochrome P450	0.255623	6 / 172
Taraxerol.xlsx	Nuclear receptor subfamily 1 group I member 3 (by homology)	NR1I3	Q14994	CHEMBL5503	Nuclear receptor	0.19929	0 / 3
Taraxerol.xlsx	Butyrylcholinesterase	BCHE	P06276	CHEMBL1914	Hydrolase	0.175187	2 / 2
Taraxerol.xlsx	Norepinephrine transporter	SLC6A2	P23975	CHEMBL222	Electrochemical transporter	0.159097	1 / 2
Taraxerol.xlsx	HMG-CoA reductase	HMGCR	P04035	CHEMBL402	Oxidoreductase	0.134972	33 / 12
Taraxerol.xlsx	Cytochrome P450 51 (by homology)	CYP51A1	Q16850	CHEMBL3849	Cytochrome P450	0.134972	2 / 2
Taraxerol.xlsx	Niemann-Pick C1-like protein 1	NPC1L1	Q9UHC9	CHEMBL2027	Other membrane protein	0.134972	3 / 11
Taraxerol.xlsx	Sterol regulatory element-binding protein 2	SREBF2	Q12772	CHEMBL1795166	Unclassified protein	0.126929	0 / 1
Taraxerol.xlsx	Testis-specific androgen-binding protein	SHBG	P04278	CHEMBL3305	Secreted protein	0.126929	0 / 46
Taraxerol.xlsx	Cytochrome P450 17A1	CYP17A1	P05093	CHEMBL3522	Cytochrome P450	0.126929	33 / 45
Taraxerol.xlsx	LXR-alpha	NR1H3	Q13133	CHEMBL2808	Nuclear receptor	0.126929	10 / 20
Taraxerol.xlsx	Nuclear receptor ROR-gamma	RORC	P51449	CHEMBL1741186	Nuclear receptor	0.118883	2 / 10
Taraxerol.xlsx	Protein-tyrosine phosphatase 1C	PTPN6	P29350	CHEMBL3166	Phosphatase	0.118883	0 / 1
Taraxerol.xlsx	T-cell protein-tyrosine phosphatase	PTPN2	P17706	CHEMBL3807	Phosphatase	0.118883	0 / 17
Taraxerol.xlsx	Squalene monooxygenase	SQLE	Q14534	CHEMBL3592	Enzyme	0.118883	0 / 4
Taraxerol.xlsx	Estrogen receptor beta	ESR2	Q92731	CHEMBL242	Nuclear receptor	0.118883	1 / 48
Taraxerol.xlsx	Prolyl endopeptidase	PREP	P48147	CHEMBL3202	Protease	0.118883	0 / 1
Taraxerol.xlsx	Prostaglandin E synthase	PTGES	O14684	CHEMBL5658	Enzyme	0.118883	0 / 11
Taraxerol.xlsx	11-beta-hydroxysteroid dehydrogenase 1	HSD11B1	P28845	CHEMBL4235	Enzyme	0.118883	27 / 29
Taraxerol.xlsx	Fatty acid binding protein adipocyte	FABP4	P15090	CHEMBL2083	Fatty acid binding protein family	0.118883	0 / 3
Taraxerol.xlsx	Anandamide amidohydrolase	FAAH	O00519	CHEMBL2243	Enzyme	0.118883	0 / 5
Taraxerol.xlsx	Peroxisome proliferator-activated receptor gamma	PPARG	P37231	CHEMBL235	Nuclear receptor	0.118883	0 / 12
Taraxerol.xlsx	Peroxisome proliferator-activated receptor alpha	PPARA	Q07869	CHEMBL239	Nuclear receptor	0.118883	0 / 11
Taraxerol.xlsx	Telomerase reverse transcriptase	TERT	O14746	CHEMBL2916	Enzyme	0.118883	0 / 1
Taraxerol.xlsx	Fatty acid binding protein muscle	FABP3	P05413	CHEMBL3344	Fatty acid binding protein family	0.118883	0 / 4
Taraxerol.xlsx	Fatty acid binding protein epidermal	FABP5	Q01469	CHEMBL3674	Fatty acid binding protein family	0.118883	0 / 1
Taraxerol.xlsx	Peroxisome proliferator-activated receptor delta	PPARD	Q03181	CHEMBL3979	Nuclear receptor	0.118883	0 / 8
Taraxerol.xlsx	Fatty acid-binding protein, liver	FABP1	P07148	CHEMBL5421	Fatty acid binding protein family	0.118883	0 / 3
Taraxerol.xlsx	Nuclear receptor ROR-alpha	RORA	P35398	CHEMBL5868	Nuclear receptor	0.118883	0 / 4
Taraxerol.xlsx	Dual specificity phosphatase Cdc25B	CDC25B	P30305	CHEMBL4804	Phosphatase	0.118883	4 / 7
Taraxerol.xlsx	Acyl-CoA desaturase	SCD	O00767	CHEMBL5555	Enzyme	0.118883	0 / 1
Taraxerol.xlsx	DNA polymerase beta	POLB	P06746	CHEMBL2392	Enzyme	0.118883	0 / 6
Taraxerol.xlsx	Corticosteroid binding globulin	SERPINA6	P08185	CHEMBL2421	Secreted protein	0.118883	0 / 19
Taraxerol.xlsx	Phosphodiesterase 4D	PDE4D	Q08499	CHEMBL288	Phosphodiesterase	0.118883	0 / 1
Taraxerol.xlsx	Receptor-type tyrosine-protein phosphatase F (LAR)	PTPRF	P10586	CHEMBL3521	Membrane receptor	0.118883	0 / 1
Taraxerol.xlsx	Phospholipase A2 group 1B	PLA2G1B	P04054	CHEMBL4426	Enzyme	0.118883	0 / 1
Taraxerol.xlsx	Low molecular weight phosphotyrosine protein phosphatase	ACP1	P24666	CHEMBL4903	Phosphatase	0.118883	0 / 1
Taraxerol.xlsx	Aldo-keto reductase family 1 member B10	AKR1B10	O60218	CHEMBL5983	Enzyme	0.118883	0 / 6
Taraxerol.xlsx	11-beta-hydroxysteroid dehydrogenase 2	HSD11B2	P80365	CHEMBL3746	Enzyme	0.118883	5 / 13
Taraxerol.xlsx	Carboxylesterase 2	CES2	O00748	CHEMBL3180	Enzyme	0.118883	5 / 12
Taraxerol.xlsx	Protein farnesyltransferase	FNTA FNTB	P49354 P49356	CHEMBL2094108	Enzyme	0.118883	0 / 5
Taraxerol.xlsx	Dual specificity phosphatase Cdc25A	CDC25A	P30304	CHEMBL3775	Phosphatase	0.118883	5 / 11
Taraxerol.xlsx	CD81 antigen	CD81	P60033	CHEMBL1075180	Surface antigen	0.118883	0 / 1
Taraxerol.xlsx	Adenosine A3 receptor	ADORA3	P0DMS8	CHEMBL256	Family A G protein-coupled receptor	0.118883	0 / 3
Taraxerol.xlsx	MAP kinase ERK1	MAPK3	P27361	CHEMBL3385	Kinase	0.118883	0 / 1
Taraxerol.xlsx	Protein-tyrosine phosphatase 2C	PTPN11	Q06124	CHEMBL3864	Phosphatase	0.118883	0 / 1
Taraxerol.xlsx	Cannabinoid receptor 1 (by homology)	CNR1	P21554	CHEMBL218	Family A G protein-coupled receptor	0.118883	39 / 17
Taraxerol.xlsx	UDP-glucuronosyltransferase 2B7	UGT2B7	P16662	CHEMBL4370	Enzyme	0.118883	0 / 20
Taraxerol.xlsx	Nitric oxide synthase, inducible	NOS2	P35228	CHEMBL4481	Enzyme	0.118883	1 / 19
Taraxerol.xlsx	Arachidonate 5-lipoxygenase	ALOX5	P09917	CHEMBL215	Oxidoreductase	0.118883	0 / 7
α-amyrin acetate.xlsx	11-beta-hydroxysteroid dehydrogenase 1	HSD11B1	P28845	CHEMBL4235	Enzyme	0.128532	198 / 29
α-amyrin acetate.xlsx	Carboxylesterase 2	CES2	O00748	CHEMBL3180	Enzyme	0.128532	0 / 12
α-amyrin acetate.xlsx	Protein-tyrosine phosphatase 1B	PTPN1	P18031	CHEMBL335	Phosphatase	0.128532	9 / 70
α-amyrin acetate.xlsx	11-beta-hydroxysteroid dehydrogenase 2	HSD11B2	P80365	CHEMBL3746	Enzyme	0.128532	4 / 11
α-amyrin acetate.xlsx	Prostaglandin E synthase	PTGES	O14684	CHEMBL5658	Enzyme	0.120226	4 / 13
α-amyrin acetate.xlsx	Androgen Receptor	AR	P10275	CHEMBL1871	Nuclear receptor	0.120226	22 / 106
α-amyrin acetate.xlsx	Taste receptor type 2 member 31	TAS2R31	P59538	CHEMBL2034804	Taste family G protein-coupled receptor	0.120226	0 / 1
α-amyrin acetate.xlsx	HMG-CoA reductase (by homology)	HMGCR	P04035	CHEMBL402	Oxidoreductase	0.120226	0 / 95
α-amyrin acetate.xlsx	Anandamide amidohydrolase	FAAH	O00519	CHEMBL2243	Enzyme	0.120226	85 / 15
α-amyrin acetate.xlsx	Testis-specific androgen-binding protein	SHBG	P04278	CHEMBL3305	Secreted protein	0.120226	0 / 34
α-amyrin acetate.xlsx	T-cell protein-tyrosine phosphatase	PTPN2	P17706	CHEMBL3807	Phosphatase	0.120226	0 / 24
α-amyrin acetate.xlsx	Aldo-keto reductase family 1 member C2	AKR1C2	P52895	CHEMBL5847	Enzyme	0.120226	0 / 1
α-amyrin acetate.xlsx	Aldo-keto reductase family 1 member C1	AKR1C1	Q04828	CHEMBL5905	Enzyme	0.120226	0 / 1
α-amyrin acetate.xlsx	Cytochrome P450 19A1	CYP19A1	P11511	CHEMBL1978	Cytochrome P450	0.120226	31 / 131
α-amyrin acetate.xlsx	Cytochrome P450 17A1	CYP17A1	P05093	CHEMBL3522	Cytochrome P450	0.120226	19 / 19
α-amyrin acetate.xlsx	Estradiol 17-beta-dehydrogenase 2	HSD17B2	P37059	CHEMBL2789	Enzyme	0.120226	2 / 2
α-amyrin acetate.xlsx	Progesterone receptor	PGR	P06401	CHEMBL208	Nuclear receptor	0.120226	29 / 43
α-amyrin acetate.xlsx	Glucocorticoid receptor	NR3C1	P04150	CHEMBL2034	Nuclear receptor	0.120226	30 / 22
α-amyrin acetate.xlsx	Prolyl endopeptidase	PREP	P48147	CHEMBL3202	Protease	0.120226	0 / 3
α-amyrin acetate.xlsx	Potassium-transporting ATPase alpha chain 2	ATP12A	P54707	CHEMBL2933	Primary active transporter	0.120226	0 / 5
α-amyrin acetate.xlsx	Aldo-keto-reductase family 1 member C3	AKR1C3	P42330	CHEMBL4681	Enzyme	0.120226	6 / 1
α-amyrin acetate.xlsx	LXR-alpha	NR1H3	Q13133	CHEMBL2808	Nuclear receptor	0.120226	11 / 17
α-amyrin acetate.xlsx	LXR-beta	NR1H2	P55055	CHEMBL4093	Nuclear receptor	0.120226	11 / 1
α-amyrin acetate.xlsx	Cyclooxygenase-2	PTGS2	P35354	CHEMBL230	Oxidoreductase	0.120226	17 / 9
α-amyrin acetate.xlsx	Mineralocorticoid receptor	NR3C2	P08235	CHEMBL1994	Nuclear receptor	0.120226	14 / 18
α-amyrin acetate.xlsx	Cytochrome P450 2C19	CYP2C19	P33261	CHEMBL3622	Cytochrome P450	0.120226	2 / 6
α-amyrin acetate.xlsx	Endothelial PAS domain-containing protein 1	EPAS1	Q99814	CHEMBL1744522	Unclassified protein	0.120226	0 / 1
α-amyrin acetate.xlsx	Phospholipase A2 group IIA	PLA2G2A	P14555	CHEMBL3474	Enzyme	0.120226	0 / 6
α-amyrin acetate.xlsx	Arachidonate 5-lipoxygenase	ALOX5	P09917	CHEMBL215	Oxidoreductase	0.120226	27 / 9
α-amyrin acetate.xlsx	C5a anaphylatoxin chemotactic receptor	C5AR1	P21730	CHEMBL2373	Family A G protein-coupled receptor	0.120226	10 / 0
α-amyrin acetate.xlsx	Protein kinase C alpha	PRKCA	P17252	CHEMBL299	Kinase	0.120226	0 / 85
α-amyrin acetate.xlsx	Cannabinoid receptor 1	CNR1	P21554	CHEMBL218	Family A G protein-coupled receptor	0.120226	50 / 23
α-amyrin acetate.xlsx	Cannabinoid receptor 2 (by homology)	CNR2	P34972	CHEMBL253	Family A G protein-coupled receptor	0.120226	35 / 6
α-amyrin acetate.xlsx	Induced myeloid leukemia cell differentiation protein Mcl-1	MCL1	Q07820	CHEMBL4361	Other cytosolic protein	0.120226	14 / 0
α-amyrin acetate.xlsx	Apoptosis regulator Bcl-2	BCL2	P10415	CHEMBL4860	Other ion channel	0.120226	9 / 0
α-amyrin acetate.xlsx	Cathepsin D	CTSD	P07339	CHEMBL2581	Protease	0.120226	3 / 0
α-amyrin acetate.xlsx	Glutaminyl-peptide cyclotransferase	QPCT	Q16769	CHEMBL4508	Enzyme	0.120226	21 / 0
α-amyrin acetate.xlsx	Squalene monooxygenase (by homology)	SQLE	Q14534	CHEMBL3592	Enzyme	0.120226	0 / 2
α-amyrin acetate.xlsx	Protein farnesyltransferase	FNTA FNTB	P49354 P49356	CHEMBL2094108	Enzyme	0.120226	55 / 9
α-amyrin acetate.xlsx	Tankyrase-1	TNKS	O95271	CHEMBL6164	Enzyme	0.120226	16 / 0
α-amyrin acetate.xlsx	Corticosteroid binding globulin	SERPINA6	P08185	CHEMBL2421	Secreted protein	0.120226	0 / 13

## Sheet: Disease targets
The disease targets of diabetes obtained by searching the GeneCard and DisGeNET databases followed by deduplication.
Target
ABCC8
GCK
INS
HNF1A
KCNJ11
HNF4A
WFS1
HNF1B
INSR
PDX1
NEUROD1
AVPR2
PAX4
PPARG
INS-IGF2
AQP2
ACE
IL6
TCF7L2
GLIS3
IRS1
SLC2A2
AKT2
ENPP1
AVP
FOXP3
KLF11
SLC30A8
BLK
CDKAL1
LIPC
HFE
RETN
AQP5-AS1
IGF2BP2
LOC126862549
PTPN22
SLC2A4
PVT1
ADIPOQ
VEGFA
ZFP57
IRS2
C12orf43
CEL
MTNR1B
LOC110121471
PPP1R3A
TFR2
PTF1A
CTLA4
CAPN10
LMNA
EIF2AK3
IER3IP1
TBC1D4
PTPN1
PON1
MEG3
SLC19A2
NIDDM4
GCGR
RFX6
APPL1
IL6-AS1
LOC126859963
RBPJ
MIR126
CDKN2B-AS1
WRN
MAPK8IP1
HLA-DQB1
IL2RA
LEP
ALB
RBPJL
GCG
TNF
HMGA1
MIR29A
GAS5
SOD2
HYMAI
MT-TL1
MIR125A
GPD2
TNDM
LOC110121472
SPINK1
SOCS1
EPO
SUMO4
AKR1B1
BSCL2
PLAGL1
HLA-DRB1
IL1RN
MIR29C
HLA-DQA1
CRP
MC4R
OAS1
IAPP
MIR21
MT-TE
AP4B1-AS1
ALMS1
HFE-AS1
AGER
IGF1
GAD2
LEPR
APOE
GATA6
ITPR3
PTPRN
MTHFR
MALAT1
APOB
DNAJC3
PRMT7
NOS3
LINC01370
STAT3
FTO
LOC126807011
IGF2-AS
TGFB1
DPP4
LPL
MIR206
MIR657
AHI1-DT
CAT
AGPAT2
MIR17
MAFA
SERPINE1
WFDC21P
MVCD7
PDZRN3-AS1
IFIH1
KCNQ1
CELA2A
CDKN2A
UCP2
MIR155
AGT
CCR5
MIR34A
MIR192
IDDM4
CCL2
IDDM6
IDDM11
IDDM17
TH
GLP1R
APOA1
IDDM8
HHEX
IDDM15
NIDDM2
GAD1
PLIN1
IDDM7
ICAM1
CP
GHRL
IDDM13
MEN1
YIPF5
LOC101928371
MIR145
IDDM3
PIK3R1
H19
TUG1
RBP4
AGTR1
IDDM18
MIAT
MIR140
HAMP
MT-TK
ADRB3
SLC29A3
IDDM23
IDDM24
MT-ND1
IL10
NEUROG3
PPARGC1A
CDKN2B
PPARA
IL1B
POLR1C
CISD2
MIR30E
IDDMX
RRAD
MIR26B
UCP3
GCKR
MIR216A
AKT1
VDR
SLC5A2
CAV1
PCSK1
IGFBP1
SOD1
IGF2
TP53
BMP6
HP
LIPE
POMC
HNRNPUL2-BSCL2
NAMPT
SHBG
BDNF-AS
CD36
AIRE
EDN1
IDE
IGFBP3
MMP9
IL18
SST
MEG8
REN
SLC2A1
IFNG
DCAF17
NPPB
CETP
APOC3
LOC113687175
BDNF
VCAM1
JAZF1
MIR375
IGF1R
SOD2-OT1
ICA1
HBA1
MLKL
VWF
G6PC2
LEPQTL1
GH1
CFTR
SELE
GHR
GPT
TRMT10A
AOC3
CXCL8
NOS2
HMOX1
MIR146A
NAGLU
CAVIN1
UCP1
IL4
GGT1
ATM
NPPA
TNFRSF11B
LTA
MIR132
MIR99A
ADIPOR1
CPE
PCBD1
LINC01672
FLT1
ADRB2
BGLAP
TLR4
TAB2
PTPRN2
PMM2
FAM167A
SIRT1
FOXA2
LPA
ABCA1
MIR377
SELP
G6PC1
SNHG6
CAMK1D
NARS2
CST3
DUT
CCN2
TF
GNAS-AS1
MTOR
MIR197
MIR217
MIR181A2
NIDDM3
GIP
BMP2
CDC123
LOC129931894
LDLR
HMGCR
ST3GAL4
PRKCB
HIF1A
HJV
STAT1
HLA-A
PLAT
NPY
PIK3CG
ACE2
CXCL10
PRL
FGF21
MIR199A1
PON2
FABP2
SLC12A3
MIR122
MIR134
FABP4
IL2
NR3C1
PNPLA2
PIK3CA
IL17A
FGF2
IGFBP2
MANF
MIR27A
HLA-B
B2M
ADIPOR2
CTNNB1
PRKAA2
RARRES2
NFE2L2
SREBF1
FOS
APOA5
SNHG18
NOTCH2
ACP1
AHSG
GIPR
MIR124-1HG
KCNJ5
HLA-DPB1
TPO
NIDDM1
MIF
MPO
PEA15
LCN2
MAPK8
MLXIPL
NFKB1
MIA3
UMOD
SORD
TSPAN8
MTTP
FOXO1
GSK3B
CASR
MIR20A
CIDEC
MIR223
PGF
THBD
CLEC16A
GNAS
MIR483
COG2
KCNQ1OT1
PARP1
ESR1
CBS
MMP2
CDKN1C
STK11
MGAM
APLN
LOC126805877
MAPK1
PCSK9
NPHS1
TTR
PRKAA1
SERPINF1
CTRC
PPP1R15B
ADM
CYBA
ITLN1
ANGPTL8
PLTP
FNDC5
PNPLA3
MIR200B
CNR1
GNB3
AMBP
IL6R
PPARD
PTGS2
TAP2
SH2B3
F2
IL1A
MIR33A
SOD3
SMAD5-AS1
CYP19A1
NLRP3
AR
SOCS3
FOXC2
TXNIP
MIR27B
FXN
BBS1
PLA2G7
ANGPTL4
GFPT1
ALDH2
MIR143
SOX13
SGK1
MIR23A
HSD11B1
CYP3A4
GYS1
GSTM1
PCK1
FADS1
APOA2
TNFRSF1B
ISL1
MIR210
CERNA3
PGR-AS1
G6PD
PTPN2
HGF
F3
MICA
MBL2
PTEN
DNAJC6
KNG1
SLC40A1
THADA
LRP5
TG
SLC5A1
TERT
PCK2
LCAT
TLR2
MIR200C
BAIAP2L1
PRKCZ
MIR221
GAPDH
FFAR1
MIR146B
MATN4
MIRLET7D
APOA4
HSPD1
SLC2A3
MIR130A
NGF
MIR22
PRKACA
CASP3
MIR25
SERPINC1
MIR30A
TAP1
NR1H2
SERPINA12
LPIN1
MIR125B1
CALCA
MIR181A1
GPX1
AGTR2
C3
TKT
GC
MIR148A
UTS2
HSPA4
SLC17A5
PYY
GPR35
MIR15B
CDKN3
SLC30A10
ONECUT1
CYP2E1
FAS
HSD11B2
MAPK14
IGF2R
CXCL12
SCT
F5
MOK
LOC129931597
CCK
HBB
SELL
LOC126807536
HMGB1
TNFRSF1A
GLO1
ADAMTS9
MIR150
PTPN3
USF1
PDCD1
MIR93
CNDP1
IL12B
DLK1
LNPEP
MIR409
TIMP1
SERPINA1
PCSK2
APOC2
ANGPT2
FGB
GLIS3-AS2
MIR424
CYP27B1
BBS2
CCL5
KDR
GAL
ACACB
PRKAB1
EP300
GSR
MIR15A
BRAF
MIR33B
PPARGC1B
IKBKB
FABP1
THBS1
MEF2A
PAPPA
PIK3CB
EXT2
CD40
DNAH8
CLCNKB
AQP7
KL
FASLG
BCL2
XBP1
OXT
HK2
PRSS1
CPA1
NKX6-1
MIR191
MT-ND4
NR0B2
MIR142
NEAT1
SCARB1
MIR127
ANXA5
HSPA5
GPX3
TNFRSF25
ATF6
ADCY5
C4A
KRT18
MIR423
TNFSF11
ZMPSTE24
MIR200A
CREB1
ACACA
MIR195
GATA4
SIRT3
MIR24-1
ABCG1
PTH
PPY
PWAR1
PNLIP
TAGAP
MIR378A
SLC11A1
BCHE
BBS10
PLG
MIR23B
MT-ND5
TMX2-CTNND1
SCD
FBN1
H6PD
COMT
FOXM1
CD38
DIO2
MIR181C
NRF1
LGR5
NDUFS4
RHO
MIR214
AGRP
PRPS1
METTL8
GK
CPT1A
F7
MIRLET7B
SPP1
MIRLET7A1
TRIB3
FGFR1
ITGA2
MT-TS2
CD40LG
LOC129936816
PF4
NOX4
PDP1
GLI2
LOC130004025
MLN
LOC126860303
PSMB8
CAPN5
FASN
PDE3B
CCL11
APOM
MIR139
ACHE
MIRLET7C
PAX6
CS
MC3R
INPPL1
SHC1
NR3C2
CD274
IL15
MIR183
MIR10A
PDE5A
XIST
APOC1
FGF23
OLR1
RPS6KB1
CD79A
EDNRA
SI
TFAM
MAP2K1
OGT
MIR339
MIR222
CD4
SHH
NFKBIA
BBS7
AVPR1A
BLM
CCKAR
HRAS
NR1H4
CYP2D6
PIK3CD
ADRB1
SLC22A2
ELN
JUN
GDF15
MIR144
ARL6
MIR204
CYP17A1
PBX1
IGFBP7
NR1H3
GLIS3-AS1
LOC129992166
MKS1
F8
CYP2C9
CYP21A2
IL13
MIR18A
KCNJ1
FABP3
CASP1
SDHB
APP
MIR486-1
REG1A
PDK4
MIR324
MT-CO1
GRB14
GPBAR1
PRKCA
GAST
SLC9A1
ESR2
MIR100
MIR151A
CTSB
PROX1
MIR212
JAK2
MMP3
NTS
TFAP2B
STYX
GJA1
TIMP3
CISH
AVPR1B
GSTT1
BBS4
SRC
MIR338
LINC02605
PLA2G6
NOS1
SREBF2
POLG
PTCH1
MIR342
MIR182
POLD1
MAPK10
MIR106B
MIR9-1
TYK2
STX1A
MIR16-1
SAA1
CLPS
HERC2
PTPRC
LOC126860302
SORBS1
MT-CO2
EGFR
BBS5
PSMB9
MIR130B
ARHGAP4
PDGFB
GPR119
SAG
DRD2
SIM1
ADRA2A
MYH9
SMAD4
MIR98
EGF
TAC1
ABCA4
HSP90AA1
CFAP418
MIR532
BBIP1
ANGPT1
CLCNKA
ERN1
MIR34C
DYRK1B
TRB
HLA-C
OPRM1
CEP290
MAPK3
CYCS
BBS12
GSTP1
CHI3L1
PKLR
MIR136
CHGA
SERPINF2
TGIF1
XDH
SNRPN
PIK3C2A
SLC22A1
MKRN3
ARAP1
TRIM32
MT2A
LRBA
PTX3
PTS
ZDHHC24
ADA
SOAT1
MIR30B
GYG1
CSN1S1
MKKS
CD8A
BBS9
NCF1
SOX2
IFT172
MIRLET7G
CNOT1
CD163
CD63
MT-TS1
CSF1
LGALS3
DGKB
CREBBP
LHX1
LOC126806252
MT-CYB
LPXN
CYP1A2
MT-CO3
SDCCAG8
ACSL1
IL18R1
TGFBI
PSMD9
CNTF
HTR2A
ALOX12
SLC9B1
GFAP
HLA-DMB
IPW
PTGDS
MIR193A
HKDC1
MMP1
CACNA1C
TGFB2
MIR10B
HSPA8
APOD
IL1R1
ENG
WDPCP
DUSP9
MIR203A
MIR451A
C10orf67
ESRRA
CEP19
ALOX5AP
SLC12A1
TTC8
STEAP4
C2CD4B
CYP7A1
MLNR
ITGAM
MAPT
FURIN
IRAK1
KIR2DL1
NCOA1
PLA2G2A
MIR320A
CPT2
LMNB2
CSN2
DUSP2
FST
GPD1
DBP
MIR199B
HLA-DMA
PRKCD
MIR345
C2CD4A
CD28
MT-TQ
R3HDML-AS1
KIR3DL1
MIR19B1
MSTN
UTS2R
DDAH2
MT-ND6
KLF14
HNF4G
LINC-ROR
KRAS
SULT1A3
MIR455
S100B
SLC27A1
MIR224
DMPK
CRH
FABP12
DMXL2
F9
IFT27
THBS2
KCNK16
MB
FN1
MIP
FGF8
BMP4
TIMP2
CARS1
MIR296
AHI1
HDAC9
SMAD3
MSBP1
MIR7-3HG
MT-TW
CASP8
SERPINA6
TCF4
AMY2A
PLEK
RPE65
IFT74
TFRC
MIR335
STAR
CASC2
ERBB3
EIF2S3
SOST
NPHS2
XRCC4
IL1RAP
BRCA2
HMGA2
PAX2
GHSR
ELMO1
GOT1
NODAL
HOTAIR
AFP
NOD2
GPT2
MAGEL2
DGAT1
GATA3
GFPT2
GYS2
CFH
CNR2
HNF1A-AS1
MIR590
CPQ
DUSP1
MFN2
MST1
NQO1
MIR193B
CCL3
RNPEPL1
SIX3
GPAM
MIR494
NKX2-2
MERTK
MTHFD1
PRKACB
CYP2C19
ZIC2
ADORA1
FGA
FADS2
PYGM
MIR215
PRDM16
TFAP2A
MIR196A1
PLUT
PRKACG
BAX
ANGPTL3
MMP14
IL2RB
PDPK1
MIR28
GUSB
GRB10
G6PC3
AQP9
MIR149
MIR31
ATF6B
MT-TP
CDH23
FFAR2
MT-TH
BSND
KCNA3
PIK3C3
IL5
POLR2D
RXRA
PTPN11
MIR574
EIF2B1
AIP
GPLD1
SIK2
CIDEA
CLU
MIR133B
MIR26A1
MIR330
GPX2
BAZ1B
CFTR-AS1
CCL20
KCNJ15
LIPG
TWNK
MT-ATP6
LZTFL1
MNX1
PTGS1
TRPV1
CRY2
MIR135A1
CSF2
CX3CR1
UBASH3A
CD14
GPX7
USH2A
TNFRSF10A
MIR96
ATXN2
GPX5
GPX6
SDC4
MMP8
MIR517A
MIR128-1
PTPRF
BMP7
PRRC2A
MSR1
INSM2
MT-TF
GNRH1
DLL1
MIR133A1
AQP3
CYP11B2
IGFBP4
BMAL1
LRP6
TSC2
ELANE
NOTCH3
ITGB2
GOT2
SLC29A1
CNBP
KEAP1
PKHD1
CD44
WDR11
HADH
CDIPT
SNAP23
MIR550A1
STUB1
BCL11A
HLA-DPA1
FLNB
HAVCR1
NUCB2
CX3CL1
PDCD1LG2
NPHP1
CXCL1
PBCA
DNMT1
HOTTIP
RPGRIP1L
BTC
TEK
VTN
PRSS2
RBP3
FGF19
PASK
PRSS16
MIRLET7I
MIR107
LOC109623489
ZFAND3
SLC16A1
USP8
CISD1
FOXO3
TCF3
MAF
CCR2
TLR3
PECAM1
TLR9
CELF1
SCARB2
TBL2
SLPI
BRCA1
CELA3B
ITGB3
MIR675
CDK4
NPAP1
TRH
SLC16A13
ADA2
LOC111674472
APC
MIR92B
FFAR4
CHKB-CPT1B
NKX6-2
PWRN1
ADCY1
CD34
LOX
SCAPER
CASP9
GP1BA
OGA
BCL7B
NSD1
TNNT2
CAST
MIR129-1
CSF3
PRKAG2
MIR499A
ACTB
GJB2
LOC129391047
GTF2I
LINC01139
FCGR2A
MT-ND2
OCA2
EMSLR
CRYAA
FOXH1
TULP1
DDIT3
CACNA1D
ZBTB20
NAT2
PFKM
P2RY12
SIRT6
CDH5
GREM1
TXN
AGBL5
AQP5
MIR128-2
CANX
AQP1
MT-ND3
GLRX5
EYS
KCNH2
SLC16A11
PRKAR1A
HLA-DQA2
ZFAND6
MIR382
NTF3
CACNA1A
CD59
AGPAT1
DDX52
ROBO1
MIR24-2
L1CAM
SLC9A3
MIR199A2
KSR2
IL7R
OXTR
SNORD15A
RHEB
UFC1
FUZ
MIR30D
MRGPRX1
REEP6
IL22
FKBP6
LOC128897170
RHOA
C11orf65
NPTX2
MT-ATP8
MIR181D
MOG
NRAS
LRP1
HLA-DRA
PXDN
MT-TG
BTNL2
FXYD2
PLIN2
CORIN
MT-TL2
LARS2
SLCO1B1
CLIP2
NDN
TOM1
SLC19A3
ITGB1
HULC
ARG1
AMH
AHR
TMEM18
PROM1
POLR3A
MIR361
MIRLET7E
PCNT
UCN3
ZNHIT3
IGFBP5
RLBP1
OTX2
FAS-AS1
TRAF6
MYOD1
GPX8
ACOX1
PALLD
ZBED3
ADCY3
SLC2A9
HK1
OXA1L
TNFSF10
MIR383
THRB
MIR205
PROKR2
NOX1
MIR20B
TRPM6
CLTRN
R3HDML
MYD88
ZNF408
NRG4
AKT3
COL1A1
ABCB4
NGFR
FTH1
AQP10
LOC111674475
C17orf78
GH2
PRPF31
AQP11
PTHLH
HRC
GNAI2
ARHGAP1
OFD1
RTL1
IL4R
CRB1
PC
CCAT1
ALOX5
LOC101929710
PRTN3
SURF1
FRMD3
ACADS
FANCG
RETNLB
CHEK2
PARK7
MAP3K5
SLC2A10
EIF4H
ENSA
NOTCH1
SFTA3
LINC00261
HPSE
IL18BP
DNM1L
CDK5RAP3
PCYT1A
MIR323A
AQP4
ICOS
BACH2
BAMBI
WT1
RAC1
HSPB1
CDK5
TRD-GTC9-1
RDH12
USP48
SOX2-OT
MCF2L2
SEMA4D
TCF7
TP53INP2
NR2E3
ATRIP
CKB
MIR92A1
MIR29B1
SLC22A3
TUB
MIR188
COL4A1
NKX2-5
MIR497
SP1
SNORD115-1
SNORD116-1
GCC1
SLC25A4
CUBN
IFNA1
TMPRSS6
PXDNL
AQP12A
LIMK1
ETS1
RRM2B
CD1D
CCDC28B
SLC11A2
APOH
GLUD1
POU5F1
PALB2
KCTD15
IL21
TTC7A
AMY1B
HBA2
NR5A2
TOR1A
SLC6A4
AGMO
GTF2IRD2
VPS37D
PDE6A
SCN9A
CDON
KLK3
LOC114803475
ARRB2
MAFB
EPHX1
KIF11
VANGL1
SCLT1
ZNF513
LOC111674477
ADD1
HSPA1A
IL21R
VEGFB
IMPG2
ANK1
PKD2
IL6ST
KIF12
SEL1L
ITCH
FOXA1
GAS1
TLX1NB
XPR1
TBX21
CPT1B
LOC108510657
MIR181B1
RECK
MIR103A2
VANGL2
SERPINB7
LOC113633877
EPHB4
NORAD
MIR92A2
GGNBP2
LRP2
CGA
AMY2B
ADIPOQ-AS1
FANCC
TMEM67
GLA
TNFAIP3
GCLC
ACLY
LTB
MIR106A
STARD13
SELENOP
SLC19A1
SLC37A4
KCNN4
VIP
DNASE1
CERKL
LDHA
TERC
HLA-G
ACTN4
GLUL
CCND1
TNNI3
ABCB1
HLA-DRB5
CD68
APOL1
GNRHR
KCNA2
CDK2
DISP1
LOC113664106
NSD2
GDNF
UBE2E2
SH2B1
MAP3K1
TGFBR2
ATF4
CAPSL
P2RX7
CFB
CYP24A1
ZFAS1
LRAT
PCNA
NOS1AP
GHRH
KLKB1
MT-RNR1
SNHG14
RBBP8
APOO
PI4KA
PRKAB2
AXIN1
BDKRB2
DLC1
TGFBR1
ATRX
NBN
FCGR3B
ABCG2
ABCC9
POLE
PMS2
SLC26A9
MIR148B
MIR211
ANXA2
COL2A1
MIR301A
EIF2S1
GPX4
MIR518E
RAF1
CRIPTO
POLGARF
RFC2
GTF2IRD1
DNAJC30
BUD23
METTL27
TMEM270
PDE8B
MYO7A
CDK6
PRPF8
ADCYAP1
CTSH
EPHX2
CXCR4
S100A9
GZMB
MEST
FITM2
CCL4
CCND2
IRAK4
CRTC2
IFNB1
DLEU2
CTNS
SLC6A14
NLRP1
NTRK1
TSC22D1
TLR8
SMAD2
RP2
MT-ND4L
NLRP5
PDE6G
LMF1
SYNRG
STAT5B
LIG4
MIR429
HESX1
POLG2
CXCR3
XRCC1
AKR1B10
IL12RB1
MET
ADRA2B
DHX38
CAPN3
NF1
ANKS4B
XYLT1
CASC15
MT-TR
CBLB
MIR185
RYR1
KLF4
RP1L1
PNPLA6
RAB4B-EGLN2
ARL2BP
PDE11A
UCA1
DKK1
STAT4
ALMS1-IT1
CKM
GANAB
DMRTA1
ITGA2B
ARMS2
ATP5MK
CA4
ITGA1
DNASE2
CD1A
TRA-TGC7-1
STK33
COL4A5
MIR518D
MIR555
NR1I2
ZMIZ1
ARMC5
PRPH2
TREX1
XRCC2
NEGR1
CARTPT
SLIT2
ENTPD1
MT-TV
MT-RNR2
NUAK2
DCN
UFM1
UBA5
DDRGK1
UFL1
PGR
VWA2
BRIP1
EIF2AK2
MIR19A
REG3A
CRNDE
TMEM126A
PLAUR
MIR95
LOC107133510
S100A8
BEST1
CD226
DGAT2
LOC130062441
DCD
CYTOR
PTGER4
MIR152
TSC1
MT-TT
ARL3
CXCL16
PCBD2
EIF2AK4
FTL
HMG20A
PDE6B
NDUFS1
TCF20
ACADM
NNAT
VPS33B
PMP22
ROM1
ERBB2
NDUFV2
ACO1
CYP2C8
HCRT
IFT88
TRPS1
PIWIL4
BANCR
RASGRP1
PLCD1
DNMT3A
RPGR
CD1C
RNLS
GIMAP5
JAK1
CNGB1
SCNN1B
PDGFRB
NTRK2
SIAE
MGP
PKM
VCP
TIMP4
ADAMTS13
TGM2
KLF5
MT-TM
SOX9
DGKE
FADD
PTPRD
NDUFS2
MIR374A
AHDC1
STOX1
SCTR
SPARC
AQP6
CASQ1
PSMA6
ELAVL1
HTR2C
GSTM3
GP2
FABP5
MIR154
NR5A1
VEGFC
CHIT1
MIR181B2
CTSD
FOXP1
IMPG1
MDM2
CD1B
CSH1
LINC00673
RAG1
ERBB4
CPEB2-DT
ASTN2
ATP6V1B1
PEPD
MECP2
ITPR1
DDC
KCTD1
PRCD
EGR1
CD1E
BIRC5
DARS2
MIR125B2
TM6SF2
NPY2R
CALR
PRKG1
CDKN1B
MIR7-3
ABCC6
CEBPA
ARL15
SLC47A1
GPHN
DRD4
RUNX2
YAP1
CXCL9
HABP2
LPP
IL23R
FGFR3
CD80
MC2R
MAK
TYMP
ENO2
GAS6
PDE4D
GNPDA2
RAD50
ZNRF3
SYT8
AQP8
PGM1
LOC129992892
HSPA1B
FBP1
PHLPP1
PRKCQ
PON3
IL7
XYLT2
MEF2C
ADCY6
OXER1
SPI1
LGALS1
JAG1
ADAM17
STRADA
AXDND1
OGG1
TRAFD1
CTNS-AS1
NRXN1
VIM
PPP1R3B
NEK8
HGH1
BSG
SSTR5
MIR29B2
FAM161A
CRX
CTH
LTF
AIF1
FOXC1
EDA
CDKN1A
ADAR
PLAU
COX5A
CYP2R1
GNG3
TNMD
PWAR4
AUTS2
CD69
ARHGEF18
ZPR1
TRIB1
SLC22A4
PANK2
CNTNAP2
GPAT4
SUFU
NES
SOX17
LOC130001862
SOX3
IFT140
PIGW
KIR2DL2
PRC1
IL12A
FOXA3
BECN1
ABCC1
NRP1
TRC-GCA24-1
MIR198
CTBP1-DT
CDH1
EDNRB
GPAT3
MIR30C1
AOC1
SLC2A12
MIR208B
NPHP4
GALNT2
SCARNA5
ARMC9
MIR379
ADCY10
TNFRSF18
TRIM28
CACNA1H
KCNK17
LIF
CC2D2A
SPATA7
HPX
HSPA1L
NFKBIL1
NPC1
TPK1
CD86
ABO
PCARE
MT-TI
RABL3
DIANPH
WNT9B
TP63
STIL
MIR196A2
SERPINA4
NFAT5
DLG4
HAVCR2
MTCH2
CA2
KIF5B
IL27
STAT5A
NCS1
TNXB
TTN
PCAT1
RELA
FANCE
BMPR2
SPRY2
GBA1
FUT6
SNHG16
COL18A1
FGF1
TRE-TTC3-1
MMP7
CEACAM3
PLCH1
POSTN
EXOSC4
ABCB7
DDX39B
IMPDH1
EFEMP1
LOC130057886
OPA1
KRBOX4
CYP1A1
PRF1
CTBP1
XRCC6
EZR
LOC111365141
ADAMTSL1
TBX4
WRAP53
CNGA1
CLRN1
C1QTNF6
ATP1A1
MIR373
TJP1
SOX4
DHDDS
IFT56
VDAC1
RNU4ATAC
MYOM1
RUNX1
TYMS
HSP90B1
SERPINB2
NAA10
SLC35C2
MTUS1
RNU6-1
DPP6
HPSE2
KIF7
UBA52P6
TET2
CASP7
NYAP2
KLF7
FN3K
SPRY4-IT1
NRG3
SETBP1
PROC
TGFA
PRKAG1
SLC13A5
INHBA
KMT5B
SAMHD1
MTR
LETM1
LIVAR
MPZ
LOC106099062
FMR1
ITPR2
PARP2
LINC01619
FCGRT
HTT
CHUK
RXRG
IL10RA
ADH1B
ANKRD23
DANCR
SYN2
KCTD13
CAPN2
DEFB1
MIR187
CXCR6
NLRP7
CSH2
ATP2A3
LOC130005097
TTC21B
ADAM30
SOCS2
RP1
ITGAL
ARNT
CDH2
FCGR3A
FGFR2
ESRRB
WNT5B
AMACR
DOCK8
CEBPB
F13A1
ALPP
[truncated: 449 more rows]
